# Supplementary material for: Solvation-Driven Self-Assembly of Polyetheramine–Epoxide Gels: Insights from Molecular Simulations
Source: ACS Polym Au. 2025 Dec 30;6(1):405–14. doi: 10.1021/acspolymersau.5c00159 (PMC12903512; doi:10.1021/acspolymersau.5c00159)
Supplement: Supplementary file 2 [file lg5c00159_si_002.zip]

Archive with 15 entries (7 files):
- Last_GRO/
- Last_GRO/A/
- Last_GRO/A/nvt.gro
- Last_GRO/A_solvated/
- Last_GRO/A_solvated/npt_2.gro
- Last_GRO/B/
- Last_GRO/B/npt_2.gro
- Last_GRO/B_solvated/
- Last_GRO/B_solvated/npt_2.gro
- Last_GRO/C/
- Last_GRO/C/npt_2.gro
- Last_GRO/C_solvated/
- Last_GRO/C_solvated/npt.gro
- Last_GRO/D_solvated/
- Last_GRO/D_solvated/npt.gro
