# Supplementary material for: Solvation-Driven Self-Assembly of Polyetheramine–Epoxide Gels: Insights from Molecular Simulations
Source: ACS Polym Au. 2025 Dec 30;6(1):405–14. doi: 10.1021/acspolymersau.5c00159 (PMC12903512; doi:10.1021/acspolymersau.5c00159)
Supplement: Supplementary file 2 [file lg5c00159_si_002.zip › Last_GRO/A/nvt.gro]

mol
  248
    1MEP      C    1   4.338   4.526   5.278 -0.2555  0.4153  0.1126
    1MEP      C    2   4.445   4.432   5.203  0.7198 -0.8518 -0.0513
    1MEP      C    3   4.116   3.745   4.275 -0.7631  0.2188 -0.1373
    1MEP      C    4   3.969   3.711   4.258 -0.1664 -0.0346  0.8451
    1MEP      C    5   4.528   4.210   5.196  0.5238  0.0316 -0.3538
    1MEP      C    6   3.091   3.972   4.297  0.5063  0.8251 -0.5554
    1MEP      C    7   4.320   3.760   4.160  0.2586 -0.9311 -0.3070
    1MEP      C    8   4.352   4.671   5.244  0.1967  0.5897  0.2788
    1MEP      C    9   4.625   4.185   5.316  0.9092 -0.4470 -0.2471
    1MEP      C   10   2.817   4.208   4.252 -0.2387  0.0282 -0.5904
    1MEP      C   11   3.216   3.951   4.203 -0.2514 -0.5690  0.1590
    1MEP      C   12   4.389   3.807   4.031  0.5401  0.2269  0.7114
    1MEP      C   13   3.216   3.846   4.091  0.1003  0.1694 -0.2121
    1MEP      C   14   4.393   3.696   3.907 -0.5295  0.5573 -0.3304
    1MEP      C   15   3.139   3.989   3.887  0.1128  1.0755  0.0515
    1MEP      C   16   4.854   4.189   5.343 -0.0289 -0.1936  0.5267
    1MEP      C   17   4.202   3.780   3.759  0.2234  0.2125  0.6117
    1MEP      C   18   3.767   3.786   4.166  0.9321 -0.0022 -0.3435
    1MEP      C   19   3.262   3.976   3.797  0.3336  0.5102 -0.2368
    1MEP      C   20   4.052   3.811   3.778  0.2023  0.2840 -0.0426
    1MEP      C   21   4.992   4.167   5.275  0.4174 -0.0717  0.6612
    1MEP      C   22   3.268   4.073   3.678 -0.0103 -0.0684  0.6199
    1MEP      C   23   3.990   3.894   3.664  0.0818 -0.0763  0.1826
    1MEP      C   24   2.791   4.437   4.219  0.4471 -0.5092  0.1326
    1MEP      C   25   5.053   4.296   5.213 -0.1722  0.5558  0.2191
    1MEP      C   26   3.258   4.312   3.729 -0.8452 -0.0819 -0.6264
    1MEP      C   27   3.970   3.885   3.432 -0.1582 -0.1566  0.4923
    1MEP      C   28   3.333   4.438   3.773  0.2775 -0.5134 -0.0726
    1MEP      C   29   4.882   4.337   5.029  0.1158  0.1156 -0.5625
    1MEP      C   30   3.845   3.983   3.409 -0.5128 -0.2014 -0.6422
    1MEP      C   31   3.538   4.408   3.892  0.8904 -0.0958  0.0265
    1MEP      C   32   4.844   4.318   4.875 -0.0033 -0.1628 -0.4974
    1MEP      C   33   3.785   4.185   3.507 -0.0794 -0.1581  0.7791
    1MEP      C   34   4.833   4.473   5.075 -0.2446 -0.3564 -0.0603
    1MEP      C   35   3.359   4.384   4.360  0.0585 -0.4538 -0.2768
    1MEP      C   36   3.700   3.863   4.052 -0.2102  0.7259 -0.2146
    1MEP      C   37   4.664   4.254   4.733  0.4822 -0.4565 -0.4836
    1MEP      C   38   2.865   4.573   4.208 -0.4251 -0.1632  0.4938
    1MEP      C   39   3.581   4.295   3.992  0.4979  0.5695  0.4962
    1MEP      C   40   3.837   4.270   3.619 -0.3800  0.5130  0.5320
    1MEP      C   41   4.507   4.234   4.714 -0.0704  0.2907  0.5115
    1MEP      C   42   3.493   4.378   4.432  0.0777  0.4755  0.2551
    1MEP      C   43   3.733   4.287   4.004 -0.1286 -0.2544  0.8674
    1MEP      C   44   4.452   4.085   4.726 -0.5574  0.2120 -0.3053
    1MEP      C   45   3.532   4.240   4.477  0.2572 -0.2365  0.5953
    1MEP      C   46   3.955   4.518   3.982 -0.5180 -0.8556 -0.5374
    1MEP      C   47   4.424   4.317   4.822 -0.4587 -0.4595  0.5971
    1MEP      C   48   4.461   4.011   4.859  0.5074 -0.5553  0.5797
    1MEP      C   49   3.802   4.225   3.769 -0.0818  0.3284 -0.3436
    1MEP      C   50   4.469   4.283   4.570 -0.6596 -0.1687  0.4659
    1MEP      C   51   4.204   4.392   4.888  0.3223  0.6122 -0.3627
    1MEP      C   52   2.891   4.099   4.318  0.1173  0.4217  0.0558
    1MEP      C   53   3.719   4.163   4.377  0.3976  0.3715 -0.3038
    1MEP      C   54   3.957   4.383   3.904  0.5142 -0.5122 -0.1228
    1MEP      C   55   3.878   4.157   4.365  0.4381  0.9795 -1.2525
    1MEP      C   56   4.039   4.277   3.988 -0.1209 -0.5473 -0.1193
    1MEP      C   57   4.193   4.113   4.164  0.3747  1.0158 -0.9155
    1MEP      C   58   4.054   4.398   4.832 -1.0139  0.6011  0.4856
    1MEP      C   59   4.488   4.203   4.364  0.0027  0.4642  0.2100
    1MEP      C   60   3.944   4.372   4.451 -0.2695 -0.4229  0.0152
    1MEP      C   61   4.248   4.190   4.047 -0.2454  0.3504 -0.2087
    1MEP      C   62   3.665   3.763   3.940 -0.5893 -0.3597  0.2425
    1MEP      C   63   4.406   4.217   4.067  1.1015 -0.0168 -0.2035
    1MEP      C   64   4.662   4.052   4.264 -0.0780 -0.2324  0.9984
    1MEP      C   65   4.570   4.172   4.240 -0.1043  0.7041 -0.6986
    1MEP      C   66   4.092   4.387   4.498  0.6169 -0.1260  0.8657
    1MEP      C   67   2.979   4.585   4.108  0.2633 -0.5805  0.1751
    1MEP      C   68   3.952   4.438   4.938  0.0880 -0.5566  0.2511
    1MEP      C   69   4.110   4.505   4.602  0.0143 -0.0595 -0.2348
    1MEP      H   70   4.202   4.326   4.978 -4.3230  0.5625 -0.2218
    1MEP      H   71   4.435   4.297   4.337 -0.1562 -0.0789 -1.4465
    1MEP      H   72   4.412   4.124   4.382 -0.7855  1.1359 -0.0873
    1MEP      H   73   4.235   4.494   4.917 -1.2218  1.1132 -0.3840
    1MEP      H   74   3.765   3.943   4.010 -0.0489  0.4959 -0.4134
    1MEP      H   75   4.365   4.253   4.545  0.5806 -2.1440 -2.8056
    1MEP      H   76   4.024   4.297   4.797 -0.6290  0.5464  0.2849
    1MEP      H   77   3.966   4.542   4.974  1.0665 -1.1152  1.5802
    1MEP      H   78   4.029   4.592   4.768 -1.6333 -0.4722 -0.6967
    1MEP      H   79   4.474   4.394   4.567 -2.7359  0.0422  2.3892
    1MEP      H   80   4.389   4.054   4.932  0.8154  1.2631 -0.1479
    1MEP      H   81   3.971   4.377   5.029 -2.8179 -0.8721  0.7346
    1MEP      H   82   3.849   4.415   4.905  0.8243 -1.5214 -1.5191
    1MEP      H   83   4.214   4.526   4.636 -0.3585  1.3918  0.0975
    1MEP      H   84   4.093   4.605   4.555  2.4043  1.3241  1.6108
    1MEP      H   85   4.639   4.253   4.207  1.8825  0.3141  2.1797
    1MEP      H   86   4.696   4.018   4.164  1.5351  0.1114  1.3985
    1MEP      H   87   4.447   3.902   4.840  1.4711 -0.4663 -0.7650
    1MEP      H   88   2.744   4.405   4.124  0.1044  0.5429 -0.0550
    1MEP      H   89   4.128   4.289   4.537  1.0267 -0.1600  0.4237
    1MEP      H   90   4.151   4.363   4.305  0.6911  3.1680 -2.6034
    1MEP      H   91   4.616   3.959   4.301 -3.1262 -0.2033 -2.1191
    1MEP      H   92   4.756   4.081   4.316  1.9287 -2.2760 -1.2186
    1MEP      H   93   4.454   4.236   3.968 -1.1404  3.4011 -0.7911
    1MEP      H   94   4.415   4.316   4.117 -0.7791  0.8014 -1.3901
    1MEP      H   95   2.708   4.450   4.292  0.0951  1.8857 -0.6204
    1MEP      H   96   4.417   4.264   4.919  0.2713 -1.8962 -0.1145
    1MEP      H   97   4.473   4.415   4.844 -2.0214  0.2967  0.8608
    1MEP      H   98   4.560   4.026   4.907  0.8321  0.9154 -0.4934
    1MEP      H   99   4.344   4.083   4.701 -0.7109 -1.6068  0.2765
    1MEP      H  100   3.911   4.472   4.417 -0.0769  0.1623  1.4891
    1MEP      H  101   3.888   4.346   4.543 -0.4927  3.2782  1.0854
    1MEP      H  102   4.238   4.125   3.958 -2.3047 -1.7336  1.4258
    1MEP      H  103   4.242   4.014   4.181  1.9864  1.7357 -1.2410
    1MEP      H  104   4.497   4.023   4.645  2.1361  3.0168 -1.1283
    1MEP      H  105   3.761   3.676   4.154  0.9222  0.1110 -1.4714
    1MEP      H  106   3.558   3.986   4.028  0.5230 -1.9656 -2.5712
    1MEP      H  107   4.209   4.173   4.256  0.6266 -0.7860  0.2689
    1MEP      H  108   3.982   4.264   4.082  1.3707  0.2080  0.9481
    1MEP      H  109   4.038   4.180   3.936 -0.9486 -0.0546 -1.0314
    1MEP      H  110   3.729   3.820   4.265 -0.7181  0.9725 -1.2639
    1MEP      H  111   2.904   4.606   4.306 -0.0394  2.7022 -0.4982
    1MEP      H  112   4.707   4.332   4.667 -0.8601  2.3233  1.6998
    1MEP      H  113   3.927   4.121   4.458 -1.5671  2.4063  0.4271
    1MEP      H  114   3.906   4.084   4.286 -0.4664 -0.3050 -0.4162
    1MEP      H  115   4.017   4.391   3.811 -0.3425 -0.2077 -0.6513
    1MEP      H  116   4.710   4.160   4.696 -0.6730 -1.0135 -0.5581
    1MEP      H  117   4.855   4.491   5.183 -0.6022  1.0804 -0.1968
    1MEP      H  118   3.675   4.062   4.367 -3.0713  1.6129  0.9645
    1MEP      H  119   3.675   4.225   4.296 -2.3898  0.2634  1.0347
    1MEP      H  120   3.890   4.590   3.929 -0.7813 -1.1469 -0.6120
    1MEP      H  121   4.884   4.554   5.020  1.2967 -1.1163  0.2113
    1MEP      H  122   4.723   4.471   5.056 -0.2194 -0.8377 -0.1643
    1MEP      H  123   4.864   4.408   4.813 -0.3515  2.6274  3.1110
    1MEP      H  124   4.053   4.570   3.972 -0.7108  0.1713  2.0131
    1MEP      H  125   3.923   4.494   4.086  1.8010 -1.7503  0.0391
    1MEP      H  126   4.910   4.236   4.842  1.1578  0.5982 -0.1284
    1MEP      H  127   4.823   4.262   5.086  1.1076 -2.0539 -2.2545
    1MEP      H  128   2.796   4.191   4.144  1.5093 -2.3955 -0.6213
    1MEP      H  129   3.474   4.218   4.569 -1.8374  0.0361 -0.6166
    1MEP      H  130   3.498   4.165   4.403  0.8184  0.8787 -0.8223
    1MEP      H  131   3.696   4.190   3.768 -0.0491  0.2023  0.1934
    1MEP      H  132   3.871   4.139   3.787 -1.5779 -0.7319  0.5629
    1MEP      H  133   3.759   4.364   4.079 -1.5216  3.2619 -1.9521
    1MEP      H  134   3.766   4.185   4.032  1.8381  0.0745 -0.1146
    1MEP      H  135   2.766   4.673   4.079 -0.4821  2.6878  0.1149
    1MEP      H  136   5.083   4.401   5.018  1.5057  1.4011  1.9836
    1MEP      H  137   5.020   4.385   5.270  0.2639  0.8598  0.0073
    1MEP      H  138   3.575   4.415   4.367 -0.0869  0.7378  0.1942
    1MEP      H  139   3.574   4.456   4.589 -0.8960  1.4803  1.5146
    1MEP      H  140   3.947   4.281   3.608 -0.3759 -0.4617 -0.5734
    1MEP      H  141   3.820   4.466   3.663  1.0469 -0.7562  0.8986
    1MEP      H  142   3.539   4.321   4.091 -0.4235 -0.5275  0.4164
    1MEP      H  143   3.456   4.209   3.892 -1.7735  2.8786  2.8221
    1MEP      H  144   2.718   4.213   4.301 -0.3555 -1.0002 -0.6860
    1MEP      H  145   3.968   3.611   4.210  1.8581  0.4227 -0.2411
    1MEP      H  146   3.284   4.338   4.428 -0.0204 -0.7474 -0.5595
    1MEP      H  147   5.164   4.295   5.223 -0.2319 -1.6198  1.1745
    1MEP      H  148   3.757   3.728   3.888 -0.5826 -1.0382  0.6976
    1MEP      H  149   3.364   4.337   4.260  1.2724  2.2966 -1.6186
    1MEP      H  150   3.329   4.491   4.349 -1.7290 -0.8701  0.2877
    1MEP      H  151   3.755   4.246   3.419  1.3543  0.1569  0.4815
    1MEP      H  152   3.698   4.128   3.547 -1.4278  0.8556 -0.6149
    1MEP      H  153   3.568   4.398   3.786 -1.9201 -0.4418 -0.8353
    1MEP      H  154   3.575   4.504   3.935 -0.2389  0.4869 -0.2654
    1MEP      H  155   5.153   4.077   5.320 -0.3082 -0.5470  0.5195
    1MEP      H  156   4.988   4.093   5.192  0.9158  0.8913 -0.2606
    1MEP      H  157   3.913   3.706   4.354 -2.0042  3.0960  0.0809
    1MEP      H  158   4.851   4.297   5.365  0.4062 -0.5025  2.1791
    1MEP      H  159   3.815   3.987   3.303  0.8818  0.6636 -1.0399
    1MEP      H  160   3.758   3.947   3.467 -0.6986  0.9631 -0.1706
    1MEP      H  161   3.404   4.464   3.691 -1.8469  0.4916 -1.7017
    1MEP      H  162   3.262   4.523   3.785  1.2790  0.4400 -0.6434
    1MEP      H  163   4.839   4.135   5.439 -3.7078 -0.4033 -0.0250
    1MEP      H  164   3.060   4.512   4.129 -0.2850 -0.7055  2.0796
    1MEP      H  165   4.067   3.938   3.425  1.7997 -2.7174  4.4811
    1MEP      H  166   3.962   3.810   3.351  1.6380  1.0332 -0.8675
    1MEP      H  167   3.214   4.344   3.631  1.2933 -0.2065 -1.6873
    1MEP      H  168   3.186   4.288   3.809  1.5751  0.5897  1.8676
    1MEP      H  169   4.638   4.277   5.377 -0.4347 -0.4594  0.0941
    1MEP      H  170   4.588   4.102   5.379  0.6116  0.1243  0.3488
    1MEP      H  171   4.450   4.702   5.284  2.3371 -0.1944 -3.8607
    1MEP      H  172   2.815   4.020   4.337 -0.7925  1.4608  0.8480
    1MEP      H  173   3.891   3.925   3.702  0.0223 -0.6858  0.5338
    1MEP      H  174   4.048   3.989   3.660 -1.0605  0.6525  0.4665
    1MEP      H  175   3.332   4.022   3.603  0.6990  0.4967  0.8215
    1MEP      H  176   3.171   4.093   3.628  0.3711 -3.3213 -1.6840
    1MEP      H  177   4.353   4.681   5.133  0.0608 -0.2380  0.1970
    1MEP      H  178   4.492   4.108   5.173  0.0557 -0.7260  3.1824
    1MEP      H  179   3.999   3.714   3.780 -1.2792  0.9197 -2.5972
    1MEP      H  180   4.094   3.833   3.960 -1.2064 -2.0638 -1.3618
    1MEP      H  181   3.353   3.990   3.860  1.0961  1.0091 -1.4235
    1MEP      H  182   3.230   3.790   3.816  3.4667 -0.9946  1.3699
    1MEP      H  183   2.931   4.136   4.415 -0.0161  0.4296  0.1094
    1MEP      H  184   4.165   3.662   4.330 -1.1706 -0.9532 -1.4881
    1MEP      H  185   4.593   4.255   5.117 -1.0690  1.3263 -0.9821
    1MEP      H  186   4.208   4.393   5.275  1.4475  0.1405  0.0972
    1MEP      H  187   4.263   3.872   3.769  0.7162 -0.2810  2.4294
    1MEP      H  188   4.212   3.754   3.651 -0.6309 -1.2749  0.8653
    1MEP      H  189   3.052   3.993   3.819  0.7055  2.1034 -0.6668
    1MEP      H  190   3.141   4.085   3.943 -0.6002 -0.1636  2.3461
    1MEP      H  191   4.359   4.510   5.386  0.7510 -0.5196 -0.1914
    1MEP      H  192   4.268   4.731   5.286  0.3952  1.6046 -0.7233
    1MEP      H  193   4.208   3.626   3.914 -1.4766 -2.1899 -1.3187
    1MEP      H  194   3.022   3.888   4.023 -0.6269 -1.3204  0.0875
    1MEP      H  195   4.124   3.842   4.328 -0.9200  0.2242 -0.1229
    1MEP      H  196   3.603   3.807   3.859  0.7192 -0.3624 -0.8019
    1MEP      H  197   4.463   3.746   3.837 -1.1988  1.7261 -0.2035
    1MEP      H  198   4.432   3.597   3.938 -0.1013  0.6809 -0.4646
    1MEP      H  199   3.312   3.841   4.036  0.1441 -0.6008 -0.0875
    1MEP      H  200   3.204   3.746   4.138  1.3379  0.4191  0.6928
    1MEP      H  201   4.444   4.455   5.094  0.4066  0.0325  0.1362
    1MEP      H  202   4.548   4.450   5.240  0.1546  1.3870  0.5760
    1MEP      H  203   4.339   3.898   3.992  0.7354  0.3037  0.6378
    1MEP      H  204   4.495   3.929   4.117 -2.8546 -1.1225  0.4848
    1MEP      H  205   3.235   4.052   4.161 -1.1802 -0.4259  0.0336
    1MEP      H  206   3.395   3.890   4.240 -0.9104  0.2464 -1.2347
    1MEP      H  207   3.609   3.682   3.992 -1.7159  2.0158  3.0103
    1MEP      H  208   3.053   3.875   4.333  0.5463  0.2493 -2.0061
    1MEP      H  209   3.023   4.687   4.112 -0.4593 -0.2958  1.1385
    1MEP      H  210   4.085   4.094   4.152  0.4430  0.4918 -0.7403
    1MEP      H  211   4.349   3.824   4.246 -1.4513 -1.2614  0.5562
    1MEP      H  212   4.360   3.658   4.179 -0.7442 -1.2737  0.0501
    1MEP      H  213   3.124   4.038   4.380 -2.5374  1.3999  0.3370
    1MEP      H  214   2.940   4.568   4.006 -2.2387  2.2206  0.5235
    1MEP      N  215   4.032   4.500   4.724 -0.5455 -0.5860 -0.4152
    1MEP      N  216   3.820   4.324   3.885  0.3530  0.2845  0.1856
    1MEP      N  217   5.029   4.328   5.064  0.1314  0.8516 -0.2865
    1MEP      N  218   4.266   3.666   3.840 -0.7709  0.0588  0.3446
    1MEP      N  219   3.115   3.870   3.984 -0.4881 -0.5330  0.0262
    1MEP      O  220   4.520   3.848   4.072 -0.0873 -0.1654  0.1533
    1MEP      O  221   2.880   4.337   4.266 -0.3404 -0.6945  0.1993
    1MEP      O  222   3.264   3.844   3.744 -0.3317  0.1848  0.2356
    1MEP      O  223   4.047   3.888   3.897  0.0278  0.0832 -0.4932
    1MEP      O  224   3.337   4.195   3.708 -0.3393  0.3056 -0.4827
    1MEP      O  225   3.980   3.813   3.551 -0.2548  0.4809  0.6082
    1MEP      O  226   3.397   4.405   3.899 -0.3801  0.2072  0.0405
    1MEP      O  227   3.887   4.107   3.458 -0.1880  0.3318 -0.3167
    1MEP      O  228   3.519   4.169   3.953 -0.1518  0.0356 -0.3616
    1MEP      O  229   3.905   3.808   4.171  0.4059 -0.4088  0.2072
    1MEP      O  230   3.492   4.469   4.542 -0.0073  0.3037 -0.4738
    1MEP      O  231   3.577   3.919   4.095 -0.0014  0.3021  0.0214
    1MEP      O  232   2.766   4.667   4.174  0.4204 -0.3001  0.0284
    1MEP      O  233   3.675   4.226   4.494  0.1538  0.0677  0.5082
    1MEP      O  234   3.315   3.912   4.288 -0.3919  0.1970 -0.3091
    1MEP      O  235   3.941   4.285   4.339  0.6708  0.1710 -0.7704
    1MEP      O  236   4.179   4.310   4.021  0.3260 -0.1447  0.3407
    1MEP      O  237   4.179   4.408   4.385  0.1877 -0.4174 -0.1768
    1MEP      O  238   4.476   4.122   4.140  0.3371  0.3460 -0.3286
    1MEP      O  239   4.176   3.757   4.148 -0.7100  0.2628  0.5949
    1MEP      O  240   4.559   4.228   4.478 -0.2523 -0.3011 -0.1421
    1MEP      O  241   4.291   4.351   4.779  0.1094  0.5342  0.1561
    1MEP      O  242   4.707   4.276   4.867 -0.3835 -0.0336 -0.0514
    1MEP      O  243   3.788   4.406   3.596  0.4689  0.1694  0.3210
    1MEP      O  244   5.082   4.115   5.372 -0.0861 -0.1671  0.5456
    1MEP      O  245   4.747   4.146   5.260  0.2730 -0.5669 -0.5102
    1MEP      O  246   4.210   4.482   5.241  0.2563  0.2829  0.3252
    1MEP      O  247   4.411   4.291   5.219 -0.3231 -0.3992 -0.2518
    1MEP      O  248   2.987   4.046   4.229  0.3753 -0.0844  0.3435
   8.00000   8.00000   8.00000
