# Supplementary material for: Solvation-Driven Self-Assembly of Polyetheramine–Epoxide Gels: Insights from Molecular Simulations
Source: ACS Polym Au. 2025 Dec 30;6(1):405–14. doi: 10.1021/acspolymersau.5c00159 (PMC12903512; doi:10.1021/acspolymersau.5c00159)
Supplement: Supplementary file 2 [file lg5c00159_si_002.zip › Last_GRO/A_solvated/npt_2.gro]

mol
20248
    1MEP      C    1   5.114   1.574   0.731  0.3246 -0.5534 -0.1783
    1MEP      C    2   5.219   1.553   0.843  0.1303  0.1269  0.8489
    1MEP      C    3   7.151   1.721   0.435  0.2306  0.0126  0.2614
    1MEP      C    4   7.062   1.624   0.351 -0.1894  0.4882 -0.1533
    1MEP      C    5   5.318   1.664   1.030 -0.4066 -1.7028  0.1213
    1MEP      C    6   5.869   1.831   1.604 -0.0303 -0.3195 -0.6343
    1MEP      C    7   7.184   1.795   0.655 -0.4219 -0.1822 -0.3167
    1MEP      C    8   5.119   1.485   0.597 -0.0477  0.1334  0.6139
    1MEP      C    9   5.346   1.793   1.104  0.2682 -0.6835  0.3932
    1MEP      C   10   5.865   1.804   1.981 -0.2950 -0.1321  0.1549
    1MEP      C   11   5.936   1.709   1.536  0.5326 -0.4963  0.3241
    1MEP      C   12   7.230   1.753   0.803  0.3528 -0.5808 -0.5700
    1MEP      C   13   5.854   1.579   1.528 -0.5748 -0.0433 -0.3577
    1MEP      C   14   7.105   1.696   0.879 -0.8413  0.4684  0.3474
    1MEP      C   15   5.975   1.440   1.363  0.2280  0.4569 -0.6140
    1MEP      C   16   5.490   1.972   1.141  0.1571  0.4588 -0.6761
    1MEP      C   17   7.135   1.438   0.860 -0.0297  0.4076  0.5044
    1MEP      C   18   6.856   1.708   0.443  0.0573  0.0377  0.4227
    1MEP      C   19   6.054   1.348   1.463 -0.3313 -0.0105 -0.0742
    1MEP      C   20   7.136   1.396   1.005  0.5091  0.5516 -0.3051
    1MEP      C   21   5.645   2.008   1.134  0.0902  0.3739 -0.4871
    1MEP      C   22   6.184   1.299   1.407 -0.4543  0.6593  0.2702
    1MEP      C   23   7.000   1.396   1.078  0.7965 -0.0585 -0.0735
    1MEP      C   24   5.791   1.638   2.138 -0.8209  0.4538  0.3725
    1MEP      C   25   5.678   2.156   1.169 -0.5674 -0.0995 -0.1268
    1MEP      C   26   6.395   1.376   1.328  0.4563 -0.1799  0.5631
    1MEP      C   27   6.784   1.305   1.090  0.3060  0.2452 -0.5069
    1MEP      C   28   6.498   1.492   1.324 -0.0012 -0.5208  0.7199
    1MEP      C   29   5.566   2.277   0.981  0.3675  1.0416 -0.3593
    1MEP      C   30   6.654   1.288   1.001 -0.0462 -0.5741  0.1928
    1MEP      C   31   6.557   1.710   1.248  0.0250 -0.1444 -0.1804
    1MEP      C   32   5.704   2.304   0.909 -0.1582 -0.6909  0.5365
    1MEP      C   33   6.476   1.397   0.895  0.6406  0.0751  0.3600
    1MEP      C   34   5.462   2.386   0.944 -0.1081 -0.0862  0.2951
    1MEP      C   35   6.316   2.219  -0.429  0.6577 -0.3648 -0.4093
    1MEP      C   36   6.706   1.655   0.451 -0.3949 -0.8882  0.1135
    1MEP      C   37   5.778   2.441   0.723  0.1182 -0.1424  0.2032
    1MEP      C   38   5.712   1.504   2.162  0.2517 -0.2921  0.0092
    1MEP      C   39   6.514   1.823   1.161  0.6613 -0.2873 -0.4279
    1MEP      C   40   6.438   1.531   0.827 -0.1085  0.3724  0.0988
    1MEP      C   41   5.743   2.496   0.583  0.0029  0.1084 -0.7192
    1MEP      C   42   6.256   2.106  -0.337 -0.1352 -0.3555  0.1161
    1MEP      C   43   6.511   1.790   1.005 -0.2250 -0.5279  0.9915
    1MEP      C   44   5.591   2.547   0.591 -0.2133 -0.4419  0.8046
    1MEP      C   45   6.185   2.166  -0.211  0.1315 -0.2631 -0.2443
    1MEP      C   46   6.319   1.995   0.871  0.4188 -0.1294  0.4436
    1MEP      C   47   5.852   2.597   0.545  0.3647  0.7327  0.1717
    1MEP      C   48   5.570   2.675   0.659  0.8343  0.1562 -0.1503
    1MEP      C   49   6.347   1.620   0.928  0.2364 -0.2127 -0.2795
    1MEP      C   50   5.741   2.378   0.487  0.0608  0.0824 -0.3953
    1MEP      C   51   5.950   2.739   0.376  0.1147 -0.0503 -0.7533
    1MEP      C   52   5.907   1.844   1.834 -0.3184 -0.8867  0.1050
    1MEP      C   53   6.236   2.286  -0.007 -0.1742  0.5270 -0.6129
    1MEP      C   54   6.333   1.854   0.834 -0.3965 -0.1953  0.3865
    1MEP      C   55   6.357   2.373   0.038  0.2406 -0.0101  0.1596
    1MEP      C   56   6.423   1.847   0.707  0.1556 -0.4472  0.6112
    1MEP      C   57   6.212   1.775   0.512  0.3565 -0.1438 -0.0331
    1MEP      C   58   6.013   2.648   0.270  0.6096 -0.2472 -0.2406
    1MEP      C   59   5.861   2.199   0.391 -0.5995  0.8807  0.3998
    1MEP      C   60   6.405   2.525   0.213 -0.1010 -1.6146 -0.1603
    1MEP      C   61   6.232   1.918   0.560 -0.2077 -0.0120  0.2100
    1MEP      C   62   6.610   1.772   0.416 -0.3921  0.0631 -0.3014
    1MEP      C   63   6.186   2.023   0.451  0.4934  0.4845 -0.6083
    1MEP      C   64   6.092   2.259   0.320 -0.6188 -0.8657 -0.0543
    1MEP      C   65   6.004   2.134   0.358  0.3875  0.3003 -0.4578
    1MEP      C   66   6.334   2.601   0.330  0.1630  0.0631  0.2702
    1MEP      C   67   5.703   1.492   2.317  0.4764  0.5965  0.7936
    1MEP      C   68   5.900   2.606   0.180  0.5477 -0.2808  0.2468
    1MEP      C   69   6.236   2.716   0.292  0.5353 -0.3807 -0.4693
    1MEP      H   70   5.931   2.834   0.330  0.4133  0.6594  0.3375
    1MEP      H   71   5.821   2.245   0.294  0.3327  1.9978  1.9109
    1MEP      H   72   5.800   2.127   0.439 -1.7393  1.7027  0.9268
    1MEP      H   73   6.018   2.761   0.463 -2.9319  3.4237  0.4018
    1MEP      H   74   6.689   1.624   0.558  0.4134  2.4295 -0.2037
    1MEP      H   75   5.675   2.293   0.524 -2.7510 -1.1444 -1.2634
    1MEP      H   76   6.044   2.558   0.330 -0.7831 -1.8623 -0.9902
    1MEP      H   77   5.823   2.683   0.154  0.1895 -1.3801 -1.1242
    1MEP      H   78   6.152   2.627   0.128 -0.6702 -0.2175  0.9640
    1MEP      H   79   5.694   2.412   0.391 -3.6635  2.2905 -0.2215
    1MEP      H   80   5.626   2.756   0.604  2.5220  1.4043  0.4515
    1MEP      H   81   5.845   2.526   0.229  1.3552  1.8805  0.8701
    1MEP      H   82   5.945   2.579   0.081 -0.1897 -0.5151 -0.0975
    1MEP      H   83   6.201   2.778   0.381 -1.4792  0.0710  2.7871
    1MEP      H   84   6.307   2.784   0.237 -0.5277 -1.6041 -1.9891
    1MEP      H   85   5.988   2.066   0.269 -0.5272  0.3480 -0.3298
    1MEP      H   86   6.190   2.222   0.274  1.3843  2.6838 -0.2159
    1MEP      H   87   5.464   2.704   0.662  1.4999 -0.1696  0.3117
    1MEP      H   88   5.881   1.646   2.200  0.3145 -1.3456 -2.3327
    1MEP      H   89   6.289   2.525   0.396  0.6201  0.6557 -0.2514
    1MEP      H   90   6.392   2.667   0.496 -0.6413 -2.7902  0.6426
    1MEP      H   91   6.104   2.313   0.412 -0.6555 -1.7427  0.9849
    1MEP      H   92   6.056   2.324   0.233 -0.0317  0.5049 -0.1666
    1MEP      H   93   6.251   2.107   0.468 -1.9073 -0.1095 -3.7697
    1MEP      H   94   6.208   1.988   0.343 -2.4118 -1.5713 -3.8998
    1MEP      H   95   5.720   1.718   2.171  1.2910 -1.2852  0.4145
    1MEP      H   96   5.856   2.669   0.618 -1.1940  0.4881 -1.2025
    1MEP      H   97   5.942   2.537   0.527 -1.5312 -1.4795  0.6582
    1MEP      H   98   5.612   2.667   0.757  1.5028 -0.5110 -2.6442
    1MEP      H   99   5.548   2.555   0.488  1.2412 -1.2625 -3.1535
    1MEP      H  100   6.482   2.453   0.257  1.5007 -2.2650  2.8875
    1MEP      H  101   6.456   2.607   0.155  0.7761  1.6529  0.1572
    1MEP      H  102   6.170   1.936   0.655  0.5699 -0.2227  2.0328
    1MEP      H  103   6.107   1.768   0.476 -0.2949 -0.8162 -0.5107
    1MEP      H  104   5.530   2.479   0.642  0.1347  1.1333 -0.7085
    1MEP      H  105   6.885   1.756   0.538 -1.6805 -1.2428 -1.0794
    1MEP      H  106   6.767   1.508   0.355  2.5125  0.3588 -0.9237
    1MEP      H  107   6.271   1.739   0.422 -0.2162 -1.0346 -0.7541
    1MEP      H  108   6.525   1.897   0.730  2.5862 -0.0784  1.6067
    1MEP      H  109   6.438   1.742   0.669  0.5794  2.9412 -2.0984
    1MEP      H  110   6.865   1.777   0.359 -0.3768  1.1670 -2.0021
    1MEP      H  111   5.761   1.420   2.113 -1.2665 -0.0448 -3.1014
    1MEP      H  112   5.784   2.532   0.790  0.3590 -0.5029 -1.0005
    1MEP      H  113   6.436   2.309   0.075 -0.8632 -0.8889  0.2337
    1MEP      H  114   6.392   2.432  -0.053  1.9897  3.0509  0.4520
    1MEP      H  115   6.232   1.816   0.810 -1.6000 -0.4058 -1.7891
    1MEP      H  116   5.877   2.392   0.725  1.1344 -3.0133  0.7157
    1MEP      H  117   5.363   2.368   0.981  0.7341  0.7640  0.2834
    1MEP      H  118   6.147   2.338   0.010  0.9890  1.8471 -1.4816
    1MEP      H  119   6.230   2.189   0.047 -1.7246  0.6925 -0.4923
    1MEP      H  120   6.416   2.042   0.896  1.1394 -0.7608  0.3562
    1MEP      H  121   5.491   2.482   0.995 -1.6701  2.9468 -0.4694
    1MEP      H  122   5.467   2.402   0.836  3.9983  2.0937 -1.9641
    1MEP      H  123   5.763   2.383   0.962  0.8548 -0.4537  0.3066
    1MEP      H  124   6.260   2.005   0.970 -3.4258 -0.4956  1.4450
    1MEP      H  125   6.272   2.062   0.796 -0.0433 -1.0074  1.9039
    1MEP      H  126   5.770   2.215   0.915  0.9724 -2.8036 -0.6276
    1MEP      H  127   5.537   2.180   0.936  0.4220 -0.9242  0.5523
    1MEP      H  128   5.932   1.848   2.060 -0.0106  1.6019  0.7881
    1MEP      H  129   6.087   2.207  -0.245  0.4210 -0.4730  2.3212
    1MEP      H  130   6.163   2.090  -0.140  1.3219 -0.5655 -3.8909
    1MEP      H  131   6.234   1.605   0.899 -1.5769 -2.3575 -0.5509
    1MEP      H  132   6.349   1.570   1.027 -1.2064 -2.5247  0.0179
    1MEP      H  133   6.558   1.869   0.951 -0.5404  0.0350 -0.4025
    1MEP      H  134   6.588   1.711   0.996 -1.3411  0.0301 -1.8983
    1MEP      H  135   5.589   1.561   2.032  2.2106  0.4464  0.7608
    1MEP      H  136   5.619   2.354   1.168  1.4772  0.1477  1.2803
    1MEP      H  137   5.697   2.162   1.282 -3.0697  1.8377  0.5318
    1MEP      H  138   6.180   2.052  -0.406 -0.3255  0.4092 -2.9082
    1MEP      H  139   6.329   1.971  -0.227  0.7040 -2.6162  0.9348
    1MEP      H  140   6.524   1.596   0.799 -1.6641  2.8760  0.9781
    1MEP      H  141   6.398   1.464   0.640 -1.2082 -0.5833  2.3813
    1MEP      H  142   6.413   1.858   1.191 -0.9156  0.2515 -1.1756
    1MEP      H  143   6.561   1.990   1.263  1.0881 -0.3728  2.5469
    1MEP      H  144   5.765   1.856   2.002 -3.2563  0.7764 -1.8914
    1MEP      H  145   7.033   1.666   0.251 -0.4063 -0.0483 -1.2337
    1MEP      H  146   6.351   2.172  -0.527 -3.7939  1.5802 -1.3092
    1MEP      H  147   5.781   2.170   1.135  2.4383 -2.1680  0.8244
    1MEP      H  148   6.511   1.735   0.420 -0.9142 -0.2368 -2.4258
    1MEP      H  149   6.395   2.281  -0.378 -0.4935 -0.4298  1.8638
    1MEP      H  150   6.223   2.275  -0.467 -2.8510 -1.6565 -0.7425
    1MEP      H  151   6.493   1.320   0.822 -0.5259  2.1502  3.4625
    1MEP      H  152   6.400   1.354   0.962  1.8921  1.5913 -0.6822
    1MEP      H  153   6.583   1.743   1.350 -0.4130 -1.5067  0.1988
    1MEP      H  154   6.650   1.663   1.207 -2.1586 -1.8678  0.3351
    1MEP      H  155   5.696   1.826   1.184 -1.5149  2.3525  2.8861
    1MEP      H  156   5.671   1.990   1.026 -0.0654  1.2707 -0.7307
    1MEP      H  157   7.122   1.536   0.322  2.3017  0.6591 -2.3210
    1MEP      H  158   5.426   2.044   1.085 -0.2564  0.3256  0.3621
    1MEP      H  159   6.692   1.236   0.913  0.6642  0.7357 -2.1194
    1MEP      H  160   6.578   1.228   1.060  1.4263 -0.3098 -0.8642
    1MEP      H  161   6.523   1.518   1.427  2.2115  1.4643  0.2417
    1MEP      H  162   6.592   1.450   1.298 -1.3000 -1.2030  0.3400
    1MEP      H  163   5.455   1.959   1.247  3.6645 -1.5561 -0.4508
    1MEP      H  164   5.803   1.499   2.369  0.7571  2.2562 -1.9965
    1MEP      H  165   6.815   1.214   1.145  0.1056  1.1183 -0.7483
    1MEP      H  166   6.767   1.385   1.167  0.1722 -0.3520 -0.5690
    1MEP      H  167   6.448   1.284   1.367  1.8139 -0.6092 -4.7576
    1MEP      H  168   6.369   1.350   1.221 -0.8355 -2.3100 -2.6207
    1MEP      H  169   5.269   1.871   1.100  0.2744 -0.3452  0.6328
    1MEP      H  170   5.327   1.779   1.209 -1.8058  1.4046 -0.3111
    1MEP      H  171   5.204   1.512   0.533 -0.5577  0.3940  0.7336
    1MEP      H  172   6.015   1.813   1.821 -0.5796  1.0031  1.0366
    1MEP      H  173   7.007   1.334   1.172  2.0213 -0.6362  1.1928
    1MEP      H  174   6.979   1.501   1.119 -0.8903  1.6340 -3.3649
    1MEP      H  175   6.235   1.217   1.461  1.7638  2.0480 -2.0619
    1MEP      H  176   6.171   1.267   1.299 -3.8251  1.6776 -0.6756
    1MEP      H  177   5.123   1.377   0.635 -0.2386 -3.0832  2.3064
    1MEP      H  178   5.257   1.600   1.095  2.3886  0.8478 -3.4437
    1MEP      H  179   7.165   1.291   0.998  1.1819  0.5885  2.6744
    1MEP      H  180   7.201   1.506   1.149  0.9241  0.1634 -2.5417
    1MEP      H  181   6.073   1.407   1.554 -0.5749  0.5721 -0.6864
    1MEP      H  182   5.891   1.277   1.507  0.2361 -0.0710  0.3579
    1MEP      H  183   5.905   1.962   1.836  0.7014  3.2194 -0.1789
    1MEP      H  184   7.093   1.814   0.430  1.6159 -2.2787 -1.7769
    1MEP      H  185   5.412   1.610   1.008 -2.7228  3.0198  1.0227
    1MEP      H  186   4.983   1.632   0.871 -3.4567 -2.3801  0.2810
    1MEP      H  187   7.082   1.353   0.807  0.4893 -3.4189  0.7905
    1MEP      H  188   7.235   1.451   0.827  2.8879 -1.5931 -1.1547
    1MEP      H  189   5.960   1.370   1.276  3.7039  0.1799  1.3356
    1MEP      H  190   6.043   1.524   1.329 -0.3422  0.3813  1.5754
    1MEP      H  191   5.132   1.679   0.685 -1.6870 -0.7021  0.2585
    1MEP      H  192   5.036   1.509   0.535  0.7664  0.6207 -0.2393
    1MEP      H  193   7.049   1.570   0.727  0.8510 -1.1056  0.9825
    1MEP      H  194   5.806   1.560   1.332 -0.2963  0.2806  1.9527
    1MEP      H  195   7.244   1.731   0.379 -0.8263  1.6795  1.0749
    1MEP      H  196   6.639   1.811   0.312  0.4613  1.3538 -3.5376
    1MEP      H  197   7.144   1.676   0.983 -0.3761 -2.2645  0.9147
    1MEP      H  198   7.025   1.776   0.873 -1.3964  1.8869  1.7005
    1MEP      H  199   5.895   1.509   1.604 -0.3564 -1.8596 -1.6311
    1MEP      H  200   5.743   1.597   1.553  0.7712  0.1556 -2.0941
    1MEP      H  201   5.179   1.479   0.921 -0.9434 -0.0057 -0.1840
    1MEP      H  202   5.314   1.526   0.798 -0.7716  0.1432 -1.9005
    1MEP      H  203   7.296   1.662   0.787  1.4275 -2.4876 -0.5411
    1MEP      H  204   7.369   1.808   0.928  0.0581 -0.9881  0.6272
    1MEP      H  205   5.955   1.738   1.428 -1.2026  1.4070  0.7450
    1MEP      H  206   6.051   1.667   1.687 -0.6793 -2.1216  1.2997
    1MEP      H  207   6.631   1.863   0.482 -2.2151  1.4947  2.4223
    1MEP      H  208   5.936   1.917   1.610 -0.8029  3.4972  1.0444
    1MEP      H  209   5.650   1.392   2.333  3.3378 -2.8452  0.5255
    1MEP      H  210   6.218   1.702   0.592 -0.7077  2.2821 -3.4274
    1MEP      H  211   7.259   1.870   0.623 -2.7115  2.2601 -0.6372
    1MEP      H  212   7.080   1.845   0.662 -0.5500 -0.6475  0.2792
    1MEP      H  213   5.785   1.858   1.536 -1.0684 -0.4107 -1.9710
    1MEP      H  214   5.635   1.567   2.350  3.7192  1.4004 -0.7779
    1MEP      N  215   6.122   2.701   0.197 -0.3312 -0.1435  0.4651
    1MEP      N  216   6.374   1.765   0.952  0.3574 -0.2765  0.0429
    1MEP      N  217   5.585   2.263   1.125 -0.0861 -0.7584 -1.0379
    1MEP      N  218   7.051   1.566   0.829 -0.2844  0.0837 -0.1539
    1MEP      N  219   5.845   1.500   1.401  0.2432  0.4815  0.0533
    1MEP      O  220   7.303   1.855   0.870 -0.0780  0.6690  0.3139
    1MEP      O  221   5.845   1.663   2.001 -0.6057 -0.2223 -0.2263
    1MEP      O  222   5.970   1.236   1.489 -0.3239 -0.1440  0.0645
    1MEP      O  223   7.244   1.456   1.077 -0.2258 -0.3442  0.0318
    1MEP      O  224   6.280   1.409   1.400  0.1134  0.0321  0.8809
    1MEP      O  225   6.890   1.345   1.002 -0.2856  0.2561  0.6084
    1MEP      O  226   6.457   1.611   1.256 -0.1421  0.4692  0.6279
    1MEP      O  227   6.598   1.414   0.967  0.2021 -0.5809 -0.0662
    1MEP      O  228   6.601   1.934   1.188 -0.1089 -0.2328  0.0604
    1MEP      O  229   6.946   1.595   0.432  0.6412  0.5246 -0.4988
    1MEP      O  230   6.369   2.021  -0.301  0.0532 -0.1832  0.4379
    1MEP      O  231   6.680   1.548   0.366  0.2647 -0.1276 -0.0458
    1MEP      O  232   5.578   1.514   2.118 -0.2215  0.6925 -0.0620
    1MEP      O  233   6.254   2.273  -0.149  0.0086  0.5273 -0.6620
    1MEP      O  234   6.066   1.698   1.601  0.0902 -0.8284  0.0196
    1MEP      O  235   6.306   2.462   0.138  0.0464 -0.2524  0.5201
    1MEP      O  236   6.369   1.933   0.598 -0.6237  0.1698  0.5837
    1MEP      O  237   6.433   2.652   0.415 -0.4173 -0.0676 -0.5140
    1MEP      O  238   6.050   2.060   0.470 -0.1815 -0.4686  0.4333
    1MEP      O  239   7.188   1.685   0.568  0.4379 -0.4158 -0.5455
    1MEP      O  240   5.869   2.311   0.473 -0.5157  0.3467 -0.4448
    1MEP      O  241   5.829   2.673   0.424  0.3518 -0.1632 -0.1711
    1MEP      O  242   5.684   2.342   0.770 -0.2184 -0.1095 -0.0812
    1MEP      O  243   6.349   1.492   0.716  0.0699  0.0285  0.0359
    1MEP      O  244   5.722   1.918   1.210 -0.1112 -0.3445  0.3936
    1MEP      O  245   5.469   1.853   1.070 -0.8968  0.0589 -0.5870
    1MEP      O  246   4.986   1.567   0.794  0.4578 -0.1837  0.1152
    1MEP      O  247   5.234   1.680   0.912 -0.0608  0.6243 -0.3900
    1MEP      O  248   5.820   1.796   1.734  0.0299  0.0220 -0.3886
    2SOL     OW  249   1.009   0.040   0.956  0.1725  0.4869  0.3557
    2SOL    HW1  250   0.942   0.031   0.888 -0.4038  1.8350  0.7210
    2SOL    HW2  251   0.963   0.015   1.037  1.3449 -2.8667  0.0557
    2SOL     MW  252   0.994   0.036   0.958  0.2488  0.2301  0.3641
    3SOL     OW  253   2.682   2.059   0.698 -0.4995 -0.6688 -0.8758
    3SOL    HW1  254   2.670   1.969   0.668  2.0273 -0.9452 -1.0963
    3SOL    HW2  255   2.776   2.075   0.691 -0.5513  1.0987  1.7273
    3SOL     MW  256   2.692   2.050   0.693 -0.1826 -0.4779 -0.5708
    4SOL     OW  257   3.093   4.432   1.038 -0.3117 -0.2025 -0.6853
    4SOL    HW1  258   3.102   4.501   0.972  1.4209  1.7648  1.5392
    4SOL    HW2  259   3.029   4.467   1.100 -0.6449 -1.3116 -0.3965
    4SOL     MW  260   3.086   4.445   1.037 -0.1325 -0.0927 -0.3635
    5SOL     OW  261   1.980   0.684   0.519 -0.3546 -0.1158 -0.2776
    5SOL    HW1  262   2.051   0.700   0.582  1.2496 -1.6823 -1.6424
    5SOL    HW2  263   1.924   0.620   0.563 -0.6808  0.7716  0.6154
    5SOL     MW  264   1.982   0.678   0.533 -0.1910 -0.2028 -0.3380
    6SOL     OW  265   3.106   4.332   1.489  0.5592 -0.6187  0.1044
    6SOL    HW1  266   3.012   4.338   1.476  0.3823  1.0886  1.9102
    6SOL    HW2  267   3.118   4.334   1.584  2.3705 -1.5154 -0.0713
    6SOL     MW  268   3.096   4.333   1.499  0.7684 -0.5150  0.3131
    7SOL     OW  269   2.520   5.003   2.147  0.1249 -0.3170  0.7368
    7SOL    HW1  270   2.537   5.089   2.108  1.7824 -0.7080  0.5898
    7SOL    HW2  271   2.426   5.005   2.167  0.2364  1.7181  1.1921
    7SOL     MW  272   2.510   5.015   2.145  0.3513 -0.1066  0.7763
    8SOL     OW  273   0.637   3.112   1.612 -0.4749 -0.1601  0.0679
    8SOL    HW1  274   0.726   3.120   1.646 -0.9803 -0.6912  1.5177
    8SOL    HW2  275   0.650   3.096   1.518  0.9522 -0.0459  0.2249
    8SOL     MW  276   0.650   3.111   1.604 -0.3569 -0.2134  0.2736
    9SOL     OW  277   2.928   1.223   0.818  0.1752  0.1094  0.2331
    9SOL    HW1  278   2.880   1.143   0.799  0.5889 -0.3202  1.0202
    9SOL    HW2  279   2.904   1.247   0.907  1.0642  0.1379  0.4771
    9SOL     MW  280   2.919   1.216   0.827  0.3420  0.0581  0.3651
   10SOL     OW  281   0.939   3.414   3.710 -0.2641  0.3048 -0.8424
   10SOL    HW1  282   0.938   3.474   3.636  0.2053 -0.8532 -1.7981
   10SOL    HW2  283   0.924   3.328   3.672  0.0562 -0.3143  0.3995
   10SOL     MW  284   0.937   3.411   3.696 -0.1630  0.0773 -0.8058
   11SOL     OW  285   2.868   0.105   3.412  0.1725  0.2355 -0.0627
   11SOL    HW1  286   2.854   0.167   3.340 -0.7794  0.9202  0.7010
   11SOL    HW2  287   2.822   0.026   3.385 -0.6805  0.6905  0.0502
   11SOL     MW  288   2.860   0.103   3.399 -0.0585  0.3814  0.0495
   12SOL     OW  289   0.268   1.327   0.653 -0.0368 -0.1977  0.1209
   12SOL    HW1  290   0.354   1.367   0.637 -0.7888  0.5900 -1.9705
   12SOL    HW2  291   0.242   1.363   0.738  1.0230  0.7514  0.0679
   12SOL     MW  292   0.276   1.337   0.662  0.0026  0.0246 -0.1536
   13SOL     OW  293   2.067   5.291   1.224 -0.2515 -0.1610  0.4931
   13SOL    HW1  294   2.134   5.326   1.166  0.3163 -1.2092  0.5054
   13SOL    HW2  295   1.985   5.301   1.175 -0.2411  2.0212  0.8739
   13SOL     MW  296   2.065   5.296   1.210 -0.1775 -0.0159  0.5434
   14SOL     OW  297   4.747   3.539   2.627  0.0607  0.1332  0.4515
   14SOL    HW1  298   4.721   3.462   2.577  2.1142  0.0867 -0.6084
   14SOL    HW2  299   4.739   3.512   2.719 -0.5681 -0.8823  0.1017
   14SOL     MW  300   4.743   3.525   2.633  0.2431 -0.0028  0.2710
   15SOL     OW  301   3.569   2.602   3.452 -0.0617  0.3294  0.6818
   15SOL    HW1  302   3.532   2.625   3.366 -0.9019  1.5171  1.3395
   15SOL    HW2  303   3.660   2.631   3.447  0.0258 -0.0532  0.0171
   15SOL     MW  304   3.576   2.609   3.440 -0.1580  0.4325  0.6809
   16SOL     OW  305   5.261   2.425   2.706 -0.0255  0.3296  0.6255
   16SOL    HW1  306   5.206   2.352   2.735  1.8845 -0.8558  1.3781
   16SOL    HW2  307   5.238   2.497   2.765 -2.2841  0.5067 -0.4487
   16SOL     MW  308   5.251   2.425   2.718 -0.0701  0.2005  0.5843
   17SOL     OW  309   3.302   1.319   4.748 -0.1868 -0.0003 -0.4406
   17SOL    HW1  310   3.333   1.315   4.839 -0.1388  0.1532 -0.4512
   17SOL    HW2  311   3.242   1.393   4.747 -1.6050 -1.1183 -0.0921
   17SOL     MW  312   3.298   1.328   4.760 -0.3622 -0.1238 -0.3974
   18SOL     OW  313   5.042   3.297   4.197 -0.2248  0.6285 -0.4488
   18SOL    HW1  314   5.128   3.328   4.225 -0.3098 -0.3594  0.9449
   18SOL    HW2  315   4.987   3.376   4.198  0.5694  1.1943 -0.9995
   18SOL     MW  316   5.046   3.311   4.201 -0.1340  0.5745 -0.3409
   19SOL     OW  317   3.678   0.733   4.104  0.5513  0.1111  0.3930
   19SOL    HW1  318   3.758   0.681   4.106 -0.9338 -2.3282 -0.3815
   19SOL    HW2  319   3.656   0.747   4.196 -0.3035 -2.8403  0.7214
   19SOL     MW  320   3.685   0.728   4.116  0.2518 -0.5790  0.3359
   20SOL     OW  321   0.398   3.785   1.908 -0.2158  0.0795  0.0343
   20SOL    HW1  322   0.339   3.859   1.923 -1.5491 -1.0495  0.4241
   20SOL    HW2  323   0.476   3.825   1.870 -0.8340  1.7192  0.4144
   20SOL     MW  324   0.401   3.800   1.905 -0.4656  0.1449  0.1328
   21SOL     OW  325   2.671   3.467   3.232  0.0724  0.1992  0.5015
   21SOL    HW1  326   2.725   3.533   3.277  0.6281 -0.7401  1.2310
   21SOL    HW2  327   2.591   3.463   3.284 -0.2230  0.7386  0.0979
   21SOL     MW  328   2.668   3.475   3.245  0.1058  0.1480  0.5432
   22SOL     OW  329   4.259   2.971   0.769  0.1467 -0.6122 -0.1139
   22SOL    HW1  330   4.208   3.052   0.775 -0.0379 -0.7714  0.5247
   22SOL    HW2  331   4.194   2.901   0.770  0.3692 -0.8129  0.6412
   22SOL     MW  332   4.245   2.973   0.770  0.1516 -0.6583  0.0645
   23SOL     OW  333   3.688   4.398   4.934  0.5938  0.3343 -0.3505
   23SOL    HW1  334   3.696   4.304   4.951 -1.1318 -0.0190 -1.3627
   23SOL    HW2  335   3.651   4.403   4.846 -0.8079  1.9375  0.3179
   23SOL     MW  336   3.684   4.386   4.925  0.1935  0.4943 -0.3945
   24SOL     OW  337   1.329   2.796   0.735  0.0370  0.3618  0.3647
   24SOL    HW1  338   1.264   2.841   0.681  0.1221  0.6645  0.5120
   24SOL    HW2  339   1.409   2.798   0.683  0.2015  0.9367  0.6333
   24SOL     MW  340   1.331   2.802   0.721  0.0689  0.4741  0.4179
   25SOL     OW  341   1.935   4.966   3.356  0.7992 -0.1335  0.6984
   25SOL    HW1  342   1.862   5.025   3.341 -0.8685 -2.1507  0.6399
   25SOL    HW2  343   1.954   4.929   3.270  2.4190  0.9404  0.5681
   25SOL     MW  344   1.928   4.969   3.343  0.7931 -0.2543  0.6742
   26SOL     OW  345   2.950   1.847   3.305  0.1441  0.2714 -0.7394
   26SOL    HW1  346   3.041   1.861   3.280 -0.1431 -0.0018 -1.9403
   26SOL    HW2  347   2.901   1.913   3.256 -0.0614  2.0787  1.7854
   26SOL     MW  348   2.955   1.858   3.296  0.0810  0.4678 -0.5699
   27SOL     OW  349   1.890   2.997   4.070  0.7962 -0.5098  0.0605
   27SOL    HW1  350   1.871   3.049   4.148  1.6206 -0.2505  0.0882
   27SOL    HW2  351   1.860   3.051   3.997  2.2481  0.2774  0.0491
   27SOL     MW  352   1.883   3.011   4.070  1.0876 -0.3758  0.0626
   28SOL     OW  353   4.191   2.383   0.747 -0.1416  0.6179 -0.5043
   28SOL    HW1  354   4.174   2.395   0.840 -2.0093  0.2571 -0.7859
   28SOL    HW2  355   4.152   2.460   0.705 -2.7687 -1.0779 -1.3202
   28SOL     MW  356   4.184   2.394   0.753 -0.7170  0.3546 -0.6448
   29SOL     OW  357   3.710   5.291   4.991  0.0035 -0.4772  0.1386
   29SOL    HW1  358   3.795   5.263   4.956  0.0003  0.6840 -0.8333
   29SOL    HW2  359   3.732   5.339   5.071  0.4538  1.4946 -1.1118
   29SOL     MW  360   3.724   5.294   4.997  0.0607 -0.0761 -0.1459
   30SOL     OW  361   3.000   0.634   4.913  0.3702  0.4121 -0.0524
   30SOL    HW1  362   2.919   0.660   4.870 -0.0281 -0.0666  0.4020
   30SOL    HW2  363   3.063   0.628   4.841 -0.5943 -1.5905 -0.7900
   30SOL     MW  364   2.998   0.636   4.898  0.1958  0.0945 -0.0886
   31SOL     OW  365   1.364   1.500   4.350  0.3153  0.0808  0.4353
   31SOL    HW1  366   1.364   1.565   4.421 -0.6575  1.8755 -1.1526
   31SOL    HW2  367   1.456   1.474   4.341  1.0318  2.6654 -0.1363
   31SOL     MW  368   1.376   1.505   4.358  0.2825  0.6414  0.1589
   32SOL     OW  369   4.097   1.528   0.774 -0.0893 -0.5342  0.0661
   32SOL    HW1  370   4.082   1.619   0.748 -0.8850 -0.4597  0.7598
   32SOL    HW2  371   4.124   1.484   0.694  1.0926  0.4812 -0.1199
   32SOL     MW  372   4.099   1.534   0.761 -0.0398 -0.3947  0.1311
   33SOL     OW  373   0.607   2.463   5.107 -0.6720  0.6055  0.2887
   33SOL    HW1  374   0.571   2.538   5.155 -3.7490 -1.1437  0.8515
   33SOL    HW2  375   0.560   2.387   5.143  2.2438 -1.5986 -0.3750
   33SOL     MW  376   0.597   2.463   5.118 -0.6926  0.0994  0.2758
   34SOL     OW  377   1.483   4.542   0.556  0.2444 -0.1770 -0.0466
   34SOL    HW1  378   1.573   4.514   0.543 -0.2768 -2.7538  1.3443
   34SOL    HW2  379   1.431   4.478   0.507 -0.8825  0.2269  0.5934
   34SOL     MW  380   1.488   4.530   0.548  0.0334 -0.4552  0.2134
   35SOL     OW  381   3.225   1.303   5.319  0.5112 -0.1574  0.5451
   35SOL    HW1  382   3.247   1.257   5.238  1.0078  1.1657 -0.0745
   35SOL    HW2  383   3.141   1.265   5.346  1.2484 -1.9322  0.4350
   35SOL     MW  384   3.217   1.292   5.312  0.6692 -0.2152  0.4517
   36SOL     OW  385   3.878   0.095   4.494  0.3074 -0.1851 -0.5589
   36SOL    HW1  386   3.826   0.021   4.462  0.0403 -0.7950  1.2491
   36SOL    HW2  387   3.864   0.164   4.429  0.6603 -1.7455 -2.3415
   36SOL     MW  388   3.869   0.095   4.482  0.3184 -0.4629 -0.5556
   37SOL     OW  389   3.591   0.785   4.353 -0.1153 -0.5996 -0.7535
   37SOL    HW1  390   3.545   0.707   4.383  0.5329 -1.0453 -0.8929
   37SOL    HW2  391   3.660   0.799   4.418 -0.2532 -0.1228 -0.7081
   37SOL     MW  392   3.594   0.777   4.365 -0.0500 -0.5956 -0.7656
   38SOL     OW  393   1.697   0.269   3.450  0.2419  0.0492 -0.2689
   38SOL    HW1  394   1.769   0.283   3.390  0.4828 -0.1931 -0.0381
   38SOL    HW2  395   1.728   0.302   3.534 -1.0093  2.7105 -0.8057
   38SOL     MW  396   1.710   0.275   3.453  0.1126  0.3589 -0.3081
   39SOL     OW  397   5.186   1.994   0.544 -0.1672 -0.3392  0.0255
   39SOL    HW1  398   5.264   2.046   0.564 -0.3292  0.4237 -1.2537
   39SOL    HW2  399   5.155   2.029   0.461 -1.2036 -1.4299 -0.0595
   39SOL     MW  400   5.192   2.005   0.536 -0.3206 -0.3812 -0.1492
   40SOL     OW  401   2.667   1.236   0.536  0.0513 -0.1868  0.5051
   40SOL    HW1  402   2.745   1.280   0.568 -0.0135 -1.1018  1.9900
   40SOL    HW2  403   2.605   1.306   0.518  1.4197  0.6074 -1.3762
   40SOL     MW  404   2.669   1.250   0.537  0.2182 -0.2023  0.4543
   41SOL     OW  405   2.857   5.316   1.725 -0.1403 -0.8636  0.4120
   41SOL    HW1  406   2.783   5.374   1.707  0.8174  0.7274  1.4709
   41SOL    HW2  407   2.826   5.257   1.793 -0.4376 -0.2072  0.8436
   41SOL     MW  408   2.844   5.316   1.731 -0.0558 -0.5759  0.6028
   42SOL     OW  409   4.135   5.232   3.405  0.0942  0.0723 -0.0069
   42SOL    HW1  410   4.117   5.323   3.381  0.2151 -0.3969 -1.9641
   42SOL    HW2  411   4.200   5.239   3.475  1.4113  1.4546 -1.3276
   42SOL     MW  412   4.141   5.245   3.411  0.2782  0.1892 -0.4265
   43SOL     OW  413   2.378   0.621   4.763 -0.7000 -0.2147  0.4931
   43SOL    HW1  414   2.360   0.530   4.742  0.6759 -0.3900 -0.0265
   43SOL    HW2  415   2.466   0.619   4.802  0.8042  1.2537 -2.6425
   43SOL     MW  416   2.387   0.609   4.765 -0.3313 -0.0492  0.0251
   44SOL     OW  417   3.647   2.744   0.164 -0.3369 -0.3550 -0.1413
   44SOL    HW1  418   3.568   2.782   0.201  0.6515  0.6689  0.9745
   44SOL    HW2  419   3.665   2.667   0.219 -0.4405 -0.4677 -0.2645
   44SOL     MW  420   3.639   2.739   0.176 -0.2236 -0.2383 -0.0142
   45SOL     OW  421   2.244   0.876   3.374  1.0475  0.5757 -0.3859
   45SOL    HW1  422   2.184   0.941   3.339  0.1308  0.4187  0.8517
   45SOL    HW2  423   2.330   0.904   3.343  0.2708  0.3466 -2.8474
   45SOL     MW  424   2.248   0.888   3.366  0.8307  0.5263 -0.5426
   46SOL     OW  425   1.975   3.335   5.048 -0.3198  0.9461 -0.3065
   46SOL    HW1  426   1.962   3.335   4.953 -1.7010  1.0448 -0.1223
   46SOL    HW2  427   1.891   3.364   5.084  0.1087  0.6484  0.9629
   46SOL     MW  428   1.963   3.339   5.041 -0.4417  0.9207 -0.1204
   47SOL     OW  429   3.145   4.386   2.920  0.4623  0.1940 -1.3573
   47SOL    HW1  430   3.119   4.311   2.866 -0.2999  0.0075 -0.7418
   47SOL    HW2  431   3.095   4.375   3.001  0.6825  1.1334 -1.0938
   47SOL     MW  432   3.135   4.375   2.923  0.3929  0.2904 -1.2448
   48SOL     OW  433   0.950   3.690   4.115 -0.2442 -0.2141 -0.2501
   48SOL    HW1  434   0.950   3.776   4.157 -1.5926 -0.0757 -0.5152
   48SOL    HW2  435   0.979   3.707   4.025 -3.5910  0.4883 -1.2714
   48SOL     MW  436   0.954   3.703   4.109 -0.8453 -0.1064 -0.4148
   49SOL     OW  437   3.775   0.563   5.151  0.4171  0.1461  0.2668
   49SOL    HW1  438   3.712   0.496   5.123 -0.2375  0.5034  0.8786
   49SOL    HW2  439   3.786   0.619   5.074  0.3989 -0.2303 -0.0114
   49SOL     MW  440   3.768   0.561   5.137  0.3310  0.1436  0.3095
   50SOL     OW  441   4.512   4.767   0.439 -0.3942 -0.5085 -0.6916
   50SOL    HW1  442   4.494   4.750   0.532 -0.8928 -0.3733 -0.7615
   50SOL    HW2  443   4.485   4.858   0.426 -0.7403 -0.6654 -1.0747
   50SOL     MW  444   4.506   4.776   0.449 -0.5024 -0.5113 -0.7496
   51SOL     OW  445   5.256   4.871   3.165  0.2244  0.4540 -0.4543
   51SOL    HW1  446   5.273   4.848   3.257  0.3446 -0.8287 -0.7860
   51SOL    HW2  447   5.161   4.867   3.156  0.2075  0.6498 -0.3799
   51SOL     MW  448   5.246   4.868   3.176  0.2376  0.3148 -0.4872
   52SOL     OW  449   0.899   0.345   0.542  0.2464 -0.5235 -0.1761
   52SOL    HW1  450   0.936   0.423   0.584  1.1880 -1.3754  0.6308
   52SOL    HW2  451   0.974   0.304   0.499 -0.1123 -1.3364 -0.0297
   52SOL     MW  452   0.914   0.350   0.542  0.3210 -0.7366 -0.0540
   53SOL     OW  453   0.474   2.637   3.658 -0.2376 -0.0365 -0.0346
   53SOL    HW1  454   0.554   2.670   3.700 -1.1797  0.9190  1.0515
   53SOL    HW2  455   0.444   2.567   3.716 -0.8460  0.4223  0.2052
   53SOL     MW  456   0.480   2.633   3.671 -0.4361  0.1446  0.1351
   54SOL     OW  457   1.145   1.642   2.967  0.4862  0.1807  0.0897
   54SOL    HW1  458   1.151   1.677   3.056  0.1624 -0.7363  0.4775
   54SOL    HW2  459   1.052   1.641   2.948  0.3619 -1.9463  0.6879
   54SOL     MW  460   1.134   1.646   2.976  0.4289 -0.2090  0.2159
   55SOL     OW  461   2.321   2.255   5.106  0.2445  0.0700  0.1530
   55SOL    HW1  462   2.264   2.179   5.096  0.9376 -0.1642 -2.3710
   55SOL    HW2  463   2.356   2.271   5.018  2.8419  1.1556  1.3168
   55SOL     MW  464   2.318   2.247   5.094  0.6657  0.1790 -0.0211
   56SOL     OW  465   1.836   4.717   4.024  0.1678  0.4282  0.2084
   56SOL    HW1  466   1.872   4.783   4.084  0.1045  0.4583  0.2126
   56SOL    HW2  467   1.746   4.744   4.010 -0.6904 -1.1425  2.3721
   56SOL     MW  468   1.829   4.729   4.030  0.0499  0.2310  0.4860
   57SOL     OW  469   4.794   3.833   1.498 -0.1451  0.2256 -0.3415
   57SOL    HW1  470   4.766   3.751   1.539 -1.2186 -0.0121 -1.5113
   57SOL    HW2  471   4.714   3.870   1.462  0.6965  0.6205 -1.8554
   57SOL     MW  472   4.780   3.827   1.499 -0.1748  0.2458 -0.6850
   58SOL     OW  473   3.702   0.326   3.847 -0.7191  0.2478  0.7714
   58SOL    HW1  474   3.646   0.370   3.911  0.9452  1.7015  1.2897
   58SOL    HW2  475   3.695   0.233   3.869 -1.6607  0.5570  1.8450
   58SOL     MW  476   3.694   0.319   3.858 -0.6266  0.4735  0.9752
   59SOL     OW  477   1.620   0.705   2.716  0.2091  0.7164  0.0646
   59SOL    HW1  478   1.607   0.737   2.627 -1.2256 -0.3769 -0.1449
   59SOL    HW2  479   1.588   0.777   2.772  0.9796  1.3461 -0.3048
   59SOL     MW  480   1.614   0.719   2.712  0.1241  0.6571 -0.0095
   60SOL     OW  481   4.045   3.918   0.288 -0.6713  0.3472  0.0645
   60SOL    HW1  482   3.957   3.913   0.250 -1.3144 -1.3518  1.6699
   60SOL    HW2  483   4.043   3.995   0.345 -1.2523  0.0965  0.3888
   60SOL     MW  484   4.033   3.927   0.290 -0.8280  0.0977  0.3115
   61SOL     OW  485   3.335   1.318   4.477  0.5936 -0.0289 -0.8444
   61SOL    HW1  486   3.383   1.236   4.485  1.2305  0.3814 -0.3935
   61SOL    HW2  487   3.319   1.344   4.568  0.2204  0.2421 -0.9901
   61SOL     MW  488   3.339   1.311   4.490  0.6274  0.0583 -0.8054
   62SOL     OW  489   2.309   5.063   4.413  0.5308 -0.3620  0.5240
   62SOL    HW1  490   2.364   4.986   4.422  1.3428  0.2093  0.5502
   62SOL    HW2  491   2.236   5.048   4.474  0.1940 -1.5094 -0.1416
   62SOL     MW  492   2.306   5.051   4.422  0.5917 -0.4357  0.4422
   63SOL     OW  493   2.004   2.926   2.784 -0.0081 -0.7953  0.3432
   63SOL    HW1  494   1.926   2.944   2.732 -0.7857  0.6471  1.9659
   63SOL    HW2  495   2.074   2.974   2.739 -1.2154  2.8563  2.1296
   63SOL     MW  496   2.003   2.935   2.771 -0.2622 -0.1432  0.7796
   64SOL     OW  497   4.757   3.196   0.267  0.0020  0.2976 -0.0663
   64SOL    HW1  498   4.796   3.279   0.240  0.4521 -0.4374 -1.7288
   64SOL    HW2  499   4.739   3.150   0.186  1.7900 -2.1693  0.8597
   64SOL     MW  500   4.760   3.201   0.253  0.2885 -0.1123 -0.1606
   65SOL     OW  501   0.453   3.696   2.520  0.0223  0.3182  0.0380
   65SOL    HW1  502   0.529   3.737   2.561  1.9140 -1.1815 -1.8745
   65SOL    HW2  503   0.469   3.602   2.528 -3.2219 -0.0840  2.4751
   65SOL     MW  504   0.465   3.689   2.526 -0.1509  0.0747  0.1051
   66SOL     OW  505   0.055   0.922   3.422 -0.3945 -0.9527  0.5613
   66SOL    HW1  506  -0.030   0.965   3.423  0.7197  1.3037  2.1507
   66SOL    HW2  507   0.060   0.876   3.506  0.2307 -0.5356  0.7544
   66SOL     MW  508   0.045   0.922   3.433 -0.1719 -0.6104  0.7895
   67SOL     OW  509   3.641   4.186   1.058 -0.0702 -0.4649  0.0278
   67SOL    HW1  510   3.588   4.131   1.001 -2.6839  1.2840  0.6919
   67SOL    HW2  511   3.629   4.274   1.024  2.6242 -0.0231  0.0878
   67SOL     MW  512   3.633   4.190   1.046 -0.0598 -0.1845  0.1205
   68SOL     OW  513   0.004   0.347   0.841 -0.0430  0.5112 -0.3809
   68SOL    HW1  514  -0.040   0.392   0.913 -1.1115  3.8170 -2.9195
   68SOL    HW2  515  -0.067   0.324   0.781  1.1085  0.9283 -1.9383
   68SOL     MW  516  -0.011   0.350   0.843 -0.0324  0.9878 -0.9052
   69SOL     OW  517   2.020   3.596   3.771 -0.1817  0.9861 -0.1211
   69SOL    HW1  518   2.029   3.611   3.865 -1.2782 -0.0067  0.1462
   69SOL    HW2  519   2.062   3.512   3.756 -0.1817  1.0513 -0.4830
   69SOL     MW  520   2.026   3.587   3.781 -0.3221  0.8673 -0.1332
   70SOL     OW  521   1.843   2.871   2.068  0.4647  0.3532 -0.1430
   70SOL    HW1  522   1.838   2.788   2.020  0.7316  0.4649 -0.3646
   70SOL    HW2  523   1.771   2.923   2.034 -0.2906 -0.1435  0.6759
   70SOL     MW  524   1.833   2.867   2.058  0.4022  0.3039 -0.0665
   71SOL     OW  525   2.432   2.969   0.308  0.5806  0.6254  0.1327
   71SOL    HW1  526   2.394   2.989   0.222 -0.2276  0.8657  0.5481
   71SOL    HW2  527   2.436   2.873   0.310  0.2777  0.6092 -0.0284
   71SOL     MW  528   2.428   2.959   0.297  0.4383  0.6541  0.1653
   72SOL     OW  529   1.227   0.969   0.652 -0.2517 -0.1497 -0.8460
   72SOL    HW1  530   1.147   0.969   0.599  0.2538 -0.2652 -1.6210
   72SOL    HW2  531   1.201   1.010   0.734 -1.0378  0.0853 -1.2028
   72SOL     MW  532   1.213   0.974   0.655 -0.2876 -0.1344 -0.9909
   73SOL     OW  533   0.299   3.024   1.175  0.4262  0.2382 -0.5528
   73SOL    HW1  534   0.338   2.954   1.228  1.0016  0.2199 -0.9964
   73SOL    HW2  535   0.357   3.032   1.100  0.1893  0.9935 -0.6556
   73SOL     MW  536   0.311   3.016   1.172  0.4695  0.3325 -0.6227
   74SOL     OW  537   4.077   4.563   5.228  0.1865 -0.2942 -0.0444
   74SOL    HW1  538   4.109   4.535   5.314  0.1284  1.3821  0.5270
   74SOL    HW2  539   3.982   4.553   5.234  0.1536  0.1672  0.2111
   74SOL     MW  540   4.069   4.558   5.240  0.1749 -0.0206  0.0615
   75SOL     OW  541   4.153   3.362   4.127 -0.0702  0.0336  0.0472
   75SOL    HW1  542   4.211   3.429   4.091 -0.2606  0.3997  0.4274
   75SOL    HW2  543   4.075   3.410   4.155  0.2201 -0.2091  1.2721
   75SOL     MW  544   4.150   3.377   4.126 -0.0574  0.0494  0.2527
   76SOL     OW  545   1.282   2.333   3.820 -0.4001 -0.4891  0.3459
   76SOL    HW1  546   1.335   2.301   3.746 -0.4938 -4.1626  1.7569
   76SOL    HW2  547   1.341   2.329   3.895 -0.0968  3.8845  0.4749
   76SOL     MW  548   1.296   2.328   3.820 -0.3732 -0.3995  0.5430
   77SOL     OW  549   2.600   2.288   2.588 -0.0192 -0.2934 -0.0972
   77SOL    HW1  550   2.563   2.311   2.502 -1.7166 -0.3950  0.5871
   77SOL    HW2  551   2.559   2.205   2.611 -0.5463  0.3642  1.3859
   77SOL     MW  552   2.590   2.280   2.580 -0.3039 -0.2222  0.1803
   78SOL     OW  553   2.481   3.589   4.437  0.3611 -0.0025 -0.0958
   78SOL    HW1  554   2.436   3.562   4.517 -1.0478 -0.6726 -1.0966
   78SOL    HW2  555   2.538   3.660   4.465 -0.2953 -0.0683  1.4702
   78SOL     MW  556   2.482   3.595   4.451  0.0967 -0.0967 -0.0235
   79SOL     OW  557   2.925   3.850   2.534  0.6016 -0.0410  0.9448
   79SOL    HW1  558   2.839   3.815   2.509  1.8943 -1.1040 -2.4064
   79SOL    HW2  559   2.969   3.778   2.578  0.2977  0.0276  1.3591
   79SOL     MW  560   2.920   3.837   2.536  0.7282 -0.1683  0.5688
   80SOL     OW  561   5.333   3.034   2.753 -0.1465 -0.1160  0.0425
   80SOL    HW1  562   5.330   2.938   2.757 -0.2239 -0.1742 -1.1469
   80SOL    HW2  563   5.418   3.057   2.790  1.0599 -0.8237 -2.1768
   80SOL     MW  564   5.344   3.024   2.758 -0.0019 -0.2140 -0.3938
   81SOL     OW  565   3.780   2.618   0.617 -0.3329  0.1311 -0.0459
   81SOL    HW1  566   3.787   2.582   0.705  0.3568  0.5041  0.0515
   81SOL    HW2  567   3.733   2.701   0.628 -0.4652  0.0592 -0.0634
   81SOL     MW  568   3.775   2.624   0.629 -0.2616  0.1696 -0.0357
   82SOL     OW  569   3.546   3.542   3.447 -0.2431 -0.0160  0.3175
   82SOL    HW1  570   3.466   3.560   3.497 -0.0062 -2.9944  1.9106
   82SOL    HW2  571   3.531   3.455   3.409  2.3250 -0.7541  0.8701
   82SOL     MW  572   3.534   3.533   3.448  0.1160 -0.4917  0.5922
   83SOL     OW  573   0.510   2.367   2.542  0.3415 -0.4024  0.0193
   83SOL    HW1  574   0.563   2.399   2.614 -0.3289 -0.6714  0.6395
   83SOL    HW2  575   0.557   2.394   2.463  0.5425  0.8051  0.5468
   83SOL     MW  576   0.523   2.375   2.541  0.2814 -0.2823  0.1662
   84SOL     OW  577   2.768   2.578   2.281  0.1132 -0.1728 -0.0732
   84SOL    HW1  578   2.697   2.583   2.344 -0.1099 -0.5562 -0.2898
   84SOL    HW2  579   2.735   2.520   2.212  0.2910  0.3709 -0.6205
   84SOL     MW  580   2.755   2.571   2.280  0.1074 -0.1523 -0.1710
   85SOL     OW  581   2.138   2.862   0.117  0.4249  0.4559  0.3501
   85SOL    HW1  582   2.170   2.778   0.151  1.1090  0.5012 -0.1603
   85SOL    HW2  583   2.077   2.839   0.048  0.3383  0.3766  0.4537
   85SOL     MW  584   2.134   2.849   0.113  0.5014  0.4516  0.2980
   86SOL     OW  585   0.461   4.959   2.105  0.4728 -0.2935  0.0611
   86SOL    HW1  586   0.403   4.956   2.029  1.5839  0.3654 -0.8229
   86SOL    HW2  587   0.515   5.037   2.091 -1.3892  1.6189  3.0799
   86SOL     MW  588   0.461   4.969   2.093  0.3767  0.0356  0.3344
   87SOL     OW  589   2.942   2.416   1.180  0.2536  0.1893  0.4166
   87SOL    HW1  590   2.914   2.395   1.269 -2.2994 -2.4307 -0.8862
   87SOL    HW2  591   2.874   2.475   1.147  1.8993  2.2456  0.5966
   87SOL     MW  592   2.929   2.421   1.187  0.1375  0.1171  0.2729
   88SOL     OW  593   2.427   5.095   3.337  0.6968 -0.1863 -0.1322
   88SOL    HW1  594   2.436   5.068   3.428  0.0672  0.2607  0.0594
   88SOL    HW2  595   2.336   5.077   3.315  0.8638 -0.3522 -0.6952
   88SOL     MW  596   2.417   5.089   3.346  0.6376 -0.1503 -0.1798
   89SOL     OW  597   4.652   4.293   4.567  0.3331  0.2882 -0.1799
   89SOL    HW1  598   4.730   4.294   4.623  0.5572  2.2936 -0.4753
   89SOL    HW2  599   4.678   4.342   4.489 -1.3102  1.2327 -0.1591
   89SOL     MW  600   4.666   4.299   4.564  0.1514  0.6658 -0.2150
   90SOL     OW  601   3.819   3.731   3.290  0.3498 -0.6180 -1.0173
   90SOL    HW1  602   3.808   3.800   3.355 -0.4302 -1.9447  0.2957
   90SOL    HW2  603   3.747   3.743   3.228  0.2625 -0.2179 -0.8356
   90SOL     MW  604   3.809   3.741   3.290  0.2387 -0.7366 -0.8260
   91SOL     OW  605   1.954   2.368   4.289  0.6350 -0.4451 -0.7229
   91SOL    HW1  606   1.981   2.427   4.359  1.5578 -1.0681 -0.5408
   91SOL    HW2  607   1.945   2.283   4.332 -1.4252 -0.3136 -0.8224
   91SOL     MW  608   1.956   2.365   4.304  0.4894 -0.5080 -0.7123
   92SOL     OW  609   4.561   1.688   1.166 -0.0824  0.5514  0.2974
   92SOL    HW1  610   4.522   1.711   1.251  0.8884  2.9549  0.1267
   92SOL    HW2  611   4.582   1.595   1.174 -2.2348  0.1547  1.8062
   92SOL     MW  612   4.559   1.679   1.178 -0.2336  0.8083  0.4687
   93SOL     OW  613   0.811   3.397   0.598  1.0099  0.0036 -0.5070
   93SOL    HW1  614   0.756   3.330   0.639 -0.3888  2.4647  1.8269
   93SOL    HW2  615   0.763   3.422   0.519 -0.5327  1.0509  0.7197
   93SOL     MW  616   0.797   3.391   0.594  0.6333  0.4527 -0.0512
   94SOL     OW  617   0.842   5.326   1.168  0.2033  0.2404 -0.1777
   94SOL    HW1  618   0.792   5.248   1.143  0.5302  0.3125 -1.0823
   94SOL    HW2  619   0.909   5.294   1.228 -0.7527  0.0974  0.8118
   94SOL     MW  620   0.844   5.312   1.172  0.1227  0.2313 -0.1668
   95SOL     OW  621   2.625   4.720   1.117 -0.5146 -0.3431  0.0143
   95SOL    HW1  622   2.700   4.730   1.175 -1.2679 -0.7468  1.0633
   95SOL    HW2  623   2.649   4.770   1.038  0.2288  0.7673  0.9309
   95SOL     MW  624   2.637   4.728   1.114 -0.5159 -0.2526  0.2660
   96SOL     OW  625   3.893   4.587   4.845  0.4272 -0.1546  0.0007
   96SOL    HW1  626   3.981   4.563   4.816  0.1824  0.2934 -1.1440
   96SOL    HW2  627   3.838   4.513   4.819  0.5469 -0.6400  1.1386
   96SOL     MW  628   3.897   4.575   4.838  0.4112 -0.1594 -0.0002
   97SOL     OW  629   3.025   3.813   0.993  0.1872  0.5836 -0.3849
   97SOL    HW1  630   2.956   3.865   1.035  1.8007  2.7403 -0.3018
   97SOL    HW2  631   2.980   3.764   0.924 -1.3977  2.1284 -0.4901
   97SOL     MW  632   3.010   3.814   0.990  0.1908  1.0574 -0.3877
   98SOL     OW  633   1.484   3.558   1.176  0.3925  0.1251  0.4346
   98SOL    HW1  634   1.560   3.615   1.180 -0.3231  1.2205 -1.1238
   98SOL    HW2  635   1.520   3.469   1.178  1.5784  0.6207  1.6525
   98SOL     MW  636   1.498   3.554   1.177  0.4527  0.3288  0.3910
   99SOL     OW  637   2.694   3.740   2.450  0.0112 -0.2916  0.0891
   99SOL    HW1  638   2.603   3.755   2.475  0.5039 -2.1280  3.2294
   99SOL    HW2  639   2.692   3.660   2.397 -0.1049 -0.7759  0.8292
   99SOL     MW  640   2.682   3.732   2.446  0.0594 -0.5887  0.5858
  100SOL     OW  641   3.525   5.263   4.514 -0.2734  0.0771  0.4125
  100SOL    HW1  642   3.501   5.319   4.587 -0.1314  0.3355  0.2646
  100SOL    HW2  643   3.507   5.174   4.544 -0.7561  0.2237  0.5467
  100SOL     MW  644   3.520   5.259   4.527 -0.3170  0.1290  0.4107
  101SOL     OW  645   3.610   2.446   1.859  0.1807  0.1068  0.4868
  101SOL    HW1  646   3.521   2.413   1.861 -0.2416  1.2011  0.1618
  101SOL    HW2  647   3.656   2.389   1.797 -0.1711 -0.7348  0.9979
  101SOL     MW  648   3.605   2.434   1.851  0.0816  0.1392  0.5106
  102SOL     OW  649   0.795   1.485   2.070  0.3395 -0.6816  0.0771
  102SOL    HW1  650   0.729   1.475   2.001 -0.3646  2.7950  0.1552
  102SOL    HW2  651   0.762   1.433   2.143 -1.4274 -0.4458 -0.5339
  102SOL     MW  652   0.782   1.477   2.070  0.0232 -0.2064  0.0089
  103SOL     OW  653   4.178   3.426   1.856 -0.5574  0.2695  0.2250
  103SOL    HW1  654   4.255   3.483   1.864  0.5195 -1.2533  1.1274
  103SOL    HW2  655   4.117   3.475   1.801  0.7943  1.7963  0.0436
  103SOL     MW  656   4.180   3.439   1.850 -0.2465  0.2700  0.3173
  104SOL     OW  657   3.689   4.938   3.845  0.3699 -0.0857  0.4202
  104SOL    HW1  658   3.755   4.922   3.779  0.9504 -0.3762  1.0686
  104SOL    HW2  659   3.738   4.956   3.925 -0.3360 -0.6062  0.9786
  104SOL     MW  660   3.704   4.938   3.847  0.3539 -0.1895  0.5747
  105SOL     OW  661   3.512   4.408   0.947  0.4024 -0.3370 -0.5385
  105SOL    HW1  662   3.563   4.484   0.975  1.4383 -1.0320 -0.4899
  105SOL    HW2  663   3.453   4.390   1.020  0.7040 -0.0597 -0.2261
  105SOL     MW  664   3.511   4.415   0.960  0.5736 -0.3904 -0.4923
  106SOL     OW  665   1.250   1.768   3.193 -0.3296 -0.2724 -0.1772
  106SOL    HW1  666   1.244   1.684   3.238 -0.1989  0.6039  1.5016
  106SOL    HW2  667   1.174   1.818   3.224  1.1268  1.2522  1.0276
  106SOL     MW  668   1.239   1.763   3.202 -0.1264  0.0349  0.1919
  107SOL     OW  669   0.123   5.240   4.799 -0.2112  0.2200  0.3504
  107SOL    HW1  670   0.176   5.282   4.867  0.0906  0.0404  0.2259
  107SOL    HW2  671   0.070   5.177   4.847  0.1383 -0.0400  0.3969
  107SOL     MW  672   0.123   5.237   4.814 -0.1278  0.1638  0.3404
  108SOL     OW  673   4.510   5.036   3.091  0.6781  0.1964 -0.0857
  108SOL    HW1  674   4.460   4.978   3.148  0.6211 -1.0562 -1.3743
  108SOL    HW2  675   4.444   5.092   3.050  0.6902  0.8988  0.8676
  108SOL     MW  676   4.495   5.036   3.093  0.6724  0.1260 -0.1286
  109SOL     OW  677   1.585   2.305   3.377 -0.2442 -0.3122  0.2649
  109SOL    HW1  678   1.530   2.260   3.441 -2.0033  1.3758 -0.0153
  109SOL    HW2  679   1.524   2.336   3.311  1.0899  1.3407 -0.2289
  109SOL     MW  680   1.570   2.303   3.377 -0.2986  0.1155  0.1658
  110SOL     OW  681   0.270   4.543   4.001  0.0034 -0.1760  0.1332
  110SOL    HW1  682   0.247   4.475   3.938 -1.4065  0.4212 -0.0161
  110SOL    HW2  683   0.188   4.563   4.047  0.5128  1.0009  0.5652
  110SOL     MW  684   0.257   4.537   3.999 -0.1119  0.0511  0.1694
  111SOL     OW  685   5.172   5.264   1.271  0.0490 -0.2045 -0.0265
  111SOL    HW1  686   5.230   5.287   1.344 -0.3967  2.9376 -0.5605
  111SOL    HW2  687   5.214   5.189   1.229  1.8105 -0.2595  1.7439
  111SOL     MW  688   5.185   5.258   1.275  0.2174  0.1907  0.1318
  112SOL     OW  689   2.541   3.238   3.460 -0.3116  0.2003 -0.1334
  112SOL    HW1  690   2.524   3.332   3.467  0.2979  0.3645 -0.7387
  112SOL    HW2  691   2.491   3.199   3.531  0.0230  1.0579  0.5847
  112SOL     MW  692   2.533   3.245   3.470 -0.1908  0.3311 -0.1189
  113SOL     OW  693   1.593   3.286   1.091  0.6040 -0.3431  0.3521
  113SOL    HW1  694   1.587   3.278   0.996 -0.0361  0.2663  0.3413
  113SOL    HW2  695   1.641   3.207   1.118  2.1717  0.2642 -0.6105
  113SOL     MW  696   1.599   3.275   1.083  0.7228 -0.1873  0.2275
  114SOL     OW  697   4.403   1.090   3.691  0.0398 -0.0334 -0.2588
  114SOL    HW1  698   4.490   1.055   3.671  0.1575 -0.7030  1.3331
  114SOL    HW2  699   4.409   1.119   3.782 -1.2753  0.3723 -0.2815
  114SOL     MW  700   4.415   1.090   3.700 -0.1135 -0.0672 -0.0579
  115SOL     OW  701   4.414   3.332   1.725 -0.2564 -0.0905 -0.9873
  115SOL    HW1  702   4.344   3.285   1.769 -1.3506  0.7834 -1.7689
  115SOL    HW2  703   4.454   3.385   1.794  0.0117 -1.0209 -0.4249
  115SOL     MW  704   4.410   3.333   1.739 -0.3621 -0.0978 -1.0153
  116SOL     OW  705   3.343   4.783   4.255  0.0621  0.0817 -0.7785
  116SOL    HW1  706   3.311   4.749   4.171  0.1039  1.0780 -1.2192
  116SOL    HW2  707   3.265   4.790   4.310 -0.1096  0.2580 -1.0417
  116SOL     MW  708   3.329   4.780   4.251  0.0455  0.2318 -0.8686
  117SOL     OW  709   0.949   2.709   1.171 -0.1692 -0.2915  0.2857
  117SOL    HW1  710   1.016   2.719   1.103 -1.8633  0.5498 -1.2751
  117SOL    HW2  711   0.932   2.799   1.200 -0.5446 -0.5182  0.7606
  117SOL     MW  712   0.956   2.722   1.166 -0.4342 -0.2128  0.1467
  118SOL     OW  713   1.623   0.832   0.736  0.0692 -0.1123 -0.9616
  118SOL    HW1  714   1.643   0.751   0.690 -2.0503 -1.3959  0.2756
  118SOL    HW2  715   1.552   0.871   0.686 -0.4510 -0.1871 -0.2902
  118SOL     MW  716   1.616   0.826   0.724 -0.2687 -0.2862 -0.7173
  119SOL     OW  717   4.050   1.123   2.428  0.4656  0.4416  0.0704
  119SOL    HW1  718   4.003   1.204   2.406 -0.2431 -0.4048 -1.5776
  119SOL    HW2  719   3.992   1.079   2.490 -0.2957  0.0452 -0.9123
  119SOL     MW  720   4.037   1.128   2.433  0.2774  0.2825 -0.2664
  120SOL     OW  721   3.059   4.972   0.299  0.5191  0.4723 -0.2699
  120SOL    HW1  722   3.003   4.959   0.222 -0.0858 -0.6836  0.3544
  120SOL    HW2  723   3.017   5.042   0.349  1.1814  1.5803 -1.2168
  120SOL     MW  724   3.047   4.979   0.295  0.5265  0.4662 -0.3112
  121SOL     OW  725   2.013   4.172   4.634 -0.3414 -0.2367 -0.6441
  121SOL    HW1  726   1.920   4.148   4.627 -1.3400  3.2176 -0.0694
  121SOL    HW2  727   2.031   4.221   4.554  1.1437 -1.2328 -0.9431
  121SOL     MW  728   2.003   4.175   4.623 -0.2791  0.0780 -0.6088
  122SOL     OW  729   0.143   4.918   4.125  0.7779 -0.2262  0.2434
  122SOL    HW1  730   0.161   4.906   4.031 -0.3849  0.1512 -0.0348
  122SOL    HW2  731   0.161   5.011   4.141  3.6816 -0.8761  1.0229
  122SOL     MW  732   0.148   4.929   4.115  1.0007 -0.2611  0.3076
  123SOL     OW  733   4.569   1.894   4.576 -0.7723 -0.0318 -0.4865
  123SOL    HW1  734   4.539   1.825   4.517 -0.0578  0.8267 -1.8789
  123SOL    HW2  735   4.520   1.972   4.548  0.2768  0.6004 -0.6038
  123SOL     MW  736   4.559   1.895   4.565 -0.5465  0.1590 -0.6797
  124SOL     OW  737   5.043   1.234   2.401  0.1231 -0.3158  0.1731
  124SOL    HW1  738   5.078   1.293   2.467  0.5711  1.5656 -1.7028
  124SOL    HW2  739   4.949   1.252   2.399  0.3120  0.6003 -0.6466
  124SOL     MW  740   5.036   1.244   2.409  0.2046  0.0423 -0.1720
  125SOL     OW  741   0.947   1.787   1.990 -0.5597  0.2387  0.3148
  125SOL    HW1  742   0.901   1.709   2.020 -2.1957  1.5953  1.3960
  125SOL    HW2  743   0.999   1.757   1.915 -1.1244 -1.8796  0.7560
  125SOL     MW  744   0.948   1.774   1.984 -0.8414  0.1412  0.5097
  126SOL     OW  745   1.475   3.601   3.168 -0.4559  0.1429 -0.2344
  126SOL    HW1  746   1.489   3.507   3.174 -1.3467  0.0393  0.3602
  126SOL    HW2  747   1.435   3.614   3.082 -2.6312 -0.3357  0.6684
  126SOL     MW  748   1.472   3.591   3.158 -0.8484  0.0684 -0.0427
  127SOL     OW  749   0.277   0.801   4.257 -0.0848  0.0921 -0.5162
  127SOL    HW1  750   0.352   0.856   4.279 -0.2803  0.4028 -0.6223
  127SOL    HW2  751   0.315   0.717   4.232  0.1533 -0.1943  0.7844
  127SOL     MW  752   0.291   0.797   4.256 -0.0793  0.0952 -0.3633
  128SOL     OW  753   4.758   5.328   3.772 -0.2185  0.3490  0.7923
  128SOL    HW1  754   4.825   5.317   3.704 -0.0376  0.4333  0.9559
  128SOL    HW2  755   4.714   5.410   3.750 -2.8871 -1.6061 -1.5743
  128SOL     MW  756   4.761   5.337   3.760 -0.5370  0.1095  0.5103
  129SOL     OW  757   4.302   1.688   2.414 -0.1419  0.3098 -0.6178
  129SOL    HW1  758   4.300   1.696   2.319 -2.5997 -1.7281 -0.8193
  129SOL    HW2  759   4.271   1.772   2.446 -1.1420  0.3762 -1.7101
  129SOL     MW  760   4.297   1.700   2.406 -0.5845  0.0575 -0.7835
  130SOL     OW  761   1.254   0.306   3.450 -0.2733 -0.5590 -0.2896
  130SOL    HW1  762   1.337   0.276   3.487 -0.8957 -0.9621  0.8012
  130SOL    HW2  763   1.220   0.369   3.514 -0.6952 -0.2133 -0.8482
  130SOL     MW  764   1.261   0.310   3.463 -0.4070 -0.5664 -0.2215
  131SOL     OW  765   1.916   4.739   0.395  0.1270  0.7325  0.2615
  131SOL    HW1  766   1.954   4.826   0.405 -2.4724  2.1210 -1.2285
  131SOL    HW2  767   1.921   4.721   0.301 -1.7113  0.4286  0.1977
  131SOL     MW  768   1.921   4.748   0.384 -0.4411  0.8714  0.0626
  132SOL     OW  769   1.993   1.903   3.661  0.3353 -0.0744  0.0842
  132SOL    HW1  770   1.909   1.948   3.646  0.4241  0.5826  1.4824
  132SOL    HW2  771   2.010   1.916   3.754  1.8019 -0.5541 -0.1151
  132SOL     MW  772   1.984   1.911   3.671  0.5344 -0.0517  0.2377
  133SOL     OW  773   1.632   0.904   3.284  0.2040 -0.0271  0.1077
  133SOL    HW1  774   1.652   0.976   3.343  0.9770  1.2050 -1.6154
  133SOL    HW2  775   1.537   0.903   3.279  0.1758  0.6349  0.4392
  133SOL     MW  776   1.622   0.913   3.291  0.2993  0.2154 -0.0704
  134SOL     OW  777   0.648   3.244   0.754  0.0250 -0.2382  0.1525
  134SOL    HW1  778   0.724   3.212   0.803  1.6669 -0.0821 -2.1694
  134SOL    HW2  779   0.633   3.178   0.687 -0.0112  1.1478 -1.2520
  134SOL     MW  780   0.656   3.232   0.751  0.2306 -0.0408 -0.3245
  135SOL     OW  781   0.032   1.189   3.653  0.3770  0.0961  0.7068
  135SOL    HW1  782  -0.037   1.169   3.717  0.7744 -0.9961  0.8198
  135SOL    HW2  783   0.103   1.129   3.677  0.2571 -0.8592 -1.2232
  135SOL     MW  784   0.032   1.178   3.665  0.4125 -0.1660  0.4742
  136SOL     OW  785   4.708   5.318   4.377  0.2298 -0.0614  0.6317
  136SOL    HW1  786   4.735   5.232   4.345  1.8182  0.5579  0.2419
  136SOL    HW2  787   4.739   5.379   4.310 -2.1289  0.7106  0.2019
  136SOL     MW  788   4.716   5.315   4.364  0.1312  0.1167  0.5268
  137SOL     OW  789   5.090   3.091   4.043  0.1794  0.1396  0.3419
  137SOL    HW1  790   5.081   3.165   4.104  1.1213  1.2927 -0.8685
  137SOL    HW2  791   5.130   3.130   3.965  0.3802 -1.6041 -0.4425
  137SOL     MW  792   5.094   3.106   4.041  0.3257  0.0640  0.0866
  138SOL     OW  793   0.803   4.668   5.013 -1.1816 -0.2178  0.4516
  138SOL    HW1  794   0.707   4.660   5.007 -1.0333 -0.4193 -2.3809
  138SOL    HW2  795   0.817   4.740   5.075 -3.2635  2.1333 -1.6569
  138SOL     MW  796   0.792   4.676   5.020 -1.4291  0.0574 -0.1809
  139SOL     OW  797   3.659   4.514   3.258 -0.2517 -0.1873 -0.2578
  139SOL    HW1  798   3.726   4.447   3.243  0.1914 -0.5755  2.9445
  139SOL    HW2  799   3.581   4.479   3.216  0.8824 -1.0054 -1.7419
  139SOL     MW  800   3.658   4.501   3.251 -0.0498 -0.3417 -0.0379
  140SOL     OW  801   4.613   1.347   4.239 -0.3896 -0.2106 -0.1452
  140SOL    HW1  802   4.653   1.329   4.154 -0.5574  3.3610 -1.0755
  140SOL    HW2  803   4.523   1.314   4.231 -0.1067 -0.7794 -1.0074
  140SOL     MW  804   4.606   1.340   4.227 -0.3749  0.1738 -0.3747
  141SOL     OW  805   0.599   4.476   1.339  0.1400  0.3137 -0.2630
  141SOL    HW1  806   0.654   4.411   1.296 -2.0015 -0.4365 -1.9386
  141SOL    HW2  807   0.536   4.425   1.389 -2.4753  0.9853 -2.7270
  141SOL     MW  808   0.598   4.461   1.340 -0.4689  0.3037 -0.7929
  142SOL     OW  809   0.294   1.917   0.490  0.2830 -0.3142 -0.1124
  142SOL    HW1  810   0.210   1.872   0.500 -0.2196  0.4493 -0.8737
  142SOL    HW2  811   0.347   1.857   0.436  0.2399 -0.7971  0.3747
  142SOL     MW  812   0.290   1.903   0.484  0.2131 -0.2783 -0.1475
  143SOL     OW  813   3.964   3.519   0.348  0.7805  0.1682 -0.3036
  143SOL    HW1  814   4.052   3.493   0.321  0.7710  1.0051 -1.1829
  143SOL    HW2  815   3.907   3.493   0.276  0.4560  0.5566 -0.1940
  143SOL     MW  816   3.968   3.512   0.336  0.7378  0.3251 -0.4021
  144SOL     OW  817   4.892   3.926   5.179  0.5622  0.5291 -0.0757
  144SOL    HW1  818   4.969   3.909   5.124 -0.1637 -0.6860 -0.7473
  144SOL    HW2  819   4.915   4.003   5.230  1.5364  1.2486 -1.5733
  144SOL     MW  820   4.905   3.934   5.178  0.5940  0.4657 -0.3534
  145SOL     OW  821   0.283   0.105   3.022  0.5149 -0.3995 -0.0287
  145SOL    HW1  822   0.251   0.195   3.023  2.7068  0.4680 -1.6992
  145SOL    HW2  823   0.284   0.079   3.113 -0.6670  1.0848  0.4331
  145SOL     MW  824   0.279   0.114   3.033  0.6442 -0.0984 -0.1834
  146SOL     OW  825   2.386   0.427   5.086  0.3905 -0.2802  0.7475
  146SOL    HW1  826   2.460   0.467   5.133  1.0751 -0.3754 -0.2307
  146SOL    HW2  827   2.330   0.501   5.063 -0.1209 -0.2633  1.9865
  146SOL     MW  828   2.388   0.442   5.089  0.4127 -0.2902  0.7809
  147SOL     OW  829   1.139   2.524   4.682  0.9597 -0.1962  0.1339
  147SOL    HW1  830   1.174   2.437   4.660 -0.6921 -1.0116  0.6269
  147SOL    HW2  831   1.206   2.585   4.651  2.3509 -1.6580  0.1697
  147SOL     MW  832   1.152   2.521   4.675  0.9263 -0.4877  0.2016
  148SOL     OW  833   0.221   1.163   5.057  0.2727 -0.4108  0.0784
  148SOL    HW1  834   0.129   1.140   5.050  0.5371 -1.1587 -1.2090
  148SOL    HW2  835   0.235   1.183   5.150 -1.2678  0.1312  0.2051
  148SOL     MW  836   0.211   1.163   5.068  0.1094 -0.4372 -0.0702
  149SOL     OW  837   2.385   4.379   0.463 -0.1959  0.0203 -0.1715
  149SOL    HW1  838   2.343   4.443   0.405 -1.0639  0.6117  1.0821
  149SOL    HW2  839   2.337   4.388   0.546 -0.7582 -2.7189 -0.1651
  149SOL     MW  840   2.373   4.389   0.466 -0.3790 -0.2546 -0.0102
  150SOL     OW  841   4.217   4.872   0.090  0.1322  0.1147  0.2962
  150SOL    HW1  842   4.209   4.914   0.176  0.4178 -0.4006  0.5732
  150SOL    HW2  843   4.130   4.836   0.073 -0.1511  0.9253  0.0002
  150SOL     MW  844   4.204   4.873   0.098  0.1325  0.1525  0.2938
  151SOL     OW  845   2.173   4.816   0.163  0.1875  0.0127 -0.8225
  151SOL    HW1  846   2.153   4.872   0.238  0.8837 -0.4065 -0.3140
  151SOL    HW2  847   2.089   4.779   0.138  0.3256 -2.0642  1.5618
  151SOL     MW  848   2.160   4.819   0.170  0.2943 -0.3068 -0.4522
  152SOL     OW  849   0.439   2.241   5.276 -0.6005  0.2078  0.5749
  152SOL    HW1  850   0.431   2.185   5.353 -1.2221 -0.9178 -0.2949
  152SOL    HW2  851   0.420   2.183   5.202 -0.7673  1.4485 -0.3723
  152SOL     MW  852   0.435   2.226   5.277 -0.7014  0.2225  0.3423
  153SOL     OW  853   2.779   1.130   2.155  0.0774 -0.6175  1.0419
  153SOL    HW1  854   2.750   1.055   2.102 -1.2893  0.8310 -0.2948
  153SOL    HW2  855   2.757   1.106   2.245 -0.8482 -1.5961  0.5646
  153SOL     MW  856   2.773   1.117   2.160 -0.2160 -0.5574  0.8096
  154SOL     OW  857   1.002   3.545   2.884 -0.1800 -0.4352  0.0040
  154SOL    HW1  858   0.948   3.576   2.812  1.1279 -0.5332 -1.0314
  154SOL    HW2  859   1.037   3.461   2.854  0.2817 -0.5349  0.7905
  154SOL     MW  860   1.000   3.538   2.871  0.0465 -0.4605 -0.0279
  155SOL     OW  861   2.280   2.111   1.653  0.0625  0.3664  0.6849
  155SOL    HW1  862   2.360   2.061   1.669 -0.0060  0.3438  0.9585
  155SOL    HW2  863   2.233   2.110   1.737 -0.6337 -0.3417  0.2881
  155SOL     MW  864   2.284   2.105   1.666 -0.0354  0.2729  0.6691
  156SOL     OW  865   2.483   0.497   2.902 -0.5645  0.3044  0.0583
  156SOL    HW1  866   2.501   0.462   2.989 -0.6085 -0.8779 -0.3990
  156SOL    HW2  867   2.444   0.582   2.918 -3.0824 -1.0221  1.2811
  156SOL     MW  868   2.480   0.503   2.915 -0.8925 -0.0168  0.1563
  157SOL     OW  869   0.529   4.815   2.777 -0.2902  0.2137  0.3251
  157SOL    HW1  870   0.597   4.767   2.824  0.1173 -0.0920 -0.5591
  157SOL    HW2  871   0.449   4.799   2.827  0.0832 -0.3350  0.7529
  157SOL     MW  872   0.528   4.807   2.790 -0.1902  0.1043  0.2667
  158SOL     OW  873   3.138   0.011   2.606  0.0062  0.1829 -0.2730
  158SOL    HW1  874   3.194  -0.056   2.565 -1.5005 -1.3432  0.0943
  158SOL    HW2  875   3.086   0.046   2.533 -0.2594 -0.1070 -0.2231
  158SOL     MW  876   3.138   0.007   2.591 -0.2207 -0.0496 -0.2196
  159SOL     OW  877   3.575   2.024   4.741 -0.2307 -0.3706 -0.3232
  159SOL    HW1  878   3.649   1.986   4.693  0.6220 -0.2105  0.8579
  159SOL    HW2  879   3.561   1.965   4.814 -0.1512  0.5288  0.4294
  159SOL     MW  880   3.583   2.012   4.744 -0.1114 -0.2350 -0.0757
  160SOL     OW  881   1.319   1.903   5.328 -0.2926  0.6958 -0.5472
  160SOL    HW1  882   1.338   1.955   5.250  1.0520 -1.1203 -1.4873
  160SOL    HW2  883   1.287   1.819   5.294 -1.5760  0.5844  0.9004
  160SOL     MW  884   1.318   1.899   5.313 -0.2848  0.4491 -0.4822
  161SOL     OW  885   4.425   0.795   2.549  0.3061  0.3150  0.0842
  161SOL    HW1  886   4.505   0.788   2.497  0.8676  2.1895  0.6477
  161SOL    HW2  887   4.360   0.831   2.488  0.2122 -0.0764 -0.0493
  161SOL     MW  888   4.427   0.798   2.534  0.3660  0.5049  0.1392
  162SOL     OW  889   4.829   3.162   1.060 -0.0265  0.4074 -0.2367
  162SOL    HW1  890   4.765   3.222   1.096 -1.2925 -0.9564 -0.1820
  162SOL    HW2  891   4.853   3.199   0.975  0.2314  1.6930  0.3896
  162SOL     MW  892   4.824   3.174   1.054 -0.1556  0.3974 -0.1495
  163SOL     OW  893   0.348   0.880   5.023 -0.4269  0.1821  0.0511
  163SOL    HW1  894   0.314   0.831   4.948  1.9008 -2.4495  0.6444
  163SOL    HW2  895   0.313   0.969   5.011 -2.1498 -0.8019 -2.7630
  163SOL     MW  896   0.339   0.885   5.012 -0.3495 -0.2807 -0.2332
  164SOL     OW  897   3.195   3.153   1.791 -0.1879  0.2798  0.2656
  164SOL    HW1  898   3.211   3.242   1.760 -1.8616  0.6971  0.5450
  164SOL    HW2  899   3.100   3.149   1.802 -0.1015 -1.5067  0.3708
  164SOL     MW  900   3.185   3.164   1.788 -0.3911  0.1046  0.3148
  165SOL     OW  901   3.883   1.800   4.963  0.0250 -0.3497 -0.0790
  165SOL    HW1  902   3.891   1.707   4.983  0.1499 -0.1171  1.0262
  165SOL    HW2  903   3.792   1.812   4.936 -0.2988 -0.6078  0.8660
  165SOL     MW  904   3.872   1.790   4.962 -0.0004 -0.3530  0.1835
  166SOL     OW  905   4.141   0.903   1.219  0.4247 -0.0891 -0.0993
  166SOL    HW1  906   4.080   0.838   1.182  0.6712  0.2782 -1.1771
  166SOL    HW2  907   4.152   0.967   1.149  1.8175  0.0131  0.2066
  166SOL     MW  908   4.135   0.903   1.205  0.6346 -0.0290 -0.1981
  167SOL     OW  909   2.603   3.185   2.839 -0.2501 -0.2591 -0.3657
  167SOL    HW1  910   2.629   3.220   2.924 -0.6781 -0.1735 -0.2707
  167SOL    HW2  911   2.668   3.219   2.778 -0.1192 -0.0739 -0.1214
  167SOL     MW  912   2.614   3.194   2.842 -0.2881 -0.2244 -0.3223
  168SOL     OW  913   2.339   0.602   3.189 -0.2809 -0.3955 -0.5001
  168SOL    HW1  914   2.385   0.686   3.194 -0.6140 -0.1428 -1.4987
  168SOL    HW2  915   2.289   0.597   3.271  1.3611 -0.5985  0.5103
  168SOL     MW  916   2.338   0.612   3.200 -0.1134 -0.3892 -0.4986
  169SOL     OW  917   3.037   2.771   1.104 -0.5140  0.4751  0.2341
  169SOL    HW1  918   3.041   2.741   1.195  1.0120 -1.2722 -0.3959
  169SOL    HW2  919   2.975   2.844   1.106 -1.6354 -0.4915  2.4131
  169SOL     MW  920   3.030   2.776   1.116 -0.4622  0.1277  0.4324
  170SOL     OW  921   3.848   1.321   5.077  0.1562  0.5192 -0.0045
  170SOL    HW1  922   3.897   1.322   5.160 -1.3345  0.0510  0.9185
  170SOL    HW2  923   3.884   1.246   5.029 -0.6381 -0.7347  1.3032
  170SOL     MW  924   3.859   1.311   5.082 -0.1363  0.2988  0.2811
  171SOL     OW  925   3.883   4.080   1.769  0.3295  0.4570  0.3076
  171SOL    HW1  926   3.895   4.173   1.786 -3.5554  0.8982  1.0227
  171SOL    HW2  927   3.854   4.044   1.852  0.9268 -1.2541 -0.2048
  171SOL     MW  928   3.881   4.087   1.782 -0.0913  0.2944  0.3336
  172SOL     OW  929   1.683   1.156   2.839 -0.2585 -0.1250  0.3464
  172SOL    HW1  930   1.730   1.097   2.779 -1.1452 -0.3385 -0.1400
  172SOL    HW2  931   1.657   1.100   2.912  0.2107 -0.0127  0.6024
  172SOL     MW  932   1.686   1.141   2.841 -0.3120 -0.1379  0.3169
  173SOL     OW  933   3.139   4.160   2.775  0.0058 -0.3189  0.4648
  173SOL    HW1  934   3.096   4.091   2.825 -1.9948  1.1382  0.8092
  173SOL    HW2  935   3.220   4.120   2.742 -0.3185 -2.2926  2.0358
  173SOL     MW  936   3.144   4.146   2.777 -0.2918 -0.3850  0.7100
  174SOL     OW  937   4.634   1.559   3.213  0.2660  0.4627  0.7961
  174SOL    HW1  938   4.583   1.541   3.292 -2.4193  1.0685 -0.7606
  174SOL    HW2  939   4.571   1.550   3.142  2.3611  1.2414 -1.1848
  174SOL     MW  940   4.619   1.555   3.214  0.1904  0.6400  0.3433
  175SOL     OW  941   4.200   0.170   2.379  0.7890  0.2660  0.6687
  175SOL    HW1  942   4.155   0.221   2.311 -0.4976  0.4818  1.6553
  175SOL    HW2  943   4.178   0.079   2.360 -1.2338  0.4514  1.9195
  175SOL     MW  944   4.191   0.165   2.368  0.3653  0.3174  0.9551
  176SOL     OW  945   1.339   4.422   3.253  0.8386 -0.3181  0.1262
  176SOL    HW1  946   1.325   4.335   3.290 -1.7174  0.3603  0.8581
  176SOL    HW2  947   1.398   4.465   3.315 -0.0762 -0.6249  1.2358
  176SOL     MW  948   1.345   4.416   3.266  0.3943 -0.2705  0.3619
  177SOL     OW  949   0.809   2.665   4.938 -0.2077 -0.5411 -0.5279
  177SOL    HW1  950   0.778   2.754   4.925 -1.9303 -0.9815  0.4240
  177SOL    HW2  951   0.746   2.610   4.891  0.5383 -1.2890 -0.6665
  177SOL     MW  952   0.797   2.669   4.930 -0.3327 -0.6932 -0.4238
  178SOL     OW  953   1.479   0.624   1.545 -0.8989 -0.2523  0.2258
  178SOL    HW1  954   1.528   0.542   1.553 -0.3159  0.1038  0.3271
  178SOL    HW2  955   1.432   0.632   1.628 -0.9841 -0.5084  0.2010
  178SOL     MW  956   1.479   0.614   1.557 -0.8352 -0.2395  0.2356
  179SOL     OW  957   4.264   3.111   3.349 -0.2562 -0.3053  0.8485
  179SOL    HW1  958   4.268   3.195   3.304  1.1557 -0.5623  0.4724
  179SOL    HW2  959   4.275   3.133   3.442 -3.0054  0.2063  1.0822
  179SOL     MW  960   4.266   3.124   3.355 -0.4274 -0.2727  0.8303
  180SOL     OW  961   1.299   2.037   1.590  0.2709  0.0443  0.2995
  180SOL    HW1  962   1.234   2.031   1.520  1.1123 -2.6616 -0.2714
  180SOL    HW2  963   1.251   2.074   1.664 -1.3428  0.1930 -0.8037
  180SOL     MW  964   1.284   2.041   1.591  0.1720 -0.2831  0.0852
  181SOL     OW  965   3.742   2.734   5.189 -0.4952 -0.0242  0.0542
  181SOL    HW1  966   3.663   2.680   5.197 -0.7045  0.5028  1.5989
  181SOL    HW2  967   3.711   2.824   5.203  0.3155  0.2288  0.2362
  181SOL     MW  968   3.728   2.739   5.192 -0.4182  0.0756  0.2753
  182SOL     OW  969   1.430   2.357   4.055  0.0436  0.4929 -0.5129
  182SOL    HW1  970   1.426   2.453   4.053  0.8825  0.5844  1.0025
  182SOL    HW2  971   1.523   2.337   4.049 -0.2403 -0.3139 -2.6513
  182SOL     MW  972   1.441   2.367   4.054  0.1146  0.4013 -0.5926
  183SOL     OW  973   2.045   4.839   3.852  0.5788 -0.6745 -0.1536
  183SOL    HW1  974   2.033   4.794   3.768  1.0445  1.2857 -1.3045
  183SOL    HW2  975   1.968   4.814   3.903 -0.7892 -0.2327 -1.9408
  183SOL     MW  976   2.034   4.830   3.848  0.4633 -0.3670 -0.5297
  184SOL     OW  977   2.431   2.382   0.873  0.3871  0.2213 -0.0158
  184SOL    HW1  978   2.511   2.331   0.885  0.6207  0.4133 -0.6862
  184SOL    HW2  979   2.375   2.358   0.946  0.1015 -1.7243 -0.8522
  184SOL     MW  980   2.434   2.373   0.884  0.3804 -0.0032 -0.2087
  185SOL     OW  981   4.526   2.890   2.350  0.2755 -0.5151  0.2075
  185SOL    HW1  982   4.466   2.962   2.327 -1.0143 -1.5879  0.1627
  185SOL    HW2  983   4.474   2.832   2.405  0.8760 -2.1565 -0.9270
  185SOL     MW  984   4.512   2.892   2.354  0.1873 -0.8625  0.0566
  186SOL     OW  985   2.180   4.722   1.099  0.6019 -0.1301  0.5608
  186SOL    HW1  986   2.210   4.729   1.008 -0.9725  0.4056  0.0771
  186SOL    HW2  987   2.131   4.802   1.114  0.4963 -0.4191  1.7567
  186SOL     MW  988   2.178   4.733   1.089  0.3869 -0.0985  0.6520
  187SOL     OW  989   0.108   4.077   0.614  0.1555  0.0725  0.4357
  187SOL    HW1  990   0.087   4.102   0.704 -0.8363 -0.2051  0.2912
  187SOL    HW2  991   0.039   4.015   0.590  0.7245 -0.2653 -0.3303
  187SOL     MW  992   0.096   4.072   0.622  0.1014 -0.0062  0.3191
  188SOL     OW  993   4.969   1.260   2.952 -0.5889  0.0600  0.4712
  188SOL    HW1  994   4.925   1.338   2.986 -0.6833 -0.3094  1.2096
  188SOL    HW2  995   5.062   1.285   2.948 -0.3817 -0.3377  2.3123
  188SOL     MW  996   4.975   1.273   2.956 -0.5744 -0.0382  0.8014
  189SOL     OW  997   4.843   3.622   4.697 -0.2427 -0.6655  0.0499
  189SOL    HW1  998   4.748   3.629   4.703 -0.2781 -0.3139 -0.8817
  189SOL    HW2  999   4.864   3.539   4.740 -0.9120 -0.4453  0.8010
  189SOL     MW 1000   4.833   3.612   4.703 -0.3329 -0.5923  0.0268
  190SOL     OW 1001   2.791   1.091   3.516  0.4265 -0.2879  0.3053
  190SOL    HW1 1002   2.830   1.165   3.470  0.7752  0.0790  1.1769
  190SOL    HW2 1003   2.865   1.034   3.537  0.4334  0.1476  1.4868
  190SOL     MW 1004   2.805   1.093   3.513  0.4720 -0.1852  0.5682
  191SOL     OW 1005   3.376   0.674   5.139  0.0991 -0.5431 -0.4953
  191SOL    HW1 1006   3.436   0.678   5.214  0.7986 -0.8338 -1.0392
  191SOL    HW2 1007   3.292   0.700   5.176  0.2806 -1.3965  0.5607
  191SOL     MW 1008   3.373   0.678   5.154  0.2118 -0.6896 -0.4298
  192SOL     OW 1009   0.971   2.934   1.444  0.2648 -0.1955  0.1001
  192SOL    HW1 1010   1.057   2.937   1.402 -0.6579  0.7518 -1.7364
  192SOL    HW2 1011   0.946   3.026   1.454  0.2157 -0.4100  2.2440
  192SOL     MW 1012   0.979   2.947   1.440  0.1404 -0.1017  0.1394
  193SOL     OW 1013   3.225   2.538   0.109 -0.3838 -0.3187  0.2168
  193SOL    HW1 1014   3.220   2.633   0.118 -1.6748 -0.4095  0.5663
  193SOL    HW2 1015   3.178   2.505   0.185  1.1411 -1.2650  0.7751
  193SOL     MW 1016   3.218   2.546   0.120 -0.3538 -0.4515  0.3330
  194SOL     OW 1017   4.896   1.054   3.624 -0.0492  0.4264 -0.3606
  194SOL    HW1 1018   4.878   1.144   3.597  1.5314  1.9496  3.4046
  194SOL    HW2 1019   4.811   1.020   3.652 -0.4451  1.1578 -0.6565
  194SOL     MW 1020   4.883   1.061   3.624  0.1024  0.7150  0.0835
  195SOL     OW 1021   4.540   4.156   0.066  0.1708 -0.3384 -0.4310
  195SOL    HW1 1022   4.527   4.217  -0.008 -0.4422  0.4166  0.2902
  195SOL    HW2 1023   4.600   4.090   0.032  1.4505  1.0861 -0.9950
  195SOL     MW 1024   4.546   4.155   0.052  0.2562 -0.0594 -0.4109
  196SOL     OW 1025   1.736   3.830   4.475 -0.2148  0.0018  0.2525
  196SOL    HW1 1026   1.696   3.907   4.515 -0.5861  0.3404 -0.7680
  196SOL    HW2 1027   1.812   3.865   4.428 -0.1741 -0.3092  0.0892
  196SOL     MW 1028   1.741   3.844   4.474 -0.2571  0.0053  0.1009
  197SOL     OW 1029   1.295   0.673   0.339  0.2260 -0.1514  0.3510
  197SOL    HW1 1030   1.301   0.581   0.315  1.8477 -0.2567  1.0841
  197SOL    HW2 1031   1.263   0.672   0.429 -0.1853  0.0271  0.2098
  197SOL     MW 1032   1.292   0.661   0.348  0.3809 -0.1420  0.4268
  198SOL     OW 1033   3.970   1.688   1.333 -0.4604 -0.1142  0.4572
  198SOL    HW1 1034   4.010   1.775   1.327 -2.6622  1.0969  2.3840
  198SOL    HW2 1035   3.877   1.704   1.318 -0.8983 -2.1332  0.9163
  198SOL     MW 1036   3.963   1.702   1.330 -0.7983 -0.2176  0.7626
  199SOL     OW 1037   3.697   4.476   3.839 -0.8448  0.5279  0.2382
  199SOL    HW1 1038   3.699   4.554   3.894  0.6307  0.0128  0.9253
  199SOL    HW2 1039   3.653   4.410   3.892  1.0864 -0.1375  1.0626
  199SOL     MW 1040   3.691   4.477   3.853 -0.4087  0.3768  0.4317
  200SOL     OW 1041   4.762   5.067   4.300  0.0809  0.0291  0.0355
  200SOL    HW1 1042   4.822   5.008   4.254  0.2893 -0.1104  0.4864
  200SOL    HW2 1043   4.714   5.010   4.361 -2.5985 -0.3993 -2.3310
  200SOL     MW 1044   4.763   5.052   4.302 -0.2354 -0.0436 -0.2098
  201SOL     OW 1045   5.085   4.209   3.564  0.2868 -0.2159 -0.0733
  201SOL    HW1 1046   5.073   4.157   3.644  0.9431  0.1199  0.2497
  201SOL    HW2 1047   4.996   4.230   3.535  0.0555  0.1727  0.9042
  201SOL     MW 1048   5.072   4.205   3.571  0.3412 -0.1232  0.0932
  202SOL     OW 1049   3.905   2.300   0.842  0.6393 -0.3195 -0.5048
  202SOL    HW1 1050   3.971   2.292   0.773 -0.2593 -0.3529 -1.3593
  202SOL    HW2 1051   3.956   2.299   0.923  1.5994 -1.4983 -1.1079
  202SOL     MW 1052   3.920   2.299   0.844  0.6472 -0.4746 -0.6914
  203SOL     OW 1053   4.637   4.959   1.816  0.8267 -0.2741 -0.4284
  203SOL    HW1 1054   4.552   4.927   1.848  1.5502 -1.1421  0.6633
  203SOL    HW2 1055   4.617   4.999   1.731 -0.6835 -0.4112 -0.1581
  203SOL     MW 1056   4.623   4.960   1.809  0.7260 -0.4028 -0.2540
  204SOL     OW 1057   2.575   4.290   0.127 -0.2819 -0.5195 -0.2782
  204SOL    HW1 1058   2.643   4.302   0.193 -1.4878 -2.4233  1.3955
  204SOL    HW2 1059   2.579   4.197   0.105 -1.4292 -0.3740 -1.1815
  204SOL     MW 1060   2.584   4.279   0.133 -0.5832 -0.7446 -0.1796
  205SOL     OW 1061   2.792   4.210   3.413  0.2952  0.2565 -0.2118
  205SOL    HW1 1062   2.884   4.235   3.415  0.1089  1.0260 -0.9180
  205SOL    HW2 1063   2.785   4.154   3.335  0.3064 -0.3791  0.2402
  205SOL     MW 1064   2.803   4.206   3.403  0.2728  0.2737 -0.2443
  206SOL     OW 1065   1.184   2.631   1.962  0.1813  0.1114  0.3265
  206SOL    HW1 1066   1.252   2.632   1.894  0.9374  0.7282  1.0716
  206SOL    HW2 1067   1.231   2.607   2.042 -0.8005 -1.1589  0.5363
  206SOL     MW 1068   1.199   2.628   1.963  0.1524  0.0277  0.4487
  207SOL     OW 1069   0.650   3.056   0.572 -0.3819  0.6054 -0.0606
  207SOL    HW1 1070   0.637   2.984   0.633 -1.3800 -0.4284 -1.4475
  207SOL    HW2 1071   0.607   3.027   0.492  0.1487  2.2962 -0.9822
  207SOL     MW 1072   0.643   3.043   0.569 -0.4418  0.6895 -0.3561
  208SOL     OW 1073   4.597   4.681   4.756 -0.2454  0.0211  0.1147
  208SOL    HW1 1074   4.670   4.655   4.701 -0.7635 -2.0243  0.3370
  208SOL    HW2 1075   4.638   4.709   4.838  0.3970  0.9861 -0.5271
  208SOL     MW 1076   4.612   4.681   4.760 -0.2295 -0.1172  0.0610
  209SOL     OW 1077   4.187   2.247   2.441  0.7947  0.8477  0.3555
  209SOL    HW1 1078   4.160   2.334   2.470 -0.6791  0.5688 -0.1480
  209SOL    HW2 1079   4.188   2.194   2.521 -0.9156  0.6825  0.2957
  209SOL     MW 1080   4.184   2.251   2.455  0.3871  0.7909  0.2834
  210SOL     OW 1081   4.098   1.886   2.256 -0.0860 -0.2546 -0.0287
  210SOL    HW1 1082   4.042   1.963   2.268 -0.9645 -1.0329  0.9332
  210SOL    HW2 1083   4.041   1.822   2.213  1.0260  0.0809 -2.0907
  210SOL     MW 1084   4.083   1.888   2.252 -0.0561 -0.3113 -0.1695
  211SOL     OW 1085   5.281   2.370   1.708 -0.1031 -0.1959  0.0204
  211SOL    HW1 1086   5.231   2.423   1.770  0.9145 -0.1000  0.7769
  211SOL    HW2 1087   5.339   2.317   1.763 -0.1505 -1.1142 -0.7898
  211SOL     MW 1088   5.282   2.370   1.723  0.0211 -0.3012  0.0136
  212SOL     OW 1089   4.814   2.750   1.545 -0.6785  0.0052  0.1011
  212SOL    HW1 1090   4.851   2.715   1.626  1.4028  3.1414  0.5583
  212SOL    HW2 1091   4.743   2.808   1.573  0.1321  1.2056 -0.3023
  212SOL     MW 1092   4.809   2.753   1.559 -0.3083  0.5603  0.1080
  213SOL     OW 1093   2.558   5.108   1.706  0.1627  0.5641 -0.4251
  213SOL    HW1 1094   2.596   5.025   1.676 -1.5426  0.6928 -3.1345
  213SOL    HW2 1095   2.475   5.082   1.747  0.0110  0.8622 -0.5441
  213SOL     MW 1096   2.552   5.094   1.708 -0.0751  0.6188 -0.7872
  214SOL     OW 1097   1.843   4.973   2.103  0.1891 -0.4693  0.2845
  214SOL    HW1 1098   1.845   5.027   2.182  0.2788  0.1422 -0.1289
  214SOL    HW2 1099   1.791   4.896   2.128  0.2905 -0.3246  0.9591
  214SOL     MW 1100   1.837   4.970   2.116  0.2136 -0.3725  0.3179
  215SOL     OW 1101   1.678   2.628   0.286 -0.2330 -0.1221 -0.3463
  215SOL    HW1 1102   1.699   2.565   0.217  0.1754 -1.2040  0.7531
  215SOL    HW2 1103   1.659   2.575   0.363 -0.7929  1.0707  0.3579
  215SOL     MW 1104   1.679   2.613   0.287 -0.2524 -0.1079 -0.1154
  216SOL     OW 1105   2.632   2.963   2.647 -0.4430 -0.6432 -0.4286
  216SOL    HW1 1106   2.614   3.039   2.703  0.7952 -0.1181 -0.7239
  216SOL    HW2 1107   2.685   2.905   2.701 -1.0502 -1.1203 -0.3409
  216SOL     MW 1108   2.637   2.965   2.661 -0.3623 -0.6371 -0.4552
  217SOL     OW 1109   1.317   4.774   4.430 -0.9452 -0.4896 -0.1597
  217SOL    HW1 1110   1.351   4.802   4.515 -0.7922  0.0711 -0.4016
  217SOL    HW2 1111   1.364   4.693   4.410 -1.0742 -0.6859  0.3473
  217SOL     MW 1112   1.328   4.767   4.438 -0.9422 -0.4430 -0.1258
  218SOL     OW 1113   1.774   3.226   3.948  0.4228 -0.3930  0.2457
  218SOL    HW1 1114   1.861   3.256   3.975  0.0903  0.7349  0.1105
  218SOL    HW2 1115   1.726   3.307   3.930 -0.6335 -1.0103  0.2600
  218SOL     MW 1116   1.779   3.240   3.949  0.2450 -0.3276  0.2302
  219SOL     OW 1117   2.733   3.269   4.245 -0.1319 -0.7118 -0.0624
  219SOL    HW1 1118   2.653   3.296   4.200  0.3439 -0.1382 -0.5789
  219SOL    HW2 1119   2.706   3.198   4.304 -0.9007 -0.9342 -0.6861
  219SOL     MW 1120   2.720   3.263   4.247 -0.1694 -0.6669 -0.2083
  220SOL     OW 1121   0.238   0.003   5.075  0.8482 -0.3838 -0.0517
  220SOL    HW1 1122   0.252  -0.089   5.099 -1.5746 -1.6421 -3.0496
  220SOL    HW2 1123   0.318   0.028   5.029  0.1792 -2.2054 -2.3516
  220SOL     MW 1124   0.250  -0.006   5.072  0.4524 -0.7781 -0.7299
  221SOL     OW 1125   3.649   2.974   1.346 -0.2943  0.2810  0.2473
  221SOL    HW1 1126   3.664   3.066   1.368 -1.6694  0.1535  1.8099
  221SOL    HW2 1127   3.689   2.925   1.418 -1.0063 -0.2924  0.2548
  221SOL     MW 1128   3.656   2.980   1.358 -0.5614  0.1913  0.4483
  222SOL     OW 1129   3.473   1.263   2.334  0.5511 -0.3088 -0.4015
  222SOL    HW1 1130   3.508   1.179   2.303  1.4372 -0.0494 -0.1175
  222SOL    HW2 1131   3.549   1.321   2.337 -0.3096  0.9597 -2.0945
  222SOL     MW 1132   3.487   1.259   2.330  0.5543 -0.1132 -0.5818
  223SOL     OW 1133   4.048   2.252   0.319 -0.2265  0.1606  0.1368
  223SOL    HW1 1134   4.025   2.344   0.302 -1.6374  0.0324  1.1735
  223SOL    HW2 1135   4.129   2.256   0.369 -0.6831  0.9060  0.8396
  223SOL     MW 1136   4.055   2.264   0.323 -0.4656  0.2396  0.3595
  224SOL     OW 1137   5.313   2.861   1.971  0.2974 -0.4975  0.0434
  224SOL    HW1 1138   5.253   2.934   1.985 -1.3900 -1.9986  0.8725
  224SOL    HW2 1139   5.398   2.893   2.001 -0.4367  1.1030  0.4567
  224SOL     MW 1140   5.316   2.874   1.977 -0.0126 -0.4848  0.2024
  225SOL     OW 1141   3.797   1.687   4.586  0.1595  0.2487 -0.6233
  225SOL    HW1 1142   3.724   1.651   4.536 -0.0746  1.0627 -0.8726
  225SOL    HW2 1143   3.828   1.614   4.640  0.0241 -0.4673 -1.5020
  225SOL     MW 1144   3.792   1.673   4.587  0.1122  0.2613 -0.7677
  226SOL     OW 1145   4.302   3.919   2.108 -0.5297  0.0651  0.4182
  226SOL    HW1 1146   4.270   3.913   2.017 -2.9820  1.0756  1.1649
  226SOL    HW2 1147   4.316   4.013   2.122  0.7460 -0.1713  0.8169
  226SOL     MW 1148   4.300   3.930   2.098 -0.6803  0.1642  0.5648
  227SOL     OW 1149   2.532   5.151   3.797 -0.4663 -0.1639  0.0648
  227SOL    HW1 1150   2.590   5.086   3.838 -1.4017 -0.0272  1.6588
  227SOL    HW2 1151   2.586   5.229   3.790 -0.3568 -0.1063  1.3387
  227SOL     MW 1152   2.546   5.152   3.802 -0.5720 -0.1390  0.4320
  228SOL     OW 1153   1.248   4.180   3.024 -0.1831 -0.5313  0.0255
  228SOL    HW1 1154   1.232   4.211   3.113 -0.2732  1.2734 -0.6017
  228SOL    HW2 1155   1.161   4.173   2.985 -0.0059  1.1145 -0.7026
  228SOL     MW 1156   1.235   4.183   3.030 -0.1719 -0.0896 -0.1480
  229SOL     OW 1157   0.013   1.616   3.242 -0.1375  0.2043  0.0185
  229SOL    HW1 1158   0.049   1.542   3.193  0.7380  0.8087 -0.2742
  229SOL    HW2 1159   0.047   1.606   3.331  1.3593  1.1506 -0.4229
  229SOL     MW 1160   0.022   1.605   3.247  0.1661  0.4028 -0.0755
  230SOL     OW 1161   2.039   4.339   5.112  0.0935 -0.0972  0.0135
  230SOL    HW1 1162   2.026   4.371   5.023 -1.4591 -0.1351  0.2232
  230SOL    HW2 1163   2.123   4.377   5.139  0.2828  0.3907 -1.2462
  230SOL     MW 1164   2.048   4.348   5.104 -0.0810 -0.0396 -0.1209
  231SOL     OW 1165   1.790   1.430   3.829 -0.3326  0.1576 -0.0092
  231SOL    HW1 1166   1.873   1.449   3.786 -0.4800 -0.3939 -0.5487
  231SOL    HW2 1167   1.780   1.499   3.894  0.9000 -0.2048  0.5639
  231SOL     MW 1168   1.799   1.442   3.832 -0.1937  0.0406 -0.0049
  232SOL     OW 1169   0.767   4.657   0.846  0.0188  0.2885 -0.6669
  232SOL    HW1 1170   0.719   4.665   0.929  2.9385  1.7039  0.9876
  232SOL    HW2 1171   0.732   4.727   0.791  0.5528  1.7123  0.7437
  232SOL     MW 1172   0.756   4.667   0.850  0.4609  0.6519 -0.2745
  233SOL     OW 1173   3.661   0.516   3.419  0.0668 -0.2077 -0.2544
  233SOL    HW1 1174   3.738   0.572   3.408 -1.4150  2.0592  0.5562
  233SOL    HW2 1175   3.591   0.563   3.373 -1.7720 -0.1171  2.5303
  233SOL     MW 1176   3.662   0.529   3.411 -0.3583  0.0941  0.2059
  234SOL     OW 1177   2.186   5.061   3.253  0.3983  0.5351 -0.7171
  234SOL    HW1 1178   2.169   5.133   3.192 -0.6271  0.3386 -0.6730
  234SOL    HW2 1179   2.102   5.045   3.295  0.4277 -1.2245 -1.3098
  234SOL     MW 1180   2.173   5.068   3.251  0.2708  0.2847 -0.7873
  235SOL     OW 1181   3.195   4.871   0.063 -0.5222  0.1943  0.0276
  235SOL    HW1 1182   3.282   4.896   0.031 -0.1118 -2.3059 -0.9602
  235SOL    HW2 1183   3.208   4.857   0.157  0.7167 -2.1739 -0.4331
  235SOL     MW 1184   3.208   4.872   0.071 -0.3110 -0.4289 -0.1578
  236SOL     OW 1185   2.778   1.319   1.047 -0.1114 -0.2119  0.3847
  236SOL    HW1 1186   2.714   1.334   0.977 -0.0544  1.0393  0.5906
  236SOL    HW2 1187   2.725   1.303   1.125 -0.1908  0.4291  0.4710
  236SOL     MW 1188   2.763   1.319   1.048 -0.1142  0.0303  0.4221
  237SOL     OW 1189   5.208   4.421   2.454  0.1776 -0.1483 -0.1132
  237SOL    HW1 1190   5.121   4.404   2.489 -0.1274  0.7111 -0.4328
  237SOL    HW2 1191   5.246   4.483   2.517  1.2425 -1.9020  1.0072
  237SOL     MW 1192   5.202   4.427   2.467  0.2749 -0.2628 -0.0107
  238SOL     OW 1193   3.748   3.166   4.712 -0.0537  0.0753 -0.1889
  238SOL    HW1 1194   3.701   3.092   4.751  0.9998  0.4559  1.9009
  238SOL    HW2 1195   3.745   3.234   4.779  3.0642  0.2644 -0.1488
  238SOL     MW 1196   3.742   3.165   4.726  0.4803  0.1482  0.0838
  239SOL     OW 1197   2.346   1.818   0.527 -0.4465  0.1165  0.2223
  239SOL    HW1 1198   2.435   1.805   0.493 -1.2093  0.3368 -1.9636
  239SOL    HW2 1199   2.358   1.873   0.604  1.2495  0.9485 -0.5919
  239SOL     MW 1200   2.359   1.823   0.533 -0.3270  0.2512 -0.1617
  240SOL     OW 1201   0.176   3.179   3.815 -0.0441  0.0841  0.5215
  240SOL    HW1 1202   0.150   3.145   3.730  0.1063  3.0729 -0.7822
  240SOL    HW2 1203   0.265   3.146   3.829 -0.3619 -1.0479 -0.1212
  240SOL     MW 1204   0.184   3.171   3.806 -0.0655  0.3218  0.2723
  241SOL     OW 1205   4.423   1.816   3.859  0.0649  0.0507  0.4350
  241SOL    HW1 1206   4.363   1.755   3.816 -0.0384 -0.0853  0.7748
  241SOL    HW2 1207   4.432   1.783   3.948 -0.1501  0.6405  0.6823
  241SOL     MW 1208   4.416   1.804   3.865  0.0241  0.1088  0.5102
  242SOL     OW 1209   2.168   1.421   1.736  0.1133 -0.0947  0.4379
  242SOL    HW1 1210   2.206   1.506   1.756  0.3911 -0.0304 -0.3360
  242SOL    HW2 1211   2.243   1.361   1.732 -0.1338 -0.4737  1.4929
  242SOL     MW 1212   2.182   1.424   1.738  0.1172 -0.1350  0.4739
  243SOL     OW 1213   5.093   2.891   5.055 -0.4363  0.3459 -0.0842
  243SOL    HW1 1214   5.127   2.972   5.018 -0.0435  0.0463 -0.3742
  243SOL    HW2 1215   5.045   2.850   4.984 -0.4095  0.1908 -0.0119
  243SOL     MW 1216   5.091   2.896   5.041 -0.3826  0.2877 -0.1121
  244SOL     OW 1217   0.158   0.958   3.792 -0.4828 -0.0244 -0.3818
  244SOL    HW1 1218   0.119   0.900   3.728  1.4607 -0.3404 -1.3374
  244SOL    HW2 1219   0.252   0.939   3.787  0.0113  2.0432  0.4291
  244SOL     MW 1220   0.165   0.948   3.783 -0.1707  0.1998 -0.4003
  245SOL     OW 1221   2.641   4.366   2.069  0.4282 -1.0110  0.0121
  245SOL    HW1 1222   2.647   4.391   1.977  0.5151 -1.9011 -0.2318
  245SOL    HW2 1223   2.684   4.281   2.073 -0.3063 -1.3512  0.7262
  245SOL     MW 1224   2.647   4.358   2.058  0.3453 -1.1685  0.0723
  246SOL     OW 1225   3.687   1.377   4.297 -0.9871 -0.2070  0.1250
  246SOL    HW1 1226   3.708   1.317   4.368  1.0167  0.9959  0.6144
  246SOL    HW2 1227   3.750   1.449   4.307 -3.0801  1.8112 -0.6346
  246SOL     MW 1228   3.698   1.379   4.307 -0.9985  0.2054  0.0904
  247SOL     OW 1229   0.859   4.353   2.051  0.3139 -0.4886  0.8351
  247SOL    HW1 1230   0.823   4.347   1.963  0.9050  3.9773  0.1786
  247SOL    HW2 1231   0.795   4.403   2.100  1.9619  0.8060  1.7310
  247SOL     MW 1232   0.847   4.359   2.046  0.6005  0.2488  0.8658
  248SOL     OW 1233   1.408   3.149   0.645 -0.6075  0.5241 -0.0259
  248SOL    HW1 1234   1.465   3.072   0.645 -2.3248 -0.7955 -0.0656
  248SOL    HW2 1235   1.343   3.130   0.712 -0.8910  2.0801  0.1527
  248SOL     MW 1236   1.407   3.137   0.653 -0.8636  0.5544 -0.0081
  249SOL     OW 1237   3.988   2.605   1.518  0.4941 -0.2986  0.0057
  249SOL    HW1 1238   3.990   2.576   1.609  0.5112 -0.8815 -0.1752
  249SOL    HW2 1239   4.079   2.624   1.496  0.8039 -2.2592 -0.5405
  249SOL     MW 1240   4.000   2.604   1.527  0.5360 -0.6242 -0.0874
  250SOL     OW 1241   0.905   3.677   1.698  0.0756  0.6114 -0.4653
  250SOL    HW1 1242   0.937   3.719   1.618 -1.3812  1.6451 -0.5261
  250SOL    HW2 1243   0.927   3.739   1.768  0.0510  0.3739 -0.2479
  250SOL     MW 1244   0.912   3.690   1.697 -0.1141  0.7133 -0.4453
  251SOL     OW 1245   4.171   2.300   1.504 -0.5518 -0.0065  0.2284
  251SOL    HW1 1246   4.197   2.384   1.542 -0.9611  0.8494 -1.3583
  251SOL    HW2 1247   4.234   2.238   1.540  0.4004  1.1498  0.6005
  251SOL     MW 1248   4.182   2.303   1.513 -0.4823  0.2511  0.0729
  252SOL     OW 1249   3.933   2.211   3.974 -0.1699  0.0898  0.2764
  252SOL    HW1 1250   3.975   2.138   3.929 -0.8821  0.0277 -0.3009
  252SOL    HW2 1251   4.004   2.252   4.025  1.0022  1.0671 -2.0565
  252SOL     MW 1252   3.948   2.207   3.975 -0.1110  0.2069 -0.0962
  253SOL     OW 1253   1.778   1.207   0.335 -0.5703  0.3457 -0.0377
  253SOL    HW1 1254   1.770   1.168   0.422 -1.1876  2.2512  0.7797
  253SOL    HW2 1255   1.754   1.136   0.275 -0.5172 -0.8731  1.3475
  253SOL     MW 1256   1.774   1.193   0.338 -0.6425  0.4336  0.2443
  254SOL     OW 1257   4.492   2.659   2.502 -0.0788  0.4831  0.4317
  254SOL    HW1 1258   4.482   2.703   2.586  0.3795  0.6440  0.4076
  254SOL    HW2 1259   4.403   2.641   2.472 -0.2438  0.5932  0.8637
  254SOL     MW 1260   4.480   2.663   2.509 -0.0412  0.5178  0.4839
  255SOL     OW 1261   3.684   1.542   0.124  0.3951  0.1213  0.9544
  255SOL    HW1 1262   3.596   1.505   0.129  0.3948  0.3229  2.5873
  255SOL    HW2 1263   3.715   1.542   0.214  1.2351  2.1085  0.6744
  255SOL     MW 1264   3.677   1.537   0.136  0.5026  0.4015  1.1276
  256SOL     OW 1265   1.860   1.989   5.279  0.1138 -0.2342  0.1635
  256SOL    HW1 1266   1.778   2.036   5.292  0.5959  0.7733 -0.4051
  256SOL    HW2 1267   1.927   2.058   5.276  0.9693 -1.0394  0.5543
  256SOL     MW 1268   1.858   2.004   5.281  0.2850 -0.2083  0.1408
  257SOL     OW 1269   5.105   3.698   2.780  0.2100 -0.3833  0.1633
  257SOL    HW1 1270   5.107   3.754   2.702  1.8150 -1.3117 -0.4850
  257SOL    HW2 1271   5.041   3.740   2.838 -0.3505  0.8109 -1.2766
  257SOL     MW 1272   5.097   3.710   2.777  0.3437 -0.3493 -0.1040
  258SOL     OW 1273   3.241   4.310   3.880  0.1363 -0.0350 -0.3920
  258SOL    HW1 1274   3.168   4.370   3.867 -0.7526 -0.6219  1.7892
  258SOL    HW2 1275   3.201   4.231   3.916  1.9613  0.0302  1.8731
  258SOL     MW 1276   3.227   4.307   3.883  0.2561 -0.1018  0.1772
  259SOL     OW 1277   0.049   0.977   2.993 -0.3118 -0.1376 -0.0392
  259SOL    HW1 1278   0.069   0.971   3.086  1.8006 -0.9292 -0.5295
  259SOL    HW2 1279   0.023   1.068   2.980  1.0133  0.4021  1.0135
  259SOL     MW 1280   0.048   0.988   3.003  0.1282 -0.1699  0.0328
  260SOL     OW 1281   1.654   1.030   4.743  0.2453  0.2568 -0.6264
  260SOL    HW1 1282   1.692   1.114   4.716  2.1353  0.3553  2.2311
  260SOL    HW2 1283   1.671   0.972   4.669  0.2495  1.9647 -2.0171
  260SOL     MW 1284   1.661   1.034   4.730  0.4878  0.4880 -0.4387
  261SOL     OW 1285   0.400   1.439   0.097  0.2842 -0.4278  0.1017
  261SOL    HW1 1286   0.430   1.354   0.129  0.7382  0.0897  1.0747
  261SOL    HW2 1287   0.348   1.475   0.169  0.3759  0.2591 -0.1670
  261SOL     MW 1288   0.397   1.433   0.110  0.3541 -0.2736  0.1919
  262SOL     OW 1289   4.567   0.146   2.800  0.2082  0.2513 -0.2526
  262SOL    HW1 1290   4.645   0.144   2.856 -0.6202  2.0532  1.0474
  262SOL    HW2 1291   4.591   0.203   2.727  0.2393  0.5330 -0.0262
  262SOL     MW 1292   4.580   0.153   2.798  0.1061  0.5181 -0.0572
  263SOL     OW 1293   3.348   4.653   0.623 -0.0010 -0.3744  0.0722
  263SOL    HW1 1294   3.343   4.568   0.668 -0.0339  0.4133  1.5766
  263SOL    HW2 1295   3.344   4.631   0.530 -0.5537 -1.9888  0.4644
  263SOL     MW 1296   3.347   4.639   0.616 -0.0760 -0.4802  0.3150
  264SOL     OW 1297   2.739   5.325   0.364  0.0932 -0.8922  0.2731
  264SOL    HW1 1298   2.660   5.271   0.356 -0.4413 -0.3827  1.8703
  264SOL    HW2 1299   2.720   5.402   0.310 -0.4921 -0.7742  0.6459
  264SOL     MW 1300   2.726   5.328   0.356 -0.0501 -0.8119  0.5253
  265SOL     OW 1301   2.537   5.328   0.085 -0.1223 -0.0795 -0.8462
  265SOL    HW1 1302   2.458   5.292   0.126 -0.4784 -0.3808 -1.7833
  265SOL    HW2 1303   2.517   5.329  -0.009  0.3434  1.4415 -0.9350
  265SOL     MW 1304   2.524   5.323   0.078 -0.1083  0.0767 -0.9775
  266SOL     OW 1305   3.239   4.755   1.221 -0.5768  0.4363  0.3550
  266SOL    HW1 1306   3.287   4.771   1.140 -1.7219  0.4759 -0.3403
  266SOL    HW2 1307   3.240   4.660   1.231 -0.3542  0.4372  0.3289
  266SOL     MW 1308   3.245   4.745   1.212 -0.6949  0.4415  0.2626
  267SOL     OW 1309   2.184   3.984   5.230  0.2337  0.3983  0.1290
  267SOL    HW1 1310   2.152   3.960   5.144 -0.1839 -0.4655  0.5184
  267SOL    HW2 1311   2.105   4.000   5.282  0.4884  1.4917  0.1952
  267SOL     MW 1312   2.170   3.983   5.226  0.2128  0.4277  0.1873
  268SOL     OW 1313   4.129   3.951   5.048 -0.3173  0.5541 -0.0579
  268SOL    HW1 1314   4.122   3.927   5.140  0.4227  1.2720  0.1937
  268SOL    HW2 1315   4.070   4.026   5.038 -1.2234 -0.1953 -0.4216
  268SOL     MW 1316   4.120   3.958   5.059 -0.3386  0.5501 -0.0723
  269SOL     OW 1317   1.888   5.130   0.281 -0.4132  0.3771  0.1067
  269SOL    HW1 1318   1.833   5.115   0.204 -0.1876  2.0055 -0.3740
  269SOL    HW2 1319   1.929   5.215   0.266  0.9401 -0.0566  1.2490
  269SOL     MW 1320   1.886   5.139   0.269 -0.2111  0.5300  0.1914
  270SOL     OW 1321   2.453   2.394   1.794  0.1401 -0.4207  0.3283
  270SOL    HW1 1322   2.527   2.338   1.773  1.8242  2.2745 -1.1966
  270SOL    HW2 1323   2.414   2.416   1.710 -0.0287  1.2634  0.8138
  270SOL     MW 1324   2.457   2.390   1.781  0.3341  0.1399  0.1952
  271SOL     OW 1325   3.206   0.180   1.515 -0.7131 -0.0889 -0.6328
  271SOL    HW1 1326   3.196   0.124   1.592 -2.5716  0.7232 -0.2506
  271SOL    HW2 1327   3.175   0.266   1.543  0.1809  0.6424 -1.8058
  271SOL     MW 1328   3.200   0.184   1.528 -0.8366  0.1087 -0.7340
  272SOL     OW 1329   3.957   4.383   2.593  0.2146 -0.5018 -0.7719
  272SOL    HW1 1330   3.999   4.426   2.667 -0.4130 -0.7142 -0.2805
  272SOL    HW2 1331   3.955   4.449   2.524  0.2470 -0.0982 -0.3902
  272SOL     MW 1332   3.962   4.397   2.594  0.1384 -0.4773 -0.6601
  273SOL     OW 1333   1.339   1.520   2.799  0.3569  0.2828  0.6686
  273SOL    HW1 1334   1.257   1.519   2.849 -0.6962  0.7685 -0.9920
  273SOL    HW2 1335   1.327   1.592   2.736  1.1824 -1.0129 -1.0069
  273SOL     MW 1336   1.327   1.529   2.797  0.3278  0.1791  0.2415
  274SOL     OW 1337   1.430   3.361   0.829  0.0153  0.5347  0.4585
  274SOL    HW1 1338   1.472   3.297   0.771 -1.7602  0.5879 -0.9316
  274SOL    HW2 1339   1.461   3.446   0.798  1.2948  0.4401  1.4304
  274SOL     MW 1340   1.439   3.363   0.818 -0.0482  0.5294  0.4050
  275SOL     OW 1341   1.669   2.900   3.006  0.1254  0.4109 -0.2920
  275SOL    HW1 1342   1.759   2.908   3.038 -0.3752  0.1088  1.2161
  275SOL    HW2 1343   1.639   2.990   2.997  0.6071  0.5162 -0.8986
  275SOL     MW 1344   1.677   2.912   3.009  0.1230  0.3857 -0.1766
  276SOL     OW 1345   4.765   1.370   2.413 -0.3900  0.1355  0.3050
  276SOL    HW1 1346   4.733   1.433   2.348 -0.8965  1.1196  1.4880
  276SOL    HW2 1347   4.799   1.424   2.485  2.4889 -0.9041 -0.2009
  276SOL     MW 1348   4.765   1.385   2.414 -0.0863  0.1284  0.3917
  277SOL     OW 1349   4.265   2.495   3.541 -0.3498  0.3100 -0.1115
  277SOL    HW1 1350   4.207   2.484   3.616  1.0159 -1.2474  0.7796
  277SOL    HW2 1351   4.234   2.431   3.477  0.4115 -0.5794  0.3970
  277SOL     MW 1352   4.254   2.485   3.543 -0.0775 -0.0032  0.0677
  278SOL     OW 1353   4.551   1.079   0.801 -0.2923 -0.3661  0.4880
  278SOL    HW1 1354   4.488   1.099   0.732  0.1939 -0.7939 -0.0879
  278SOL    HW2 1355   4.586   1.164   0.827 -0.2661 -0.2265  0.0036
  278SOL     MW 1356   4.548   1.092   0.796 -0.2267 -0.4030  0.3523
  279SOL     OW 1357   1.047   3.706   1.417  0.1060  0.0926 -0.3848
  279SOL    HW1 1358   1.128   3.747   1.387 -0.9914  1.3641 -1.6750
  279SOL    HW2 1359   0.997   3.690   1.337 -0.7583 -1.0726  0.3679
  279SOL     MW 1360   1.051   3.709   1.403 -0.1451  0.1062 -0.4536
  280SOL     OW 1361   5.030   3.509   2.604 -0.3566  0.1797 -0.1575
  280SOL    HW1 1362   4.935   3.523   2.604 -0.3972 -0.0649 -0.7621
  280SOL    HW2 1363   5.063   3.565   2.674 -0.8480  0.9717 -0.5532
  280SOL     MW 1364   5.022   3.518   2.613 -0.4247  0.2498 -0.2856
  281SOL     OW 1365   4.512   3.345   0.156 -0.4684  0.4341 -0.3002
  281SOL    HW1 1366   4.588   3.290   0.175 -0.4882 -0.4682 -2.6347
  281SOL    HW2 1367   4.530   3.381   0.069 -1.0035  3.2196  0.6883
  281SOL     MW 1368   4.524   3.343   0.147 -0.5394  0.6751 -0.4725
  282SOL     OW 1369   1.019   5.144   0.198  0.0285  0.0070 -0.4435
  282SOL    HW1 1370   1.063   5.225   0.221 -0.2707  0.1739 -0.4564
  282SOL    HW2 1371   0.994   5.105   0.282  0.6996 -0.3720 -0.4103
  282SOL     MW 1372   1.021   5.149   0.212  0.0761 -0.0201 -0.4409
  283SOL     OW 1373   2.756   4.381   4.891 -0.1267 -0.0740  0.9332
  283SOL    HW1 1374   2.851   4.371   4.884 -0.2783 -2.1589  1.5188
  283SOL    HW2 1375   2.730   4.318   4.959 -1.5390  2.8599  3.2083
  283SOL     MW 1376   2.765   4.371   4.899 -0.3269  0.0347  1.2994
  284SOL     OW 1377   5.149   5.288   3.094 -0.1222  0.4256 -0.1681
  284SOL    HW1 1378   5.217   5.221   3.088 -2.3875 -2.0132  0.1388
  284SOL    HW2 1379   5.177   5.345   3.165  2.1374  0.1204 -0.7915
  284SOL     MW 1380   5.161   5.287   3.103 -0.1230  0.0744 -0.2086
  285SOL     OW 1381   2.630   2.367   3.475  0.2822  0.0635 -0.0896
  285SOL    HW1 1382   2.626   2.274   3.452  2.1137  0.1249 -0.7447
  285SOL    HW2 1383   2.614   2.369   3.570 -0.0187 -0.8941 -0.1165
  285SOL     MW 1384   2.627   2.355   3.484  0.4781 -0.0512 -0.1769
  286SOL     OW 1385   2.816   4.739   0.475  0.3453 -0.1578 -0.0399
  286SOL    HW1 1386   2.806   4.722   0.381  1.3747 -0.1901 -0.1513
  286SOL    HW2 1387   2.755   4.679   0.517 -2.9064  2.4518 -0.8291
  286SOL     MW 1388   2.807   4.729   0.469  0.0608  0.1721 -0.1552
  287SOL     OW 1389   0.947   1.794   0.148  0.1269 -0.9903 -0.5435
  287SOL    HW1 1390   0.998   1.713   0.158  1.7013 -0.3163 -2.6523
  287SOL    HW2 1391   0.947   1.810   0.054 -1.9208  0.3815 -0.3257
  287SOL     MW 1392   0.954   1.786   0.137  0.0663 -0.7284 -0.7856
  288SOL     OW 1393   1.744   1.458   3.068  0.2326 -0.6838 -0.2045
  288SOL    HW1 1394   1.656   1.486   3.043  0.3043  0.9493  1.2278
  288SOL    HW2 1395   1.794   1.457   2.987 -0.1254  2.2163 -0.5249
  288SOL     MW 1396   1.739   1.461   3.055  0.1960 -0.1035 -0.0622
  289SOL     OW 1397   2.950   2.701   0.662  0.3089  0.7650 -0.1371
  289SOL    HW1 1398   2.924   2.615   0.631 -1.2875  1.1639  0.0349
  289SOL    HW2 1399   2.870   2.739   0.699  0.9056  2.4376 -0.4831
  289SOL     MW 1400   2.936   2.695   0.663  0.1809  1.0302 -0.1594
  290SOL     OW 1401   0.046   4.678   5.090 -0.1100  0.0476 -0.2970
  290SOL    HW1 1402   0.053   4.588   5.059 -0.2312  0.5793 -1.8873
  290SOL    HW2 1403   0.063   4.732   5.013  2.5105  1.4193  1.1514
  290SOL     MW 1404   0.049   4.674   5.076  0.2099  0.2912 -0.3152
  291SOL     OW 1405   3.960   3.496   3.747  0.1220 -0.0220  0.5598
  291SOL    HW1 1406   3.985   3.433   3.680 -0.0085  0.0748  0.4199
  291SOL    HW2 1407   3.887   3.455   3.793 -3.0988  1.9911 -2.5487
  291SOL     MW 1408   3.954   3.483   3.745 -0.3070  0.2481  0.1440
  292SOL     OW 1409   0.551   4.679   2.117 -0.3511 -0.3495 -0.1952
  292SOL    HW1 1410   0.489   4.752   2.125 -0.9486 -0.5195 -2.9314
  292SOL    HW2 1411   0.534   4.643   2.030  3.2840 -0.7021 -0.8143
  292SOL     MW 1412   0.541   4.684   2.107  0.0378 -0.4164 -0.6248
  293SOL     OW 1413   2.399   2.779   1.118  0.1018  0.0666  0.2515
  293SOL    HW1 1414   2.447   2.799   1.198  0.8579 -2.1633  0.3854
  293SOL    HW2 1415   2.467   2.762   1.053 -0.4961 -1.2811 -0.0385
  293SOL     MW 1416   2.414   2.779   1.120  0.1221 -0.3914  0.2315
  294SOL     OW 1417   3.075   4.504   4.581 -0.2100 -0.0667 -0.2448
  294SOL    HW1 1418   3.061   4.410   4.568 -0.5330 -0.0872  0.2306
  294SOL    HW2 1419   2.995   4.534   4.624  0.4792  0.1646  0.8804
  294SOL     MW 1420   3.063   4.495   4.585 -0.1631 -0.0397 -0.0399
  295SOL     OW 1421   1.079   5.122   5.111 -0.5933 -0.1577 -0.3816
  295SOL    HW1 1422   1.003   5.120   5.052  0.4753  0.3809 -1.8122
  295SOL    HW2 1423   1.071   5.042   5.163 -2.3238  0.0625 -0.2481
  295SOL     MW 1424   1.068   5.112   5.110 -0.6781 -0.0605 -0.5476
  296SOL     OW 1425   4.580   1.012   1.865  0.1432 -0.2416 -0.4582
  296SOL    HW1 1426   4.612   1.066   1.793  2.3168 -1.0994 -0.1757
  296SOL    HW2 1427   4.653   0.953   1.884 -1.2400 -1.5160  0.9604
  296SOL     MW 1428   4.593   1.011   1.858  0.2444 -0.5145 -0.2405
  297SOL     OW 1429   2.060   1.635   4.203 -0.5316  0.4019 -0.0959
  297SOL    HW1 1430   2.098   1.672   4.283  0.4963  1.8075 -1.2165
  297SOL    HW2 1431   2.133   1.591   4.159 -0.8630  0.5134 -0.7663
  297SOL     MW 1432   2.074   1.634   4.208 -0.4424  0.5961 -0.3252
  298SOL     OW 1433   0.544   0.837   0.198  0.0952  0.4823  0.3300
  298SOL    HW1 1434   0.566   0.763   0.254  0.1836 -0.8354 -1.4006
  298SOL    HW2 1435   0.456   0.863   0.225 -0.6110 -1.3367 -0.1467
  298SOL     MW 1436   0.535   0.831   0.208  0.0161  0.0807  0.0475
  299SOL     OW 1437   5.287   1.220   1.048 -0.0917  0.2898  0.0206
  299SOL    HW1 1438   5.222   1.280   1.084 -0.1080  1.0794 -1.2992
  299SOL    HW2 1439   5.335   1.272   0.984 -0.3207 -1.1893 -1.3883
  299SOL     MW 1440   5.285   1.234   1.044 -0.1231  0.2015 -0.3287
  300SOL     OW 1441   2.718   4.528   3.741  0.0016 -0.1338 -0.1038
  300SOL    HW1 1442   2.692   4.538   3.833  0.9877 -0.1525  0.1869
  300SOL    HW2 1443   2.670   4.595   3.694 -0.0162  0.2959  0.5290
  300SOL     MW 1444   2.708   4.538   3.747  0.1255 -0.0812  0.0144
  301SOL     OW 1445   1.283   0.774   1.403 -0.6582 -0.1376 -0.2346
  301SOL    HW1 1446   1.354   0.731   1.450  0.3818  0.9293 -0.7851
  301SOL    HW2 1447   1.224   0.703   1.378  0.7297 -1.1720 -0.6418
  301SOL     MW 1448   1.284   0.759   1.406 -0.3474 -0.1335 -0.3572
  302SOL     OW 1449   4.860   3.389   1.427  0.3395 -0.2935  0.6954
  302SOL    HW1 1450   4.885   3.314   1.373  1.0444  0.7516 -0.4679
  302SOL    HW2 1451   4.929   3.453   1.412 -1.3908  1.4485 -0.0611
  302SOL     MW 1452   4.872   3.387   1.419  0.2082  0.0633  0.4496
  303SOL     OW 1453   3.529   3.505   4.782 -0.0269 -0.1483 -0.4380
  303SOL    HW1 1454   3.477   3.439   4.736  0.7338 -1.4866  0.6170
  303SOL    HW2 1455   3.589   3.455   4.837  2.3441  1.3522 -1.5637
  303SOL     MW 1456   3.530   3.490   4.783  0.3740 -0.1275 -0.4470
  304SOL     OW 1457   0.577   1.515   3.112  0.6811 -0.1852  0.5505
  304SOL    HW1 1458   0.564   1.450   3.043  1.3912 -0.4726  0.6813
  304SOL    HW2 1459   0.622   1.467   3.181  0.4601  0.2402  0.9902
  304SOL     MW 1460   0.581   1.500   3.112  0.7437 -0.1675  0.6236
  305SOL     OW 1461   0.063   3.647   1.409  0.4037  0.6041  0.0947
  305SOL    HW1 1462   0.019   3.667   1.491 -1.4212 -0.1237 -0.6903
  305SOL    HW2 1463   0.011   3.691   1.341  0.0630 -1.3813 -0.9763
  305SOL     MW 1464   0.051   3.655   1.410  0.1265  0.2568 -0.1429
  306SOL     OW 1465   1.118   2.204   0.363 -0.6357  0.2119  0.0582
  306SOL    HW1 1466   1.146   2.154   0.440 -1.6585  0.4564  0.5857
  306SOL    HW2 1467   1.091   2.138   0.300 -2.6072  0.0923  0.9907
  306SOL     MW 1468   1.118   2.189   0.365 -1.0190  0.2279  0.2451
  307SOL     OW 1469   0.821   3.583   0.824 -0.0302 -0.1947 -0.5902
  307SOL    HW1 1470   0.792   3.527   0.897  0.7233 -0.2191 -0.3045
  307SOL    HW2 1471   0.810   3.528   0.746 -1.0198 -0.1038 -0.5254
  307SOL     MW 1472   0.816   3.568   0.823 -0.0604 -0.1862 -0.5453
  308SOL     OW 1473   1.638   1.309   2.294 -0.2571 -0.0853 -0.2317
  308SOL    HW1 1474   1.683   1.342   2.216 -2.2403 -1.1501 -1.8923
  308SOL    HW2 1475   1.578   1.379   2.318 -0.6199 -0.2976 -0.5071
  308SOL     MW 1476   1.636   1.322   2.287 -0.5574 -0.2488 -0.4796
  309SOL     OW 1477   1.968   0.784   3.098 -0.8141 -0.1444 -0.3553
  309SOL    HW1 1478   2.004   0.747   3.017 -1.8711  1.7439 -1.7129
  309SOL    HW2 1479   1.879   0.811   3.075 -0.6451  1.7092  1.0327
  309SOL     MW 1480   1.961   0.783   3.084 -0.9278  0.3346 -0.3514
  310SOL     OW 1481   2.555   3.881   3.662  0.1815  0.2770 -0.0284
  310SOL    HW1 1482   2.521   3.945   3.725  0.2876  1.0584 -0.7497
  310SOL    HW2 1483   2.564   3.931   3.580 -2.5383 -1.3448 -1.3970
  310SOL     MW 1484   2.552   3.896   3.660 -0.1531  0.1694 -0.2960
  311SOL     OW 1485   4.749   0.248   0.858 -0.1570  0.0657 -0.3261
  311SOL    HW1 1486   4.758   0.251   0.763 -2.1379 -0.9633 -0.5747
  311SOL    HW2 1487   4.784   0.163   0.884  0.0077  0.1741 -0.1964
  311SOL     MW 1488   4.754   0.238   0.849 -0.3895 -0.0521 -0.3413
  312SOL     OW 1489   4.050   2.859   3.554 -0.5462 -0.2091 -0.6810
  312SOL    HW1 1490   4.142   2.863   3.527 -0.6392  0.5994 -0.8823
  312SOL    HW2 1491   4.052   2.817   3.640 -0.1962 -2.3272 -1.6885
  312SOL     MW 1492   4.062   2.854   3.562 -0.5133 -0.3767 -0.8358
  313SOL     OW 1493   3.145   1.789   2.999  0.1527  0.1428 -0.2278
  313SOL    HW1 1494   3.059   1.808   3.037  1.4260  2.2727  1.6965
  313SOL    HW2 1495   3.207   1.841   3.050  2.6729 -1.6416 -1.3107
  313SOL     MW 1496   3.142   1.798   3.010  0.6383  0.1870 -0.1201
  314SOL     OW 1497   4.353   3.631   2.162  0.2754 -0.6853 -0.1202
  314SOL    HW1 1498   4.425   3.571   2.179 -0.5740 -0.8467  3.1867
  314SOL    HW2 1499   4.396   3.711   2.130  1.4845 -2.5215 -3.3212
  314SOL     MW 1500   4.368   3.634   2.160  0.3215 -0.9410 -0.1066
  315SOL     OW 1501   2.867   2.882   0.907  0.6557 -0.0139 -0.2080
  315SOL    HW1 1502   2.783   2.840   0.926  0.2204  0.2859 -1.4008
  315SOL    HW2 1503   2.859   2.970   0.944  0.2776  0.1546 -0.6794
  315SOL     MW 1504   2.855   2.888   0.914  0.5516  0.0460 -0.4210
  316SOL     OW 1505   2.958   4.240   5.197  0.0298  0.0854  0.2258
  316SOL    HW1 1506   2.935   4.153   5.163 -1.6422 -0.0775  1.6757
  316SOL    HW2 1507   2.964   4.228   5.292  2.1790  1.0565  0.2425
  316SOL     MW 1508   2.956   4.227   5.205  0.0909  0.1888  0.4136
  317SOL     OW 1509   4.449   4.895   2.010 -0.1725 -0.8398 -0.2472
  317SOL    HW1 1510   4.375   4.834   2.015 -1.2907  0.4994 -0.2811
  317SOL    HW2 1511   4.475   4.908   2.101 -0.6330 -0.5327 -0.1567
  317SOL     MW 1512   4.443   4.889   2.022 -0.3746 -0.6291 -0.2399
  318SOL     OW 1513   0.623   1.736   3.949 -0.2986 -0.5233  0.3661
  318SOL    HW1 1514   0.565   1.715   4.022 -1.3661 -0.8293 -0.5577
  318SOL    HW2 1515   0.604   1.670   3.883 -0.6447  0.8256 -0.9097
  318SOL     MW 1516   0.613   1.725   3.950 -0.4795 -0.3898  0.0845
  319SOL     OW 1517   4.975   4.128   2.960  0.2514  0.1259  0.6770
  319SOL    HW1 1518   4.908   4.191   2.933  2.4947  1.9949 -0.7834
  319SOL    HW2 1519   4.993   4.149   3.052 -0.1253  0.6179  0.6373
  319SOL     MW 1520   4.969   4.139   2.968  0.4904  0.4282  0.4850
  320SOL     OW 1521   2.758   0.515   2.326  0.6260 -0.2632 -0.0094
  320SOL    HW1 1522   2.829   0.498   2.388  1.0595  0.7557 -0.2098
  320SOL    HW2 1523   2.690   0.558   2.379 -0.3699 -2.3310  0.4478
  320SOL     MW 1524   2.758   0.518   2.341  0.5540 -0.3975  0.0235
  321SOL     OW 1525   4.057   0.589   2.964  0.1361  0.0352 -0.0725
  321SOL    HW1 1526   4.118   0.658   2.937 -1.5047  1.6404  0.2240
  321SOL    HW2 1527   4.008   0.627   3.036  0.0059 -1.8930  0.8790
  321SOL     MW 1528   4.058   0.603   2.970 -0.0906 -0.0061  0.0873
  322SOL     OW 1529   0.181   5.331   4.424 -0.0009 -0.1572 -0.0921
  322SOL    HW1 1530   0.092   5.330   4.459  0.3581  0.5803  0.8621
  322SOL    HW2 1531   0.202   5.424   4.413 -0.1452 -0.3502 -2.4197
  322SOL     MW 1532   0.172   5.343   4.427  0.0266 -0.0875 -0.2679
  323SOL     OW 1533   1.976   4.822   3.139  0.1051 -0.2448  0.1285
  323SOL    HW1 1534   1.998   4.733   3.166 -2.1646 -0.9157 -0.1417
  323SOL    HW2 1535   2.035   4.840   3.066 -0.0797 -1.8934 -0.4455
  323SOL     MW 1536   1.987   4.813   3.133 -0.2091 -0.5417  0.0205
  324SOL     OW 1537   4.714   1.746   0.902 -0.1186 -0.0373 -0.3222
  324SOL    HW1 1538   4.667   1.747   0.818  1.3471  2.2085 -1.1645
  324SOL    HW2 1539   4.751   1.834   0.910  1.0699 -0.6968  1.9614
  324SOL     MW 1540   4.713   1.758   0.892  0.2212  0.1658 -0.1377
  325SOL     OW 1541   0.977   1.515   3.192  0.1636  0.3330  0.1821
  325SOL    HW1 1542   0.968   1.468   3.109  3.0961  0.4204 -0.2318
  325SOL    HW2 1543   0.930   1.460   3.255 -1.7755  0.0834 -1.4360
  325SOL     MW 1544   0.970   1.502   3.190  0.2907  0.3123 -0.0780
  326SOL     OW 1545   1.754   2.370   2.059 -0.5010 -0.2771  0.2079
  326SOL    HW1 1546   1.703   2.406   2.133 -0.9813  0.3094 -0.3988
  326SOL    HW2 1547   1.696   2.304   2.020 -1.3395  1.2980 -1.2736
  326SOL     MW 1548   1.740   2.366   2.064 -0.6698 -0.0004 -0.0594
  327SOL     OW 1549   4.586   1.684   5.114 -0.0866  0.3061 -0.1635
  327SOL    HW1 1550   4.625   1.724   5.037  0.3638  1.2420  0.5480
  327SOL    HW2 1551   4.502   1.650   5.083 -0.8318  2.4915 -0.6140
  327SOL     MW 1552   4.580   1.685   5.100 -0.1243  0.7057 -0.1301
  328SOL     OW 1553   2.488   1.468   4.042  0.2186 -0.5605 -0.0227
  328SOL    HW1 1554   2.557   1.519   4.000 -0.5767 -0.7452 -1.6148
  328SOL    HW2 1555   2.489   1.384   3.995 -1.4045 -0.3753 -0.4049
  328SOL     MW 1556   2.497   1.464   4.030 -0.0910 -0.5604 -0.2754
  329SOL     OW 1557   4.240   5.149   2.951 -0.1959 -0.1456  0.3544
  329SOL    HW1 1558   4.214   5.241   2.961  2.3696  0.4951  1.5708
  329SOL    HW2 1559   4.212   5.108   3.032 -0.7625 -0.3180  0.0780
  329SOL     MW 1560   4.233   5.156   2.962  0.0600 -0.0856  0.4747
  330SOL     OW 1561   5.183   1.667   5.277  0.1056  0.2601 -0.2421
  330SOL    HW1 1562   5.093   1.652   5.250  0.1720  1.1760 -1.0092
  330SOL    HW2 1563   5.219   1.579   5.292 -0.3282 -0.2173 -1.8793
  330SOL     MW 1564   5.176   1.654   5.275  0.0586  0.3162 -0.5499
  331SOL     OW 1565   1.295   0.069   3.200  0.1408 -0.2019 -0.2884
  331SOL    HW1 1566   1.280   0.082   3.106  1.2682  2.1230 -0.1873
  331SOL    HW2 1567   1.212   0.033   3.232 -1.0570  1.1020 -1.7900
  331SOL     MW 1568   1.282   0.066   3.192  0.1318  0.2626 -0.4677
  332SOL     OW 1569   1.886   3.079   1.443  0.3183 -0.0767 -0.2726
  332SOL    HW1 1570   1.840   3.053   1.523 -1.2715  0.2876 -1.0310
  332SOL    HW2 1571   1.912   3.169   1.457  1.4854 -0.5263  0.4627
  332SOL     MW 1572   1.883   3.087   1.455  0.2642 -0.0876 -0.2755
  333SOL     OW 1573   3.779   1.886   1.637  0.1639  0.4388  0.2689
  333SOL    HW1 1574   3.789   1.803   1.590  1.0752 -0.0351  1.2940
  333SOL    HW2 1575   3.843   1.944   1.597  0.3750  0.2776  0.3702
  333SOL     MW 1576   3.788   1.882   1.626  0.3076  0.3575  0.4131
  334SOL     OW 1577   1.767   4.031   3.342 -0.4966  0.0070 -0.7760
  334SOL    HW1 1578   1.855   4.066   3.335 -0.5852  0.1480 -1.1671
  334SOL    HW2 1579   1.728   4.044   3.256 -0.0603 -2.3122 -1.3592
  334SOL     MW 1580   1.773   4.037   3.330 -0.4521 -0.2719 -0.9008
  335SOL     OW 1581   0.521   3.250   3.013 -0.5773  0.4025 -0.2381
  335SOL    HW1 1582   0.603   3.207   2.988 -0.2343  1.2430 -0.5590
  335SOL    HW2 1583   0.492   3.295   2.933 -0.9533  0.7406  0.0888
  335SOL     MW 1584   0.528   3.250   2.999 -0.5815  0.5534 -0.2373
  336SOL     OW 1585   1.680   1.947   2.450 -0.4532 -0.0364  0.2767
  336SOL    HW1 1586   1.759   1.917   2.497  0.1619  0.6753 -0.3048
  336SOL    HW2 1587   1.697   1.925   2.359 -0.8399  0.3153  0.1221
  336SOL     MW 1588   1.692   1.940   2.445 -0.4240  0.0997  0.1825
  337SOL     OW 1589   2.006   1.027   3.279  0.1962 -0.0721  0.0726
  337SOL    HW1 1590   1.991   0.939   3.245  0.5852 -0.2670  0.3944
  337SOL    HW2 1591   1.922   1.052   3.319 -0.2251  0.1156 -0.9267
  337SOL     MW 1592   1.993   1.019   3.280  0.1921 -0.0730 -0.0141
  338SOL     OW 1593   0.681   3.976   3.548 -0.2866 -0.4459 -0.0677
  338SOL    HW1 1594   0.760   3.976   3.494 -0.9047  0.5951 -0.9761
  338SOL    HW2 1595   0.626   4.044   3.510 -1.2164 -0.5015  1.1614
  338SOL     MW 1596   0.684   3.985   3.536 -0.4847 -0.3198 -0.0266
  339SOL     OW 1597   0.264   4.207   0.426  0.0756 -0.5288  0.3718
  339SOL    HW1 1598   0.199   4.179   0.491  0.2675 -1.5316  0.1432
  339SOL    HW2 1599   0.257   4.302   0.425  0.2034 -0.4739  2.0094
  339SOL     MW 1600   0.255   4.216   0.434  0.1166 -0.6501  0.5521
  340SOL     OW 1601   2.123   3.941   4.710 -0.2242  0.2669  0.0691
  340SOL    HW1 1602   2.209   3.979   4.694  0.1783 -0.3721  0.6880
  340SOL    HW2 1603   2.061   4.010   4.686  0.4065  0.0617 -2.2444
  340SOL     MW 1604   2.126   3.955   4.705 -0.0919  0.1588 -0.1478
  341SOL     OW 1605   4.929   3.200   1.602  0.5143  0.4075  0.0839
  341SOL    HW1 1606   4.836   3.196   1.624 -0.0312 -0.5849 -2.2494
  341SOL    HW2 1607   4.937   3.277   1.545  1.1037  0.3668  0.1082
  341SOL     MW 1608   4.918   3.210   1.598  0.5199  0.2753 -0.2117
  342SOL     OW 1609   5.035   3.294   2.302 -0.2965  0.7964  0.3655
  342SOL    HW1 1610   5.072   3.381   2.311  0.0743  0.6718  0.0855
  342SOL    HW2 1611   5.052   3.251   2.386 -1.9799  1.5489  1.1097
  342SOL     MW 1612   5.042   3.299   2.314 -0.4646  0.8768  0.4249
  343SOL     OW 1613   3.096   5.203   2.298 -0.1154  0.5701 -0.8018
  343SOL    HW1 1614   3.064   5.294   2.297  0.0110  0.6120 -1.4869
  343SOL    HW2 1615   3.185   5.209   2.264  1.2610  0.6649  2.6425
  343SOL     MW 1616   3.103   5.216   2.293  0.0770  0.5876 -0.4486
  344SOL     OW 1617   1.641   4.104   1.715  0.4346  0.2337 -0.3308
  344SOL    HW1 1618   1.550   4.094   1.743  0.3650  0.8788 -0.3067
  344SOL    HW2 1619   1.640   4.185   1.663  1.1391  0.6296  0.2777
  344SOL     MW 1620   1.629   4.113   1.712  0.5159  0.3670 -0.2498
  345SOL     OW 1621   0.237   2.815   2.248  0.1680 -0.5343  0.1213
  345SOL    HW1 1622   0.253   2.872   2.173  2.7762 -1.1348  0.1489
  345SOL    HW2 1623   0.168   2.858   2.297  0.6993  1.5712 -0.9128
  345SOL     MW 1624   0.230   2.828   2.245  0.5699 -0.3416 -0.0075
  346SOL     OW 1625   0.233   0.030   3.295  0.1020  0.3038  0.1971
  346SOL    HW1 1626   0.299   0.059   3.358  1.2714  0.2385 -0.9550
  346SOL    HW2 1627   0.231  -0.065   3.305  1.5880  0.1100 -1.0587
  346SOL     MW 1628   0.241   0.022   3.304  0.4419  0.2706 -0.1112
  347SOL     OW 1629   0.408   5.286   1.365 -0.0110  0.2442 -0.4227
  347SOL    HW1 1630   0.452   5.361   1.326 -0.4476  0.1819 -1.0527
  347SOL    HW2 1631   0.380   5.316   1.452  1.1474  0.3201 -0.0782
  347SOL     MW 1632   0.410   5.299   1.371  0.0814  0.2459 -0.4592
  348SOL     OW 1633   1.340   5.095   3.335  0.2225 -0.5614 -0.2784
  348SOL    HW1 1634   1.387   5.044   3.269  0.4207 -1.2880  0.4080
  348SOL    HW2 1635   1.403   5.161   3.365  0.7233 -1.3491  0.4312
  348SOL     MW 1636   1.354   5.097   3.331  0.3119 -0.7553 -0.0997
  349SOL     OW 1637   3.798   1.000   0.880 -0.0800  0.0589  0.0667
  349SOL    HW1 1638   3.775   1.073   0.939 -0.0801  0.7115 -0.7374
  349SOL    HW2 1639   3.724   0.992   0.821 -0.3228 -0.9714  0.5005
  349SOL     MW 1640   3.786   1.009   0.880 -0.1111  0.0106  0.0193
  350SOL     OW 1641   2.946   1.699   5.325 -0.3784  0.4909  0.1065
  350SOL    HW1 1642   2.948   1.790   5.294  2.0874  0.1037 -1.0182
  350SOL    HW2 1643   2.898   1.653   5.257  1.0053  0.4545 -0.8721
  350SOL     MW 1644   2.941   1.705   5.312  0.1143  0.4367 -0.1628
  351SOL     OW 1645   0.595   2.912   5.335 -0.2035 -0.0971 -0.6784
  351SOL    HW1 1646   0.622   2.870   5.416 -0.5056 -2.2880 -1.6781
  351SOL    HW2 1647   0.565   2.999   5.361  0.7553 -0.3749  1.3956
  351SOL     MW 1648   0.595   2.918   5.349 -0.1194 -0.4131 -0.5409
  352SOL     OW 1649   1.845   4.261   2.977 -0.0282 -0.5143 -0.0746
  352SOL    HW1 1650   1.841   4.355   2.964  0.0850 -0.5525 -0.3747
  352SOL    HW2 1651   1.844   4.224   2.889  1.5022 -0.7429 -0.0073
  352SOL     MW 1652   1.844   4.268   2.964  0.1822 -0.5484 -0.1044
  353SOL     OW 1653   4.697   2.504   2.631  0.4071  0.1402  0.4364
  353SOL    HW1 1654   4.617   2.545   2.664 -0.4276 -2.2272  1.3950
  353SOL    HW2 1655   4.675   2.480   2.541  0.6803  1.1696  0.0867
  353SOL     MW 1656   4.684   2.506   2.623  0.3352 -0.0311  0.5143
  354SOL     OW 1657   1.215   0.365   4.813  0.0673  0.0206  0.2515
  354SOL    HW1 1658   1.258   0.341   4.731  0.4435  2.7005 -0.3732
  354SOL    HW2 1659   1.251   0.304   4.877  3.1668  0.7353 -0.7105
  354SOL     MW 1660   1.225   0.354   4.811  0.5123  0.4552  0.0484
  355SOL     OW 1661   3.806   0.625   4.886  0.9217  0.0173 -0.1819
  355SOL    HW1 1662   3.878   0.666   4.839  1.8587  0.1237  1.3286
  355SOL    HW2 1663   3.727   0.665   4.849  1.7433  1.7645 -0.0775
  355SOL     MW 1664   3.805   0.635   4.876  1.1468  0.2546  0.0248
  356SOL     OW 1665   0.345   4.455   0.273  0.3446  0.1818  0.1879
  356SOL    HW1 1666   0.337   4.550   0.287  1.5649  0.0796  1.8251
  356SOL    HW2 1667   0.312   4.441   0.185 -1.6351  1.8658  0.6283
  356SOL     MW 1668   0.340   4.466   0.263  0.2474  0.3843  0.4539
  357SOL     OW 1669   4.071   3.431   4.515  0.2332 -0.3355 -0.6561
  357SOL    HW1 1670   4.000   3.397   4.460 -2.1026  1.0370  1.4131
  357SOL    HW2 1671   4.118   3.353   4.545 -1.9308 -1.4439 -0.0683
  357SOL     MW 1672   4.068   3.416   4.512 -0.3428 -0.3017 -0.3160
  358SOL     OW 1673   0.270   2.553   1.266 -0.2533 -0.2980  0.0916
  358SOL    HW1 1674   0.311   2.578   1.183  0.1600 -0.7359  0.1588
  358SOL    HW2 1675   0.177   2.543   1.245 -0.4038  1.1352  0.0358
  358SOL     MW 1676   0.264   2.555   1.253 -0.2197 -0.1706  0.0931
  359SOL     OW 1677   1.287   1.509   4.088 -0.3368 -0.0072  0.0944
  359SOL    HW1 1678   1.317   1.430   4.043 -0.1515  0.0579  0.1045
  359SOL    HW2 1679   1.314   1.497   4.179  0.3389  0.3975 -0.0517
  359SOL     MW 1680   1.295   1.497   4.093 -0.2266  0.0529  0.0770
  360SOL     OW 1681   1.547   4.089   4.239  0.3428 -0.7663  0.2285
  360SOL    HW1 1682   1.478   4.023   4.235 -2.0751  1.7174 -0.8132
  360SOL    HW2 1683   1.616   4.056   4.181 -2.0050 -1.0907 -2.4587
  360SOL     MW 1684   1.547   4.076   4.231 -0.2673 -0.4899 -0.2489
  361SOL     OW 1685   3.964   2.245   2.036 -0.4158 -0.5278  0.3306
  361SOL    HW1 1686   3.903   2.311   2.070  0.2205  0.1717  0.1262
  361SOL    HW2 1687   4.046   2.293   2.024 -0.1112 -1.2280 -0.3751
  361SOL     MW 1688   3.967   2.260   2.039 -0.2954 -0.5279  0.2141
  362SOL     OW 1689   3.774   1.444   1.587 -0.2297 -0.5329 -0.3408
  362SOL    HW1 1690   3.758   1.449   1.681  0.5457 -0.8856 -0.1825
  362SOL    HW2 1691   3.756   1.353   1.564 -0.1085 -0.5230 -0.4744
  362SOL     MW 1692   3.770   1.433   1.596 -0.1149 -0.5768 -0.3376
  363SOL     OW 1693   2.694   3.073   4.046  0.5254 -0.0569 -0.3485
  363SOL    HW1 1694   2.710   3.137   4.115 -0.0296 -0.2516 -0.0362
  363SOL    HW2 1695   2.630   3.013   4.083  1.9808 -1.5528 -0.1797
  363SOL     MW 1696   2.688   3.074   4.059  0.6406 -0.2733 -0.2869
  364SOL     OW 1697   2.767   1.906   4.026 -0.0562  0.4938  0.6291
  364SOL    HW1 1698   2.846   1.955   4.046 -0.4925  1.6807 -0.4751
  364SOL    HW2 1699   2.722   1.959   3.959 -0.8283 -1.1039 -0.1440
  364SOL     MW 1700   2.771   1.919   4.020 -0.2109  0.4412  0.3888
  365SOL     OW 1701   2.049   5.308   0.777  0.1220 -0.2059  0.2849
  365SOL    HW1 1702   2.022   5.381   0.832 -1.5123 -1.0306  0.6016
  365SOL    HW2 1703   2.035   5.230   0.831  1.5111 -0.7956 -0.1653
  365SOL     MW 1704   2.044   5.307   0.791  0.0906 -0.3870  0.2678
  366SOL     OW 1705   1.955   0.891   3.626 -0.2582 -0.2898  0.4631
  366SOL    HW1 1706   1.986   0.831   3.694  0.4727 -0.8345 -0.3390
  366SOL    HW2 1707   1.904   0.837   3.566  0.2121 -0.0754 -0.1405
  366SOL     MW 1708   1.953   0.877   3.627 -0.1044 -0.3321  0.2831
  367SOL     OW 1709   2.409   5.259   0.856  0.1602  0.4168 -0.3711
  367SOL    HW1 1710   2.387   5.297   0.941 -1.7659  0.0970 -0.7013
  367SOL    HW2 1711   2.504   5.269   0.849  0.1343  1.9446  1.0908
  367SOL     MW 1712   2.418   5.265   0.866 -0.0897  0.5715 -0.2262
  368SOL     OW 1713   4.691   1.795   3.316 -0.2168 -0.5346 -0.3158
  368SOL    HW1 1714   4.654   1.722   3.266 -0.8910 -0.7701  0.5270
  368SOL    HW2 1715   4.729   1.755   3.394 -0.9357  0.0462  0.3430
  368SOL     MW 1716   4.691   1.781   3.319 -0.3951 -0.4904 -0.1235
  369SOL     OW 1717   5.239   4.379   4.864 -0.0039 -0.0734 -0.7995
  369SOL    HW1 1718   5.275   4.309   4.811 -1.3704 -0.3591 -1.3804
  369SOL    HW2 1719   5.301   4.452   4.855 -0.0502 -0.2344 -2.5020
  369SOL     MW 1720   5.251   4.380   4.856 -0.1847 -0.1306 -1.0918
  370SOL     OW 1721   0.296   0.225   4.340 -1.1097  0.4685 -0.2821
  370SOL    HW1 1722   0.295   0.321   4.345  1.1459  0.6226 -1.6967
  370SOL    HW2 1723   0.388   0.202   4.357 -1.8949 -1.5575  1.4513
  370SOL     MW 1724   0.308   0.235   4.343 -0.9215  0.2289 -0.2413
  371SOL     OW 1725   0.789   1.880   2.720 -0.0729  0.2207 -0.4331
  371SOL    HW1 1726   0.818   1.867   2.810 -1.2345  0.2204 -0.0448
  371SOL    HW2 1727   0.839   1.954   2.688 -0.1756  0.6759  0.4577
  371SOL     MW 1728   0.799   1.888   2.727 -0.2347  0.2789 -0.2694
  372SOL     OW 1729   0.673   0.846   4.180 -0.2851 -0.4438 -0.0788
  372SOL    HW1 1730   0.628   0.763   4.169  0.4913 -1.0097  0.9373
  372SOL    HW2 1731   0.766   0.823   4.184 -0.2192  0.1534  3.1002
  372SOL     MW 1732   0.679   0.833   4.179 -0.1773 -0.4398  0.4582
  373SOL     OW 1733   1.417   2.087   0.687  0.0124 -0.3706  0.1509
  373SOL    HW1 1734   1.499   2.132   0.705 -0.2900  0.2241  0.0482
  373SOL    HW2 1735   1.411   2.020   0.755  0.9694 -0.9427 -0.3192
  373SOL     MW 1736   1.426   2.084   0.698  0.0962 -0.3677  0.0776
  374SOL     OW 1737   0.204   1.945   2.533  0.1817  0.0061 -0.1349
  374SOL    HW1 1738   0.162   1.985   2.609 -0.6806  1.0208 -1.1343
  374SOL    HW2 1739   0.189   2.006   2.462  1.0778 -0.8856 -1.1080
  374SOL     MW 1740   0.197   1.958   2.534  0.1860  0.0218 -0.3874
  375SOL     OW 1741   0.663   0.873   0.937 -0.8885 -0.0861  0.1914
  375SOL    HW1 1742   0.622   0.851   0.854 -0.8716  1.6779 -0.3085
  375SOL    HW2 1743   0.750   0.834   0.932 -0.4814  0.9748 -1.0855
  375SOL     MW 1744   0.669   0.865   0.926 -0.8342  0.2755 -0.0361
  376SOL     OW 1745   2.857   2.834   4.527 -0.1140 -0.4382 -0.6059
  376SOL    HW1 1746   2.857   2.738   4.521 -0.8059 -0.4566 -0.3703
  376SOL    HW2 1747   2.810   2.853   4.608 -1.5796  0.1423 -1.5643
  376SOL     MW 1748   2.851   2.824   4.536 -0.3902 -0.3662 -0.6985
  377SOL     OW 1749   4.891   1.528   3.327 -0.2144  0.0558  0.0481
  377SOL    HW1 1750   4.804   1.525   3.287 -0.0765  0.0342 -0.2509
  377SOL    HW2 1751   4.951   1.544   3.254 -0.1306  1.8218  0.4917
  377SOL     MW 1752   4.888   1.529   3.313 -0.1860  0.2791  0.0666
  378SOL     OW 1753   2.938   3.036   2.620 -0.0882  0.1933  0.5801
  378SOL    HW1 1754   2.926   2.955   2.669  0.6980  0.2524  0.8637
  378SOL    HW2 1755   2.892   3.020   2.537  0.3671 -0.6673  0.4873
  378SOL     MW 1756   2.930   3.024   2.616  0.0707  0.0907  0.6045
  379SOL     OW 1757   3.518   1.602   3.569 -0.7976  0.1581  0.0926
  379SOL    HW1 1758   3.465   1.556   3.634  1.5182 -2.1119  0.4807
  379SOL    HW2 1759   3.586   1.645   3.621  0.6964 -1.1547 -0.6995
  379SOL     MW 1760   3.520   1.601   3.584 -0.3099 -0.3005  0.0409
  380SOL     OW 1761   0.608   0.797   5.174 -0.6754 -0.3076  0.2007
  380SOL    HW1 1762   0.595   0.834   5.087 -0.1322  0.0841  0.2808
  380SOL    HW2 1763   0.539   0.836   5.227  0.5058  1.4098  0.5218
  380SOL     MW 1764   0.597   0.807   5.170 -0.4547 -0.0376  0.2520
  381SOL     OW 1765   1.359   5.239   0.478  0.0853 -0.3156  0.7103
  381SOL    HW1 1766   1.368   5.332   0.498 -0.2101 -0.4581  1.5346
  381SOL    HW2 1767   1.279   5.213   0.524 -0.3310 -0.7695 -0.2596
  381SOL     MW 1768   1.350   5.247   0.486 -0.0058 -0.3919  0.6917
  382SOL     OW 1769   0.524   3.558   1.801 -0.2033 -0.1763 -0.0489
  382SOL    HW1 1770   0.584   3.577   1.728 -0.4536  0.1864 -0.1629
  382SOL    HW2 1771   0.467   3.634   1.804  0.4344  0.2573  1.1761
  382SOL     MW 1772   0.525   3.570   1.792 -0.1537 -0.0744  0.0933
  383SOL     OW 1773   3.376   5.276   5.226  0.7048 -0.3479 -0.5304
  383SOL    HW1 1774   3.336   5.327   5.297  1.2479  0.7596 -1.0018
  383SOL    HW2 1775   3.305   5.260   5.165  0.6656  0.4390 -0.7023
  383SOL     MW 1776   3.362   5.281   5.227  0.7693 -0.1054 -0.6127
  384SOL     OW 1777   1.322   5.287   0.970  0.0564 -0.4788  0.5380
  384SOL    HW1 1778   1.232   5.256   0.983  0.5629 -2.0927  0.2247
  384SOL    HW2 1779   1.311   5.377   0.938 -1.4764 -0.9757 -0.3894
  384SOL     MW 1780   1.309   5.295   0.967 -0.0750 -0.7490  0.3792
  385SOL     OW 1781   0.542   3.904   1.653 -0.0424  0.5903  0.7591
  385SOL    HW1 1782   0.461   3.946   1.624  0.0818 -0.4333 -1.1678
  385SOL    HW2 1783   0.570   3.853   1.577  0.5131 -1.8864  2.5885
  385SOL     MW 1784   0.535   3.903   1.639  0.0446  0.1422  0.7466
  386SOL     OW 1785   3.194   1.109   3.910  0.3216  0.4771  0.3263
  386SOL    HW1 1786   3.154   1.158   3.982  0.8134  0.9381  0.2840
  386SOL    HW2 1787   3.236   1.034   3.954  0.4906  0.6736  0.5003
  386SOL     MW 1788   3.194   1.106   3.925  0.4062  0.5612  0.3432
  387SOL     OW 1789   0.258   0.009   1.610  0.2700 -0.1482  1.0063
  387SOL    HW1 1790   0.283  -0.067   1.662  0.2874  0.3441  1.7113
  387SOL    HW2 1791   0.198   0.058   1.666 -0.8238 -0.3521  0.0413
  387SOL     MW 1792   0.253   0.005   1.624  0.1322 -0.1112  0.9730
  388SOL     OW 1793   4.437   0.490   3.854  0.4959 -0.2152 -0.0561
  388SOL    HW1 1794   4.377   0.483   3.928 -1.0039  1.6049 -1.0259
  388SOL    HW2 1795   4.522   0.509   3.893  0.0035 -0.6618  1.2494
  388SOL     MW 1796   4.440   0.492   3.868  0.2408 -0.0394 -0.0131
  389SOL     OW 1797   0.779   0.522   3.120 -0.0788  0.2797 -0.0762
  389SOL    HW1 1798   0.729   0.497   3.042 -0.4881  1.1773 -0.1000
  389SOL    HW2 1799   0.713   0.543   3.186  0.2684  0.2149  0.2987
  389SOL     MW 1800   0.764   0.521   3.118 -0.0868  0.3863 -0.0312
  390SOL     OW 1801   3.265   0.983   2.263  0.0989 -0.1607 -0.1190
  390SOL    HW1 1802   3.273   1.026   2.178  0.3090 -0.9144 -0.4913
  390SOL    HW2 1803   3.175   1.001   2.291  0.3175  0.8750 -0.0625
  390SOL     MW 1804   3.254   0.991   2.256  0.1538 -0.1246 -0.1594
  391SOL     OW 1805   2.212   5.026   0.627 -0.2030 -0.1868 -0.4389
  391SOL    HW1 1806   2.259   5.101   0.594  0.1112 -0.0185  0.3719
  391SOL    HW2 1807   2.202   5.043   0.721 -1.5208 -0.4038 -0.5216
  391SOL     MW 1808   2.216   5.038   0.635 -0.3315 -0.1931 -0.3457
  392SOL     OW 1809   1.120   0.211   0.426 -0.1231  0.2370 -0.2610
  392SOL    HW1 1810   1.179   0.181   0.495 -0.0016 -2.2615 -1.3799
  392SOL    HW2 1811   1.172   0.273   0.375  0.0108  1.5708  1.4470
  392SOL     MW 1812   1.134   0.215   0.428 -0.0904  0.0879 -0.1856
  393SOL     OW 1813   5.111   4.130   3.264 -0.3133  0.6923  0.2268
  393SOL    HW1 1814   5.021   4.100   3.275 -0.2433  0.1337 -0.6809
  393SOL    HW2 1815   5.142   4.146   3.353 -2.5251  4.5290  0.3920
  393SOL     MW 1816   5.104   4.128   3.277 -0.5875  1.1119  0.1318
  394SOL     OW 1817   4.980   3.474   5.262 -0.1827 -0.1714 -0.1989
  394SOL    HW1 1818   5.001   3.395   5.212  1.3571  1.0603 -1.6071
  394SOL    HW2 1819   4.917   3.521   5.208 -0.2292  0.0938  0.0809
  394SOL     MW 1820   4.975   3.470   5.249  0.0084  0.0202 -0.3433
  395SOL     OW 1821   2.770   3.570   3.624 -0.2444  0.5450 -0.4812
  395SOL    HW1 1822   2.704   3.523   3.674 -0.3285  0.7956 -0.3534
  395SOL    HW2 1823   2.721   3.609   3.551 -0.3759  1.3796  0.0499
  395SOL     MW 1824   2.755   3.569   3.621 -0.2720  0.6839 -0.3969
  396SOL     OW 1825   4.953   0.079   3.564  0.5514 -0.0279  0.7110
  396SOL    HW1 1826   4.876   0.136   3.559  1.2675  1.0080  1.1516
  396SOL    HW2 1827   5.026   0.136   3.538  0.9994 -1.3821 -1.1402
  396SOL     MW 1828   4.953   0.094   3.560  0.7004 -0.0687  0.5304
  397SOL     OW 1829   2.643   2.251   4.891 -0.7867  0.1941 -0.3495
  397SOL    HW1 1830   2.556   2.282   4.868 -0.3739  2.8799  1.5808
  397SOL    HW2 1831   2.630   2.198   4.969 -0.7721 -0.0531 -0.5125
  397SOL     MW 1832   2.630   2.248   4.898 -0.7320  0.5063 -0.1233
  398SOL     OW 1833   1.069   3.987   0.754  0.1251  0.2172 -0.2275
  398SOL    HW1 1834   0.987   3.940   0.738  1.3327 -1.8645 -0.4899
  398SOL    HW2 1835   1.044   4.060   0.810 -2.2781  0.9215 -2.1332
  398SOL     MW 1836   1.055   3.990   0.759 -0.0280  0.0409 -0.5051
  399SOL     OW 1837   2.220   5.325   1.869  0.1761 -0.0605 -0.6669
  399SOL    HW1 1838   2.232   5.277   1.787  0.6225 -0.6830 -0.2432
  399SOL    HW2 1839   2.283   5.286   1.929  1.1754  1.6369 -0.5540
  399SOL     MW 1840   2.229   5.314   1.866  0.3612  0.0771 -0.5982
  400SOL     OW 1841   0.061   0.172   2.649  0.2041  0.3590 -0.4210
  400SOL    HW1 1842   0.075   0.109   2.720 -0.6580  1.3863  0.6942
  400SOL    HW2 1843   0.031   0.251   2.693  1.4003  1.6115 -1.7874
  400SOL     MW 1844   0.059   0.174   2.664  0.2469  0.6508 -0.4532
  401SOL     OW 1845   1.496   3.943   4.673  0.5042 -0.0662 -0.4009
  401SOL    HW1 1846   1.549   3.885   4.727  0.1722  0.2565  0.2806
  401SOL    HW2 1847   1.424   3.969   4.730  0.6990  1.0902 -0.6703
  401SOL     MW 1848   1.493   3.939   4.687  0.4866  0.1231 -0.3482
  402SOL     OW 1849   3.663   4.934   0.257  0.1600  1.0749  0.0989
  402SOL    HW1 1850   3.577   4.895   0.243 -0.6228  2.4956  0.8606
  402SOL    HW2 1851   3.645   5.027   0.273  1.8527  1.4329 -0.0017
  402SOL     MW 1852   3.650   4.941   0.257  0.2765  1.3026  0.1835
  403SOL     OW 1853   3.280   5.150   4.700 -0.7006  0.3118 -0.3444
  403SOL    HW1 1854   3.349   5.146   4.765  0.3403 -1.5068 -1.4999
  403SOL    HW2 1855   3.212   5.091   4.733  0.3315 -1.5498 -1.3878
  403SOL     MW 1856   3.280   5.142   4.712 -0.4353 -0.1593 -0.6259
  404SOL     OW 1857   1.097   3.419   1.047  0.4898  0.2697 -1.0189
  404SOL    HW1 1858   1.097   3.445   1.139  1.0177 -0.2657 -0.8619
  404SOL    HW2 1859   1.159   3.480   1.005  0.4486  0.3443 -0.9716
  404SOL     MW 1860   1.105   3.430   1.053  0.5521  0.2107 -0.9928
  405SOL     OW 1861   1.432   0.924   4.222  0.2077 -0.5228  0.0100
  405SOL    HW1 1862   1.484   0.865   4.167 -0.3290  0.7834 -1.9460
  405SOL    HW2 1863   1.475   1.009   4.212  0.5702 -0.4277  2.2693
  405SOL     MW 1864   1.444   0.927   4.213  0.1854 -0.3434  0.0488
  406SOL     OW 1865   2.669   3.058   4.406 -0.3883 -0.2486  0.6432
  406SOL    HW1 1866   2.726   2.982   4.415  0.0072 -0.2042 -1.2618
  406SOL    HW2 1867   2.582   3.021   4.391 -0.4078 -0.3240  0.9475
  406SOL     MW 1868   2.665   3.044   4.405 -0.3402 -0.2526  0.4383
  407SOL     OW 1869   3.301   0.393   0.073  0.4783  0.0293 -0.2640
  407SOL    HW1 1870   3.301   0.411  -0.021  3.4889 -0.6749 -0.4332
  407SOL    HW2 1871   3.290   0.298   0.080 -2.9663  0.3939  0.2533
  407SOL     MW 1872   3.300   0.383   0.062  0.4227 -0.0141 -0.2194
  408SOL     OW 1873   4.087   3.350   2.284 -0.2486 -0.1437 -0.4078
  408SOL    HW1 1874   4.007   3.315   2.325 -1.9234  1.2734 -2.3394
  408SOL    HW2 1875   4.072   3.445   2.281  1.9323  0.2263  0.0213
  408SOL     MW 1876   4.075   3.358   2.289 -0.1838  0.0850 -0.6001
  409SOL     OW 1877   4.519   5.272   0.466  0.1487 -0.3714 -0.5761
  409SOL    HW1 1878   4.479   5.185   0.457 -1.4741  0.1274  1.4249
  409SOL    HW2 1879   4.579   5.264   0.540 -0.5753  0.3731  0.1168
  409SOL     MW 1880   4.522   5.260   0.474 -0.1517 -0.2122 -0.2312
  410SOL     OW 1881   4.773   4.012   2.112  0.2269 -1.0421  0.1681
  410SOL    HW1 1882   4.784   4.075   2.184  1.8253  0.1432 -1.0815
  410SOL    HW2 1883   4.845   3.950   2.123  0.5307 -0.8027 -0.4759
  410SOL     MW 1884   4.783   4.012   2.123  0.4704 -0.8598 -0.0743
  411SOL     OW 1885   3.520   4.116   5.193  0.3220  0.1858  0.2433
  411SOL    HW1 1886   3.458   4.167   5.142  0.4829  0.0899 -0.0447
  411SOL    HW2 1887   3.503   4.025   5.169  0.4548  0.1469  0.2947
  411SOL     MW 1888   3.510   4.111   5.184  0.3596  0.1686  0.2130
  412SOL     OW 1889   2.284   3.995   2.881 -0.5636  0.4807 -0.0840
  412SOL    HW1 1890   2.356   3.939   2.853  0.0985  1.8964 -1.2989
  412SOL    HW2 1891   2.206   3.953   2.846 -0.3179 -0.9310  1.0264
  412SOL     MW 1892   2.283   3.982   2.873 -0.4474  0.4812 -0.0974
  413SOL     OW 1893   3.622   3.257   4.480 -0.3259  0.1508  0.0556
  413SOL    HW1 1894   3.644   3.225   4.568 -1.2966  1.1012  0.6582
  413SOL    HW2 1895   3.552   3.199   4.451  0.6692 -0.7755 -0.4896
  413SOL     MW 1896   3.616   3.245   4.488 -0.3228  0.1539  0.0629
  414SOL     OW 1897   1.095   4.646   2.865  0.1884  0.4876 -0.2926
  414SOL    HW1 1898   1.183   4.642   2.829 -0.0227 -0.0198 -0.7649
  414SOL    HW2 1899   1.070   4.738   2.857  0.6087  0.6018 -0.3145
  414SOL     MW 1900   1.103   4.657   2.859  0.2152  0.4373 -0.3559
  415SOL     OW 1901   3.587   0.947   1.205  0.3574 -0.1406  0.4931
  415SOL    HW1 1902   3.634   0.879   1.253 -1.5013 -1.4161  0.5255
  415SOL    HW2 1903   3.526   0.984   1.269 -0.8134 -0.5688 -0.3709
  415SOL     MW 1904   3.586   0.943   1.219 -0.0304 -0.3587  0.3867
  416SOL     OW 1905   1.189   4.497   1.728  0.0672 -0.3103  0.2862
  416SOL    HW1 1906   1.242   4.567   1.691  1.7203 -1.4587  0.4130
  416SOL    HW2 1907   1.251   4.444   1.779 -1.6419 -0.3358  2.4153
  416SOL     MW 1908   1.204   4.499   1.730  0.0600 -0.4606  0.5750
  417SOL     OW 1909   3.400   2.895   3.566  0.1028  0.6964 -0.0582
  417SOL    HW1 1910   3.358   2.954   3.629  0.6944  0.5258  0.5088
  417SOL    HW2 1911   3.485   2.876   3.606 -0.4819 -1.3532  0.2552
  417SOL     MW 1912   3.406   2.900   3.579  0.1037  0.4122  0.0545
  418SOL     OW 1913   0.872   3.702   2.689 -0.0134  0.0852 -0.0187
  418SOL    HW1 1914   0.830   3.786   2.706 -1.9396 -0.8758  0.1273
  418SOL    HW2 1915   0.827   3.668   2.611  1.4737 -0.3378 -0.7175
  418SOL     MW 1916   0.861   3.708   2.681 -0.0696 -0.0920 -0.0895
  419SOL     OW 1917   1.547   2.700   1.928  0.0831  0.2280 -0.1162
  419SOL    HW1 1918   1.635   2.664   1.913  0.2166  0.3788  0.3081
  419SOL    HW2 1919   1.490   2.646   1.874  0.3212 -0.4572  0.3118
  419SOL     MW 1920   1.551   2.688   1.919  0.1307  0.1596 -0.0071
  420SOL     OW 1921   3.182   1.749   0.841  0.2170  0.3686 -0.2485
  420SOL    HW1 1922   3.090   1.759   0.866  0.3331  0.7490  0.0427
  420SOL    HW2 1923   3.180   1.716   0.752 -0.2171  2.3601 -1.0142
  420SOL     MW 1924   3.170   1.746   0.833  0.1763  0.6722 -0.3093
  421SOL     OW 1925   1.979   1.696   3.949  0.5166  0.3977 -0.0158
  421SOL    HW1 1926   2.003   1.636   3.878 -0.3465  0.2925 -0.2187
  421SOL    HW2 1927   2.004   1.649   4.029 -0.6462 -0.4723 -0.1460
  421SOL     MW 1928   1.985   1.682   3.950  0.2573  0.2729 -0.0585
  422SOL     OW 1929   3.608   2.216   1.306  0.1608  0.1558 -0.5551
  422SOL    HW1 1930   3.609   2.286   1.240  1.4090 -0.1355 -0.8507
  422SOL    HW2 1931   3.698   2.212   1.338  0.2151 -1.6560 -0.8907
  422SOL     MW 1932   3.620   2.225   1.301  0.3276 -0.1135 -0.6359
  423SOL     OW 1933   0.210   5.174   4.201  0.1914  0.3977  0.0317
  423SOL    HW1 1934   0.211   5.217   4.287  2.8144 -0.3065  0.4028
  423SOL    HW2 1935   0.238   5.243   4.140 -0.6413  0.6054 -0.1255
  423SOL     MW 1936   0.214   5.189   4.204  0.4206  0.3341  0.0591
  424SOL     OW 1937   4.709   2.828   0.304  0.0900  0.0200 -0.4867
  424SOL    HW1 1938   4.634   2.825   0.245 -0.2436 -0.3713 -0.0478
  424SOL    HW2 1939   4.756   2.747   0.288 -0.0534 -0.1324 -0.1525
  424SOL     MW 1940   4.705   2.817   0.294  0.0289 -0.0496 -0.3878
  425SOL     OW 1941   1.279   4.744   1.677  0.0075 -0.4483  0.4928
  425SOL    HW1 1942   1.357   4.784   1.716 -0.2295  0.7129 -0.2086
  425SOL    HW2 1943   1.243   4.811   1.619 -0.4347 -1.6700 -0.6771
  425SOL     MW 1944   1.284   4.758   1.675 -0.0795 -0.4560  0.2533
  426SOL     OW 1945   5.203   0.499   1.773  0.4022 -0.0229  0.0525
  426SOL    HW1 1946   5.240   0.587   1.786  2.2723 -0.7758  0.0818
  426SOL    HW2 1947   5.212   0.483   1.679 -0.4439  0.0314 -0.0383
  426SOL     MW 1948   5.209   0.508   1.762  0.5333 -0.1123  0.0447
  427SOL     OW 1949   0.418   4.356   5.128  0.0466  0.4345 -0.4185
  427SOL    HW1 1950   0.439   4.276   5.079 -2.8015 -0.2036 -0.7300
  427SOL    HW2 1951   0.329   4.378   5.100 -0.6745  1.5301  2.5426
  427SOL     MW 1952   0.409   4.348   5.118 -0.4103  0.4930 -0.0793
  428SOL     OW 1953   2.623   3.795   0.610 -0.6976  0.4436  0.3907
  428SOL    HW1 1954   2.644   3.806   0.702  0.6414  1.6342 -0.0423
  428SOL    HW2 1955   2.649   3.706   0.589 -0.7285  0.2720  1.0928
  428SOL     MW 1956   2.629   3.785   0.619 -0.5301  0.5740  0.4252
  429SOL     OW 1957   3.206   1.034   2.886  0.1835  0.7832  0.2940
  429SOL    HW1 1958   3.225   1.050   2.794 -0.5914 -0.0892 -0.0189
  429SOL    HW2 1959   3.123   0.987   2.886  0.7344 -0.2209  1.3754
  429SOL     MW 1960   3.198   1.030   2.875  0.1548  0.5430  0.3924
  430SOL     OW 1961   3.175   0.940   1.930  0.8736 -0.2281  0.2525
  430SOL    HW1 1962   3.117   0.873   1.965 -0.8448  0.9287 -0.3507
  430SOL    HW2 1963   3.175   0.925   1.836 -1.1713  1.8637 -0.1267
  430SOL     MW 1964   3.168   0.929   1.923  0.3919  0.1878  0.1267
  431SOL     OW 1965   1.809   2.989   2.599  0.1852  0.2931 -0.3527
  431SOL    HW1 1966   1.856   2.941   2.531 -1.6950 -0.3077 -1.2383
  431SOL    HW2 1967   1.719   2.956   2.595  0.0638  0.1286  2.5047
  431SOL     MW 1968   1.804   2.978   2.590 -0.0710  0.1951 -0.1002
  432SOL     OW 1969   4.577   3.375   4.455 -0.3456 -0.6221  0.4690
  432SOL    HW1 1970   4.583   3.319   4.533 -1.4438 -2.0495 -0.4465
  432SOL    HW2 1971   4.498   3.427   4.469 -1.7445 -2.4014 -0.6409
  432SOL     MW 1972   4.568   3.375   4.467 -0.6652 -1.0326  0.2097
  433SOL     OW 1973   2.126   3.872   4.040 -0.0241 -0.3292 -0.5383
  433SOL    HW1 1974   2.219   3.866   4.062 -0.1823 -2.2170 -0.2897
  433SOL    HW2 1975   2.118   3.954   3.992  1.8374 -0.2808 -0.8101
  433SOL     MW 1976   2.137   3.881   4.036  0.1939 -0.5646 -0.5413
  434SOL     OW 1977   2.292   1.346   5.295  0.2739 -0.6715  0.1066
  434SOL    HW1 1978   2.203   1.319   5.316  0.3193  0.4335  1.7956
  434SOL    HW2 1979   2.282   1.429   5.248  0.4800  0.8817  2.6937
  434SOL     MW 1980   2.279   1.353   5.292  0.3061 -0.3312  0.6540
  435SOL     OW 1981   1.446   4.822   0.295  0.1138  0.0331  0.1110
  435SOL    HW1 1982   1.418   4.877   0.222  1.8959  0.8291  0.0070
  435SOL    HW2 1983   1.499   4.753   0.255  0.3571 -0.0432  0.5580
  435SOL     MW 1984   1.449   4.820   0.281  0.3731  0.1252  0.1549
  436SOL     OW 1985   1.735   3.910   5.232 -0.1570 -0.2788 -0.0819
  436SOL    HW1 1986   1.778   3.960   5.163 -0.1744  2.3979  1.7712
  436SOL    HW2 1987   1.785   3.930   5.311 -2.3768 -0.3169  1.3700
  436SOL     MW 1988   1.747   3.919   5.233 -0.4434  0.0590  0.3412
  437SOL     OW 1989   1.065   2.039   1.413 -0.1107  0.0047  0.2422
  437SOL    HW1 1990   1.023   1.963   1.453  0.5613  0.2603  1.4338
  437SOL    HW2 1991   1.003   2.110   1.427  0.0061  0.0370  0.5945
  437SOL     MW 1992   1.052   2.038   1.420 -0.0097  0.0416  0.4398
  438SOL     OW 1993   1.808   2.045   1.850  0.3350  0.3750 -0.0323
  438SOL    HW1 1994   1.771   1.972   1.900  1.8960 -0.6934 -0.3951
  438SOL    HW2 1995   1.794   2.021   1.759  1.5483  0.1249 -0.1690
  438SOL     MW 1996   1.802   2.033   1.845  0.6902  0.2062 -0.0962
  439SOL     OW 1997   4.337   5.295   0.726 -0.1116 -0.2668  0.2273
  439SOL    HW1 1998   4.336   5.298   0.630 -0.5136  1.2792  0.2730
  439SOL    HW2 1999   4.385   5.373   0.752 -0.5494 -0.3533  1.3128
  439SOL     MW 2000   4.343   5.305   0.717 -0.2191 -0.0800  0.3721
  440SOL     OW 2001   1.189   2.616   4.318 -0.0902  0.0816  0.1836
  440SOL    HW1 2002   1.125   2.555   4.355 -0.7463 -0.8819 -2.4536
  440SOL    HW2 2003   1.147   2.702   4.327 -0.5053 -0.1974  1.0535
  440SOL     MW 2004   1.175   2.619   4.324 -0.2273 -0.0774 -0.0426
  441SOL     OW 2005   4.807   3.506   2.894  0.0897  0.9916 -0.0474
  441SOL    HW1 2006   4.874   3.574   2.900 -0.2845  1.4291 -0.7581
  441SOL    HW2 2007   4.856   3.423   2.900  0.7617  1.3008 -1.2770
  441SOL     MW 2008   4.822   3.504   2.896  0.1279  1.0872 -0.2958
  442SOL     OW 2009   4.002   3.227   0.068  0.4005  0.1935 -0.7366
  442SOL    HW1 2010   3.954   3.220  -0.015 -0.3876  0.3318 -0.2984
  442SOL    HW2 2011   4.086   3.187   0.050 -0.6071 -1.8727 -0.9425
  442SOL     MW 2012   4.006   3.221   0.055  0.1706 -0.0533 -0.7069
  443SOL     OW 2013   2.386   3.476   0.393 -0.4447  0.7277 -0.7647
  443SOL    HW1 2014   2.306   3.482   0.341 -1.8464 -0.4573  1.1965
  443SOL    HW2 2015   2.411   3.383   0.387  0.8154  1.0994 -1.3946
  443SOL     MW 2016   2.379   3.465   0.385 -0.4628  0.6236 -0.5943
  444SOL     OW 2017   3.637   0.566   1.155  0.0549 -0.0360  0.1249
  444SOL    HW1 2018   3.655   0.577   1.062  0.6277  0.9153  0.3480
  444SOL    HW2 2019   3.721   0.581   1.198  0.3129 -2.6392  0.6589
  444SOL     MW 2020   3.650   0.569   1.149  0.1613 -0.2475  0.2218
  445SOL     OW 2021   2.856   4.114   0.880 -0.5997  0.7747  0.3087
  445SOL    HW1 2022   2.930   4.091   0.936  2.9145  2.9441 -3.2419
  445SOL    HW2 2023   2.849   4.209   0.886  0.4517  1.1766 -3.4758
  445SOL     MW 2024   2.865   4.123   0.888 -0.0152  1.1039 -0.6303
  446SOL     OW 2025   0.223   4.882   1.588 -0.4617  0.7250 -0.4132
  446SOL    HW1 2026   0.208   4.954   1.650  0.2125  1.6622 -1.3109
  446SOL    HW2 2027   0.312   4.853   1.607 -0.6569  0.2728 -0.1953
  446SOL     MW 2028   0.233   4.887   1.598 -0.4004  0.7871 -0.5002
  447SOL     OW 2029   2.566   2.532   0.496  0.0104 -0.2422  0.1219
  447SOL    HW1 2030   2.573   2.440   0.471 -0.0295 -0.0925 -0.4654
  447SOL    HW2 2031   2.471   2.548   0.501  0.0202 -0.4528  1.0773
  447SOL     MW 2032   2.554   2.522   0.493  0.0066 -0.2500  0.1690
  448SOL     OW 2033   5.208   3.118   4.981  0.0756 -0.4158 -0.2335
  448SOL    HW1 2034   5.233   3.118   4.889  0.7204  0.5550 -0.0766
  448SOL    HW2 2035   5.184   3.209   4.999  0.2754 -0.5303  0.6313
  448SOL     MW 2036   5.208   3.130   4.972  0.1837 -0.3062 -0.1027
  449SOL     OW 2037   3.500   0.216   2.932 -0.4215 -0.0391  0.1022
  449SOL    HW1 2038   3.482   0.293   2.879 -1.2833 -0.7195 -0.5968
  449SOL    HW2 2039   3.414   0.178   2.951 -0.2460  0.9533  3.1509
  449SOL     MW 2040   3.487   0.221   2.928 -0.5093  0.0008  0.4030
  450SOL     OW 2041   2.840   0.324   0.326  0.0465  0.5879 -0.0613
  450SOL    HW1 2042   2.807   0.265   0.258  0.1274 -0.6574  0.9685
  450SOL    HW2 2043   2.925   0.353   0.292 -0.2712  0.6016 -0.8553
  450SOL     MW 2044   2.847   0.320   0.313  0.0162  0.4303 -0.0311
  451SOL     OW 2045   0.563   0.465   3.712 -0.0609 -0.3926 -0.1126
  451SOL    HW1 2046   0.488   0.522   3.723  1.1954  1.3156 -0.2767
  451SOL    HW2 2047   0.575   0.423   3.797  0.1301  0.9749  0.5374
  451SOL     MW 2048   0.555   0.467   3.724  0.1243  0.0011 -0.0504
  452SOL     OW 2049   0.209   3.448   5.081  0.5609  0.1372  0.4596
  452SOL    HW1 2050   0.135   3.508   5.095  0.2270 -0.1952  0.1388
  452SOL    HW2 2051   0.225   3.453   4.987 -0.5240 -1.5096  0.1722
  452SOL     MW 2052   0.202   3.456   5.071  0.3793 -0.1161  0.3817
  453SOL     OW 2053   0.635   3.485   3.652  0.3523  0.2401 -0.2872
  453SOL    HW1 2054   0.661   3.527   3.734  0.4695  1.4201 -0.9204
  453SOL    HW2 2055   0.658   3.549   3.585 -3.3756  0.9617 -0.9680
  453SOL     MW 2056   0.642   3.499   3.654 -0.1099  0.4835 -0.4554
  454SOL     OW 2057   4.065   4.816   1.387 -0.7509  0.1612  0.2622
  454SOL    HW1 2058   4.152   4.801   1.349  0.1906  0.6100  2.1956
  454SOL    HW2 2059   4.029   4.728   1.399 -0.5476 -0.0281 -0.4939
  454SOL     MW 2060   4.072   4.803   1.383 -0.6043  0.1944  0.4129
  455SOL     OW 2061   0.537   4.623   4.773 -0.3286 -0.3876 -0.5183
  455SOL    HW1 2062   0.554   4.638   4.680  0.6622  0.7337 -0.1729
  455SOL    HW2 2063   0.584   4.541   4.793  0.8900  0.2689 -0.6255
  455SOL     MW 2064   0.545   4.614   4.763 -0.0458 -0.1600 -0.4878
  456SOL     OW 2065   3.499   0.838   0.221 -0.0278  0.0168 -0.1304
  456SOL    HW1 2066   3.526   0.768   0.162 -0.8419 -0.4867  0.0855
  456SOL    HW2 2067   3.428   0.882   0.175  0.3679  0.5855 -0.1911
  456SOL     MW 2068   3.493   0.835   0.208 -0.0814  0.0252 -0.1105
  457SOL     OW 2069   4.188   1.334   2.751 -0.2003  0.1888 -0.6652
  457SOL    HW1 2070   4.106   1.330   2.801  0.8853 -0.0137  1.1366
  457SOL    HW2 2071   4.222   1.245   2.752  0.3137  0.3774 -0.9545
  457SOL     MW 2072   4.182   1.322   2.757  0.0045  0.1870 -0.4716
  458SOL     OW 2073   4.932   3.530   1.816  0.0807  0.3592 -0.2174
  458SOL    HW1 2074   4.988   3.465   1.859  0.3233  1.3971  1.0690
  458SOL    HW2 2075   4.904   3.589   1.887 -1.6691  0.5553 -1.0484
  458SOL     MW 2076   4.936   3.530   1.831 -0.1123  0.5171 -0.1591
  459SOL     OW 2077   0.084   2.476   3.611 -0.4330  0.0752  0.3700
  459SOL    HW1 2078   0.123   2.467   3.524  1.7135  0.9386  1.1876
  459SOL    HW2 2079   0.036   2.394   3.625 -0.4332 -0.2457 -1.4356
  459SOL     MW 2080   0.083   2.464   3.602 -0.1583  0.1446  0.2435
  460SOL     OW 2081   1.835   4.229   3.909  0.2055  0.4366 -0.3980
  460SOL    HW1 2082   1.878   4.313   3.927 -0.0963  0.3761  0.6440
  460SOL    HW2 2083   1.785   4.211   3.988 -0.5085 -0.2577 -1.0063
  460SOL     MW 2084   1.834   4.238   3.921  0.0754  0.3400 -0.3425
  461SOL     OW 2085   1.378   0.424   2.337  0.1879 -0.4407  0.0176
  461SOL    HW1 2086   1.454   0.465   2.297  0.1490 -0.2977  0.0906
  461SOL    HW2 2087   1.369   0.340   2.291 -0.0068 -0.1638 -0.4500
  461SOL     MW 2088   1.386   0.419   2.326  0.1580 -0.3870 -0.0329
  462SOL     OW 2089   0.514   2.190   2.022  0.0830 -0.5008 -0.0360
  462SOL    HW1 2090   0.468   2.193   1.938  1.5641  1.1143 -0.8241
  462SOL    HW2 2091   0.585   2.127   2.008  1.2471  0.8880 -0.5062
  462SOL     MW 2092   0.517   2.182   2.009  0.4216 -0.1163 -0.1971
  463SOL     OW 2093   0.092   3.246   1.089 -0.2497  0.4374  0.0814
  463SOL    HW1 2094   0.134   3.198   1.160 -2.2732  1.3282  1.9217
  463SOL    HW2 2095   0.148   3.323   1.076 -0.9158  1.2739  2.0628
  463SOL     MW 2096   0.105   3.250   1.096 -0.5940  0.6585  0.5706
  464SOL     OW 2097   0.439   0.161   1.037  0.6669 -0.7899 -0.0211
  464SOL    HW1 2098   0.353   0.168   0.995  0.9089  0.8186 -0.2750
  464SOL    HW2 2099   0.495   0.219   0.986  1.0706  0.9051  2.2261
  464SOL     MW 2100   0.435   0.170   1.025  0.7496 -0.3670  0.2341
  465SOL     OW 2101   1.561   0.333   0.811  0.4984  0.1809 -0.1036
  465SOL    HW1 2102   1.616   0.255   0.810  1.1212  0.6173 -0.5690
  465SOL    HW2 2103   1.594   0.384   0.885 -2.0844 -1.5061  2.3072
  465SOL     MW 2104   1.573   0.330   0.820  0.2475  0.0208  0.1454
  466SOL     OW 2105   5.000   0.010   1.583 -0.2100 -0.6486 -0.3853
  466SOL    HW1 2106   5.021  -0.083   1.580  2.1498 -0.1116 -1.1991
  466SOL    HW2 2107   4.991   0.035   1.491 -3.5235 -0.6135 -0.1199
  466SOL     MW 2108   5.001   0.001   1.570 -0.3321 -0.5754 -0.4555
  467SOL     OW 2109   4.435   0.058   4.297  0.0413 -0.7208 -0.2876
  467SOL    HW1 2110   4.469   0.111   4.225 -0.5053  1.1968  0.8181
  467SOL    HW2 2111   4.497   0.073   4.369  0.8370 -2.9651 -0.4663
  467SOL     MW 2112   4.447   0.067   4.297  0.0732 -0.7626 -0.1690
  468SOL     OW 2113   0.153   2.569   3.120 -0.0738  0.2248  0.7277
  468SOL    HW1 2114   0.092   2.638   3.092 -0.2671 -0.3678 -0.3288
  468SOL    HW2 2115   0.130   2.494   3.066  1.1956 -0.1904  0.7669
  468SOL     MW 2116   0.142   2.568   3.110  0.0640  0.0958  0.5975
  469SOL     OW 2117   3.871   0.335   3.246 -0.0684  0.4544  0.1590
  469SOL    HW1 2118   3.775   0.335   3.256  0.0105  0.6439  0.9474
  469SOL    HW2 2119   3.898   0.249   3.276  0.0623  0.6204  0.5247
  469SOL     MW 2120   3.862   0.324   3.251 -0.0416  0.4999  0.3067
  470SOL     OW 2121   3.002   1.016   0.539  0.0975  0.0161  0.2775
  470SOL    HW1 2122   3.076   1.076   0.548  0.1909  0.0663 -0.7840
  470SOL    HW2 2123   2.940   1.044   0.606  1.2069 -0.2819  1.4535
  470SOL     MW 2124   3.004   1.027   0.548  0.2515 -0.0156  0.2921
  471SOL     OW 2125   0.730   1.425   0.120 -0.3235  0.7407 -0.1292
  471SOL    HW1 2126   0.755   1.412   0.029 -2.1673  0.2335 -0.5844
  471SOL    HW2 2127   0.699   1.516   0.123 -2.1045  0.1498 -0.4542
  471SOL     MW 2128   0.729   1.435   0.109 -0.7876  0.6001 -0.2291
  472SOL     OW 2129   2.004   2.675   2.864 -0.4294 -0.1507  0.0844
  472SOL    HW1 2130   1.995   2.755   2.813  0.6550  0.1284  0.3203
  472SOL    HW2 2131   2.069   2.623   2.816  1.0349  0.3665  1.4566
  472SOL     MW 2132   2.011   2.679   2.851 -0.1031 -0.0488  0.2902
  473SOL     OW 2133   1.067   4.541   4.775  0.6867 -0.3198 -0.1416
  473SOL    HW1 2134   0.987   4.528   4.725  0.2628 -0.0356  0.4556
  473SOL    HW2 2135   1.098   4.453   4.794  1.3709 -0.4427 -1.7069
  473SOL     MW 2136   1.061   4.528   4.771  0.7200 -0.2991 -0.2655
  474SOL     OW 2137   1.644   4.415   3.607 -0.1348 -0.1575 -0.0817
  474SOL    HW1 2138   1.688   4.331   3.601  0.6769  0.2206  0.5752
  474SOL    HW2 2139   1.582   4.415   3.533  1.5301 -0.3487 -1.5090
  474SOL     MW 2140   1.642   4.404   3.596  0.1823 -0.1336 -0.1803
  475SOL     OW 2141   2.719   3.778   1.080  0.4633 -0.5757 -0.0008
  475SOL    HW1 2142   2.724   3.823   1.164  0.9422 -0.4591 -0.0897
  475SOL    HW2 2143   2.628   3.790   1.052 -0.3061 -2.5606  1.5655
  475SOL     MW 2144   2.708   3.786   1.087  0.4261 -0.8149  0.1883
  476SOL     OW 2145   2.707   4.852   0.875  0.0971 -0.4391 -0.6786
  476SOL    HW1 2146   2.694   4.812   0.789 -1.4134  2.0080 -1.6495
  476SOL    HW2 2147   2.797   4.884   0.874  0.3946 -1.2623 -0.9497
  476SOL     MW 2148   2.716   4.851   0.864 -0.0582 -0.2312 -0.8376
  477SOL     OW 2149   1.947   3.354   1.437 -0.2752 -0.0862 -0.2986
  477SOL    HW1 2150   2.015   3.325   1.498 -1.4928  0.3197  1.2818
  477SOL    HW2 2151   1.991   3.357   1.353  1.4223 -0.7673  0.5276
  477SOL     MW 2152   1.962   3.350   1.434 -0.2138 -0.1214  0.0095
  478SOL     OW 2153   3.285   3.772   2.183  0.1347  0.1379  0.5770
  478SOL    HW1 2154   3.279   3.734   2.270 -1.4532  0.7734  0.7742
  478SOL    HW2 2155   3.314   3.700   2.127  0.9305 -0.3312  1.5825
  478SOL     MW 2156   3.288   3.758   2.187  0.0333  0.1592  0.7309
  479SOL     OW 2157   3.142   3.657   0.182 -0.4317  0.2276 -0.2729
  479SOL    HW1 2158   3.167   3.565   0.188  2.1743  0.9473  0.6962
  479SOL    HW2 2159   3.136   3.674   0.088  3.2698  0.0971 -0.5857
  479SOL     MW 2160   3.144   3.648   0.171  0.3758  0.3030 -0.1889
  480SOL     OW 2161   1.103   3.574   4.320  0.0035 -0.8167 -0.5436
  480SOL    HW1 2162   1.044   3.600   4.249  1.6343  2.3646 -0.8128
  480SOL    HW2 2163   1.191   3.596   4.288  0.8620 -0.3783  1.9940
  480SOL     MW 2164   1.107   3.580   4.307  0.3222 -0.3534 -0.2532
  481SOL     OW 2165   2.473   4.841   0.389  0.2812  0.2735 -0.5675
  481SOL    HW1 2166   2.432   4.845   0.303  0.7650  0.4472 -0.7901
  481SOL    HW2 2167   2.498   4.932   0.408  0.4631  0.1858 -0.3858
  481SOL     MW 2168   2.471   4.853   0.381  0.3664  0.2845 -0.5727
  482SOL     OW 2169   4.709   2.101   3.282 -0.5891  0.3199 -0.4369
  482SOL    HW1 2170   4.779   2.112   3.347 -2.3797 -1.6136  1.9247
  482SOL    HW2 2171   4.755   2.078   3.201  1.7533  3.7400 -0.1820
  482SOL     MW 2172   4.724   2.099   3.280 -0.5185  0.5102 -0.1019
  483SOL     OW 2173   4.236   4.602   0.864 -0.0155 -0.7671  0.4714
  483SOL    HW1 2174   4.241   4.562   0.951  0.0911 -1.8860 -0.0314
  483SOL    HW2 2175   4.158   4.562   0.825  0.6153 -1.1855 -0.3773
  483SOL     MW 2176   4.226   4.591   0.870  0.0789 -0.9639  0.2984
  484SOL     OW 2177   2.219   1.735   1.746 -0.0786  0.2744 -0.2549
  484SOL    HW1 2178   2.154   1.765   1.682 -0.7772 -1.5231 -0.4207
  484SOL    HW2 2179   2.179   1.756   1.831  1.2574  3.5147 -0.3478
  484SOL     MW 2180   2.205   1.742   1.749  0.0030  0.4591 -0.2880
  485SOL     OW 2181   2.356   1.964   0.762  0.1976  0.1742 -0.8047
  485SOL    HW1 2182   2.406   1.975   0.843  0.4907  0.4616 -1.0242
  485SOL    HW2 2183   2.284   2.028   0.770  0.8375  0.9530 -1.2470
  485SOL     MW 2184   2.353   1.974   0.773  0.3170  0.3107 -0.8894
  486SOL     OW 2185   1.649   2.195   2.326  0.4228 -0.4828  0.6070
  486SOL    HW1 2186   1.732   2.179   2.281 -0.2745 -1.4947 -0.3431
  486SOL    HW2 2187   1.652   2.139   2.403  1.6175  1.2509  1.8738
  486SOL     MW 2188   1.660   2.186   2.330  0.4865 -0.3904  0.6475
  487SOL     OW 2189   4.871   3.236   3.661  0.0759 -0.0288 -0.5643
  487SOL    HW1 2190   4.785   3.277   3.657  1.6470  3.4656 -0.2589
  487SOL    HW2 2191   4.899   3.229   3.569 -0.1174 -0.2951 -0.6046
  487SOL     MW 2192   4.864   3.240   3.648  0.2523  0.3844 -0.5304
  488SOL     OW 2193   2.815   0.862   5.132 -0.1127  0.5541  0.1974
  488SOL    HW1 2194   2.898   0.874   5.086  0.0595 -0.8268  0.1089
  488SOL    HW2 2195   2.783   0.950   5.149  2.4239  1.1660  2.1235
  488SOL     MW 2196   2.822   0.874   5.129  0.2341  0.4557  0.4327
  489SOL     OW 2197   2.633   1.211   0.123  0.0097 -0.0790  0.3574
  489SOL    HW1 2198   2.595   1.137   0.171  0.6139 -1.3216 -1.0781
  489SOL    HW2 2199   2.692   1.252   0.186 -0.2410 -0.8677  1.1223
  489SOL     MW 2200   2.635   1.207   0.137  0.0549 -0.3390  0.2715
  490SOL     OW 2201   0.190   2.184   0.252  0.2515 -0.5014  0.1553
  490SOL    HW1 2202   0.172   2.191   0.346 -0.0089 -0.1767  0.0815
  490SOL    HW2 2203   0.103   2.179   0.211  0.2412  2.5524 -0.3209
  490SOL     MW 2204   0.176   2.185   0.259  0.2169 -0.0689  0.0849
  491SOL     OW 2205   0.037   1.713   2.389  0.0045  0.9586  0.0007
  491SOL    HW1 2206  -0.040   1.732   2.442 -0.0559  0.5151  0.0732
  491SOL    HW2 2207   0.012   1.638   2.336  0.5247  0.5635  0.3149
  491SOL     MW 2208   0.024   1.706   2.389  0.0634  0.8513  0.0502
  492SOL     OW 2209   0.598   1.506   3.794 -0.2742  0.2477  0.0428
  492SOL    HW1 2210   0.657   1.458   3.735 -2.5412  0.5302 -2.5905
  492SOL    HW2 2211   0.603   1.459   3.877 -0.0212 -2.6474 -1.5453
  492SOL     MW 2212   0.606   1.494   3.797 -0.5320 -0.0867 -0.4976
  493SOL     OW 2213   2.797   0.399   2.085 -0.1437  0.1344  0.3619
  493SOL    HW1 2214   2.805   0.305   2.095  2.3236  0.3906  1.1022
  493SOL    HW2 2215   2.776   0.431   2.173  1.6452  0.4974  0.6782
  493SOL     MW 2216   2.796   0.391   2.098  0.4011  0.2137  0.4971
  494SOL     OW 2217   3.143   4.699   0.374 -0.0847 -0.5444 -0.7668
  494SOL    HW1 2218   3.098   4.783   0.367  0.5719 -0.1946 -0.8054
  494SOL    HW2 2219   3.127   4.670   0.464  0.9084  0.3256 -0.2989
  494SOL     MW 2220   3.135   4.706   0.385  0.1265 -0.3883 -0.7119
  495SOL     OW 2221   2.642   1.553   0.720  0.0552 -0.3386  0.3432
  495SOL    HW1 2222   2.575   1.580   0.782  0.5078 -0.9091  1.0893
  495SOL    HW2 2223   2.593   1.527   0.641 -0.4308  1.8644 -0.1242
  495SOL     MW 2224   2.627   1.553   0.718  0.0509 -0.1296  0.3789
  496SOL     OW 2225   1.040   3.692   4.942 -0.1528  0.6560  0.4526
  496SOL    HW1 2226   1.096   3.753   4.990 -1.6916  1.4242  1.3187
  496SOL    HW2 2227   1.060   3.709   4.850  1.4695  0.4874  0.7576
  496SOL     MW 2228   1.050   3.702   4.936 -0.1421  0.7328  0.6025
  497SOL     OW 2229   4.820   3.344   4.807 -0.2257  0.1511  0.0593
  497SOL    HW1 2230   4.811   3.314   4.897  1.2086 -1.6461 -0.3772
  497SOL    HW2 2231   4.746   3.304   4.761 -0.5449  0.4853  0.2748
  497SOL     MW 2232   4.809   3.335   4.812 -0.0829 -0.0362  0.0310
  498SOL     OW 2233   1.723   1.579   2.628 -0.2088 -0.8007  0.2380
  498SOL    HW1 2234   1.757   1.621   2.549  0.1275 -1.4973  0.0051
  498SOL    HW2 2235   1.656   1.518   2.596 -0.3930 -0.7501  0.5292
  498SOL     MW 2236   1.719   1.576   2.614 -0.1893 -0.8834  0.2455
  499SOL     OW 2237   0.222   1.629   2.607 -0.1585  0.3054 -0.1642
  499SOL    HW1 2238   0.205   1.704   2.550 -0.7753 -0.0923 -0.5023
  499SOL    HW2 2239   0.173   1.647   2.687  0.9288  0.9952  0.3475
  499SOL     MW 2240   0.214   1.641   2.610 -0.0982  0.3428 -0.1420
  500SOL     OW 2241   3.695   3.557   0.686 -0.7504  0.4088  0.1581
  500SOL    HW1 2242   3.753   3.484   0.704 -1.2083 -0.3451 -1.3276
  500SOL    HW2 2243   3.630   3.522   0.625 -2.8313  1.2161  1.8394
  500SOL     MW 2244   3.694   3.544   0.680 -1.0754  0.4156  0.1832
  501SOL     OW 2245   4.514   3.709   3.568  0.5048 -0.1890 -0.0744
  501SOL    HW1 2246   4.507   3.663   3.651  1.8416 -0.1875  0.0603
  501SOL    HW2 2247   4.479   3.796   3.586  1.6349  0.1072  0.7484
  501SOL     MW 2248   4.509   3.714   3.581  0.8206 -0.1509  0.0482
  502SOL     OW 2249   2.011   2.403   4.588 -0.4210  0.2260 -0.3142
  502SOL    HW1 2250   1.923   2.434   4.612 -0.5753  0.6846 -1.4634
  502SOL    HW2 2251   2.066   2.480   4.595 -0.8289  0.8518 -3.3086
  502SOL     MW 2252   2.007   2.417   4.592 -0.4930  0.3648 -0.8446
  503SOL     OW 2253   2.451   3.646   3.685  0.0919 -0.0124 -0.1304
  503SOL    HW1 2254   2.355   3.652   3.679  0.0826  1.3867  1.1744
  503SOL    HW2 2255   2.482   3.732   3.659  0.9668 -0.1952  0.2996
  503SOL     MW 2256   2.442   3.658   3.681  0.2027  0.1433  0.0917
  504SOL     OW 2257   2.841   2.567   4.449  0.4116  0.1811  0.1981
  504SOL    HW1 2258   2.896   2.490   4.434  0.4587  0.3761 -0.6481
  504SOL    HW2 2259   2.824   2.602   4.361 -0.8583  0.2639  0.4571
  504SOL     MW 2260   2.846   2.562   4.436  0.2551  0.2166  0.1229
  505SOL     OW 2261   4.086   1.335   4.158 -0.3176  0.1827  0.2224
  505SOL    HW1 2262   4.048   1.325   4.245 -0.1021 -1.7968  0.1061
  505SOL    HW2 2263   4.011   1.337   4.099 -0.3783 -1.2683  0.2217
  505SOL     MW 2264   4.071   1.334   4.161 -0.2978 -0.2564  0.2074
  506SOL     OW 2265   0.813   5.045   4.644 -0.0950 -0.5324 -0.1739
  506SOL    HW1 2266   0.842   4.961   4.681 -3.5152 -1.6261  0.2062
  506SOL    HW2 2267   0.726   5.060   4.682 -1.1110  1.3828 -3.0182
  506SOL     MW 2268   0.805   5.036   4.653 -0.6628 -0.4273 -0.4894
  507SOL     OW 2269   1.502   0.277   0.428 -0.1227  0.3711 -0.4913
  507SOL    HW1 2270   1.524   0.267   0.335 -1.5041 -1.2207 -0.6763
  507SOL    HW2 2271   1.586   0.274   0.473  0.6040  1.7397 -1.7267
  507SOL     MW 2272   1.516   0.275   0.422 -0.2065  0.3425 -0.6731
  508SOL     OW 2273   1.450   2.090   4.909  0.0681 -0.2823  0.1873
  508SOL    HW1 2274   1.410   2.153   4.849 -0.7515  0.3406  1.3524
  508SOL    HW2 2275   1.461   2.011   4.858  0.1756  0.5051 -1.0234
  508SOL     MW 2276   1.446   2.088   4.895 -0.0231 -0.1018  0.1815
  509SOL     OW 2277   2.393   0.770   0.008 -0.2954 -0.0222 -0.1126
  509SOL    HW1 2278   2.474   0.740   0.050 -0.9503 -0.1489  1.1012
  509SOL    HW2 2279   2.422   0.824  -0.065  0.8862 -0.8213 -0.2534
  509SOL     MW 2280   2.407   0.773   0.004 -0.2280 -0.1407  0.0248
  510SOL     OW 2281   2.926   1.856   0.881 -0.3567  0.8240  0.2943
  510SOL    HW1 2282   2.926   1.946   0.849 -0.4569  0.7206 -0.0000
  510SOL    HW2 2283   2.875   1.859   0.961 -0.7042  0.9541  0.0699
  510SOL     MW 2284   2.920   1.868   0.887 -0.4140  0.8274  0.2279
  511SOL     OW 2285   3.785   3.691   2.641  0.0881  0.4787 -0.2303
  511SOL    HW1 2286   3.775   3.648   2.727 -1.7090  0.2726 -0.5080
  511SOL    HW2 2287   3.790   3.784   2.661  0.9666  0.3519  0.1765
  511SOL     MW 2288   3.784   3.697   2.655 -0.0295  0.4361 -0.2138
  512SOL     OW 2289   5.237   0.182   3.314  0.6944  0.2702 -0.6777
  512SOL    HW1 2290   5.196   0.263   3.344 -0.7018 -0.8206  0.4065
  512SOL    HW2 2291   5.331   0.197   3.323  0.3988  1.2784  0.7737
  512SOL     MW 2292   5.244   0.194   3.319  0.4779  0.2596 -0.3531
  513SOL     OW 2293   3.684   3.321   2.123 -0.0850  0.0074  0.4624
  513SOL    HW1 2294   3.745   3.383   2.083  0.9575  0.1212  2.1660
  513SOL    HW2 2295   3.683   3.346   2.216 -2.4657 -0.2249  0.5128
  513SOL     MW 2296   3.692   3.332   2.130 -0.2563 -0.0078  0.6869
  514SOL     OW 2297   4.221   3.548   1.080  0.1316  0.0556  0.2116
  514SOL    HW1 2298   4.297   3.507   1.038  0.2296 -0.4334  0.8671
  514SOL    HW2 2299   4.259   3.600   1.152 -0.2035 -0.6398  0.8894
  514SOL     MW 2300   4.236   3.550   1.084  0.1012 -0.0960  0.3823
  515SOL     OW 2301   4.066   2.971   0.309  0.1121 -0.2866  0.1125
  515SOL    HW1 2302   4.148   2.974   0.358  0.6994 -2.5559 -0.6516
  515SOL    HW2 2303   4.072   3.042   0.246 -0.2073  2.0223  2.6052
  515SOL     MW 2304   4.077   2.980   0.307  0.1464 -0.2815  0.3338
  516SOL     OW 2305   0.295   1.203   1.134  1.0081  0.2521  0.3112
  516SOL    HW1 2306   0.212   1.159   1.151  0.5811  0.5705 -0.8882
  516SOL    HW2 2307   0.361   1.142   1.168  0.4889 -1.7710 -2.1179
  516SOL     MW 2308   0.293   1.189   1.141  0.8869  0.0339 -0.1533
  517SOL     OW 2309   2.570   1.316   4.628 -0.6179 -0.0254 -0.0932
  517SOL    HW1 2310   2.612   1.386   4.577 -0.1245 -0.2057  0.0622
  517SOL    HW2 2311   2.514   1.272   4.565  0.0881 -0.3298 -0.5201
  517SOL     MW 2312   2.568   1.320   4.613 -0.4644 -0.0875 -0.1279
  518SOL     OW 2313   4.950   4.571   5.069 -0.5184 -0.4090  0.4159
  518SOL    HW1 2314   4.910   4.537   5.149  0.8304 -1.1989  0.7684
  518SOL    HW2 2315   5.017   4.632   5.101 -1.5389  1.0471 -0.1696
  518SOL     MW 2316   4.953   4.575   5.084 -0.4763 -0.3237  0.3860
  519SOL     OW 2317   2.973   0.917   2.925 -0.0508 -0.0993 -0.0268
  519SOL    HW1 2318   2.946   0.975   2.997  1.1275  2.2704 -1.4373
  519SOL    HW2 2319   2.960   0.828   2.960 -0.1604  0.9849  2.8566
  519SOL     MW 2320   2.968   0.913   2.939  0.0860  0.3428  0.1618
  520SOL     OW 2321   0.820   1.780   1.196 -0.3311  0.1770 -0.8732
  520SOL    HW1 2322   0.869   1.794   1.277 -1.8953  2.5464 -0.2849
  520SOL    HW2 2323   0.883   1.797   1.126  0.0208  2.0609 -0.1292
  520SOL     MW 2324   0.834   1.784   1.197 -0.4863  0.7215 -0.7027
  521SOL     OW 2325   1.353   3.660   3.705 -0.5528  0.2828 -0.5431
  521SOL    HW1 2326   1.276   3.631   3.753  1.7018 -1.4983  2.1956
  521SOL    HW2 2327   1.392   3.580   3.671  0.9733  0.9715 -0.4581
  521SOL     MW 2328   1.348   3.646   3.707 -0.0688  0.1430 -0.1816
  522SOL     OW 2329   3.503   3.734   0.008  0.0377  0.2283 -0.1472
  522SOL    HW1 2330   3.592   3.762   0.029  0.0656  0.4398 -0.5498
  522SOL    HW2 2331   3.457   3.732   0.092 -0.3110  2.6763 -0.2543
  522SOL     MW 2332   3.508   3.737   0.021 -0.0033  0.5688 -0.2125
  523SOL     OW 2333   1.489   4.045   0.004  0.0345 -0.0213 -0.1733
  523SOL    HW1 2334   1.572   4.008  -0.025  0.8476  0.4764  1.4322
  523SOL    HW2 2335   1.430   3.970   0.010  0.5482 -0.4755 -0.6809
  523SOL     MW 2336   1.492   4.031   0.001  0.2044 -0.0157 -0.0328
  524SOL     OW 2337   0.806   2.188   3.879 -0.0742  0.4862 -0.2823
  524SOL    HW1 2338   0.891   2.211   3.917  0.0190  0.6116 -0.5647
  524SOL    HW2 2339   0.823   2.178   3.785  0.0376 -1.4868 -0.0630
  524SOL     MW 2340   0.819   2.189   3.872 -0.0480  0.2496 -0.2904
  525SOL     OW 2341   2.487   1.216   3.910 -0.6116  0.2469 -0.1248
  525SOL    HW1 2342   2.560   1.234   3.851  0.5770 -0.4849  1.1038
  525SOL    HW2 2343   2.491   1.121   3.924 -1.3131  0.3192  0.5881
  525SOL     MW 2344   2.497   1.206   3.904 -0.5493  0.1625  0.1238
  526SOL     OW 2345   5.147   1.349   0.244  0.1406 -0.0730  0.1290
  526SOL    HW1 2346   5.172   1.421   0.302 -1.3805 -0.3437  1.1699
  526SOL    HW2 2347   5.209   1.279   0.265  2.1558  1.1754 -1.4869
  526SOL     MW 2348   5.158   1.349   0.254  0.2039  0.0521  0.0554
  527SOL     OW 2349   3.770   2.954   2.301 -0.4046 -0.5932  0.3110
  527SOL    HW1 2350   3.778   3.016   2.229  2.2782 -1.2792 -0.0593
  527SOL    HW2 2351   3.827   2.990   2.369 -0.2628 -1.6721  0.7766
  527SOL     MW 2352   3.778   2.966   2.301 -0.0430 -0.8191  0.3232
  528SOL     OW 2353   2.491   4.495   4.856 -1.0070 -0.3413 -0.2539
  528SOL    HW1 2354   2.474   4.541   4.938 -0.8572 -0.9982  0.1403
  528SOL    HW2 2355   2.582   4.467   4.861 -1.1632 -0.8866 -0.3990
  528SOL     MW 2356   2.500   4.498   4.867 -1.0079 -0.4952 -0.2220
  529SOL     OW 2357   1.010   2.315   1.221 -0.1474  0.0929 -0.2971
  529SOL    HW1 2358   1.097   2.289   1.250 -0.4810 -0.7981 -0.0577
  529SOL    HW2 2359   1.018   2.328   1.127  0.1874 -0.2400 -0.3136
  529SOL     MW 2360   1.022   2.313   1.213 -0.1473 -0.0638 -0.2686
  530SOL     OW 2361   4.404   2.098   3.873 -0.0948 -0.4040  0.3303
  530SOL    HW1 2362   4.402   2.127   3.781 -2.4664  0.1365  0.5244
  530SOL    HW2 2363   4.410   2.003   3.868 -3.0582 -0.5920 -0.4577
  530SOL     MW 2364   4.404   2.090   3.860 -0.7778 -0.3588  0.2542
  531SOL     OW 2365   3.327   1.266   3.697 -0.0406 -0.3574  0.0419
  531SOL    HW1 2366   3.404   1.289   3.748 -0.3146  1.2126 -0.2219
  531SOL    HW2 2367   3.273   1.214   3.757  1.3793 -1.7960  0.1006
  531SOL     MW 2368   3.330   1.262   3.711  0.1061 -0.3406  0.0157
  532SOL     OW 2369   4.945   3.515   3.232  0.1350 -0.1741  0.1307
  532SOL    HW1 2370   5.031   3.484   3.207  0.1590 -0.5234  0.6414
  532SOL    HW2 2371   4.884   3.461   3.181  0.2131 -0.0139 -0.1337
  532SOL     MW 2372   4.948   3.504   3.222  0.1481 -0.1983  0.1622
  533SOL     OW 2373   2.218   2.498   3.245 -0.1679  0.2717 -0.7934
  533SOL    HW1 2374   2.195   2.563   3.178 -0.8242 -0.0697 -0.9035
  533SOL    HW2 2375   2.309   2.517   3.266 -0.4094  1.3432 -0.6966
  533SOL     MW 2376   2.227   2.509   3.239 -0.2828  0.3652 -0.7951
  534SOL     OW 2377   4.172   3.316   5.160  0.7585 -0.4655  0.1601
  534SOL    HW1 2378   4.218   3.252   5.215  3.5663  0.0935 -1.4834
  534SOL    HW2 2379   4.145   3.266   5.083 -0.4903 -0.5263  0.6131
  534SOL     MW 2380   4.174   3.301   5.157  0.9581 -0.4017  0.0077
  535SOL     OW 2381   3.626   4.047   1.961 -0.6789 -0.4903 -0.0404
  535SOL    HW1 2382   3.601   4.121   2.016  1.1095  0.0019  0.1433
  535SOL    HW2 2383   3.602   4.073   1.872  1.2585  0.9414 -0.1725
  535SOL     MW 2384   3.619   4.060   1.957 -0.2019 -0.2440 -0.0338
  536SOL     OW 2385   4.381   4.326   1.906 -0.4471 -0.7110 -0.1673
  536SOL    HW1 2386   4.466   4.311   1.865 -1.1073 -3.3619 -0.6933
  536SOL    HW2 2387   4.346   4.403   1.863  1.8097  0.5916  0.2640
  536SOL     MW 2388   4.387   4.334   1.895 -0.2427 -0.8836 -0.1794
  537SOL     OW 2389   4.922   4.412   2.700 -0.0906  0.0023 -0.9906
  537SOL    HW1 2390   4.913   4.480   2.633 -3.0127  0.3621 -0.2982
  537SOL    HW2 2391   4.902   4.330   2.654 -3.3824  0.3787 -0.3606
  537SOL     MW 2392   4.918   4.410   2.685 -0.8861  0.0966 -0.8213
  538SOL     OW 2393   4.696   1.578   3.962  0.2438  0.3144 -0.1930
  538SOL    HW1 2394   4.621   1.620   4.004  0.8896 -1.7220  3.0968
  538SOL    HW2 2395   4.756   1.651   3.943 -0.8822  1.4925  0.6855
  538SOL     MW 2396   4.694   1.593   3.965  0.1823  0.2045  0.3406
  539SOL     OW 2397   1.756   1.628   1.323 -0.7180  0.1311  0.5431
  539SOL    HW1 2398   1.728   1.718   1.304 -1.4585 -0.6628 -2.5427
  539SOL    HW2 2399   1.675   1.582   1.347 -0.3403  0.2691  2.1203
  539SOL     MW 2400   1.742   1.633   1.323 -0.7645  0.0471  0.3500
  540SOL     OW 2401   3.370   3.455   4.338 -0.4106 -0.4885 -0.3681
  540SOL    HW1 2402   3.458   3.489   4.327 -0.0140 -1.5264 -0.4535
  540SOL    HW2 2403   3.380   3.360   4.334 -1.0840 -0.7471  2.7030
  540SOL     MW 2404   3.382   3.447   4.336 -0.4460 -0.6544  0.0141
  541SOL     OW 2405   4.682   0.786   4.458  0.0456  0.6234  0.5839
  541SOL    HW1 2406   4.642   0.802   4.373 -1.1813  0.3617  1.1133
  541SOL    HW2 2407   4.762   0.737   4.438 -0.1958  0.6344 -0.4218
  541SOL     MW 2408   4.687   0.782   4.444 -0.1423  0.5913  0.5229
  542SOL     OW 2409   2.177   4.690   5.205  0.2968 -0.7926  0.0150
  542SOL    HW1 2410   2.224   4.766   5.240  0.1590  0.1819 -1.8481
  542SOL    HW2 2411   2.085   4.715   5.210  0.2460 -0.8729 -0.5098
  542SOL     MW 2412   2.171   4.703   5.210  0.2727 -0.6782 -0.2907
  543SOL     OW 2413   5.198   3.666   5.254 -0.0084 -0.0913  0.2612
  543SOL    HW1 2414   5.126   3.608   5.279 -2.2251  1.8229 -1.4652
  543SOL    HW2 2415   5.157   3.734   5.200  2.8738  1.8474  0.3858
  543SOL     MW 2416   5.183   3.667   5.251  0.0768  0.4019  0.0561
  544SOL     OW 2417   4.385   2.385   3.081  0.1941 -1.0394 -0.0698
  544SOL    HW1 2418   4.478   2.398   3.061  0.5470 -1.4196  1.2822
  544SOL    HW2 2419   4.373   2.290   3.079  0.5005 -1.1694  2.5505
  544SOL     MW 2420   4.395   2.375   3.078  0.2785 -1.1047  0.4387
  545SOL     OW 2421   0.547   1.488   0.546 -0.0934  0.4203  0.4653
  545SOL    HW1 2422   0.564   1.403   0.504 -0.6582  0.3287  0.4189
  545SOL    HW2 2423   0.617   1.497   0.611  0.3042  0.1833  0.0729
  545SOL     MW 2424   0.558   1.478   0.549 -0.1148  0.3782  0.4092
  546SOL     OW 2425   1.211   1.019   4.977  0.1669 -0.2357 -0.3225
  546SOL    HW1 2426   1.197   0.937   5.026 -1.0452  0.2740  0.1946
  546SOL    HW2 2427   1.268   0.994   4.904  1.5600 -1.1190  1.0431
  546SOL     MW 2428   1.216   1.005   4.974  0.1900 -0.2835 -0.0815
  547SOL     OW 2429   3.444   2.987   2.888  0.0238  0.0688 -0.2454
  547SOL    HW1 2430   3.454   2.955   2.977  0.5872  2.3100  0.5390
  547SOL    HW2 2431   3.531   2.976   2.849 -0.6383 -2.4776 -1.1030
  547SOL     MW 2432   3.457   2.982   2.894  0.0112  0.0297 -0.2548
  548SOL     OW 2433   4.569   1.068   5.314  0.2885 -0.2483 -0.7968
  548SOL    HW1 2434   4.605   1.117   5.388 -1.2806 -0.4245  0.1058
  548SOL    HW2 2435   4.592   0.977   5.332 -0.4104 -0.3369 -0.3198
  548SOL     MW 2436   4.577   1.063   5.326 -0.0019 -0.2822 -0.6202
  549SOL     OW 2437   3.651   4.598   1.336 -0.0085 -0.2048 -0.4668
  549SOL    HW1 2438   3.588   4.648   1.387  1.4353  0.8160  0.3481
  549SOL    HW2 2439   3.654   4.642   1.251  1.1216  1.0120  0.1869
  549SOL     MW 2440   3.644   4.610   1.332  0.3210  0.0817 -0.2788
  550SOL     OW 2441   4.521   3.023   3.652 -0.4078 -0.1505 -0.0725
  550SOL    HW1 2442   4.611   2.990   3.656  0.2893  1.6335 -0.6019
  550SOL    HW2 2443   4.480   2.987   3.731  0.1384 -2.6960 -0.8932
  550SOL     MW 2444   4.527   3.014   3.663 -0.2486 -0.2480 -0.2453
  551SOL     OW 2445   2.537   0.390   3.190 -0.1485 -0.2898  0.3899
  551SOL    HW1 2446   2.575   0.378   3.277  0.6734  0.6983  0.1811
  551SOL    HW2 2447   2.468   0.455   3.203  0.6441  0.6114  0.1335
  551SOL     MW 2448   2.533   0.397   3.203  0.0582 -0.0479  0.3304
  552SOL     OW 2449   2.988   2.421   2.499  0.2212 -0.0906  0.8556
  552SOL    HW1 2450   3.018   2.429   2.409 -0.6487  1.3937  0.6742
  552SOL    HW2 2451   2.955   2.332   2.506 -2.3414  0.6287 -1.1455
  552SOL     MW 2452   2.987   2.411   2.489 -0.2182  0.1915  0.5762
  553SOL     OW 2453   0.762   2.940   4.831 -0.2952 -0.3634  0.3109
  553SOL    HW1 2454   0.787   2.971   4.744  1.4339 -0.2274  0.8250
  553SOL    HW2 2455   0.821   2.987   4.891 -0.9552 -1.0086  1.4890
  553SOL     MW 2456   0.773   2.950   4.828 -0.1583 -0.4286  0.5275
  554SOL     OW 2457   0.059   1.292   4.365 -0.3390  0.7562  0.0215
  554SOL    HW1 2458   0.044   1.208   4.321 -1.1920  1.5345 -1.2029
  554SOL    HW2 2459   0.018   1.281   4.451  0.6268 -0.4972  0.3415
  554SOL     MW 2460   0.052   1.280   4.370 -0.3246  0.6953 -0.0943
  555SOL     OW 2461   1.770   3.915   3.090  0.2117  0.0476  0.1552
  555SOL    HW1 2462   1.700   3.884   3.147  0.3485  0.1106  0.3600
  555SOL    HW2 2463   1.725   3.946   3.011 -0.0066  0.2589  0.3597
  555SOL     MW 2464   1.755   3.915   3.087  0.2012  0.0827  0.2076
  556SOL     OW 2465   2.172   0.179   5.133 -0.4303 -0.0634  0.3282
  556SOL    HW1 2466   2.256   0.224   5.140 -0.0894 -0.1976 -2.2738
  556SOL    HW2 2467   2.120   0.212   5.207  0.9421  2.1088  0.3587
  556SOL     MW 2468   2.176   0.189   5.143 -0.2109  0.1975 -0.0010
  557SOL     OW 2469   0.583   5.237   4.203  0.3033 -0.4251 -0.1822
  557SOL    HW1 2470   0.574   5.206   4.294  3.6536  0.7387  0.6042
  557SOL    HW2 2471   0.539   5.170   4.151  0.6315 -2.4867  2.0854
  557SOL     MW 2472   0.576   5.224   4.208  0.7742 -0.5400  0.2088
  558SOL     OW 2473   1.768   1.292   0.066  1.2930  0.3044 -0.1804
  558SOL    HW1 2474   1.861   1.287   0.042  1.5287 -1.6393  1.0158
  558SOL    HW2 2475   1.766   1.273   0.160 -0.2907  0.5356 -0.1485
  558SOL     MW 2476   1.780   1.289   0.075  1.1205  0.0852 -0.0232
  559SOL     OW 2477   3.240   4.667   4.037 -0.6688 -0.1319 -0.0718
  559SOL    HW1 2478   3.196   4.590   4.073 -2.0041  0.2355 -0.8738
  559SOL    HW2 2479   3.175   4.706   3.979  0.0848  1.4566  0.1278
  559SOL     MW 2480   3.226   4.662   4.034 -0.7433  0.1185 -0.1489
  560SOL     OW 2481   4.246   4.294   3.893 -0.3205 -0.3087  0.2681
  560SOL    HW1 2482   4.188   4.314   3.819  0.2789  0.0437 -0.1168
  560SOL    HW2 2483   4.220   4.207   3.921  0.9604 -1.4150 -1.8483
  560SOL     MW 2484   4.236   4.285   3.887 -0.0798 -0.4052 -0.0521
  561SOL     OW 2485   4.728   3.867   3.137 -0.3165 -0.6605  0.0300
  561SOL    HW1 2486   4.686   3.795   3.184  1.9424 -2.5196 -0.7109
  561SOL    HW2 2487   4.782   3.911   3.204 -0.5632 -0.5328  0.1482
  561SOL     MW 2488   4.729   3.864   3.152 -0.0589 -0.8821 -0.0497
  562SOL     OW 2489   4.215   4.606   3.121  0.0214  0.0421 -0.5082
  562SOL    HW1 2490   4.236   4.533   3.062 -0.1113 -0.1989 -0.2577
  562SOL    HW2 2491   4.151   4.658   3.073  0.7585  0.4709 -1.0465
  562SOL     MW 2492   4.210   4.603   3.107  0.0987  0.0661 -0.5450
  563SOL     OW 2493   2.654   1.385   3.653 -0.2062  0.0331 -0.5272
  563SOL    HW1 2494   2.579   1.394   3.594  0.3861 -0.1936 -1.3307
  563SOL    HW2 2495   2.720   1.445   3.618  0.3435 -0.4964 -0.4147
  563SOL     MW 2496   2.653   1.394   3.641 -0.0600 -0.0637 -0.6156
  564SOL     OW 2497   2.739   5.052   4.881  0.0843 -0.6330 -0.1518
  564SOL    HW1 2498   2.682   5.059   4.957  0.3581  0.2781 -0.0209
  564SOL    HW2 2499   2.679   5.049   4.806 -0.1570 -0.6536  0.0439
  564SOL     MW 2500   2.724   5.052   4.881  0.0884 -0.5190 -0.1100
  565SOL     OW 2501   3.159   4.838   1.844 -0.0527 -0.0597  0.3106
  565SOL    HW1 2502   3.074   4.840   1.799  0.6857  3.2339 -1.0482
  565SOL    HW2 2503   3.155   4.759   1.898 -3.3637 -0.8199 -0.9081
  565SOL     MW 2504   3.148   4.828   1.845 -0.3820  0.2646 -0.0194
  566SOL     OW 2505   4.033   0.324   2.850 -0.2267 -0.1461  0.2035
  566SOL    HW1 2506   3.947   0.282   2.860 -1.2850  0.8065 -3.9031
  566SOL    HW2 2507   4.024   0.409   2.892 -1.0399 -0.3823  0.5042
  566SOL     MW 2508   4.021   0.329   2.856 -0.4663 -0.0544 -0.2837
  567SOL     OW 2509   1.101   1.586   3.554  0.6451  0.7273 -0.2492
  567SOL    HW1 2510   1.129   1.540   3.633 -1.4336 -1.6902 -0.8396
  567SOL    HW2 2511   1.153   1.547   3.484 -1.5588 -1.2898 -0.8411
  567SOL     MW 2512   1.111   1.575   3.555  0.0969  0.1596 -0.4005
  568SOL     OW 2513   0.829   2.611   5.204 -0.3653 -0.1606 -0.1040
  568SOL    HW1 2514   0.800   2.578   5.119 -0.6064  0.5833 -0.3125
  568SOL    HW2 2515   0.851   2.532   5.254  0.0552 -0.5885 -0.9540
  568SOL     MW 2516   0.828   2.597   5.200 -0.3423 -0.1202 -0.2395
  569SOL     OW 2517   0.018   0.692   4.673  0.0475  0.1398 -0.3577
  569SOL    HW1 2518  -0.058   0.744   4.648  0.2301  0.6174  0.0793
  569SOL    HW2 2519   0.075   0.753   4.718  0.5103 -0.3148 -0.3247
  569SOL     MW 2520   0.015   0.706   4.675  0.1301  0.1428 -0.2975
  570SOL     OW 2521   0.506   1.031   1.262 -0.2257 -0.5990 -0.5563
  570SOL    HW1 2522   0.530   0.938   1.268 -1.9835 -0.9779  0.6867
  570SOL    HW2 2523   0.525   1.067   1.348 -0.4209 -0.0001 -0.7564
  570SOL     MW 2524   0.512   1.024   1.274 -0.4757 -0.5709 -0.4228
  571SOL     OW 2525   3.868   3.380   0.811 -0.4021 -0.4332  0.0002
  571SOL    HW1 2526   3.899   3.415   0.895 -0.4813 -1.4531  0.4644
  571SOL    HW2 2527   3.811   3.307   0.836 -1.4947  0.1017 -0.9061
  571SOL     MW 2528   3.864   3.375   0.825 -0.5521 -0.4953 -0.0564
  572SOL     OW 2529   3.295   1.532   3.733 -0.4900 -0.8360  0.2658
  572SOL    HW1 2530   3.354   1.547   3.807 -1.0479 -0.8619  0.7261
  572SOL    HW2 2531   3.280   1.438   3.733 -1.2664 -0.7242  0.7419
  572SOL     MW 2532   3.300   1.522   3.743 -0.6608 -0.8250  0.3857
  573SOL     OW 2533   3.508   0.410   4.023  0.1986  0.1807 -0.0138
  573SOL    HW1 2534   3.435   0.453   3.979  0.4884  0.3297 -0.3509
  573SOL    HW2 2535   3.480   0.318   4.031  0.4675 -0.0178 -1.2314
  573SOL     MW 2536   3.495   0.403   4.018  0.2701  0.1744 -0.2128
  574SOL     OW 2537   2.043   4.960   1.196  0.0218  0.1666 -0.0816
  574SOL    HW1 2538   2.075   5.047   1.170  0.2944  0.5876  1.5887
  574SOL    HW2 2539   2.080   4.946   1.283 -0.2196 -1.5348 -0.2422
  574SOL     MW 2540   2.052   4.970   1.204  0.0258  0.0026  0.1116
  575SOL     OW 2541   3.839   4.277   1.522  0.3558  0.3586 -0.0293
  575SOL    HW1 2542   3.870   4.193   1.558  0.3185  0.1710 -0.4375
  575SOL    HW2 2543   3.753   4.257   1.486  1.7318 -0.2138 -3.1765
  575SOL     MW 2544   3.832   4.264   1.522  0.5272  0.2613 -0.4845
  576SOL     OW 2545   4.940   3.275   3.388 -0.2010  0.6416  0.0625
  576SOL    HW1 2546   4.904   3.209   3.329 -0.7093  0.5037  0.5209
  576SOL    HW2 2547   4.927   3.358   3.342  0.5971  0.4076 -0.5903
  576SOL     MW 2548   4.934   3.277   3.375 -0.1639  0.5940  0.0376
  577SOL     OW 2549   2.714   1.865   2.533 -0.4045 -1.0593 -0.2734
  577SOL    HW1 2550   2.755   1.914   2.462 -2.4178 -1.0185 -1.4308
  577SOL    HW2 2551   2.776   1.873   2.606  0.6520  0.7617 -1.3320
  577SOL     MW 2552   2.727   1.873   2.534 -0.5270 -0.8209 -0.5571
  578SOL     OW 2553   3.818   1.183   1.841  0.0459  0.5519  0.2902
  578SOL    HW1 2554   3.882   1.204   1.773 -0.4588  0.7872 -0.1205
  578SOL    HW2 2555   3.851   1.103   1.882  1.5901  1.7094  1.3502
  578SOL     MW 2556   3.830   1.176   1.838  0.1790  0.7302  0.3733
  579SOL     OW 2557   2.764   2.079   1.308 -0.1698  0.0510 -0.2556
  579SOL    HW1 2558   2.851   2.061   1.345 -0.9625 -0.5535  1.3721
  579SOL    HW2 2559   2.722   1.994   1.303 -0.6174  0.3233 -1.2246
  579SOL     MW 2560   2.770   2.066   1.312 -0.3286  0.0085 -0.1713
  580SOL     OW 2561   4.505   2.675   1.615 -0.2259 -0.4264  0.1121
  580SOL    HW1 2562   4.445   2.731   1.567  0.3213  0.7867  0.8363
  580SOL    HW2 2563   4.548   2.733   1.678  0.8365 -1.5118  0.4113
  580SOL     MW 2564   4.503   2.689   1.617 -0.0198 -0.4100  0.2431
  581SOL     OW 2565   5.180   0.946   2.454 -0.6291 -0.0129 -0.1792
  581SOL    HW1 2566   5.121   1.009   2.497 -1.0200 -1.0765  0.8923
  581SOL    HW2 2567   5.164   0.958   2.361 -0.9048  1.2849  0.0218
  581SOL     MW 2568   5.170   0.956   2.448 -0.7144  0.0171 -0.0163
  582SOL     OW 2569   1.446   5.122   0.779  0.5096 -0.3660 -0.0300
  582SOL    HW1 2570   1.432   5.140   0.686  1.1421 -0.7895 -0.2129
  582SOL    HW2 2571   1.412   5.199   0.824 -1.2033 -0.8079 -0.5132
  582SOL     MW 2572   1.440   5.134   0.773  0.3713 -0.4768 -0.1152
  583SOL     OW 2573   2.311   4.367   0.107 -0.2612  0.5924 -0.2187
  583SOL    HW1 2574   2.260   4.288   0.125  0.0409  0.5969  0.6716
  583SOL    HW2 2575   2.402   4.341   0.121 -0.2706  1.5038  1.5947
  583SOL     MW 2576   2.316   4.353   0.111 -0.2237  0.7096  0.1274
  584SOL     OW 2577   2.354   3.981   1.828 -0.0423  0.4620 -0.0318
  584SOL    HW1 2578   2.269   4.019   1.810 -0.8607 -0.7942  1.1139
  584SOL    HW2 2579   2.384   4.024   1.909  0.0085  0.2526  0.0619
  584SOL     MW 2580   2.347   3.991   1.836 -0.1405  0.2744  0.1269
  585SOL     OW 2581   0.290   5.056   3.070  0.0287  0.2727 -0.6183
  585SOL    HW1 2582   0.363   5.081   3.014 -0.1707  2.3935  0.0564
  585SOL    HW2 2583   0.324   5.063   3.159 -0.1707 -1.4333 -0.3900
  585SOL     MW 2584   0.303   5.060   3.074 -0.0224  0.3258 -0.5027
  586SOL     OW 2585   2.415   2.147   1.408  0.3187 -0.2582 -0.0186
  586SOL    HW1 2586   2.498   2.169   1.451 -0.0310  0.0794  0.4850
  586SOL    HW2 2587   2.349   2.157   1.477 -0.3711  1.2019 -0.8746
  586SOL     MW 2588   2.418   2.151   1.423  0.1856 -0.0281 -0.0637
  587SOL     OW 2589   0.307   1.292   4.020  0.1093  0.1640 -0.3715
  587SOL    HW1 2590   0.245   1.363   4.039  0.7324  0.6728 -0.2211
  587SOL    HW2 2591   0.393   1.332   4.033  0.4833 -1.7296  3.8239
  587SOL     MW 2592   0.310   1.306   4.024  0.2369 -0.0133  0.1848
  588SOL     OW 2593   1.560   4.407   0.192 -0.3375 -0.0172  0.0837
  588SOL    HW1 2594   1.641   4.378   0.234 -1.5244  0.0967  2.5660
  588SOL    HW2 2595   1.569   4.503   0.186 -0.4898  0.0436  0.8138
  588SOL     MW 2596   1.571   4.416   0.197 -0.5089  0.0052  0.4949
  589SOL     OW 2597   2.953   0.882   4.568 -0.1390 -0.4876 -0.2436
  589SOL    HW1 2598   2.892   0.955   4.580  0.2377  0.1128 -1.9780
  589SOL    HW2 2599   2.945   0.857   4.476 -0.1774 -2.5706  0.2789
  589SOL     MW 2600   2.944   0.888   4.558 -0.0957 -0.6774 -0.3988
  590SOL     OW 2601   4.550   3.394   2.491  0.3893 -0.2807  0.1707
  590SOL    HW1 2602   4.551   3.382   2.586 -1.3800 -3.0194 -0.0954
  590SOL    HW2 2603   4.612   3.328   2.459  0.1588 -0.0973 -0.6497
  590SOL     MW 2604   4.558   3.384   2.499  0.1333 -0.6078  0.0316
  591SOL     OW 2605   5.264   0.004   0.561 -0.1187  0.1737 -0.2582
  591SOL    HW1 2606   5.258   0.066   0.487 -0.0803  1.0614  0.4703
  591SOL    HW2 2607   5.185   0.021   0.612  0.7952  0.9098  0.9306
  591SOL     MW 2608   5.253   0.014   0.558  0.0032  0.3815 -0.0127
  592SOL     OW 2609   5.306   3.596   3.401  0.0414  0.2067  0.1153
  592SOL    HW1 2610   5.349   3.539   3.465  2.0566  0.2892 -1.1375
  592SOL    HW2 2611   5.357   3.677   3.403 -1.0269  0.8956 -0.2529
  592SOL     MW 2612   5.318   3.599   3.409  0.1626  0.3054 -0.0922
  593SOL     OW 2613   2.467   0.403   2.545  0.0564 -0.1229 -0.4296
  593SOL    HW1 2614   2.529   0.362   2.605  0.1896  2.0530  0.9717
  593SOL    HW2 2615   2.519   0.466   2.496 -0.7184  0.5819 -0.3692
  593SOL     MW 2616   2.481   0.406   2.547 -0.0258  0.2459 -0.2425
  594SOL     OW 2617   0.396   3.189   1.685  0.5221 -0.8292 -0.3068
  594SOL    HW1 2618   0.362   3.204   1.597  0.2204 -1.1405 -0.2447
  594SOL    HW2 2619   0.487   3.162   1.672  0.4947 -0.8133 -0.5192
  594SOL     MW 2620   0.403   3.188   1.672  0.4800 -0.8670 -0.3261
  595SOL     OW 2621   4.562   4.208   1.741  0.0667  0.2396  0.3879
  595SOL    HW1 2622   4.645   4.181   1.780  0.9056  0.1994 -1.3534
  595SOL    HW2 2623   4.586   4.278   1.680 -1.3854  1.2704  0.9671
  595SOL     MW 2624   4.576   4.214   1.738 -0.0118  0.3664  0.2392
  596SOL     OW 2625   0.126   2.233   1.865 -0.3400  0.3000 -0.3679
  596SOL    HW1 2626   0.113   2.145   1.901  1.7974  0.9767  2.1475
  596SOL    HW2 2627   0.218   2.236   1.841 -0.7352  1.3924 -1.8470
  596SOL     MW 2628   0.136   2.222   1.866 -0.1170  0.5265 -0.2352
  597SOL     OW 2629   4.885   0.810   5.166  0.0092  0.2946  0.7814
  597SOL    HW1 2630   4.932   0.743   5.215 -0.9703  0.4829  2.0015
  597SOL    HW2 2631   4.833   0.761   5.102  1.7598  0.0841 -0.5184
  597SOL     MW 2632   4.884   0.796   5.164  0.1079  0.2918  0.7712
  598SOL     OW 2633   4.066   0.728   1.481  0.1731 -0.2245  0.2394
  598SOL    HW1 2634   4.124   0.778   1.424  0.1894  0.5223  0.8959
  598SOL    HW2 2635   4.015   0.673   1.422 -1.3854  2.1449 -0.7082
  598SOL     MW 2636   4.067   0.727   1.466 -0.0243  0.1744  0.2022
  599SOL     OW 2637   4.685   4.743   5.000  0.2923  0.1670  0.6301
  599SOL    HW1 2638   4.669   4.817   5.059  1.7981  1.1645 -0.1934
  599SOL    HW2 2639   4.763   4.700   5.035 -0.1905 -0.6488  0.7205
  599SOL     MW 2640   4.693   4.747   5.012  0.4233  0.1902  0.5362
  600SOL     OW 2641   3.041   2.323   4.380 -0.2151 -0.2475 -0.1786
  600SOL    HW1 2642   3.102   2.265   4.426 -0.0928  0.9125  1.1583
  600SOL    HW2 2643   2.996   2.266   4.317  1.7568 -1.2450 -0.6979
  600SOL     MW 2644   3.043   2.309   4.378  0.0530 -0.2267 -0.0740
  601SOL     OW 2645   2.568   0.935   0.542  0.3886 -0.0075 -0.1791
  601SOL    HW1 2646   2.593   1.024   0.563  1.1055 -0.1097 -0.5659
  601SOL    HW2 2647   2.504   0.911   0.608  0.8935  0.4678  0.4844
  601SOL     MW 2648   2.563   0.943   0.553  0.5450  0.0403 -0.1436
  602SOL     OW 2649   1.556   4.982   3.788 -0.3164 -0.4401 -0.3772
  602SOL    HW1 2650   1.606   4.924   3.729  0.6923  0.4210 -0.3835
  602SOL    HW2 2651   1.556   4.936   3.872 -0.2160 -0.8275 -0.5851
  602SOL     MW 2652   1.563   4.969   3.791 -0.1744 -0.3794 -0.4046
  603SOL     OW 2653   2.652   0.077   0.620  0.5411  0.3232  0.3705
  603SOL    HW1 2654   2.687   0.040   0.540  0.1879  1.4183 -0.3028
  603SOL    HW2 2655   2.562   0.103   0.598  0.6661  1.2470  0.9161
  603SOL     MW 2656   2.645   0.076   0.607  0.5119  0.5817  0.3542
  604SOL     OW 2657   2.800   2.008   3.162 -0.7428 -0.1195  0.1446
  604SOL    HW1 2658   2.736   2.041   3.225 -1.0309  2.2981 -1.3392
  604SOL    HW2 2659   2.751   2.002   3.080  0.3847 -0.3417 -0.5107
  604SOL     MW 2660   2.785   2.011   3.159 -0.6353  0.1615 -0.1292
  605SOL     OW 2661   2.271   4.145   2.418  0.2780 -0.6714 -0.5893
  605SOL    HW1 2662   2.216   4.131   2.340 -0.2087 -0.9925 -0.1879
  605SOL    HW2 2663   2.349   4.189   2.384 -2.2345  4.2060 -0.5655
  605SOL     MW 2664   2.274   4.149   2.403 -0.1059 -0.0881 -0.5349
  606SOL     OW 2665   3.527   1.886   1.628  0.4905  0.3555 -0.0052
  606SOL    HW1 2666   3.622   1.899   1.635  0.3550  1.8716 -0.7647
  606SOL    HW2 2667   3.510   1.808   1.679  2.0568  0.4891  0.7573
  606SOL     MW 2668   3.537   1.878   1.635  0.6737  0.5667 -0.0048
  607SOL     OW 2669   1.291   4.349   0.454  0.1273 -0.1118 -0.2913
  607SOL    HW1 2670   1.245   4.414   0.401  2.0111  0.1625 -1.6494
  607SOL    HW2 2671   1.334   4.292   0.390  0.2389 -1.4262  0.9177
  607SOL     MW 2672   1.291   4.350   0.439  0.3828 -0.2449 -0.3104
  608SOL     OW 2673   2.162   2.202   2.730  0.1380 -0.2318 -0.4863
  608SOL    HW1 2674   2.220   2.127   2.718  1.2130  0.5210 -0.0486
  608SOL    HW2 2675   2.193   2.244   2.810 -0.5788  0.5666 -0.6195
  608SOL     MW 2676   2.174   2.198   2.738  0.1839 -0.0332 -0.4473
  609SOL     OW 2677   1.737   1.110   3.436  0.1961 -0.1322 -0.5329
  609SOL    HW1 2678   1.737   1.204   3.417 -1.2041 -0.3829 -1.8556
  609SOL    HW2 2679   1.686   1.102   3.517  0.8743  0.2973 -0.0524
  609SOL     MW 2680   1.731   1.121   3.444  0.1037 -0.1093 -0.6407
  610SOL     OW 2681   0.817   2.255   2.861 -0.0139  0.1552  0.2004
  610SOL    HW1 2682   0.879   2.218   2.798  1.5210  0.0674  1.7231
  610SOL    HW2 2683   0.872   2.303   2.923 -1.5230  0.5215  1.2737
  610SOL     MW 2684   0.832   2.256   2.860 -0.0106  0.1909  0.5327
  611SOL     OW 2685   0.156   0.680   3.981  0.1437  0.0476  0.0466
  611SOL    HW1 2686   0.184   0.748   4.043 -0.6152  2.9785 -2.6463
  611SOL    HW2 2687   0.196   0.706   3.898 -2.1178 -1.4842 -1.5734
  611SOL     MW 2688   0.164   0.692   3.979 -0.2429  0.2267 -0.5055
  612SOL     OW 2689   3.443   1.818   2.439 -0.5531 -0.5934  0.6126
  612SOL    HW1 2690   3.443   1.777   2.526 -0.2581  0.2193  1.0077
  612SOL    HW2 2691   3.474   1.750   2.380 -1.5590 -1.4149  1.0189
  612SOL     MW 2692   3.447   1.804   2.443 -0.6441 -0.5945  0.7152
  613SOL     OW 2693   3.925   0.334   1.456 -0.2987  0.1810  0.5262
  613SOL    HW1 2694   3.977   0.300   1.384  1.2282  0.4987  1.4641
  613SOL    HW2 2695   3.857   0.267   1.469 -0.3219 -0.0945 -0.8858
  613SOL     MW 2696   3.923   0.321   1.449 -0.1062  0.1864  0.4655
  614SOL     OW 2697   3.549   5.080   0.969  0.3903 -0.5272  0.1386
  614SOL    HW1 2698   3.620   5.142   0.982  0.6790 -0.6611 -0.7910
  614SOL    HW2 2699   3.593   4.996   0.956  0.0446 -0.6842 -0.0165
  614SOL     MW 2700   3.564   5.077   0.969  0.3830 -0.5644 -0.0003
  615SOL     OW 2701   2.889   2.688   3.798 -0.3344  0.7939 -0.6966
  615SOL    HW1 2702   2.887   2.593   3.809  1.2788  0.9382  1.1371
  615SOL    HW2 2703   2.930   2.701   3.712  0.2076 -0.1609 -0.5870
  615SOL     MW 2704   2.894   2.678   3.788 -0.0585  0.6901 -0.4479
  616SOL     OW 2705   2.689   4.070   2.010  0.2180  0.2203  0.4964
  616SOL    HW1 2706   2.761   4.068   1.946  1.2258  1.2279  1.5725
  616SOL    HW2 2707   2.723   4.021   2.085 -0.8337 -0.6789  0.3865
  616SOL     MW 2708   2.703   4.063   2.012  0.2124  0.2342  0.6201
  617SOL     OW 2709   2.249   4.552   3.858  0.6632  0.6605 -0.0941
  617SOL    HW1 2710   2.276   4.497   3.784 -0.7663  0.0478 -0.1892
  617SOL    HW2 2711   2.283   4.639   3.838 -1.3942  0.9517 -2.4628
  617SOL     MW 2712   2.257   4.556   3.846  0.2169  0.6193 -0.4095
  618SOL     OW 2713   4.079   1.034   4.725  0.2631 -0.2172  0.0834
  618SOL    HW1 2714   4.023   1.071   4.793  0.6385  0.5506 -0.0106
  618SOL    HW2 2715   4.146   1.101   4.711  0.4840 -0.5884 -0.6755
  618SOL     MW 2716   4.080   1.047   4.732  0.3394 -0.1664 -0.0258
  619SOL     OW 2717   4.292   3.606   4.029 -0.2103 -0.2328 -0.0226
  619SOL    HW1 2718   4.281   3.628   4.122 -1.7477  0.1672 -0.2808
  619SOL    HW2 2719   4.378   3.564   4.024 -0.4158 -0.8790  1.6935
  619SOL     MW 2720   4.302   3.604   4.040 -0.4334 -0.2643  0.1641
  620SOL     OW 2721   2.178   2.609   4.295  0.1447 -0.0359 -0.2829
  620SOL    HW1 2722   2.250   2.584   4.353 -0.1453  0.8810  0.4985
  620SOL    HW2 2723   2.215   2.679   4.241 -0.0877  0.2643 -0.0507
  620SOL     MW 2724   2.192   2.615   4.296  0.0779  0.1199 -0.1532
  621SOL     OW 2725   0.870   3.022   4.603 -0.6572 -0.5599  0.4638
  621SOL    HW1 2726   0.874   2.984   4.515 -3.2757 -1.8442  0.8484
  621SOL    HW2 2727   0.805   3.092   4.596  1.6895  1.6801  0.5700
  621SOL     MW 2728   0.862   3.026   4.591 -0.6920 -0.4376  0.5266
  622SOL     OW 2729   4.473   1.360   1.523 -0.2063 -0.3826 -0.0140
  622SOL    HW1 2730   4.417   1.324   1.455 -1.0877  0.7637  0.0880
  622SOL    HW2 2731   4.479   1.454   1.502 -0.2073 -0.0797  1.2859
  622SOL     MW 2732   4.467   1.368   1.512 -0.3193 -0.1971  0.1655
  623SOL     OW 2733   5.292   0.013   5.290  0.1442 -0.3208  0.2653
  623SOL    HW1 2734   5.218  -0.043   5.313 -2.5750  3.3457  0.9612
  623SOL    HW2 2735   5.270   0.047   5.204  2.1394 -0.9042 -0.4919
  623SOL     MW 2736   5.279   0.010   5.282  0.0516  0.0739  0.2575
  624SOL     OW 2737   2.280   5.234   5.062  0.2533 -0.1554 -0.1720
  624SOL    HW1 2738   2.258   5.325   5.086  1.1635 -0.2142  0.9195
  624SOL    HW2 2739   2.241   5.181   5.132  0.8433 -0.5066 -0.1046
  624SOL     MW 2740   2.272   5.239   5.074  0.4453 -0.2079 -0.0237
  625SOL     OW 2741   2.997   4.315   3.161 -0.8016  0.0673  0.0542
  625SOL    HW1 2742   2.979   4.224   3.137  0.8297  0.2694 -2.0529
  625SOL    HW2 2743   3.060   4.309   3.233  1.9799 -0.4950 -2.3327
  625SOL     MW 2744   3.003   4.303   3.167 -0.2367  0.0212 -0.5211
  626SOL     OW 2745   2.935   4.180   2.337  0.1567  0.0416 -0.0410
  626SOL    HW1 2746   2.904   4.270   2.324 -2.2920 -0.6401  0.7344
  626SOL    HW2 2747   2.915   4.162   2.429 -1.7191 -2.1206 -0.8161
  626SOL     MW 2748   2.928   4.190   2.347 -0.3969 -0.3224 -0.0410
  627SOL     OW 2749   2.928   1.860   2.699 -0.1419 -0.0952 -0.1289
  627SOL    HW1 2750   2.998   1.817   2.748 -1.5757 -1.3584  0.8520
  627SOL    HW2 2751   2.949   1.954   2.705  1.3381 -0.4416  0.3359
  627SOL     MW 2752   2.940   1.867   2.706 -0.1360 -0.3012  0.0562
  628SOL     OW 2753   5.280   3.219   2.138 -0.2006  0.5387 -0.1390
  628SOL    HW1 2754   5.284   3.312   2.119  2.7183  0.8364  1.6717
  628SOL    HW2 2755   5.281   3.214   2.234 -1.0949 -1.3249 -0.2050
  628SOL     MW 2756   5.280   3.230   2.148  0.0586  0.3382  0.0843
  629SOL     OW 2757   1.158   2.975   4.572  0.0183  0.3710  0.0113
  629SOL    HW1 2758   1.161   3.032   4.495  0.8882 -0.7181 -0.7811
  629SOL    HW2 2759   1.065   2.957   4.586 -0.1346  0.4988 -0.8385
  629SOL     MW 2760   1.147   2.980   4.564  0.1101  0.2480 -0.1989
  630SOL     OW 2761   0.773   3.505   1.966 -0.6721  0.3057 -0.0194
  630SOL    HW1 2762   0.751   3.413   1.982 -0.9850  0.3646 -0.1013
  630SOL    HW2 2763   0.692   3.543   1.932  0.2090  0.0107 -2.5297
  630SOL     MW 2764   0.759   3.498   1.964 -0.5994  0.2755 -0.3512
  631SOL     OW 2765   0.556   4.217   1.677 -0.4458  0.4649  0.3979
  631SOL    HW1 2766   0.514   4.246   1.596  1.7525  1.8878 -0.3038
  631SOL    HW2 2767   0.620   4.152   1.648 -0.5991 -0.0264  1.1600
  631SOL     MW 2768   0.559   4.212   1.663 -0.1840  0.5842  0.4056
  632SOL     OW 2769   1.650   2.761   3.507  0.1148 -0.1162 -0.0223
  632SOL    HW1 2770   1.606   2.834   3.552 -0.7213 -2.4380  3.1169
  632SOL    HW2 2771   1.618   2.765   3.417 -1.6129  2.0276  0.6400
  632SOL     MW 2772   1.641   2.771   3.501 -0.2134 -0.1390  0.4643
  633SOL     OW 2773   4.284   1.536   4.234  0.1514  0.0072  0.2765
  633SOL    HW1 2774   4.208   1.486   4.203 -0.1554  1.1659 -0.9030
  633SOL    HW2 2775   4.250   1.592   4.303  0.1600 -0.2497  0.4902
  633SOL     MW 2776   4.270   1.537   4.239  0.1133  0.1227  0.1529
  634SOL     OW 2777   4.041   2.975   3.163 -0.3606  0.0005 -0.1805
  634SOL    HW1 2778   3.947   2.978   3.183  0.0706 -1.0233  2.1636
  634SOL    HW2 2779   4.082   3.033   3.227  0.5005  1.5965 -2.1283
  634SOL     MW 2780   4.034   2.983   3.174 -0.1951  0.0737 -0.1298
  635SOL     OW 2781   0.080   1.969   4.178  0.1761 -0.5120  0.2353
  635SOL    HW1 2782   0.042   1.908   4.241 -1.1886  0.4226  0.3152
  635SOL    HW2 2783   0.012   1.984   4.113  0.1765  1.5900  0.6673
  635SOL     MW 2784   0.067   1.963   4.178  0.0015 -0.1233  0.3008
  636SOL     OW 2785   1.674   2.960   4.502  0.2414 -0.2811 -0.0199
  636SOL    HW1 2786   1.734   2.993   4.435  0.7897 -0.0639  0.5803
  636SOL    HW2 2787   1.631   2.885   4.460 -0.2925  0.5748 -1.0401
  636SOL     MW 2788   1.676   2.955   4.488  0.2432 -0.1437 -0.0737
  637SOL     OW 2789   0.417   0.570   1.756 -0.4905 -0.5891 -0.0506
  637SOL    HW1 2790   0.505   0.567   1.794  0.0644  1.5735 -1.0747
  637SOL    HW2 2791   0.427   0.529   1.670 -0.5611 -0.7409  0.0153
  637SOL     MW 2792   0.430   0.565   1.750 -0.4285 -0.3317 -0.1733
  638SOL     OW 2793   4.877   5.091   2.857 -0.9225 -0.4584 -0.0169
  638SOL    HW1 2794   4.881   5.021   2.792 -0.4539 -1.7910  1.4069
  638SOL    HW2 2795   4.861   5.045   2.940 -0.7748  1.1398  0.9118
  638SOL     MW 2796   4.876   5.076   2.860 -0.8436 -0.4244  0.2842
  639SOL     OW 2797   4.646   0.670   2.843 -0.1608  0.2158 -0.1405
  639SOL    HW1 2798   4.644   0.596   2.782 -1.1462  0.4141 -0.3644
  639SOL    HW2 2799   4.598   0.740   2.797 -0.2106  0.6264  0.5329
  639SOL     MW 2800   4.639   0.670   2.829 -0.2933  0.2937 -0.0829
  640SOL     OW 2801   1.196   4.978   1.557  0.4769 -0.1047  0.9862
  640SOL    HW1 2802   1.285   5.001   1.531  0.4726 -0.0053  1.0550
  640SOL    HW2 2803   1.179   5.033   1.634  0.2380  0.1139  0.7772
  640SOL     MW 2804   1.205   4.988   1.564  0.4457 -0.0640  0.9682
  641SOL     OW 2805   2.513   3.873   1.308 -0.1145  0.3870  0.4749
  641SOL    HW1 2806   2.494   3.881   1.401 -1.6843 -0.4199  0.2435
  641SOL    HW2 2807   2.497   3.960   1.272  0.1710  0.6178  0.9041
  641SOL     MW 2808   2.508   3.885   1.315 -0.2789  0.3133  0.5002
  642SOL     OW 2809   4.453   1.805   1.996  0.1835  0.1806 -0.5880
  642SOL    HW1 2810   4.511   1.848   2.058 -0.6124 -0.6170  0.7342
  642SOL    HW2 2811   4.428   1.724   2.039 -0.2792 -0.4475 -2.0169
  642SOL     MW 2812   4.457   1.800   2.009  0.0224 -0.0019 -0.6017
  643SOL     OW 2813   4.760   4.915   2.071 -0.0707 -0.2772  0.0798
  643SOL    HW1 2814   4.740   5.008   2.085  1.4279 -0.0108  0.4994
  643SOL    HW2 2815   4.698   4.888   2.003 -0.8290  0.9088  0.2723
  643SOL     MW 2816   4.749   4.924   2.064  0.0240 -0.0913  0.1582
  644SOL     OW 2817   4.110   0.161   4.098 -0.1816 -0.0986  0.2214
  644SOL    HW1 2818   4.076   0.212   4.171 -0.2923 -1.6648  1.2808
  644SOL    HW2 2819   4.082   0.071   4.115  0.5752 -0.6498 -1.2672
  644SOL     MW 2820   4.102   0.156   4.109 -0.0989 -0.3697  0.1665
  645SOL     OW 2821   4.071   2.198   4.695 -0.2092  0.8752  0.3548
  645SOL    HW1 2822   4.166   2.204   4.684 -0.3970  1.1336 -1.1770
  645SOL    HW2 2823   4.056   2.106   4.721  0.6420  1.3976  2.8482
  645SOL     MW 2824   4.081   2.187   4.697 -0.1242  0.9752  0.4779
  646SOL     OW 2825   3.052   2.012   1.410  0.7663 -0.2281 -0.1559
  646SOL    HW1 2826   3.078   1.943   1.349  0.0529  0.6365 -1.4644
  646SOL    HW2 2827   3.110   2.085   1.388 -0.7757  0.7251 -1.1048
  646SOL     MW 2828   3.063   2.012   1.399  0.4776  0.0046 -0.4449
  647SOL     OW 2829   5.211   0.630   4.069 -0.0127  0.4322 -0.4000
  647SOL    HW1 2830   5.296   0.668   4.046 -1.2888  2.5907 -1.7515
  647SOL    HW2 2831   5.196   0.660   4.158  0.7374 -0.1715 -0.0579
  647SOL     MW 2832   5.220   0.639   4.077 -0.0800  0.6312 -0.5292
  648SOL     OW 2833   1.226   0.515   5.235  0.1921  0.0645  0.2400
  648SOL    HW1 2834   1.196   0.579   5.300 -0.1831 -0.1761  0.3088
  648SOL    HW2 2835   1.222   0.431   5.281  1.4497  0.0847  0.3994
  648SOL     MW 2836   1.222   0.513   5.249  0.3051  0.0363  0.2692
  649SOL     OW 2837   0.227   1.211   4.769 -0.1161 -0.0956  0.1780
  649SOL    HW1 2838   0.274   1.131   4.746  1.7499  0.8307  0.6506
  649SOL    HW2 2839   0.205   1.200   4.861  0.2006 -0.0641  0.2606
  649SOL     MW 2840   0.230   1.199   4.778  0.1633  0.0270  0.2490
  650SOL     OW 2841   3.605   2.597   4.387  0.6543  0.5401  0.3416
  650SOL    HW1 2842   3.594   2.564   4.298  1.1202 -0.3438  0.6145
  650SOL    HW2 2843   3.542   2.548   4.438  0.4987  0.9379  0.5349
  650SOL     MW 2844   3.595   2.587   4.382  0.6940  0.4779  0.4013
  651SOL     OW 2845   2.740   1.838   1.681 -0.3498  0.1726  0.3340
  651SOL    HW1 2846   2.715   1.770   1.617  0.8088  0.8084 -0.8109
  651SOL    HW2 2847   2.806   1.795   1.736  1.0284  0.6338 -0.9421
  651SOL     MW 2848   2.745   1.824   1.680 -0.0250  0.3130  0.0241
  652SOL     OW 2849   3.153   4.417   5.189  0.1650 -0.3230 -0.2976
  652SOL    HW1 2850   3.079   4.357   5.175 -0.4538  0.1976  0.6465
  652SOL    HW2 2851   3.177   4.403   5.281  3.4999 -2.9935 -1.4636
  652SOL     MW 2852   3.146   4.408   5.199  0.5127 -0.5982 -0.3260
  653SOL     OW 2853   2.376   3.932   4.159  0.3401 -0.1231  0.3100
  653SOL    HW1 2854   2.364   3.909   4.251  0.2113 -0.3784  0.2297
  653SOL    HW2 2855   2.464   3.899   4.137  1.3583  2.0537  0.9916
  653SOL     MW 2856   2.386   3.925   4.168  0.4539  0.1229  0.3869
  654SOL     OW 2857   0.490   0.561   5.134  0.4487  0.0217 -0.2196
  654SOL    HW1 2858   0.547   0.638   5.126  1.2394 -0.5474 -0.0863
  654SOL    HW2 2859   0.512   0.523   5.219  1.9366 -1.8446 -1.3996
  654SOL     MW 2860   0.500   0.566   5.144  0.7404 -0.2901 -0.3536
  655SOL     OW 2861   4.164   3.233   0.839  0.4572  0.3150 -0.1568
  655SOL    HW1 2862   4.100   3.251   0.908 -0.8253  1.6818 -1.6796
  655SOL    HW2 2863   4.247   3.264   0.875 -0.1469  0.7682  0.8651
  655SOL     MW 2864   4.167   3.239   0.852  0.2157  0.5480 -0.2209
  656SOL     OW 2865   2.692   3.201   4.923  0.3263  0.5516  0.5691
  656SOL    HW1 2866   2.698   3.237   4.835  2.6306  1.1944  0.9618
  656SOL    HW2 2867   2.661   3.274   4.977 -0.0940  0.4404  0.4848
  656SOL     MW 2868   2.689   3.215   4.918  0.5674  0.6197  0.6086
  657SOL     OW 2869   4.452   3.064   4.347  0.1486  0.2244  0.6011
  657SOL    HW1 2870   4.405   3.097   4.270 -0.1187 -1.1179  0.1851
  657SOL    HW2 2871   4.420   2.975   4.359  0.2678  0.3924  2.2147
  657SOL     MW 2872   4.442   3.057   4.338  0.1296  0.0741  0.7544
  658SOL     OW 2873   5.057   3.305   4.677 -0.2435 -0.1492 -0.1438
  658SOL    HW1 2874   5.039   3.337   4.589  0.3250 -2.0298 -0.9533
  658SOL    HW2 2875   4.970   3.299   4.718 -0.6168 -0.3736 -0.9561
  658SOL     MW 2876   5.043   3.309   4.671 -0.2185 -0.4187 -0.3514
  659SOL     OW 2877   1.386   4.693   3.859 -0.5250 -0.6229 -0.0450
  659SOL    HW1 2878   1.338   4.775   3.870 -0.4845 -0.9886  3.1222
  659SOL    HW2 2879   1.338   4.629   3.912  0.4726 -2.2497 -1.0436
  659SOL     MW 2880   1.374   4.695   3.867 -0.3921 -0.8779  0.2326
  660SOL     OW 2881   4.464   2.621   2.816 -0.2851  0.5285 -0.0571
  660SOL    HW1 2882   4.391   2.681   2.802 -0.2274  0.3637 -1.1241
  660SOL    HW2 2883   4.511   2.657   2.892 -1.3707  0.7275  0.5243
  660SOL     MW 2884   4.461   2.633   2.824 -0.4167  0.5329 -0.1193
  661SOL     OW 2885   2.225   2.733   2.206 -0.2961  0.2306 -0.1160
  661SOL    HW1 2886   2.206   2.665   2.142 -0.7446  0.8713 -0.6717
  661SOL    HW2 2887   2.319   2.747   2.200  0.0100 -1.2857  0.9621
  661SOL     MW 2888   2.234   2.726   2.197 -0.3143  0.1185 -0.0491
  662SOL     OW 2889   3.508   2.600   5.307 -0.5148 -0.2798 -0.1639
  662SOL    HW1 2890   3.528   2.654   5.383 -1.6109 -0.8237  0.5236
  662SOL    HW2 2891   3.553   2.517   5.324  1.6111  0.5532 -1.4676
  662SOL     MW 2892   3.517   2.596   5.319 -0.3829 -0.2428 -0.2428
  663SOL     OW 2893   1.438   1.567   0.841  0.6450  0.2150  0.1562
  663SOL    HW1 2894   1.393   1.510   0.903  0.0821  0.7499  0.2499
  663SOL    HW2 2895   1.531   1.561   0.865  0.7003 -1.3551 -0.4113
  663SOL     MW 2896   1.444   1.559   0.852  0.5800  0.0825  0.0955
  664SOL     OW 2897   4.943   2.934   5.300 -0.2587  0.0666 -0.0331
  664SOL    HW1 2898   4.981   2.890   5.376 -0.7169  0.3594  0.3654
  664SOL    HW2 2899   4.988   2.895   5.225  1.3838  0.9360  0.4783
  664SOL     MW 2900   4.954   2.923   5.300 -0.1071  0.2154  0.0834
  665SOL     OW 2901   0.689   3.065   2.668  0.5761  0.9543  0.2543
  665SOL    HW1 2902   0.595   3.053   2.651  0.2925 -0.1302  2.4133
  665SOL    HW2 2903   0.729   2.984   2.636  0.4445  0.3043  1.7221
  665SOL     MW 2904   0.682   3.053   2.662  0.5230  0.7323  0.7186
  666SOL     OW 2905   3.127   3.202   2.274  0.0149  0.3325 -0.5479
  666SOL    HW1 2906   3.113   3.144   2.349  1.8587  3.3417  2.2223
  666SOL    HW2 2907   3.209   3.171   2.235  0.9033  0.9521  0.8135
  666SOL     MW 2908   3.136   3.190   2.278  0.3646  0.7970 -0.0190
  667SOL     OW 2909   1.431   2.639   2.795  0.1161  0.2650 -0.7890
  667SOL    HW1 2910   1.510   2.591   2.820 -1.0963 -3.1342 -3.0702
  667SOL    HW2 2911   1.427   2.631   2.700 -2.4189  1.2681 -0.8154
  667SOL     MW 2912   1.441   2.631   2.786 -0.3636 -0.0417 -1.0844
  668SOL     OW 2913   4.096   5.036   1.543  0.3376 -0.3207  0.4093
  668SOL    HW1 2914   4.058   5.003   1.624 -0.5035 -1.3885 -0.3971
  668SOL    HW2 2915   4.086   4.964   1.481  0.9317  0.4947 -0.6522
  668SOL     MW 2916   4.089   5.023   1.545  0.3060 -0.3530  0.1702
  669SOL     OW 2917   1.356   3.893   3.526 -0.2853 -0.2973  0.3888
  669SOL    HW1 2918   1.391   3.829   3.588 -0.1398  0.6648  1.3102
  669SOL    HW2 2919   1.415   3.890   3.451 -0.0253 -0.9167  0.6221
  669SOL     MW 2920   1.368   3.885   3.524 -0.2334 -0.2535  0.5366
  670SOL     OW 2921   3.178   2.305   0.584  0.1119 -0.1637 -0.2017
  670SOL    HW1 2922   3.107   2.282   0.525 -0.3705  1.8493 -0.4450
  670SOL    HW2 2923   3.248   2.337   0.527  0.8598 -1.2242  0.1053
  670SOL     MW 2924   3.178   2.306   0.569  0.1459 -0.0418 -0.1935
  671SOL     OW 2925   4.645   0.843   4.189  0.1156 -0.8241  0.3314
  671SOL    HW1 2926   4.738   0.863   4.177  0.1147 -0.6648  0.5934
  671SOL    HW2 2927   4.603   0.929   4.198 -0.5467 -0.6765 -3.2959
  671SOL     MW 2928   4.652   0.857   4.189  0.0307 -0.7848 -0.0994
  672SOL     OW 2929   0.626   5.288   5.112 -0.1472 -0.0807 -0.8906
  672SOL    HW1 2930   0.598   5.234   5.185 -0.9924 -0.2153 -1.3127
  672SOL    HW2 2931   0.670   5.363   5.153 -2.5174  0.9395 -0.1529
  672SOL     MW 2932   0.628   5.291   5.127 -0.5588  0.0326 -0.8502
  673SOL     OW 2933   5.156   1.181   1.304  0.0581 -0.3446 -0.1756
  673SOL    HW1 2934   5.210   1.220   1.372  0.2424 -0.2223 -0.3897
  673SOL    HW2 2935   5.104   1.115   1.349  0.5079 -0.5802  0.0075
  673SOL     MW 2936   5.156   1.177   1.318  0.1392 -0.3591 -0.1796
  674SOL     OW 2937   5.204   3.087   3.123 -0.1235  0.1387 -0.0318
  674SOL    HW1 2938   5.238   3.007   3.163 -0.1738  0.3534  0.4366
  674SOL    HW2 2939   5.280   3.146   3.119 -0.6001  0.8808  1.6732
  674SOL     MW 2940   5.218   3.085   3.127 -0.1909  0.2612  0.2464
  675SOL     OW 2941   3.209   0.335   1.090 -0.1543 -0.2962  0.7755
  675SOL    HW1 2942   3.184   0.421   1.121  1.2425 -0.3272  2.0348
  675SOL    HW2 2943   3.298   0.322   1.123  0.0274 -1.8081 -0.2320
  675SOL     MW 2944   3.217   0.344   1.098  0.0478 -0.4937  0.8077
  676SOL     OW 2945   1.733   5.287   2.498 -0.7963  0.5292  0.1567
  676SOL    HW1 2946   1.741   5.267   2.591  0.4577 -1.6881 -0.4020
  676SOL    HW2 2947   1.769   5.376   2.490  2.2168 -0.5255  1.3043
  676SOL     MW 2948   1.739   5.296   2.509 -0.2500  0.1103  0.2320
  677SOL     OW 2949   1.594   0.185   3.044  0.9664  0.5497 -0.3241
  677SOL    HW1 2950   1.546   0.265   3.025  1.4651  0.8877 -0.1584
  677SOL    HW2 2951   1.662   0.181   2.977 -0.4923 -0.9341 -1.7560
  677SOL     MW 2952   1.596   0.194   3.033  0.8435  0.4030 -0.4862
  678SOL     OW 2953   4.900   1.273   5.040 -0.2474 -0.1708 -0.1406
  678SOL    HW1 2954   4.897   1.207   5.110  0.2895 -0.8846 -0.7794
  678SOL    HW2 2955   4.835   1.338   5.066  0.7563  0.1654  1.6169
  678SOL     MW 2956   4.891   1.273   5.052 -0.0502 -0.2192  0.0026
  679SOL     OW 2957   2.444   1.683   0.896 -0.3285 -0.0677  0.5367
  679SOL    HW1 2958   2.406   1.602   0.931 -0.6481 -0.2379 -0.1855
  679SOL    HW2 2959   2.412   1.687   0.805  3.4287 -1.5740 -0.9528
  679SOL     MW 2960   2.435   1.673   0.889  0.1115 -0.2823  0.2536
  680SOL     OW 2961   1.271   3.973   3.855 -0.7017 -0.7123  0.0327
  680SOL    HW1 2962   1.242   4.063   3.867  2.7616  0.5913 -0.8239
  680SOL    HW2 2963   1.290   3.966   3.762 -0.0473 -2.0626  0.2544
  680SOL     MW 2964   1.270   3.984   3.845 -0.1746 -0.7183 -0.0486
  681SOL     OW 2965   1.533   4.375   1.613  0.2947 -0.3525 -0.3803
  681SOL    HW1 2966   1.497   4.303   1.561 -0.9430 -0.3919  0.5066
  681SOL    HW2 2967   1.487   4.369   1.697 -0.7780  2.2548 -0.7331
  681SOL     MW 2968   1.522   4.365   1.617 -0.0011 -0.0238 -0.3119
  682SOL     OW 2969   2.292   2.878   4.543  0.2401 -0.1008 -0.3414
  682SOL    HW1 2970   2.356   2.825   4.592 -0.4183 -0.0802  0.5592
  682SOL    HW2 2971   2.308   2.968   4.572  0.7725  0.0818 -1.2091
  682SOL     MW 2972   2.302   2.883   4.553  0.2239 -0.0748 -0.3372
  683SOL     OW 2973   2.939   1.551   5.008  0.4955 -0.2293 -1.0022
  683SOL    HW1 2974   2.987   1.523   4.930 -1.9823 -0.2932 -2.5493
  683SOL    HW2 2975   2.855   1.584   4.975 -0.7655 -0.6013  1.6558
  683SOL     MW 2976   2.934   1.552   4.994  0.0169 -0.2851 -0.8600
  684SOL     OW 2977   3.997   2.499   0.289  0.7243  0.5432 -0.1831
  684SOL    HW1 2978   4.022   2.579   0.242  0.8571  0.7211  0.1857
  684SOL    HW2 2979   3.918   2.469   0.245  2.2400 -0.7283 -2.1891
  684SOL     MW 2980   3.990   2.505   0.277  0.9354  0.4032 -0.3927
  685SOL     OW 2981   1.541   4.438   1.243 -0.0669  0.6654  0.5767
  685SOL    HW1 2982   1.497   4.418   1.161  1.4092  1.9872 -0.5760
  685SOL    HW2 2983   1.482   4.496   1.289 -1.3096 -0.8013  0.8846
  685SOL     MW 2984   1.528   4.443   1.238 -0.0370  0.6469  0.4685
  686SOL     OW 2985   4.037   3.899   2.162  0.0354 -0.9977 -0.3581
  686SOL    HW1 2986   4.037   3.897   2.258 -0.9775  1.2017 -0.2777
  686SOL    HW2 2987   4.125   3.926   2.138 -0.5188  1.3649  0.0960
  686SOL     MW 2988   4.048   3.902   2.172 -0.1652 -0.4137 -0.2897
  687SOL     OW 2989   4.671   1.655   2.374  0.0343 -0.0935  0.8759
  687SOL    HW1 2990   4.583   1.649   2.337  1.1383 -0.0278 -1.8956
  687SOL    HW2 2991   4.679   1.747   2.402 -0.2096  0.3422 -0.4319
  687SOL     MW 2992   4.661   1.666   2.372  0.1444 -0.0293  0.3537
  688SOL     OW 2993   3.890   4.909   3.190  0.2757 -0.2701  0.7348
  688SOL    HW1 2994   3.812   4.899   3.135  0.8111  1.9746 -0.4705
  688SOL    HW2 2995   3.859   4.889   3.278 -1.4411 -0.3691  0.1391
  688SOL     MW 2996   3.876   4.905   3.194  0.1244  0.0045  0.5043
  689SOL     OW 2997   1.013   0.492   0.168 -0.2984  0.5554 -0.2294
  689SOL    HW1 2998   0.982   0.576   0.135 -1.4059  0.7395  1.2318
  689SOL    HW2 2999   1.030   0.507   0.261 -2.4630 -1.3276  0.5277
  689SOL     MW 3000   1.011   0.505   0.176 -0.7173  0.3379  0.0546
  690SOL     OW 3001   3.849   1.327   4.010 -0.6144  0.3866  0.8848
  690SOL    HW1 3002   3.770   1.292   4.051 -0.7690  1.0647  1.1830
  690SOL    HW2 3003   3.859   1.277   3.929  0.2579 -1.6411  2.2262
  690SOL     MW 3004   3.840   1.316   4.005 -0.5225  0.2139  1.0947
  691SOL     OW 3005   4.386   2.099   3.133  0.1717  0.7057 -0.1412
  691SOL    HW1 3006   4.316   2.061   3.185 -0.9146  1.7841 -0.8030
  691SOL    HW2 3007   4.430   2.159   3.193  0.8877 -0.3700  0.4318
  691SOL     MW 3008   4.383   2.102   3.147  0.1243  0.7060 -0.1526
  692SOL     OW 3009   3.212   0.156   2.997 -0.7186  0.1963 -0.1316
  692SOL    HW1 3010   3.146   0.146   3.067  0.6009 -0.3179  1.0542
  692SOL    HW2 3011   3.188   0.090   2.932  1.2740 -3.1489  2.4039
  692SOL     MW 3012   3.200   0.146   2.998 -0.2946 -0.2977  0.3447
  693SOL     OW 3013   0.892   4.557   3.744  0.1408 -0.0327  0.0343
  693SOL    HW1 3014   0.860   4.467   3.741  0.1315 -0.1811  3.0654
  693SOL    HW2 3015   0.963   4.560   3.681 -1.9248 -1.2798 -2.4565
  693SOL     MW 3016   0.897   4.546   3.735 -0.1248 -0.2114  0.1035
  694SOL     OW 3017   5.094   0.455   3.347  0.4810  0.0595 -0.4077
  694SOL    HW1 3018   5.175   0.490   3.312 -0.3704  0.9374 -1.5618
  694SOL    HW2 3019   5.116   0.428   3.436  1.4466  2.6398  0.1968
  694SOL     MW 3020   5.107   0.456   3.354  0.4956  0.5022 -0.4780
  695SOL     OW 3021   1.625   1.058   5.049 -0.2996  0.4722 -0.4722
  695SOL    HW1 3022   1.714   1.080   5.076 -0.6205 -0.0289  0.9937
  695SOL    HW2 3023   1.634   1.037   4.956  1.2860 -0.5868 -0.1006
  695SOL     MW 3024   1.638   1.058   5.040 -0.1377  0.2725 -0.2370
  696SOL     OW 3025   2.451   2.730   2.904  0.0005 -0.4547 -0.3033
  696SOL    HW1 3026   2.423   2.807   2.854 -0.1784  0.4873  1.2292
  696SOL    HW2 3027   2.482   2.669   2.837 -0.2425  0.7746 -1.5755
  696SOL     MW 3028   2.451   2.732   2.889 -0.0535 -0.1768 -0.2700
  697SOL     OW 3029   3.341   3.027   3.810  0.1405 -0.0273 -0.8633
  697SOL    HW1 3030   3.389   3.109   3.820 -1.1664  0.6651 -0.1459
  697SOL    HW2 3031   3.254   3.054   3.780 -1.6041 -0.8065  3.2022
  697SOL     MW 3032   3.336   3.041   3.808 -0.2501 -0.0384 -0.2510
  698SOL     OW 3033   1.787   0.729   3.486 -0.3251 -0.3487 -0.2409
  698SOL    HW1 3034   1.715   0.785   3.459 -0.3345 -0.3374 -0.1931
  698SOL    HW2 3035   1.759   0.694   3.571  0.5780  1.2148  0.7269
  698SOL     MW 3036   1.774   0.732   3.493 -0.2107 -0.1471 -0.1109
  699SOL     OW 3037   2.078   1.185   1.053  0.2494 -0.6099  0.4163
  699SOL    HW1 3038   1.992   1.221   1.035  0.6006  1.0590  1.9877
  699SOL    HW2 3039   2.127   1.197   0.972 -0.6551 -0.6006 -0.1308
  699SOL     MW 3040   2.073   1.191   1.040  0.1785 -0.3951  0.5474
  700SOL     OW 3041   2.564   4.587   0.475  0.0934  0.2024 -0.7400
  700SOL    HW1 3042   2.498   4.518   0.472  0.3016  0.0267 -1.4927
  700SOL    HW2 3043   2.541   4.645   0.402  0.4416  0.4407 -0.6607
  700SOL     MW 3044   2.553   4.585   0.465  0.1646  0.2104 -0.8262
  701SOL     OW 3045   1.019   5.051   3.639 -0.1003  0.2387  0.0922
  701SOL    HW1 3046   1.027   5.044   3.734 -0.8167  2.2382  0.3115
  701SOL    HW2 3047   0.945   5.111   3.625 -1.0359 -1.2497 -1.7336
  701SOL     MW 3048   1.010   5.057   3.649 -0.3118  0.3041 -0.1134
  702SOL     OW 3049   3.762   1.945   4.546  0.4300  0.7172  0.3723
  702SOL    HW1 3050   3.759   1.850   4.550  1.7795  0.6959  1.0902
  702SOL    HW2 3051   3.783   1.965   4.455 -3.1359  0.4518 -0.6101
  702SOL     MW 3052   3.764   1.935   4.535  0.1463  0.6805  0.3385
  703SOL     OW 3053   0.681   5.316   4.477 -0.0940 -0.0664  0.8164
  703SOL    HW1 3054   0.641   5.230   4.464 -1.6869  0.4306  2.1773
  703SOL    HW2 3055   0.775   5.299   4.479 -0.3148 -1.5294 -0.5882
  703SOL     MW 3056   0.688   5.303   4.476 -0.3262 -0.1900  0.8108
  704SOL     OW 3057   0.224   4.325   4.208 -0.0524  0.6140  0.3461
  704SOL    HW1 3058   0.185   4.386   4.146 -0.8545  1.4778  1.6682
  704SOL    HW2 3059   0.260   4.255   4.154 -0.2066  1.6482 -1.1144
  704SOL     MW 3060   0.224   4.324   4.194 -0.1748  0.8570  0.3284
  705SOL     OW 3061   2.763   0.950   3.291  0.4199 -0.4856 -0.2709
  705SOL    HW1 3062   2.772   0.992   3.377 -0.3159  0.0437 -0.4486
  705SOL    HW2 3063   2.804   0.864   3.302  1.3330  0.0064  0.2953
  705SOL     MW 3064   2.769   0.945   3.304  0.4426 -0.3549 -0.2211
  706SOL     OW 3065   2.765   1.229   4.133  0.0022 -0.3312 -0.1363
  706SOL    HW1 3066   2.725   1.234   4.046 -0.0754  1.3748 -0.0273
  706SOL    HW2 3067   2.727   1.151   4.172 -1.1494 -0.2600 -1.0649
  706SOL     MW 3068   2.755   1.220   4.127 -0.1551 -0.1037 -0.2412
  707SOL     OW 3069   3.079   2.602   2.998 -0.1132  0.3183  0.0945
  707SOL    HW1 3070   2.985   2.611   3.015 -0.0075  0.9099  0.3936
  707SOL    HW2 3071   3.089   2.626   2.906 -0.0200  1.9892  0.5328
  707SOL     MW 3072   3.068   2.606   2.989 -0.0877  0.6079  0.1889
  708SOL     OW 3073   2.256   4.421   0.693 -0.2425 -0.4154  0.2702
  708SOL    HW1 3074   2.230   4.512   0.675 -0.8441 -0.7891 -0.8145
  708SOL    HW2 3075   2.314   4.427   0.768 -0.6153  0.8313  0.4691
  708SOL     MW 3076   2.260   4.434   0.700 -0.3672 -0.3036  0.1568
  709SOL     OW 3077   2.629   0.256   4.509 -0.2783 -0.9783 -0.1751
  709SOL    HW1 3078   2.642   0.168   4.474  1.5304 -0.9372  0.3577
  709SOL    HW2 3079   2.695   0.310   4.465 -2.1177  0.3746 -1.3570
  709SOL     MW 3080   2.639   0.252   4.499 -0.2822 -0.7999 -0.2582
  710SOL     OW 3081   1.460   0.833   4.482 -0.6515  0.2802  0.2025
  710SOL    HW1 3082   1.433   0.877   4.401 -0.9100 -1.8630 -0.9203
  710SOL    HW2 3083   1.548   0.866   4.498  0.3767 -1.0451 -2.3364
  710SOL     MW 3084   1.468   0.843   4.473 -0.5530 -0.1638 -0.2662
  711SOL     OW 3085   4.683   1.944   2.517 -0.2041 -0.1078 -0.5224
  711SOL    HW1 3086   4.608   1.928   2.573 -0.3446 -0.4206 -0.7966
  711SOL    HW2 3087   4.716   2.029   2.544  1.9133 -1.8072  2.5474
  711SOL     MW 3088   4.678   1.953   2.527  0.0490 -0.3654 -0.1645
  712SOL     OW 3089   3.636   0.105   1.013 -0.2306  0.3040  0.3938
  712SOL    HW1 3090   3.726   0.103   0.981 -0.8247 -0.9722 -1.2480
  712SOL    HW2 3091   3.583   0.125   0.936 -1.4343  0.0519  1.1413
  712SOL     MW 3092   3.641   0.107   0.999 -0.4607  0.1083  0.2793
  713SOL     OW 3093   5.281   2.618   0.051 -0.5795 -0.0275  0.0251
  713SOL    HW1 3094   5.263   2.526   0.031  1.5960 -0.8194  1.5762
  713SOL    HW2 3095   5.199   2.650   0.090 -1.2898 -1.3644 -0.3455
  713SOL     MW 3096   5.268   2.610   0.054 -0.3919 -0.3000  0.1762
  714SOL     OW 3097   2.055   0.058   4.279  0.4277  0.0464 -0.3152
  714SOL    HW1 3098   2.011  -0.002   4.339  1.7092 -1.1957 -0.5711
  714SOL    HW2 3099   2.017   0.144   4.297 -0.3104 -0.5828  1.1742
  714SOL     MW 3100   2.045   0.061   4.289  0.4973 -0.1931 -0.1573
  715SOL     OW 3101   4.401   1.567   0.399  0.7226  0.3645  0.4147
  715SOL    HW1 3102   4.426   1.657   0.380  2.7226 -0.5013 -1.3293
  715SOL    HW2 3103   4.385   1.528   0.313  0.8154 -1.1963  1.0821
  715SOL     MW 3104   4.402   1.573   0.385  0.9905  0.0539  0.2769
  716SOL     OW 3105   1.407   3.581   4.258  0.5494  0.3133  0.5806
  716SOL    HW1 3106   1.475   3.592   4.323 -0.2946  0.4149  1.4559
  716SOL    HW2 3107   1.441   3.625   4.180  1.2433  0.8536  1.1789
  716SOL     MW 3108   1.420   3.588   4.256  0.5302  0.3955  0.7692
  717SOL     OW 3109   1.884   4.295   2.519 -0.2476  0.0313 -0.0841
  717SOL    HW1 3110   1.906   4.208   2.486 -0.6515 -0.1751  0.1882
  717SOL    HW2 3111   1.969   4.340   2.527  0.0766 -0.7593  0.9591
  717SOL     MW 3112   1.898   4.290   2.516 -0.2578 -0.0964  0.0843
  718SOL     OW 3113   1.300   1.400   3.119  0.3515 -0.3855  0.0702
  718SOL    HW1 3114   1.218   1.430   3.080  0.4381  0.0042  0.1864
  718SOL    HW2 3115   1.331   1.331   3.059 -1.0841 -1.9804  1.1118
  718SOL     MW 3116   1.294   1.395   3.106  0.1788 -0.5397  0.2184
  719SOL     OW 3117   4.651   3.307   5.200 -0.9055  0.2273  0.0358
  719SOL    HW1 3118   4.599   3.367   5.147 -0.0286  1.1589  0.2087
  719SOL    HW2 3119   4.708   3.263   5.138 -0.5679  0.6004  0.0795
  719SOL     MW 3120   4.652   3.309   5.185 -0.7500  0.3943  0.0636
  720SOL     OW 3121   2.242   4.510   2.929  0.2387  0.0077  0.5598
  720SOL    HW1 3122   2.215   4.452   3.001 -0.6986  0.0097  0.2170
  720SOL    HW2 3123   2.327   4.477   2.902 -0.2532 -1.1644  0.4163
  720SOL     MW 3124   2.249   4.498   2.935  0.0557 -0.1421  0.4975
  721SOL     OW 3125   4.901   2.371   3.191 -0.1932  0.3297  0.2587
  721SOL    HW1 3126   4.937   2.283   3.199 -0.1908  0.1681 -1.3932
  721SOL    HW2 3127   4.975   2.429   3.207 -0.4507  0.0545  2.5366
  721SOL     MW 3128   4.915   2.367   3.194 -0.2258  0.2738  0.3388
  722SOL     OW 3129   4.585   0.421   1.559 -0.4790  0.2241 -0.6569
  722SOL    HW1 3130   4.657   0.378   1.513  0.4254  0.1454  0.8146
  722SOL    HW2 3131   4.510   0.412   1.499 -0.0577 -2.4412 -0.8672
  722SOL     MW 3132   4.584   0.414   1.545 -0.3093 -0.1272 -0.4955
  723SOL     OW 3133   4.684   0.561   3.937  0.1846 -0.0910  0.3538
  723SOL    HW1 3134   4.688   0.559   4.033 -1.0961 -0.3124  0.4187
  723SOL    HW2 3135   4.773   0.545   3.908  0.7342  0.7964  1.5242
  723SOL     MW 3136   4.696   0.559   3.946  0.0910 -0.0058  0.5119
  724SOL     OW 3137   2.083   2.441   1.137 -1.0270 -0.5406 -0.0525
  724SOL    HW1 3138   2.065   2.420   1.229 -2.0457 -2.1938 -0.6029
  724SOL    HW2 3139   2.122   2.361   1.101 -0.8478  0.0177 -1.1159
  724SOL     MW 3140   2.086   2.428   1.144 -1.1345 -0.6807 -0.2591
  725SOL     OW 3141   4.341   5.135   1.430 -0.2495  0.0122  0.1064
  725SOL    HW1 3142   4.283   5.078   1.480 -1.4812  0.4762 -0.7804
  725SOL    HW2 3143   4.337   5.220   1.475  1.4993 -0.5429  1.3616
  725SOL     MW 3144   4.333   5.139   1.442 -0.1833  0.0005  0.1535
  726SOL     OW 3145   4.569   2.946   2.709  0.4394  0.2287  0.5911
  726SOL    HW1 3146   4.652   2.927   2.754  0.1340  1.2385  1.5974
  726SOL    HW2 3147   4.596   2.996   2.631  0.7387  1.0250  1.1997
  726SOL     MW 3148   4.583   2.950   2.705  0.4386  0.4599  0.7978
  727SOL     OW 3149   5.104   1.713   4.191  0.5349  0.0935 -0.3081
  727SOL    HW1 3150   5.029   1.731   4.247  1.4383 -0.8874  1.2420
  727SOL    HW2 3151   5.085   1.759   4.109 -0.3765  2.2853  1.1040
  727SOL     MW 3152   5.092   1.721   4.188  0.5339  0.2485  0.0711
  728SOL     OW 3153   2.174   2.202   3.052 -0.0303 -0.1628  0.9580
  728SOL    HW1 3154   2.191   2.214   3.145  0.9943 -0.3607  0.8084
  728SOL    HW2 3155   2.206   2.283   3.012  1.0666 -0.7615  0.6097
  728SOL     MW 3156   2.181   2.214   3.059  0.2413 -0.2648  0.8943
  729SOL     OW 3157   3.040   2.532   0.305  0.6478 -0.2836  0.1351
  729SOL    HW1 3158   2.976   2.461   0.310 -0.5649  0.8308  0.7540
  729SOL    HW2 3159   2.987   2.611   0.297  2.0098  0.4172 -2.4666
  729SOL     MW 3160   3.025   2.533   0.304  0.6669 -0.0512 -0.1187
  730SOL     OW 3161   2.077   1.530   2.157  0.0693  0.2616  0.5335
  730SOL    HW1 3162   2.055   1.450   2.109  2.0531 -0.4348  0.7352
  730SOL    HW2 3163   1.993   1.573   2.172 -0.7760 -0.4966 -1.8244
  730SOL     MW 3164   2.063   1.525   2.153  0.2150  0.0754  0.2575
  731SOL     OW 3165   4.968   2.190   1.594 -0.0481 -0.0857 -0.0724
  731SOL    HW1 3166   5.010   2.251   1.533 -1.3731 -1.8956 -2.9189
  731SOL    HW2 3167   4.988   2.104   1.559 -1.1449 -1.1718  1.8943
  731SOL     MW 3168   4.976   2.187   1.582 -0.3581 -0.4564 -0.1850
  732SOL     OW 3169   1.887   2.890   0.667  0.1579  0.2611 -0.3600
  732SOL    HW1 3170   1.933   2.973   0.656 -0.6548  0.8475  0.5572
  732SOL    HW2 3171   1.927   2.850   0.744 -0.6831  0.6577  0.2911
  732SOL     MW 3172   1.898   2.895   0.676 -0.0538  0.3869 -0.1593
  733SOL     OW 3173   4.793   2.947   3.655  0.0086 -0.3937  0.5474
  733SOL    HW1 3174   4.822   2.997   3.731  0.5489  1.1954 -0.6812
  733SOL    HW2 3175   4.851   2.975   3.584 -0.6267 -1.6947 -0.5187
  733SOL     MW 3176   4.804   2.957   3.655 -0.0036 -0.3568  0.2537
  734SOL     OW 3177   2.347   3.043   0.008 -0.1373  0.4418 -0.1593
  734SOL    HW1 3178   2.371   3.014  -0.080 -0.6550  2.3309 -0.9611
  734SOL    HW2 3179   2.254   3.019   0.017  0.3874 -1.4028  0.6060
  734SOL     MW 3180   2.338   3.036  -0.002 -0.1364  0.4475 -0.1640
  735SOL     OW 3181   2.321   5.176   0.182 -0.2725 -0.0478 -0.4649
  735SOL    HW1 3182   2.247   5.227   0.215 -0.0170  0.7401 -1.1037
  735SOL    HW2 3183   2.369   5.150   0.260 -0.1180  1.1260 -0.1589
  735SOL     MW 3184   2.318   5.179   0.196 -0.2200  0.2033 -0.5075
  736SOL     OW 3185   1.757   5.225   2.764 -0.3643 -0.4701  0.4664
  736SOL    HW1 3186   1.801   5.142   2.785  1.0245  0.0939 -0.1537
  736SOL    HW2 3187   1.812   5.292   2.805  0.2644  0.3595 -1.7033
  736SOL     MW 3188   1.770   5.223   2.772 -0.1060 -0.2917  0.1093
  737SOL     OW 3189   2.951   0.097   2.367 -0.4610  0.1206 -0.0928
  737SOL    HW1 3190   2.926   0.143   2.447 -0.0183  0.6807 -0.2704
  737SOL    HW2 3191   2.883   0.032   2.354 -0.2941 -0.2867  1.0004
  737SOL     MW 3192   2.939   0.094   2.375 -0.3830  0.1402  0.0244
  738SOL     OW 3193   4.596   2.231   4.821 -0.2322 -0.2121 -0.3553
  738SOL    HW1 3194   4.619   2.138   4.819  0.1154 -0.1123 -1.4837
  738SOL    HW2 3195   4.633   2.266   4.740 -0.1181  0.9730  0.2091
  738SOL     MW 3196   4.603   2.223   4.810 -0.1731 -0.0476 -0.4275
  739SOL     OW 3197   0.349   3.107   5.045 -0.2069 -0.1330  0.1238
  739SOL    HW1 3198   0.294   3.028   5.043 -0.4722  0.0711 -1.2856
  739SOL    HW2 3199   0.439   3.073   5.048 -0.3509 -0.4794  0.6469
  739SOL     MW 3200   0.354   3.092   5.045 -0.2593 -0.1512  0.0104
  740SOL     OW 3201   3.636   4.538   2.899  0.3029 -0.1753  0.1740
  740SOL    HW1 3202   3.659   4.461   2.951  0.1244 -0.3188  0.0436
  740SOL    HW2 3203   3.651   4.511   2.808  0.5424  0.0483  0.1451
  740SOL     MW 3204   3.641   4.525   2.894  0.3107 -0.1650  0.1536
  741SOL     OW 3205   4.043   0.190   3.593 -0.0145 -0.0048 -0.0294
  741SOL    HW1 3206   4.075   0.138   3.668 -0.2605 -1.4863 -0.9245
  741SOL    HW2 3207   3.950   0.202   3.611 -0.4858 -1.9624 -0.9683
  741SOL     MW 3208   4.036   0.185   3.605 -0.1063 -0.4450 -0.2641
  742SOL     OW 3209   4.965   2.466   3.586  0.5792 -0.2058  0.1779
  742SOL    HW1 3210   4.939   2.540   3.640 -0.7073 -0.5075 -0.0095
  742SOL    HW2 3211   5.047   2.436   3.624  0.0176 -0.0129  1.5508
  742SOL     MW 3212   4.972   2.472   3.598  0.3427 -0.2197  0.3296
  743SOL     OW 3213   4.503   0.245   1.214 -0.2104 -0.5104 -0.3833
  743SOL    HW1 3214   4.415   0.254   1.250 -0.5628 -3.1562 -0.4526
  743SOL    HW2 3215   4.495   0.276   1.123 -1.1127 -0.9101 -0.4401
  743SOL     MW 3216   4.491   0.250   1.207 -0.3710 -0.9003 -0.3994
  744SOL     OW 3217   4.752   4.596   1.136 -0.5362 -0.6269 -0.5558
  744SOL    HW1 3218   4.725   4.686   1.117 -2.0716 -0.9492  0.0202
  744SOL    HW2 3219   4.670   4.551   1.157  0.1571 -2.3038 -1.3885
  744SOL     MW 3220   4.738   4.602   1.136 -0.6440 -0.8829 -0.5887
  745SOL     OW 3221   3.297   1.921   2.834 -0.5507 -0.0485 -0.1401
  745SOL    HW1 3222   3.233   1.875   2.889  1.1934 -0.5437  1.5494
  745SOL    HW2 3223   3.333   1.853   2.777  0.7980 -0.5037  1.1897
  745SOL     MW 3224   3.294   1.906   2.834 -0.1548 -0.1702  0.2464
  746SOL     OW 3225   4.837   3.687   3.947 -0.2775  0.2757 -0.3175
  746SOL    HW1 3226   4.879   3.601   3.943 -2.5152 -0.8379 -0.8968
  746SOL    HW2 3227   4.908   3.748   3.963  1.5008 -1.5757 -0.9863
  746SOL     MW 3228   4.851   3.684   3.948 -0.3363 -0.1039 -0.4772
  747SOL     OW 3229   0.013   3.762   4.810 -0.3746  0.1183  0.4113
  747SOL    HW1 3230  -0.059   3.812   4.771 -0.0619  0.5709  0.4148
  747SOL    HW2 3231   0.075   3.750   4.738 -0.4740 -0.3185  0.3955
  747SOL     MW 3232   0.012   3.767   4.796 -0.3473  0.1203  0.4097
  748SOL     OW 3233   2.275   2.075   4.322  0.5122  0.5029  0.0647
  748SOL    HW1 3234   2.256   2.101   4.231 -1.7246 -0.6872  0.1695
  748SOL    HW2 3235   2.365   2.042   4.318  0.7744  1.3081 -1.5285
  748SOL     MW 3236   2.284   2.074   4.310  0.2595  0.4536 -0.1258
  749SOL     OW 3237   3.346   4.969   3.648  0.7229 -0.3521 -0.2811
  749SOL    HW1 3238   3.425   4.952   3.598 -0.2029 -0.9418 -1.5597
  749SOL    HW2 3239   3.280   4.993   3.583  0.2569  1.7073  0.9072
  749SOL     MW 3240   3.347   4.970   3.634  0.5448 -0.1639 -0.2926
  750SOL     OW 3241   5.094   2.131   1.158 -0.3334  0.5509  0.4536
  750SOL    HW1 3242   5.175   2.181   1.173  0.6753 -0.5499 -1.2049
  750SOL    HW2 3243   5.082   2.081   1.239  2.2839 -1.4796 -0.3491
  750SOL     MW 3244   5.103   2.131   1.171  0.1308  0.1501  0.1385
  751SOL     OW 3245   4.829   2.585   2.862 -0.7004 -0.4137  0.2951
  751SOL    HW1 3246   4.779   2.562   2.784 -0.8530 -1.3668  0.6598
  751SOL    HW2 3247   4.765   2.580   2.933 -0.3869 -0.3231  0.5839
  751SOL     MW 3248   4.815   2.581   2.861 -0.6798 -0.5241  0.3788
  752SOL     OW 3249   2.176   3.341   0.693 -0.0434 -0.1523  0.1679
  752SOL    HW1 3250   2.157   3.432   0.669 -0.1279 -0.4703 -1.0546
  752SOL    HW2 3251   2.126   3.290   0.630  0.9627 -1.0378  0.0740
  752SOL     MW 3252   2.167   3.346   0.681  0.0746 -0.3064 -0.0006
  753SOL     OW 3253   3.945   4.294   1.276 -0.0503 -0.1761  0.3472
  753SOL    HW1 3254   3.906   4.245   1.204  0.3183  0.0121  0.0227
  753SOL    HW2 3255   3.908   4.254   1.355 -2.3687  1.2407  0.0125
  753SOL     MW 3256   3.936   4.282   1.277 -0.2999  0.0294  0.2628
  754SOL     OW 3257   0.776   0.871   2.755 -0.7932  0.2529 -0.9686
  754SOL    HW1 3258   0.773   0.844   2.847  1.4961  1.0262 -0.6323
  754SOL    HW2 3259   0.711   0.940   2.749 -1.6962 -0.5161 -0.1759
  754SOL     MW 3260   0.767   0.876   2.766 -0.6158  0.2534 -0.8241
  755SOL     OW 3261   3.155   0.057   1.037 -0.2226 -0.2712 -0.5887
  755SOL    HW1 3262   3.172   0.149   1.055 -0.2143 -0.1176 -1.3878
  755SOL    HW2 3263   3.062   0.053   1.015  0.2006 -0.1434 -2.5015
  755SOL     MW 3264   3.145   0.068   1.036 -0.1674 -0.2351 -0.9358
  756SOL     OW 3265   5.002   3.832   1.737  0.0542  0.3924 -0.2278
  756SOL    HW1 3266   5.067   3.765   1.715 -1.0124 -0.2164 -1.5619
  756SOL    HW2 3267   4.946   3.838   1.660 -1.2436  1.2057  0.7537
  756SOL     MW 3268   5.003   3.824   1.725 -0.2485  0.4186 -0.2729
  757SOL     OW 3269   0.332   2.247   3.822 -0.0522 -0.5795  0.1844
  757SOL    HW1 3270   0.293   2.246   3.910 -1.4209 -1.2384 -0.4123
  757SOL    HW2 3271   0.401   2.181   3.825  0.3490 -0.1294  0.9593
  757SOL     MW 3272   0.336   2.239   3.834 -0.1760 -0.6062  0.2072
  758SOL     OW 3273   1.986   4.550   1.118 -0.8664  0.2509  0.0901
  758SOL    HW1 3274   2.058   4.613   1.109 -0.3095 -0.3117  0.4967
  758SOL    HW2 3275   1.967   4.550   1.212 -0.7697 -0.2900  0.1096
  758SOL     MW 3276   1.993   4.558   1.129 -0.7827  0.1097  0.1446
  759SOL     OW 3277   3.538   1.315   2.626 -0.2422  0.8530 -0.1614
  759SOL    HW1 3278   3.468   1.273   2.577 -0.1417 -0.3853  0.7364
  759SOL    HW2 3279   3.495   1.355   2.701  0.0733 -0.3326  0.6547
  759SOL     MW 3280   3.524   1.315   2.629 -0.1889  0.5427  0.0580
  760SOL     OW 3281   1.171   2.226   3.000  0.6408  0.0755  0.0961
  760SOL    HW1 3282   1.176   2.297   2.936  1.7165 -0.2337 -0.1671
  760SOL    HW2 3283   1.195   2.147   2.952 -0.1055 -0.4119  0.4988
  760SOL     MW 3284   1.175   2.225   2.986  0.6830 -0.0265  0.1140
  761SOL     OW 3285   1.715   2.726   1.266  0.0803 -0.2966  0.5799
  761SOL    HW1 3286   1.645   2.677   1.224  1.6980 -1.7314 -0.5554
  761SOL    HW2 3287   1.672   2.800   1.308 -2.3288 -2.2616  1.6706
  761SOL     MW 3288   1.701   2.729   1.266 -0.0210 -0.7318  0.5742
  762SOL     OW 3289   3.259   1.854   2.097 -0.1745  0.4751 -0.1822
  762SOL    HW1 3290   3.247   1.765   2.065  1.9740  0.2020 -0.3602
  762SOL    HW2 3291   3.321   1.894   2.035  1.6557  0.9148  1.8393
  762SOL     MW 3292   3.266   1.848   2.085  0.3348  0.4964  0.0538
  763SOL     OW 3293   3.822   3.710   0.460  0.1379  0.6159  0.4854
  763SOL    HW1 3294   3.892   3.647   0.444  0.6929  1.2160  0.5435
  763SOL    HW2 3295   3.769   3.670   0.529  0.2773  0.0492  0.2707
  763SOL     MW 3296   3.824   3.697   0.467  0.2268  0.6202  0.4653
  764SOL     OW 3297   2.148   3.757   4.374 -0.3743 -0.2310 -0.4044
  764SOL    HW1 3298   2.127   3.735   4.464 -0.2325  0.9537 -0.0649
  764SOL    HW2 3299   2.159   3.673   4.330 -1.2263 -0.8222  0.4933
  764SOL     MW 3300   2.147   3.744   4.380 -0.4652 -0.1550 -0.2461
  765SOL     OW 3301   1.083   0.300   5.334  0.9327  0.2114  0.1461
  765SOL    HW1 3302   1.057   0.368   5.396  1.2656 -1.1351  1.8047
  765SOL    HW2 3303   1.012   0.298   5.270 -0.0438  0.7726  1.1911
  765SOL     MW 3304   1.071   0.309   5.334  0.8503  0.1109  0.4922
  766SOL     OW 3305   1.895   5.293   4.764  0.1754  0.2673  0.5189
  766SOL    HW1 3306   1.976   5.245   4.744 -0.4294 -0.3513 -0.5204
  766SOL    HW2 3307   1.918   5.351   4.836  1.2552 -0.7158  0.9753
  766SOL     MW 3308   1.908   5.294   4.771  0.2362  0.0623  0.4443
  767SOL     OW 3309   2.642   5.004   5.148  0.3484 -0.6812  0.5852
  767SOL    HW1 3310   2.611   4.999   5.239  0.9313 -2.0768  0.7220
  767SOL    HW2 3311   2.707   4.934   5.141  0.7993 -0.1460 -0.7275
  767SOL     MW 3312   2.646   4.994   5.159  0.4807 -0.7913  0.4347
  768SOL     OW 3313   0.365   3.235   4.779  0.4759  0.2968  0.0070
  768SOL    HW1 3314   0.367   3.204   4.870  1.1848  0.1185 -0.0661
  768SOL    HW2 3315   0.448   3.206   4.742 -0.4579 -0.9961 -1.1464
  768SOL     MW 3316   0.376   3.227   4.786  0.4471  0.1085 -0.1500
  769SOL     OW 3317   3.037   0.749   2.652 -0.0575  0.1411 -0.2481
  769SOL    HW1 3318   3.010   0.672   2.602  0.3587 -0.2848  0.1873
  769SOL    HW2 3319   2.960   0.806   2.651 -0.4818 -0.4272 -0.2732
  769SOL     MW 3320   3.024   0.747   2.645 -0.0585  0.0138 -0.1956
  770SOL     OW 3321   3.869   3.946   3.522 -0.4197 -0.6366  0.2303
  770SOL    HW1 3322   3.838   3.890   3.594  0.7122 -0.5654  0.7757
  770SOL    HW2 3323   3.958   3.917   3.506 -0.0392  0.6002  0.0918
  770SOL     MW 3324   3.876   3.935   3.530 -0.2261 -0.4692  0.2824
  771SOL     OW 3325   4.643   3.111   0.857 -0.2696 -0.2093  0.0477
  771SOL    HW1 3326   4.660   3.187   0.802 -1.0900 -0.7495 -0.9635
  771SOL    HW2 3327   4.704   3.120   0.930  1.3443  0.1504 -1.3097
  771SOL     MW 3328   4.653   3.122   0.859 -0.1680 -0.2324 -0.2555
  772SOL     OW 3329   1.138   3.775   2.948  0.3778 -0.2370 -0.0636
  772SOL    HW1 3330   1.120   3.691   2.905 -1.6772  0.5194 -0.7075
  772SOL    HW2 3331   1.099   3.766   3.035  0.7098 -0.1697  0.0932
  772SOL     MW 3332   1.131   3.763   2.953  0.1572 -0.1315 -0.1260
  773SOL     OW 3333   3.256   2.130   2.695  0.1282  0.5640  0.2368
  773SOL    HW1 3334   3.286   2.059   2.752 -0.6054 -0.2867 -0.4216
  773SOL    HW2 3335   3.291   2.209   2.735  0.5929 -0.1277  1.2250
  773SOL     MW 3336   3.265   2.131   2.707  0.0938  0.3666  0.2790
  774SOL     OW 3337   1.670   1.548   4.804  0.2033 -0.3243  0.4985
  774SOL    HW1 3338   1.699   1.457   4.805  0.3069 -0.2930  0.4255
  774SOL    HW2 3339   1.669   1.574   4.896 -0.1112 -0.4885  0.5394
  774SOL     MW 3340   1.674   1.540   4.816  0.1763 -0.3413  0.4944
  775SOL     OW 3341   0.794   4.809   1.599  0.3997 -0.1344 -0.3791
  775SOL    HW1 3342   0.832   4.896   1.609 -0.4427  0.1865  0.0640
  775SOL    HW2 3343   0.786   4.776   1.688 -1.9140  0.4850 -0.3303
  775SOL     MW 3344   0.798   4.816   1.612 -0.0043 -0.0140 -0.3161
  776SOL     OW 3345   1.372   0.049   1.771  0.1987  0.5664  0.0060
  776SOL    HW1 3346   1.296   0.107   1.771 -1.1005 -1.0992 -1.1611
  776SOL    HW2 3347   1.338  -0.036   1.799  2.1586  0.3987  2.1269
  776SOL     MW 3348   1.358   0.045   1.775  0.2833  0.3317  0.1281
  777SOL     OW 3349   0.994   0.121   2.991  0.3901  0.1104 -0.0994
  777SOL    HW1 3350   0.955   0.171   2.919  0.6863  1.0979  0.4157
  777SOL    HW2 3351   0.979   0.175   3.068  0.1401 -0.9091  0.5784
  777SOL     MW 3352   0.987   0.134   2.991  0.3960  0.1063  0.0533
  778SOL     OW 3353   0.173   1.109   2.251 -0.0288 -0.2347 -0.2057
  778SOL    HW1 3354   0.161   1.203   2.255 -1.7436 -0.4822  0.8620
  778SOL    HW2 3355   0.138   1.076   2.334 -0.0086 -1.8534 -0.8193
  778SOL     MW 3356   0.167   1.117   2.262 -0.2458 -0.4736 -0.1475
  779SOL     OW 3357   4.273   2.689   0.409  0.1961  0.1125 -0.4093
  779SOL    HW1 3358   4.216   2.661   0.481  0.9217  0.5422  0.3457
  779SOL    HW2 3359   4.291   2.781   0.428  0.0195  0.3558 -1.3982
  779SOL     MW 3360   4.268   2.697   0.421  0.2664  0.1987 -0.4392
  780SOL     OW 3361   2.388   3.012   2.849 -0.3836  0.1346  0.3280
  780SOL    HW1 3362   2.456   3.079   2.846 -1.5076  1.3191  0.9947
  780SOL    HW2 3363   2.370   2.999   2.942 -0.2362 -1.0421  0.2049
  780SOL     MW 3364   2.394   3.019   2.860 -0.5086  0.1356  0.3976
  781SOL     OW 3365   2.724   3.527   2.928  0.4127  0.1084  0.4916
  781SOL    HW1 3366   2.699   3.547   3.018  0.8077 -0.4682  0.7301
  781SOL    HW2 3367   2.644   3.493   2.888  0.2161  0.4424  0.6032
  781SOL     MW 3368   2.711   3.525   2.934  0.4381  0.0773  0.5365
  782SOL     OW 3369   3.875   3.035   1.634  0.4968 -0.0541  0.1213
  782SOL    HW1 3370   3.806   3.067   1.691 -0.9047 -0.8515 -1.1056
  782SOL    HW2 3371   3.834   2.965   1.583  1.9867 -0.0133 -1.1733
  782SOL     MW 3372   3.861   3.030   1.635  0.5081 -0.1509 -0.2015
  783SOL     OW 3373   4.998   5.133   3.999 -0.5614  0.2017 -0.0571
  783SOL    HW1 3374   4.939   5.207   4.013 -0.7752  0.2080 -0.9504
  783SOL    HW2 3375   5.079   5.158   4.044  0.6567  2.6292 -3.4422
  783SOL     MW 3376   5.001   5.145   4.007 -0.4329  0.5133 -0.6048
  784SOL     OW 3377   3.222   3.292   0.431  0.1347 -0.1250 -0.0689
  784SOL    HW1 3378   3.174   3.210   0.432  0.7124 -0.4572  1.0360
  784SOL    HW2 3379   3.311   3.268   0.402  0.2084  0.1606 -0.0813
  784SOL     MW 3380   3.228   3.279   0.427  0.2181 -0.1310  0.0709
  785SOL     OW 3381   1.312   3.474   5.027  0.2950 -0.0242  0.0934
  785SOL    HW1 3382   1.224   3.443   5.007  0.0021 -0.0052  1.3040
  785SOL    HW2 3383   1.337   3.528   4.952 -0.1940 -1.1078 -0.8616
  785SOL     MW 3384   1.304   3.477   5.015  0.1949 -0.1605  0.1261
  786SOL     OW 3385   3.677   2.972   4.972  0.3036  0.0586 -0.3925
  786SOL    HW1 3386   3.615   3.029   5.018  1.5183  0.3124  0.9861
  786SOL    HW2 3387   3.629   2.891   4.958 -0.0957 -0.0298  1.3830
  786SOL     MW 3388   3.663   2.969   4.976  0.4080  0.0798  0.0112
  787SOL     OW 3389   5.109   3.027   2.020  0.0836 -0.3463  0.3894
  787SOL    HW1 3390   5.108   3.059   1.929 -1.2879 -1.6139 -0.0801
  787SOL    HW2 3391   5.158   3.093   2.068  0.5761  0.5099 -1.2285
  787SOL     MW 3392   5.115   3.040   2.014 -0.0289 -0.3989  0.1222
  788SOL     OW 3393   4.892   0.762   3.157 -0.4447  0.4451 -0.0583
  788SOL    HW1 3394   4.870   0.790   3.068  0.0600 -0.0129 -0.3304
  788SOL    HW2 3395   4.980   0.798   3.171 -0.0800 -0.3901 -0.1497
  788SOL     MW 3396   4.901   0.770   3.147 -0.3334  0.2796 -0.1049
  789SOL     OW 3397   0.871   1.039   5.185  0.2780 -0.1599  0.0728
  789SOL    HW1 3398   0.827   1.038   5.269 -0.0823  2.5984 -0.0349
  789SOL    HW2 3399   0.947   1.096   5.198  1.6585 -1.7425 -0.7962
  789SOL     MW 3400   0.875   1.046   5.197  0.4086 -0.0094 -0.0522
  790SOL     OW 3401   0.139   0.909   4.511  0.4618  0.1602  0.3765
  790SOL    HW1 3402   0.225   0.889   4.473  1.5113  2.4540  1.4708
  790SOL    HW2 3403   0.115   0.830   4.560  1.4649 -0.8659 -0.7440
  790SOL     MW 3404   0.147   0.896   4.512  0.7246  0.3225  0.3732
  791SOL     OW 3405   2.952   0.902   0.963 -0.1082  0.1533 -0.4902
  791SOL    HW1 3406   3.031   0.956   0.950 -0.2852 -0.0500 -2.4648
  791SOL    HW2 3407   2.932   0.912   1.056  1.5288  1.2129 -0.2294
  791SOL     MW 3408   2.960   0.910   0.973  0.0787  0.2629 -0.7096
  792SOL     OW 3409   2.921   0.118   3.789  0.4702  0.3074 -0.7080
  792SOL    HW1 3410   2.984   0.114   3.717 -0.7273  0.6530 -1.8005
  792SOL    HW2 3411   2.964   0.072   3.862  1.5267 -0.4132 -1.7683
  792SOL     MW 3412   2.935   0.112   3.789  0.4521  0.2594 -0.9836
  793SOL     OW 3413   4.981   0.985   4.966  0.3810  0.1196 -0.1644
  793SOL    HW1 3414   4.949   0.944   4.885 -0.2209 -0.8922  0.5857
  793SOL    HW2 3415   4.948   0.930   5.036  0.6317  1.1815  0.8059
  793SOL     MW 3416   4.973   0.973   4.964  0.3360  0.1260  0.0559
  794SOL     OW 3417   3.623   2.295   4.669 -0.2714  0.2019  0.3687
  794SOL    HW1 3418   3.584   2.214   4.703  1.7537 -0.7318  0.5752
  794SOL    HW2 3419   3.703   2.266   4.625  0.2568  2.0542  0.0698
  794SOL     MW 3420   3.629   2.281   4.668  0.0554  0.3195  0.3569
  795SOL     OW 3421   2.174   2.580   5.048 -0.4896  0.3282  0.3939
  795SOL    HW1 3422   2.253   2.599   4.997 -0.5714 -0.0014  0.1370
  795SOL    HW2 3423   2.113   2.542   4.984 -0.5712 -0.1432  0.7441
  795SOL     MW 3424   2.177   2.577   5.033 -0.5105  0.2256  0.4059
  796SOL     OW 3425   2.072   3.842   1.733  0.4242 -0.2301 -0.1830
  796SOL    HW1 3426   2.011   3.769   1.728  0.5379 -0.2468 -1.4970
  796SOL    HW2 3427   2.103   3.841   1.824  0.1648 -1.5911 -0.0996
  796SOL     MW 3428   2.068   3.832   1.744  0.4055 -0.4064 -0.3406
  797SOL     OW 3429   2.931   1.502   0.412  0.6269  0.9160 -0.2197
  797SOL    HW1 3430   2.916   1.475   0.502 -0.3729 -1.4201 -1.0527
  797SOL    HW2 3431   3.022   1.478   0.395  0.5140  0.4082 -0.1301
  797SOL     MW 3432   2.941   1.495   0.421  0.4845  0.5519 -0.3148
  798SOL     OW 3433   3.983   5.023   3.812  0.2674 -0.0308  0.1378
  798SOL    HW1 3434   3.969   5.056   3.901  0.2602 -1.1627  0.5682
  798SOL    HW2 3435   4.072   5.052   3.790  0.9858 -1.3108  1.2470
  798SOL     MW 3436   3.993   5.031   3.821  0.3584 -0.3396  0.3349
  799SOL     OW 3437   2.351   1.189   0.191  0.1859  0.0700 -0.3360
  799SOL    HW1 3438   2.394   1.115   0.147  0.5772 -0.8020  1.4641
  799SOL    HW2 3439   2.354   1.260   0.126  2.0041 -0.7577 -1.2138
  799SOL     MW 3440   2.357   1.189   0.177  0.4687 -0.1476 -0.2180
  800SOL     OW 3441   2.251   2.162   0.140 -0.7605 -0.4795  0.1324
  800SOL    HW1 3442   2.265   2.230   0.207  0.0632 -1.8015  1.3399
  800SOL    HW2 3443   2.337   2.149   0.101 -0.9822 -0.6146 -0.3149
  800SOL     MW 3444   2.264   2.169   0.144 -0.6835 -0.6660  0.2297
  801SOL     OW 3445   3.541   3.135   4.114  0.2498  0.3439  0.5755
  801SOL    HW1 3446   3.550   3.230   4.105 -0.2472  0.3882  0.5407
  801SOL    HW2 3447   3.448   3.121   4.130  0.2060 -0.1931 -0.1265
  801SOL     MW 3448   3.531   3.146   4.114  0.1806  0.2808  0.4812
  802SOL     OW 3449   0.250   3.895   3.231 -0.1070  0.1194 -0.0207
  802SOL    HW1 3450   0.186   3.925   3.295 -0.7207 -0.0714 -0.5365
  802SOL    HW2 3451   0.202   3.896   3.148  0.3708 -0.6271 -0.3088
  802SOL     MW 3452   0.235   3.899   3.229 -0.1244 -0.0006 -0.1236
  803SOL     OW 3453   4.671   4.379   4.269 -0.2497 -0.4243  0.9597
  803SOL    HW1 3454   4.592   4.433   4.258 -0.3769 -0.8555 -0.3904
  803SOL    HW2 3455   4.666   4.316   4.197  1.7049  0.0191  0.4066
  803SOL     MW 3456   4.660   4.378   4.258 -0.0158 -0.4227  0.7161
  804SOL     OW 3457   1.477   3.630   3.987  0.6028 -0.2225 -0.2789
  804SOL    HW1 3458   1.552   3.573   3.970  1.4732  1.1018 -0.9922
  804SOL    HW2 3459   1.402   3.571   3.994  1.6888 -1.5387  0.2614
  804SOL     MW 3460   1.477   3.615   3.986  0.8533 -0.2214 -0.3010
  805SOL     OW 3461   2.948   5.040   0.931  0.0228  0.4028 -0.0232
  805SOL    HW1 3462   3.036   5.074   0.910  0.2467 -0.8790 -1.2295
  805SOL    HW2 3463   2.893   5.071   0.859 -0.2851  0.2679  0.1536
  805SOL     MW 3464   2.952   5.048   0.919  0.0120  0.2214 -0.1549
  806SOL     OW 3465   3.937   3.735   4.358  0.1478  0.5747  0.0699
  806SOL    HW1 3466   4.012   3.794   4.366  1.5720 -1.1754  0.0799
  806SOL    HW2 3467   3.927   3.696   4.446  1.1251 -1.3958 -0.6579
  806SOL     MW 3468   3.945   3.737   4.371  0.4552  0.0984 -0.0220
  807SOL     OW 3469   4.338   1.452   0.169 -0.1609  0.1146  0.3516
  807SOL    HW1 3470   4.390   1.447   0.089 -1.3681  2.1373 -0.6061
  807SOL    HW2 3471   4.311   1.362   0.186 -0.3240 -0.2753 -1.8245
  807SOL     MW 3472   4.342   1.440   0.161 -0.3363  0.3236 -0.0496
  808SOL     OW 3473   0.139   3.178   4.375  0.2722  0.3196 -0.0088
  808SOL    HW1 3474   0.233   3.173   4.357  0.2505 -0.2941  0.0528
  808SOL    HW2 3475   0.111   3.087   4.387 -0.5451  0.4070 -1.1164
  808SOL     MW 3476   0.147   3.166   4.374  0.1648  0.2522 -0.1427
  809SOL     OW 3477   1.715   4.805   3.649  0.1672  0.0621 -0.1236
  809SOL    HW1 3478   1.807   4.816   3.628  0.1457  0.0952 -0.1995
  809SOL    HW2 3479   1.689   4.726   3.603  0.0181  0.3564 -0.5511
  809SOL     MW 3480   1.723   4.797   3.641  0.1454  0.1040 -0.1880
  810SOL     OW 3481   3.486   4.333   3.949  0.0102  0.6147 -0.0355
  810SOL    HW1 3482   3.507   4.240   3.939  0.1145  0.5615  0.6102
  810SOL    HW2 3483   3.401   4.343   3.908 -1.7662 -0.5747  3.1473
  810SOL     MW 3484   3.478   4.322   3.943 -0.2038  0.4556  0.4546
  811SOL     OW 3485   4.461   2.602   4.416 -0.0354  0.8659 -0.2315
  811SOL    HW1 3486   4.490   2.561   4.334 -1.7251  0.7399 -0.7865
  811SOL    HW2 3487   4.542   2.626   4.461  0.9120  1.0129 -1.9760
  811SOL     MW 3488   4.475   2.600   4.411 -0.1304  0.8685 -0.5258
  812SOL     OW 3489   3.190   4.971   2.731 -0.0239  0.5905  0.6938
  812SOL    HW1 3490   3.280   4.949   2.757  0.0410  0.2600  0.1993
  812SOL    HW2 3491   3.167   4.904   2.666 -0.3053  1.1995  0.1581
  812SOL     MW 3492   3.199   4.959   2.726 -0.0516  0.6261  0.5619
  813SOL     OW 3493   0.305   2.830   1.557 -0.6445  0.3799 -0.2591
  813SOL    HW1 3494   0.270   2.741   1.556  1.0798 -0.3572  1.5910
  813SOL    HW2 3495   0.352   2.838   1.474 -1.5885 -0.0957 -0.8539
  813SOL     MW 3496   0.307   2.819   1.547 -0.5446  0.2246 -0.0984
  814SOL     OW 3497   3.061   4.879   4.988  0.1750 -0.2184  0.0601
  814SOL    HW1 3498   3.082   4.790   5.017 -1.5326 -0.3745  0.9279
  814SOL    HW2 3499   3.140   4.929   5.004  1.7930 -1.9754 -2.1659
  814SOL     MW 3500   3.074   4.874   4.994  0.1635 -0.4633 -0.1137
  815SOL     OW 3501   0.258   1.007   3.249 -0.0765 -0.3167  0.3770
  815SOL    HW1 3502   0.270   0.925   3.202  0.4754 -0.0601  0.0629
  815SOL    HW2 3503   0.198   0.986   3.320  0.7062 -1.1782  0.7874
  815SOL     MW 3504   0.252   0.994   3.252  0.0943 -0.3941  0.3893
  816SOL     OW 3505   0.732   3.600   3.869 -0.0203  0.1735 -0.6556
  816SOL    HW1 3506   0.784   3.670   3.829  0.6017  0.9381  1.4116
  816SOL    HW2 3507   0.796   3.536   3.899 -0.3966  0.2013  0.2185
  816SOL     MW 3508   0.747   3.601   3.868  0.0112  0.2749 -0.2791
  817SOL     OW 3509   0.230   3.878   2.956 -0.7692 -0.2601  0.3837
  817SOL    HW1 3510   0.170   3.920   2.895  0.6361 -0.6819 -1.3039
  817SOL    HW2 3511   0.216   3.784   2.944 -0.9788 -0.3507  1.2384
  817SOL     MW 3512   0.220   3.871   2.947 -0.6162 -0.3257  0.2771
  818SOL     OW 3513   2.096   0.106   3.544 -0.3655  0.6903 -0.3304
  818SOL    HW1 3514   2.065   0.186   3.501 -1.5782  0.6801  0.4930
  818SOL    HW2 3515   2.018   0.053   3.556  0.0123  0.4689  1.3929
  818SOL     MW 3516   2.082   0.110   3.540 -0.4724  0.6606 -0.0044
  819SOL     OW 3517   4.398   1.233   3.954 -0.2845  0.3793  0.2262
  819SOL    HW1 3518   4.368   1.239   4.044  0.1408  1.7823  0.2823
  819SOL    HW2 3519   4.494   1.235   3.960 -0.2558  0.7223 -0.2617
  819SOL     MW 3520   4.407   1.234   3.966 -0.2264  0.6028  0.1710
  820SOL     OW 3521   2.522   0.219   0.878 -0.1749 -0.7289 -0.0358
  820SOL    HW1 3522   2.453   0.270   0.921  0.0284 -1.1468  0.7956
  820SOL    HW2 3523   2.495   0.214   0.786 -1.2397 -0.8786  0.2799
  820SOL     MW 3524   2.509   0.225   0.872 -0.2852 -0.8015  0.1110
  821SOL     OW 3525   3.891   5.089   0.242  0.0538 -0.0932  0.0652
  821SOL    HW1 3526   3.916   5.151   0.173  0.8639 -1.2157 -0.6618
  821SOL    HW2 3527   3.935   5.008   0.219 -0.8893 -0.9172  1.0864
  821SOL     MW 3528   3.900   5.086   0.230  0.0368 -0.3424  0.1029
  822SOL     OW 3529   0.007   3.940   2.412  0.6539  0.0590 -0.5500
  822SOL    HW1 3530   0.019   4.033   2.431  2.3770 -0.3189  0.3037
  822SOL    HW2 3531   0.094   3.901   2.422  0.5964 -1.1487 -3.9083
  822SOL     MW 3532   0.020   3.947   2.416  0.8671 -0.1440 -0.8706
  823SOL     OW 3533   1.523   3.735   0.158  0.1778 -0.1362  0.7510
  823SOL    HW1 3534   1.528   3.639   0.158  0.6616 -0.1267  2.6380
  823SOL    HW2 3535   1.463   3.757   0.228 -0.7860  0.9319 -0.3811
  823SOL     MW 3536   1.516   3.726   0.167  0.1164  0.0017  0.8476
  824SOL     OW 3537   4.151   0.634   3.348 -0.3033 -0.2731 -0.2999
  824SOL    HW1 3538   4.149   0.546   3.384 -0.1449  0.2450  0.9968
  824SOL    HW2 3539   4.239   0.644   3.312  0.5049  0.2155  1.7679
  824SOL     MW 3540   4.162   0.624   3.348 -0.1796 -0.1442  0.1308
  825SOL     OW 3541   1.006   2.723   2.599  0.1968 -0.8855 -0.0367
  825SOL    HW1 3542   1.022   2.747   2.690 -1.1742  0.7152 -0.2038
  825SOL    HW2 3543   1.093   2.725   2.559  0.5344  0.7341  0.7078
  825SOL     MW 3544   1.019   2.727   2.606  0.0645 -0.4732  0.0372
  826SOL     OW 3545   2.954   1.070   3.132 -0.2452  0.2761 -0.6267
  826SOL    HW1 3546   3.033   1.091   3.181 -0.2368 -0.0920 -0.4839
  826SOL    HW2 3547   2.893   1.037   3.198 -0.0519 -0.7194 -0.9520
  826SOL     MW 3548   2.956   1.069   3.147 -0.2194  0.1015 -0.6500
  827SOL     OW 3549   1.849   1.073   4.292  0.2253  0.0795  0.0893
  827SOL    HW1 3550   1.837   0.993   4.242 -0.7005  0.1634  0.1685
  827SOL    HW2 3551   1.767   1.121   4.282 -0.0032  0.0769  1.7176
  827SOL     MW 3552   1.837   1.069   4.285  0.0775  0.0899  0.3079
  828SOL     OW 3553   4.775   0.222   0.578 -0.4100 -0.2267 -0.1206
  828SOL    HW1 3554   4.849   0.271   0.544 -0.4516  0.4970  0.8269
  828SOL    HW2 3555   4.795   0.130   0.557  0.3437  0.0443 -0.6003
  828SOL     MW 3556   4.787   0.216   0.571 -0.3189 -0.0994 -0.0607
  829SOL     OW 3557   1.502   1.594   3.012  0.4155  0.3226 -0.1285
  829SOL    HW1 3558   1.443   1.584   2.937 -1.0983  0.3568  1.0220
  829SOL    HW2 3559   1.449   1.565   3.087  2.2643 -0.7805  0.7834
  829SOL     MW 3560   1.487   1.589   3.012  0.4584  0.1858  0.1355
  830SOL     OW 3561   4.742   2.020   0.687  0.3688  0.1814 -0.5054
  830SOL    HW1 3562   4.774   2.035   0.776  2.5191  1.2786 -1.4042
  830SOL    HW2 3563   4.755   2.104   0.643 -1.6800 -0.0395 -1.5767
  830SOL     MW 3564   4.748   2.033   0.693  0.3818  0.2936 -0.7576
  831SOL     OW 3565   2.390   3.907   4.430  0.1868  0.1500  0.2542
  831SOL    HW1 3566   2.311   3.852   4.427 -0.6797  1.3322  0.9943
  831SOL    HW2 3567   2.383   3.954   4.513  0.5007  1.9757 -0.7255
  831SOL     MW 3568   2.379   3.906   4.440  0.1161  0.5350  0.2235
  832SOL     OW 3569   0.986   0.599   2.703 -0.2090 -0.1594  0.4936
  832SOL    HW1 3570   1.044   0.544   2.650  1.0315  0.1834  1.4633
  832SOL    HW2 3571   0.983   0.683   2.657 -1.6887 -0.8560 -0.7112
  832SOL     MW 3572   0.993   0.603   2.691 -0.2396 -0.2047  0.4635
  833SOL     OW 3573   3.506   2.711   4.891 -0.4476  0.0418 -0.2361
  833SOL    HW1 3574   3.579   2.654   4.916 -1.2076 -0.7973  0.1411
  833SOL    HW2 3575   3.429   2.668   4.929 -1.0647  1.2308 -0.1061
  833SOL     MW 3576   3.505   2.698   4.899 -0.6239  0.0866 -0.1712
  834SOL     OW 3577   4.068   4.680   1.828 -0.0834 -0.9190 -0.1973
  834SOL    HW1 3578   4.115   4.613   1.777  0.2504 -0.6604 -0.2322
  834SOL    HW2 3579   3.997   4.708   1.771  0.9872  0.2279 -1.0146
  834SOL     MW 3580   4.065   4.675   1.814  0.0964 -0.7391 -0.3064
  835SOL     OW 3581   0.769   4.754   2.899 -0.0606 -0.1175  0.0701
  835SOL    HW1 3582   0.757   4.664   2.930  1.0722 -0.5006 -0.5962
  835SOL    HW2 3583   0.838   4.748   2.834 -1.3091  0.9436 -1.3793
  835SOL     MW 3584   0.776   4.742   2.895 -0.0754 -0.0307 -0.2008
  836SOL     OW 3585   5.276   4.978   0.112  0.3787  0.4077  0.2736
  836SOL    HW1 3586   5.210   4.977   0.043 -0.6801  0.1515  1.2707
  836SOL    HW2 3587   5.259   5.059   0.160  2.3713  1.5715 -0.9449
  836SOL     MW 3588   5.265   4.988   0.109  0.4982  0.5239  0.2452
  837SOL     OW 3589   3.690   2.295   0.312 -0.0228 -0.7403 -0.0213
  837SOL    HW1 3590   3.690   2.383   0.350  0.6648 -0.8939  0.3412
  837SOL    HW2 3591   3.715   2.237   0.384  1.6691 -0.9940 -0.7804
  837SOL     MW 3592   3.693   2.299   0.326  0.2818 -0.7925 -0.0721
  838SOL     OW 3593   4.447   2.703   3.879 -0.4209 -0.3817 -0.0325
  838SOL    HW1 3594   4.399   2.645   3.938 -0.4530 -0.7183 -0.3881
  838SOL    HW2 3595   4.527   2.725   3.927 -0.1865 -1.1025 -0.0799
  838SOL     MW 3596   4.451   2.698   3.893 -0.3950 -0.5170 -0.0841
  839SOL     OW 3597   0.522   2.810   4.928 -0.2852 -0.6777 -0.0884
  839SOL    HW1 3598   0.439   2.856   4.917  0.0786 -0.2987 -1.3180
  839SOL    HW2 3599   0.587   2.867   4.887  1.0559  0.4296  3.3945
  839SOL     MW 3600   0.520   2.823   4.921 -0.0670 -0.4874  0.2001
  840SOL     OW 3601   1.163   4.531   0.291 -0.1144 -0.6415 -0.9173
  840SOL    HW1 3602   1.205   4.530   0.205 -2.1992  0.8253 -2.0051
  840SOL    HW2 3603   1.094   4.465   0.284  0.6812 -1.6166  0.1827
  840SOL     MW 3604   1.160   4.523   0.279 -0.2795 -0.5786 -0.9157
  841SOL     OW 3605   2.487   1.898   4.388  0.0761  0.1853 -0.4155
  841SOL    HW1 3606   2.575   1.934   4.381  0.6357 -0.7860  1.3112
  841SOL    HW2 3607   2.478   1.839   4.313  1.3928 -0.7165  0.1245
  841SOL     MW 3608   2.497   1.895   4.377  0.3163 -0.0545 -0.1253
  842SOL     OW 3609   4.086   3.863   0.708 -0.1191 -0.3119 -0.0902
  842SOL    HW1 3610   3.993   3.883   0.706 -0.2227 -0.8581 -1.2307
  842SOL    HW2 3611   4.106   3.851   0.800 -0.9439  0.8864  0.2521
  842SOL     MW 3612   4.077   3.864   0.719 -0.2380 -0.2284 -0.1924
  843SOL     OW 3613   1.127   4.902   0.143  0.3446 -0.1365  0.3260
  843SOL    HW1 3614   1.077   4.982   0.159 -2.0495 -1.6093  0.3777
  843SOL    HW2 3615   1.142   4.866   0.230 -0.1816 -0.6830  0.1955
  843SOL     MW 3616   1.123   4.908   0.156 -0.0293 -0.3950  0.3159
  844SOL     OW 3617   2.513   0.972   4.871 -0.3068  0.5962 -0.3175
  844SOL    HW1 3618   2.458   0.923   4.932  1.1912  0.6435  1.1218
  844SOL    HW2 3619   2.490   0.937   4.784 -1.2053 -0.7157  0.4301
  844SOL     MW 3620   2.503   0.962   4.867 -0.2300  0.4343 -0.0376
  845SOL     OW 3621   3.943   1.794   3.655 -0.2654  0.3502  0.0028
  845SOL    HW1 3622   3.978   1.706   3.644 -0.9546  0.1822 -0.8800
  845SOL    HW2 3623   3.981   1.825   3.737 -0.2272 -0.8688  0.4520
  845SOL     MW 3624   3.952   1.787   3.664 -0.3487  0.1727 -0.0527
  846SOL     OW 3625   1.277   0.144   4.981 -0.8336 -0.1799  0.3923
  846SOL    HW1 3626   1.352   0.136   5.039  0.0465  0.8226 -0.5852
  846SOL    HW2 3627   1.201   0.135   5.039  0.0244 -0.0081  1.5631
  846SOL     MW 3628   1.277   0.142   4.996 -0.6111 -0.0296  0.4170
  847SOL     OW 3629   2.840   3.416   4.444  0.3532 -0.3522 -0.3691
  847SOL    HW1 3630   2.808   3.364   4.370 -1.2520  0.2819 -0.1382
  847SOL    HW2 3631   2.856   3.352   4.513 -1.5086 -0.5849 -0.1259
  847SOL     MW 3632   2.838   3.401   4.443 -0.0906 -0.3008 -0.3084
  848SOL     OW 3633   2.682   2.483   0.159  0.1965  0.1549 -0.0366
  848SOL    HW1 3634   2.736   2.437   0.224 -0.0598  0.9505  0.7415
  848SOL    HW2 3635   2.634   2.548   0.209 -0.6712  0.1918 -0.8985
  848SOL     MW 3636   2.683   2.485   0.173  0.0526  0.2614 -0.0473
  849SOL     OW 3637   2.199   4.550   2.361  0.2470  0.7955  0.4065
  849SOL    HW1 3638   2.255   4.482   2.325 -0.2608  0.5742  0.0309
  849SOL    HW2 3639   2.157   4.509   2.437  0.0351  0.7268  0.2530
  849SOL     MW 3640   2.201   4.536   2.366  0.1549  0.7584  0.3388
  850SOL     OW 3641   4.443   1.022   5.055  0.0518  0.3082  0.1146
  850SOL    HW1 3642   4.463   1.091   4.991  2.1018 -0.6113 -0.3084
  850SOL    HW2 3643   4.482   1.053   5.136  1.4326 -0.5391 -0.1988
  850SOL     MW 3644   4.451   1.035   5.057  0.4910  0.0820  0.0203
  851SOL     OW 3645   0.226   4.482   4.444 -0.5616  0.3352 -0.5270
  851SOL    HW1 3646   0.225   4.429   4.364  0.3347  1.9255 -1.6285
  851SOL    HW2 3647   0.203   4.570   4.415 -0.4740  0.8883  1.0141
  851SOL     MW 3648   0.223   4.486   4.430 -0.4357  0.6096 -0.4707
  852SOL     OW 3649   1.480   1.854   4.812 -0.3943 -0.1405 -0.1325
  852SOL    HW1 3650   1.531   1.822   4.737  1.7475  0.4479  1.0201
  852SOL    HW2 3651   1.503   1.795   4.883 -0.2128  1.0088  0.7693
  852SOL     MW 3652   1.490   1.842   4.811 -0.0969  0.0820  0.1305
  853SOL     OW 3653   4.291   4.617   4.434 -0.2229  0.0509  0.0201
  853SOL    HW1 3654   4.301   4.570   4.517  0.1530  0.6048  0.2941
  853SOL    HW2 3655   4.359   4.582   4.377  0.4070  0.6401  0.4038
  853SOL     MW 3656   4.301   4.607   4.437 -0.0941  0.1972  0.1043
  854SOL     OW 3657   4.544   2.788   3.043  0.0467 -0.0154  0.0652
  854SOL    HW1 3658   4.542   2.765   3.136  0.5283 -3.9265 -0.7754
  854SOL    HW2 3659   4.456   2.821   3.025 -1.4787 -3.2749  1.0689
  854SOL     MW 3660   4.532   2.789   3.053 -0.0869 -0.9333  0.0860
  855SOL     OW 3661   1.387   0.370   1.953  0.0162 -0.4067 -0.8157
  855SOL    HW1 3662   1.379   0.301   2.019  0.2107 -0.7769 -1.1812
  855SOL    HW2 3663   1.480   0.371   1.930 -0.3465 -1.5756 -2.4713
  855SOL     MW 3664   1.398   0.361   1.959 -0.0053 -0.6037 -1.0744
  856SOL     OW 3665   5.270   4.076   0.173 -0.0241  0.3231  0.0233
  856SOL    HW1 3666   5.271   4.103   0.081  0.1101  0.6110  0.1078
  856SOL    HW2 3667   5.187   4.029   0.183  0.6896 -1.0679 -0.6185
  856SOL     MW 3668   5.259   4.074   0.162  0.0844  0.1819 -0.0481
  857SOL     OW 3669   0.860   5.259   4.161 -0.2876  0.2281 -0.0311
  857SOL    HW1 3670   0.771   5.266   4.196 -0.6554 -0.1652 -0.8814
  857SOL    HW2 3671   0.895   5.348   4.167 -0.8635  0.4581 -0.0393
  857SOL     MW 3672   0.853   5.271   4.166 -0.4084  0.2072 -0.1410
  858SOL     OW 3673   3.585   1.064   1.706 -0.2638  0.2014  0.2610
  858SOL    HW1 3674   3.628   0.980   1.689 -0.3657  0.4140 -1.1049
  858SOL    HW2 3675   3.655   1.121   1.736 -0.1862 -0.3589  1.1656
  858SOL     MW 3676   3.599   1.061   1.708 -0.2669  0.1569  0.2020
  859SOL     OW 3677   1.593   2.516   3.585  0.0163  0.1684 -0.2001
  859SOL    HW1 3678   1.628   2.588   3.532  1.1010 -0.6119 -0.5569
  859SOL    HW2 3679   1.559   2.453   3.522  1.6296 -0.9243 -0.0226
  859SOL     MW 3680   1.593   2.517   3.570  0.3617 -0.0713 -0.2230
  860SOL     OW 3681   3.207   4.571   2.718  0.1294  0.4793  0.3301
  860SOL    HW1 3682   3.283   4.616   2.756  1.0748 -1.1982  0.4721
  860SOL    HW2 3683   3.190   4.499   2.778 -0.6384 -0.0410 -0.5043
  860SOL     MW 3684   3.215   4.567   2.731  0.1522  0.1980  0.2415
  861SOL     OW 3685   0.998   3.539   0.280 -0.2393 -0.3512  0.1771
  861SOL    HW1 3686   1.065   3.548   0.212 -1.6301  0.3984 -1.1168
  861SOL    HW2 3687   1.021   3.458   0.326  0.3528 -1.2036 -1.5967
  861SOL     MW 3688   1.010   3.530   0.277 -0.3415 -0.3644 -0.2156
  862SOL     OW 3689   4.339   1.585   2.132  0.4328 -0.1370  0.9782
  862SOL    HW1 3690   4.403   1.520   2.160 -0.7017 -1.8429 -0.3403
  862SOL    HW2 3691   4.254   1.544   2.147 -0.2695  0.1863 -1.7571
  862SOL     MW 3692   4.336   1.572   2.137  0.1976 -0.3140  0.4592
  863SOL     OW 3693   0.490   2.998   1.963 -0.0307 -0.7773  0.1473
  863SOL    HW1 3694   0.485   3.088   1.930 -0.0298 -1.0593 -0.6172
  863SOL    HW2 3695   0.568   2.997   2.018  1.9899 -1.2264 -2.6264
  863SOL     MW 3696   0.499   3.010   1.966  0.2280 -0.8709 -0.3057
  864SOL     OW 3697   2.465   4.328   2.816 -0.0687 -0.3688 -0.6710
  864SOL    HW1 3698   2.392   4.287   2.769 -0.5874 -0.9085  0.5983
  864SOL    HW2 3699   2.509   4.381   2.749 -1.1269 -0.6884 -1.6439
  864SOL     MW 3700   2.461   4.330   2.801 -0.2706 -0.4788 -0.6331
  865SOL     OW 3701   1.152   2.667   3.806 -0.3845  0.7090 -0.4017
  865SOL    HW1 3702   1.207   2.635   3.734 -0.6099  0.3294 -0.4064
  865SOL    HW2 3703   1.182   2.619   3.883 -2.6743 -1.7211 -0.9401
  865SOL     MW 3704   1.163   2.657   3.806 -0.7065  0.3493 -0.4712
  866SOL     OW 3705   3.353   2.628   3.642  0.1645  0.4387  0.5703
  866SOL    HW1 3706   3.344   2.715   3.605  0.8205  0.5555  0.6794
  866SOL    HW2 3707   3.437   2.596   3.609 -1.0087 -0.9597 -1.1402
  866SOL     MW 3708   3.363   2.635   3.633  0.0983  0.2746  0.3653
  867SOL     OW 3709   0.453   2.091   2.544 -0.0762  0.7163 -0.1604
  867SOL    HW1 3710   0.459   2.186   2.547  1.4719  0.6983 -1.7657
  867SOL    HW2 3711   0.361   2.071   2.562 -0.5641  2.5478 -0.5889
  867SOL     MW 3712   0.442   2.100   2.547  0.0595  0.9484 -0.4208
  868SOL     OW 3713   1.569   2.696   4.859 -0.6109  0.1574  0.3774
  868SOL    HW1 3714   1.591   2.767   4.919  0.9490  0.5786 -0.6612
  868SOL    HW2 3715   1.498   2.731   4.806  1.4302  1.7156 -1.4304
  868SOL     MW 3716   1.563   2.710   4.860 -0.1499  0.4108  0.0130
  869SOL     OW 3717   3.133   2.757   4.772  0.2491  0.3670  0.4269
  869SOL    HW1 3718   3.157   2.677   4.820  1.1194  0.7388  0.6224
  869SOL    HW2 3719   3.187   2.755   4.693  1.0036  1.2559  0.9118
  869SOL     MW 3720   3.143   2.746   4.768  0.4571  0.5284  0.5140
  870SOL     OW 3721   0.391   1.231   4.286 -0.1364 -0.4652  0.0560
  870SOL    HW1 3722   0.338   1.236   4.206 -0.0058  0.4871  0.0208
  870SOL    HW2 3723   0.346   1.290   4.347 -0.3917 -1.4044  0.7778
  870SOL     MW 3724   0.378   1.240   4.284 -0.1524 -0.4635  0.1439
  871SOL     OW 3725   3.544   5.075   2.490 -0.2622  0.1108  0.4088
  871SOL    HW1 3726   3.463   5.121   2.467 -0.4605 -0.1017  0.6885
  871SOL    HW2 3727   3.525   5.034   2.574 -0.4284 -1.3383 -0.3231
  871SOL     MW 3728   3.531   5.076   2.498 -0.3088 -0.1019  0.3509
  872SOL     OW 3729   1.126   3.834   0.988  0.6264  0.7629  0.5110
  872SOL    HW1 3730   1.198   3.872   1.038 -0.6151  3.0272  0.6631
  872SOL    HW2 3731   1.123   3.885   0.907 -1.7753  1.8132  1.1997
  872SOL     MW 3732   1.135   3.845   0.984  0.1600  1.1872  0.6186
  873SOL     OW 3733   4.984   4.763   3.190  0.2471 -0.3277  0.4998
  873SOL    HW1 3734   4.913   4.825   3.174  1.5494  0.7977 -0.9964
  873SOL    HW2 3735   4.940   4.686   3.226 -2.1420 -0.7663 -3.0896
  873SOL     MW 3736   4.969   4.761   3.193  0.1080 -0.2398 -0.1512
  874SOL     OW 3737   3.517   4.748   3.938  0.0241  0.1567  0.0158
  874SOL    HW1 3738   3.576   4.808   3.892  0.5301  0.7344  1.3938
  874SOL    HW2 3739   3.464   4.709   3.868  0.9821  0.7781 -1.0896
  874SOL     MW 3740   3.518   4.751   3.923  0.2115  0.3102  0.0507
  875SOL     OW 3741   2.726   0.973   1.374 -0.3014 -0.1710  0.3445
  875SOL    HW1 3742   2.728   1.067   1.390  1.4040 -0.1154 -0.1016
  875SOL    HW2 3743   2.783   0.960   1.298  0.4256 -1.6858  1.1175
  875SOL     MW 3744   2.734   0.983   1.366  0.0100 -0.3578  0.3863
  876SOL     OW 3745   3.607   0.623   2.590  0.1057  0.4779  0.2820
  876SOL    HW1 3746   3.550   0.548   2.604  0.1907  0.6120  1.3761
  876SOL    HW2 3747   3.593   0.678   2.667  3.0620 -0.3677  1.4987
  876SOL     MW 3748   3.598   0.620   2.601  0.4950  0.3869  0.5778
  877SOL     OW 3749   4.121   3.946   4.363 -0.2222 -0.3113 -0.7468
  877SOL    HW1 3750   4.183   3.905   4.303 -0.2668  0.3964 -1.2798
  877SOL    HW2 3751   4.138   4.039   4.355  1.1788 -0.2848  1.8546
  877SOL     MW 3752   4.131   3.952   4.355 -0.0485 -0.2173 -0.4820
  878SOL     OW 3753   0.880   4.086   4.517 -0.4466 -0.3358 -0.6047
  878SOL    HW1 3754   0.910   4.161   4.466  1.2807 -0.5099  0.1094
  878SOL    HW2 3755   0.882   4.013   4.456  0.9061 -0.4028 -0.5021
  878SOL     MW 3756   0.884   4.087   4.503 -0.0524 -0.3667 -0.5002
  879SOL     OW 3757   1.335   4.218   5.180  0.2388 -0.2186  0.1031
  879SOL    HW1 3758   1.266   4.152   5.190  1.1331 -1.0086  1.1931
  879SOL    HW2 3759   1.413   4.177   5.218  1.9457 -0.2935 -3.3055
  879SOL     MW 3760   1.336   4.205   5.187  0.5718 -0.3293 -0.1937
  880SOL     OW 3761   3.390   3.579   3.861 -0.4433  0.0076 -0.5662
  880SOL    HW1 3762   3.316   3.552   3.915  0.0512 -2.3200 -0.9992
  880SOL    HW2 3763   3.413   3.666   3.894 -3.8879  1.1823 -0.9865
  880SOL     MW 3764   3.383   3.587   3.872 -0.8210 -0.1400 -0.6754
  881SOL     OW 3765   2.872   2.053   4.813  0.1167  0.0132  0.0227
  881SOL    HW1 3766   2.937   2.106   4.766 -0.4747  0.0214 -0.7940
  881SOL    HW2 3767   2.807   2.117   4.844  0.1254 -0.0787  0.2340
  881SOL     MW 3768   2.872   2.068   4.811  0.0421  0.0025 -0.0548
  882SOL     OW 3769   2.090   0.611   2.356 -0.0964 -0.3806  0.9761
  882SOL    HW1 3770   2.183   0.633   2.352 -0.2258 -0.0540 -1.3076
  882SOL    HW2 3771   2.074   0.590   2.448  1.7191  1.7782  1.8488
  882SOL     MW 3772   2.100   0.611   2.367  0.1195 -0.0624  0.7955
  883SOL     OW 3773   4.647   4.397   0.647 -0.5690 -0.8780  0.0678
  883SOL    HW1 3774   4.623   4.357   0.731  0.0434 -0.1835  0.5851
  883SOL    HW2 3775   4.741   4.383   0.640 -0.4361  0.0156  0.0183
  883SOL     MW 3776   4.656   4.390   0.657 -0.4736 -0.6747  0.1277
  884SOL     OW 3777   2.630   3.618   1.623  0.2405  0.6561  0.0848
  884SOL    HW1 3778   2.600   3.578   1.541 -1.3867  0.6383  0.6820
  884SOL    HW2 3779   2.697   3.558   1.655 -2.0342 -1.5574  0.8665
  884SOL     MW 3780   2.635   3.605   1.616 -0.2590  0.3705  0.2613
  885SOL     OW 3781   2.851   0.392   1.372 -0.1545 -0.5791  0.0262
  885SOL    HW1 3782   2.816   0.319   1.322  1.2759 -1.8592  0.8635
  885SOL    HW2 3783   2.891   0.450   1.306 -1.3820 -0.4820 -0.6414
  885SOL     MW 3784   2.852   0.390   1.357 -0.1285 -0.7306  0.0479
  886SOL     OW 3785   0.146   3.509   0.009 -0.1620 -0.3893 -0.3401
  886SOL    HW1 3786   0.227   3.558   0.024 -1.2460  1.9372 -1.8740
  886SOL    HW2 3787   0.134   3.458   0.089  1.6772  0.8780  0.7838
  886SOL     MW 3788   0.155   3.509   0.021 -0.0653  0.0707 -0.3926
  887SOL     OW 3789   1.104   1.193   5.247 -0.2886  0.3389 -0.1859
  887SOL    HW1 3790   1.118   1.220   5.338 -0.1096  2.3361 -0.7788
  887SOL    HW2 3791   1.185   1.217   5.202 -0.8268  0.4327 -1.1150
  887SOL     MW 3792   1.116   1.199   5.253 -0.3346  0.6066 -0.3807
  888SOL     OW 3793   2.001   3.907   2.020 -0.6391 -0.3818 -0.0980
  888SOL    HW1 3794   2.022   3.983   2.075  0.1844 -0.2505 -0.5838
  888SOL    HW2 3795   1.968   3.841   2.082  0.7700 -0.4210  0.6320
  888SOL     MW 3796   1.999   3.908   2.035 -0.3533 -0.3700 -0.0668
  889SOL     OW 3797   2.512   5.149   0.388 -0.5213  0.0583 -0.0693
  889SOL    HW1 3798   2.470   5.195   0.461 -0.8162  0.9471 -0.7836
  889SOL    HW2 3799   2.576   5.092   0.429 -2.3663 -1.2723  1.0557
  889SOL     MW 3800   2.515   5.147   0.403 -0.7952  0.0018 -0.0167
  890SOL     OW 3801   2.266   0.937   4.133  0.0702 -0.7816 -0.0227
  890SOL    HW1 3802   2.195   0.873   4.127  1.2679 -1.9784 -1.8388
  890SOL    HW2 3803   2.233   1.014   4.087 -1.2807 -0.1450  1.9506
  890SOL     MW 3804   2.253   0.939   4.127  0.0506 -0.8533 -0.0025
  891SOL     OW 3805   3.545   4.491   5.192 -0.4956 -0.1595 -0.4647
  891SOL    HW1 3806   3.532   4.466   5.101  1.1465  0.0024 -0.7639
  891SOL    HW2 3807   3.510   4.580   5.198  0.1908  0.1615 -1.1531
  891SOL     MW 3808   3.539   4.499   5.181 -0.1976 -0.0977 -0.5911
  892SOL     OW 3809   5.158   5.000   2.823  0.1641  0.5173 -0.1252
  892SOL    HW1 3810   5.068   5.033   2.829  0.1406  0.3993  0.1522
  892SOL    HW2 3811   5.206   5.048   2.890  0.4952  1.1990 -0.8456
  892SOL     MW 3812   5.153   5.010   2.832  0.2035  0.5894 -0.1819
  893SOL     OW 3813   5.303   5.266   1.743  0.2830  0.1404  0.0008
  893SOL    HW1 3814   5.232   5.208   1.716 -0.3162  1.6955 -1.8537
  893SOL    HW2 3815   5.309   5.331   1.674  0.5812  2.6254  2.2662
  893SOL     MW 3816   5.294   5.267   1.731  0.2444  0.6576  0.0534
  894SOL     OW 3817   3.996   5.280   0.051 -0.4631 -0.8258  0.1556
  894SOL    HW1 3818   3.940   5.356   0.065  0.7579  0.0929  0.1050
  894SOL    HW2 3819   3.974   5.250  -0.037  1.4770  1.5357 -1.1731
  894SOL     MW 3820   3.986   5.286   0.042 -0.0584 -0.4059 -0.0210
  895SOL     OW 3821   3.005   4.628   2.983 -0.1082  0.0285 -0.0060
  895SOL    HW1 3822   2.961   4.610   3.066  1.1074  1.1453  0.9017
  895SOL    HW2 3823   3.024   4.541   2.947  1.0702 -0.5025  1.8216
  895SOL     MW 3824   3.002   4.614   2.989  0.1983  0.1035  0.3441
  896SOL     OW 3825   5.003   0.433   4.145  0.7017  0.4953 -0.3187
  896SOL    HW1 3826   5.091   0.403   4.125  0.9304  1.5767 -0.9688
  896SOL    HW2 3827   4.954   0.353   4.165  1.9191 -0.0772  0.4260
  896SOL     MW 3828   5.008   0.419   4.145  0.8868  0.5605 -0.3066
  897SOL     OW 3829   4.931   2.111   2.120 -0.1136 -0.5482  0.0787
  897SOL    HW1 3830   4.963   2.125   2.031  1.6112 -0.0648  0.7571
  897SOL    HW2 3831   4.863   2.044   2.111  0.6225 -1.0953 -1.4828
  897SOL     MW 3832   4.926   2.104   2.108  0.2015 -0.5563 -0.0344
  898SOL     OW 3833   4.031   3.322   3.486  0.1899  0.1811 -0.0597
  898SOL    HW1 3834   3.984   3.240   3.502  1.9982 -0.3347  3.1653
  898SOL    HW2 3835   3.963   3.385   3.465 -1.4633 -1.6129 -0.2370
  898SOL     MW 3836   4.017   3.320   3.485  0.2098 -0.1146  0.3304
  899SOL     OW 3837   2.364   5.306   4.763  0.0136  0.3736 -0.2883
  899SOL    HW1 3838   2.372   5.355   4.682  0.4982  0.8832  0.0580
  899SOL    HW2 3839   2.354   5.373   4.831 -1.4972 -0.0904 -0.0485
  899SOL     MW 3840   2.364   5.321   4.762 -0.1178  0.3794 -0.2133
  900SOL     OW 3841   3.283   5.159   2.508  0.9163  0.2525  0.2166
  900SOL    HW1 3842   3.218   5.147   2.439  1.0422  3.0068 -0.4526
  900SOL    HW2 3843   3.248   5.112   2.583 -0.5214 -0.5482 -0.9372
  900SOL     MW 3844   3.271   5.151   2.508  0.7484  0.5026 -0.0168
  901SOL     OW 3845   0.721   3.462   5.024 -0.2869 -0.0479  0.6338
  901SOL    HW1 3846   0.661   3.500   4.960  1.5053  1.8320  0.0467
  901SOL    HW2 3847   0.664   3.434   5.096 -1.9030  1.4857 -0.0103
  901SOL     MW 3848   0.706   3.463   5.025 -0.2643  0.3891  0.4762
  902SOL     OW 3849   5.160   0.937   2.170 -0.1972 -0.0420 -0.4571
  902SOL    HW1 3850   5.153   1.031   2.185 -1.7271 -0.1883 -0.1586
  902SOL    HW2 3851   5.099   0.920   2.098 -1.4012 -1.1143  0.8060
  902SOL     MW 3852   5.151   0.947   2.162 -0.5472 -0.1980 -0.2572
  903SOL     OW 3853   2.613   0.021   2.989 -0.2897  0.3194 -0.2284
  903SOL    HW1 3854   2.634  -0.045   3.055  0.3870 -0.2923 -1.0497
  903SOL    HW2 3855   2.532   0.061   3.021  0.2837  0.3676  1.2227
  903SOL     MW 3856   2.605   0.018   3.002 -0.1296  0.2473 -0.1477
  904SOL     OW 3857   1.983   1.210   1.770 -0.1071  0.0555  0.1029
  904SOL    HW1 3858   2.047   1.281   1.768  0.2431 -0.2526  0.2124
  904SOL    HW2 3859   1.977   1.185   1.862  0.6439 -0.8270 -0.0775
  904SOL     MW 3860   1.990   1.216   1.781  0.0338 -0.0969  0.0938
  905SOL     OW 3861   4.406   1.549   3.059 -0.0989  0.1915  0.7812
  905SOL    HW1 3862   4.380   1.492   3.131 -0.9700 -0.0901  0.2530
  905SOL    HW2 3863   4.424   1.489   2.986  1.8380  0.3960  1.0758
  905SOL     MW 3864   4.405   1.534   3.059  0.0375  0.1816  0.7513
  906SOL     OW 3865   4.345   0.385   0.567  0.1282 -0.2066 -0.2189
  906SOL    HW1 3866   4.278   0.400   0.634  0.7943 -3.8690  1.3591
  906SOL    HW2 3867   4.298   0.343   0.495 -0.1693  1.7630 -1.2086
  906SOL     MW 3868   4.330   0.382   0.566  0.1754 -0.4233 -0.1436
  907SOL     OW 3869   2.788   0.173   1.236  0.4843  0.1814 -0.5158
  907SOL    HW1 3870   2.708   0.159   1.185 -0.1548  0.1614  0.4710
  907SOL    HW2 3871   2.791   0.098   1.296  0.5565  0.8322  0.3096
  907SOL     MW 3872   2.778   0.162   1.237  0.4117  0.2622 -0.2838
  908SOL     OW 3873   0.680   2.240   0.828  0.4451  0.6381 -0.2894
  908SOL    HW1 3874   0.668   2.207   0.739  1.5966  0.5022 -0.3988
  908SOL    HW2 3875   0.687   2.162   0.883 -0.2799  0.7220 -0.0745
  908SOL     MW 3876   0.679   2.226   0.823  0.4997  0.6315 -0.2759
  909SOL     OW 3877   3.430   3.190   1.608  0.3753 -0.1707  0.1565
  909SOL    HW1 3878   3.463   3.231   1.688 -1.3199  0.1880  0.6978
  909SOL    HW2 3879   3.403   3.102   1.636  0.7955 -0.4351 -0.2627
  909SOL     MW 3880   3.431   3.184   1.622  0.2121 -0.1586  0.1721
  910SOL     OW 3881   3.246   3.540   0.553 -0.0813 -0.2880  0.3740
  910SOL    HW1 3882   3.243   3.524   0.647 -1.8139 -2.1908  0.0318
  910SOL    HW2 3883   3.225   3.455   0.514 -2.0258  1.0879 -1.6777
  910SOL     MW 3884   3.243   3.527   0.560 -0.5520 -0.3555  0.0675
  911SOL     OW 3885   1.181   4.787   0.385  0.3485  0.0407 -0.0491
  911SOL    HW1 3886   1.183   4.692   0.389 -2.6532 -0.0918 -0.4809
  911SOL    HW2 3887   1.273   4.813   0.377  1.0510 -2.9060 -2.1879
  911SOL     MW 3888   1.193   4.778   0.385  0.0542 -0.3535 -0.3782
  912SOL     OW 3889   3.691   1.970   3.446 -0.0708 -0.0120  0.1390
  912SOL    HW1 3890   3.702   1.886   3.402 -0.6150 -0.6908  1.2558
  912SOL    HW2 3891   3.682   1.947   3.539  0.7382  1.3542  0.5614
  912SOL     MW 3892   3.691   1.956   3.452 -0.0369  0.0760  0.3361
  913SOL     OW 3893   0.540   1.631   4.200  0.2736  0.0389  0.4173
  913SOL    HW1 3894   0.493   1.575   4.262  1.8703 -2.3460 -0.4651
  913SOL    HW2 3895   0.611   1.669   4.251 -0.3620  0.6867  0.8328
  913SOL     MW 3896   0.543   1.628   4.215  0.3966 -0.1835  0.3575
  914SOL     OW 3897   1.362   4.660   0.974 -0.1638  0.1121  0.2298
  914SOL    HW1 3898   1.436   4.720   0.964  0.7184 -0.9666  0.1251
  914SOL    HW2 3899   1.326   4.650   0.886  0.7088 -0.7681 -0.0402
  914SOL     MW 3900   1.367   4.666   0.961  0.0608 -0.1387  0.1818
  915SOL     OW 3901   3.611   1.183   4.122  0.1587  0.2359 -0.1452
  915SOL    HW1 3902   3.674   1.121   4.158  0.4874  0.0196 -1.0740
  915SOL    HW2 3903   3.625   1.263   4.172 -0.4929 -0.5230  1.2841
  915SOL     MW 3904   3.621   1.185   4.133  0.1174  0.1111 -0.0812
  916SOL     OW 3905   2.130   4.254   4.366 -0.7143  0.1348  0.1327
  916SOL    HW1 3906   2.194   4.235   4.298 -1.6201  0.4325 -0.8148
  916SOL    HW2 3907   2.074   4.322   4.329 -2.6511 -1.3431  0.2526
  916SOL     MW 3908   2.131   4.260   4.353 -1.0782 -0.0163  0.0267
  917SOL     OW 3909   3.464   3.237   0.724  0.4509  0.0687 -0.0078
  917SOL    HW1 3910   3.508   3.299   0.666  0.3077  0.8927  0.7507
  917SOL    HW2 3911   3.533   3.203   0.780  0.7935 -1.5588 -1.3460
  917SOL     MW 3912   3.478   3.240   0.724  0.4765 -0.0341 -0.0820
  918SOL     OW 3913   3.422   2.896   0.205  0.4087 -0.2243 -0.1018
  918SOL    HW1 3914   3.410   2.963   0.272  1.3207 -0.1890  0.0269
  918SOL    HW2 3915   3.334   2.858   0.194 -0.0954  0.9259 -0.1215
  918SOL     MW 3916   3.409   2.900   0.213  0.4609 -0.0725 -0.0879
  919SOL     OW 3917   3.096   1.875   1.792  0.5928 -0.4084  0.3843
  919SOL    HW1 3918   3.041   1.808   1.834 -0.1715 -0.1891 -0.2528
  919SOL    HW2 3919   3.033   1.938   1.757  1.2838  0.1687  0.1855
  919SOL     MW 3920   3.081   1.875   1.793  0.5834 -0.3064  0.2773
  920SOL     OW 3921   2.123   3.647   3.023  0.1669  0.0374  0.8278
  920SOL    HW1 3922   2.094   3.737   3.009 -1.1159 -0.3404  0.9363
  920SOL    HW2 3923   2.087   3.623   3.109  0.5142 -0.5610  0.8132
  920SOL     MW 3924   2.115   3.655   3.032  0.0471 -0.0875  0.8398
  921SOL     OW 3925   3.982   2.057   1.492  0.1730  0.5473 -0.1989
  921SOL    HW1 3926   3.987   2.145   1.453 -0.3134  0.5628 -0.2207
  921SOL    HW2 3927   4.004   2.071   1.584 -0.2698  0.7500 -0.1221
  921SOL     MW 3928   3.986   2.070   1.499  0.0540  0.5753 -0.1919
  922SOL     OW 3929   0.591   4.045   1.236  0.8446  0.7129  0.2658
  922SOL    HW1 3930   0.501   4.061   1.266  0.3265 -1.0688 -0.2657
  922SOL    HW2 3931   0.615   4.124   1.189 -0.6819  0.9687 -0.1144
  922SOL     MW 3932   0.583   4.057   1.234  0.5829  0.5175  0.1491
  923SOL     OW 3933   4.276   0.575   2.535  0.3213  0.1614 -0.3100
  923SOL    HW1 3934   4.328   0.655   2.525  1.2313 -0.1858  1.5571
  923SOL    HW2 3935   4.292   0.546   2.625 -1.2012 -1.2908 -0.4751
  923SOL     MW 3936   4.285   0.582   2.545  0.2429 -0.0689 -0.0922
  924SOL     OW 3937   1.694   2.266   2.788  0.4552 -0.8784 -0.1820
  924SOL    HW1 3938   1.735   2.217   2.859  0.8525  0.9533  0.9082
  924SOL    HW2 3939   1.667   2.349   2.829  0.2473  0.0066 -2.0554
  924SOL     MW 3940   1.696   2.271   2.803  0.4794 -0.5306 -0.2822
  925SOL     OW 3941   4.472   1.814   0.466  0.1044  0.2702 -0.1820
  925SOL    HW1 3942   4.406   1.883   0.459  0.4675  0.6526  0.1932
  925SOL    HW2 3943   4.554   1.856   0.438  0.5470  0.3182  1.1825
  925SOL     MW 3944   4.474   1.828   0.461  0.2076  0.3253  0.0407
  926SOL     OW 3945   4.452   4.458   2.400  0.3484  0.0339 -0.5855
  926SOL    HW1 3946   4.532   4.458   2.349  1.5069 -2.2922  1.1171
  926SOL    HW2 3947   4.472   4.510   2.478 -0.4568  1.1123 -1.0817
  926SOL     MW 3948   4.465   4.464   2.404  0.3937 -0.1258 -0.4310
  927SOL     OW 3949   3.527   3.813   3.885 -0.0262 -0.4560 -0.6226
  927SOL    HW1 3950   3.611   3.768   3.878  0.4104  0.3234 -0.4863
  927SOL    HW2 3951   3.518   3.862   3.803  0.9532  1.6363  0.4783
  927SOL     MW 3952   3.537   3.814   3.874  0.1550 -0.0884 -0.4642
  928SOL     OW 3953   4.929   4.211   2.526  0.0483 -0.3261  0.7424
  928SOL    HW1 3954   4.958   4.242   2.440 -0.3570  0.1948  0.7928
  928SOL    HW2 3955   4.841   4.178   2.512  0.0951 -0.5224  0.9000
  928SOL     MW 3956   4.922   4.211   2.513  0.0024 -0.2846  0.7691
  929SOL     OW 3957   0.805   0.441   0.312  0.3532  0.1773 -0.1692
  929SOL    HW1 3958   0.838   0.404   0.394  0.2170 -2.2731 -1.1698
  929SOL    HW2 3959   0.884   0.464   0.263  0.4694  0.0360 -0.0497
  929SOL     MW 3960   0.819   0.439   0.316  0.3506 -0.1545 -0.2820
  930SOL     OW 3961   3.630   2.000   2.137  0.5648  0.4798  0.2942
  930SOL    HW1 3962   3.714   2.042   2.117  0.9623  0.8779  2.6705
  930SOL    HW2 3963   3.567   2.072   2.142  0.3445  0.3193 -0.1036
  930SOL     MW 3964   3.633   2.015   2.135  0.5875  0.5102  0.5475
  931SOL     OW 3965   5.166   3.405   5.036  0.0371  0.2369  0.1090
  931SOL    HW1 3966   5.105   3.466   4.995 -0.5137  0.7064  1.5792
  931SOL    HW2 3967   5.222   3.461   5.090 -0.0243 -0.4802  0.9180
  931SOL     MW 3968   5.165   3.420   5.038 -0.0413  0.2052  0.4008
  932SOL     OW 3969   4.838   3.711   2.070  0.1647  0.0245 -0.7412
  932SOL    HW1 3970   4.806   3.667   2.148 -1.0112 -1.2104 -1.9091
  932SOL    HW2 3971   4.762   3.717   2.012  0.6669  2.2228 -1.2286
  932SOL     MW 3972   4.824   3.706   2.073  0.0784  0.1478 -0.9531
  933SOL     OW 3973   0.047   3.249   4.036 -0.0847  0.6142  0.7170
  933SOL    HW1 3974   0.093   3.188   3.978  0.8417  1.0601  0.9674
  933SOL    HW2 3975   0.039   3.202   4.119 -0.9447  0.1718  0.3821
  933SOL     MW 3976   0.052   3.236   4.040 -0.0762  0.6146  0.7062
  934SOL     OW 3977   1.956   0.281   3.371 -0.4319 -0.7895 -0.0788
  934SOL    HW1 3978   1.981   0.223   3.300  0.8712 -0.9822  0.5257
  934SOL    HW2 3979   1.977   0.369   3.340 -0.4340 -0.8204 -0.1667
  934SOL     MW 3980   1.962   0.285   3.358 -0.2654 -0.8181 -0.0127
  935SOL     OW 3981   5.334   1.034   4.982  0.1102 -0.5537  0.2847
  935SOL    HW1 3982   5.311   0.943   4.998 -0.0923 -0.5781 -0.1189
  935SOL    HW2 3983   5.274   1.062   4.912 -0.6122  0.2297  1.1925
  935SOL     MW 3984   5.323   1.026   4.975 -0.0082 -0.4565  0.3492
  936SOL     OW 3985   1.322   2.871   2.938 -0.3394  0.1447 -0.9782
  936SOL    HW1 3986   1.397   2.925   2.962 -1.5689  1.4541 -0.0334
  936SOL    HW2 3987   1.358   2.783   2.929  0.7591  0.1440  2.6148
  936SOL     MW 3988   1.336   2.867   2.940 -0.3561  0.3122 -0.3973
  937SOL     OW 3989   5.088   4.468   0.500 -0.3448  0.8411  0.0672
  937SOL    HW1 3990   5.153   4.507   0.558 -0.1877 -0.6674  0.9439
  937SOL    HW2 3991   5.132   4.460   0.416  0.4418  0.3061  0.5234
  937SOL     MW 3992   5.102   4.472   0.497 -0.2240  0.5795  0.2378
  938SOL     OW 3993   4.235   2.180   2.703 -0.1131  0.0287 -0.2624
  938SOL    HW1 3994   4.220   2.144   2.790 -1.4146  1.6109  0.2013
  938SOL    HW2 3995   4.294   2.254   2.718  0.5524 -0.3710 -0.8769
  938SOL     MW 3996   4.241   2.185   2.716 -0.1945  0.1801 -0.2817
  939SOL     OW 3997   0.145   2.958   2.505  0.2902  0.2896  0.4038
  939SOL    HW1 3998   0.078   2.989   2.566  1.7303  1.5805  1.3660
  939SOL    HW2 3999   0.167   2.870   2.536 -1.5822 -0.5076 -0.4612
  939SOL     MW 4000   0.139   2.951   2.517  0.2348  0.3528  0.4163
  940SOL     OW 4001   1.292   3.852   1.371  0.6981 -0.3149 -0.1358
  940SOL    HW1 4002   1.326   3.765   1.391  0.0368 -0.2320  1.4816
  940SOL    HW2 4003   1.347   3.912   1.422  0.1621  0.0796 -0.0093
  940SOL     MW 4004   1.303   3.849   1.380  0.5448 -0.2538  0.0874
  941SOL     OW 4005   4.698   4.658   4.034  0.8865 -0.2178  0.2420
  941SOL    HW1 4006   4.756   4.582   4.037  1.0049 -0.3397 -3.1617
  941SOL    HW2 4007   4.750   4.730   4.070  1.1325 -1.4804  2.5181
  941SOL     MW 4008   4.712   4.657   4.039  0.9331 -0.3951  0.0976
  942SOL     OW 4009   3.424   1.645   3.957 -0.3346  1.3157  0.0433
  942SOL    HW1 4010   3.507   1.614   3.993 -0.4469  0.5382 -0.3734
  942SOL    HW2 4011   3.406   1.727   4.005  0.1205  0.9177  0.8974
  942SOL     MW 4012   3.432   1.652   3.968 -0.2907  1.1652  0.0993
  943SOL     OW 4013   3.840   4.954   3.450  0.1699  0.5478  0.2587
  943SOL    HW1 4014   3.867   5.043   3.471  2.4925  0.7479 -3.2533
  943SOL    HW2 4015   3.746   4.960   3.435  0.4193  2.5376 -0.6243
  943SOL     MW 4016   3.831   4.966   3.451  0.4991  0.8282 -0.3039
  944SOL     OW 4017   0.182   4.837   2.505 -0.3120  0.7102 -0.0721
  944SOL    HW1 4018   0.100   4.881   2.526  0.4905  3.0224 -1.5613
  944SOL    HW2 4019   0.194   4.773   2.575 -2.0047  2.2402  1.6713
  944SOL     MW 4020   0.173   4.835   2.517 -0.4260  1.2020 -0.0396
  945SOL     OW 4021   4.231   2.055   0.708  0.5465 -0.0652  0.1460
  945SOL    HW1 4022   4.205   2.148   0.706  0.0065 -0.2441 -2.0251
  945SOL    HW2 4023   4.327   2.057   0.711  0.5493  0.5651 -0.2448
  945SOL     MW 4024   4.240   2.068   0.708  0.4777 -0.0074 -0.1819
  946SOL     OW 4025   2.539   3.057   3.255 -0.5298  0.5667  0.3303
  946SOL    HW1 4026   2.496   3.123   3.310 -0.0641  1.5294 -0.4365
  946SOL    HW2 4027   2.616   3.030   3.306 -0.0201  1.5620  0.1002
  946SOL     MW 4028   2.543   3.062   3.269 -0.4049  0.8174  0.2027
  947SOL     OW 4029   2.362   0.625   0.340 -0.2555 -0.3258 -0.1333
  947SOL    HW1 4030   2.356   0.589   0.251  0.6387 -0.8556  0.0154
  947SOL    HW2 4031   2.308   0.704   0.337 -0.8659 -0.7607 -0.9327
  947SOL     MW 4032   2.354   0.630   0.328 -0.2192 -0.4493 -0.2166
  948SOL     OW 4033   3.632   1.393   1.168  0.3895 -0.2712 -0.7232
  948SOL    HW1 4034   3.548   1.378   1.212 -0.1176 -1.9827 -2.2523
  948SOL    HW2 4035   3.628   1.485   1.141 -0.6407 -0.1109 -0.0573
  948SOL     MW 4036   3.620   1.403   1.170  0.1927 -0.4698 -0.8337
  949SOL     OW 4037   2.062   4.801   2.287 -0.2989 -0.4902  0.0627
  949SOL    HW1 4038   1.988   4.776   2.233  0.0994  0.6804 -1.0577
  949SOL    HW2 4039   2.102   4.718   2.314 -0.5511 -1.0943 -1.3787
  949SOL     MW 4040   2.058   4.787   2.284 -0.2802 -0.4177 -0.2652
  950SOL     OW 4041   0.094   1.608   3.501  0.1896  0.3405  0.6053
  950SOL    HW1 4042   0.019   1.656   3.535  0.3964  1.3007 -0.2790
  950SOL    HW2 4043   0.156   1.675   3.474  0.9140 -0.4295  0.3158
  950SOL     MW 4044   0.092   1.623   3.502  0.3088  0.3649  0.4551
  951SOL     OW 4045   0.498   2.248   4.514 -0.0542 -0.3776 -0.7808
  951SOL    HW1 4046   0.454   2.277   4.594 -1.3304 -2.6271 -0.6211
  951SOL    HW2 4047   0.430   2.202   4.465  1.6041 -2.1688 -1.4716
  951SOL     MW 4048   0.483   2.245   4.518 -0.0053 -0.8948 -0.8488
  952SOL     OW 4049   0.676   0.357   2.320 -0.1512  0.1710 -0.4870
  952SOL    HW1 4050   0.681   0.425   2.387  1.6227 -0.1293 -0.2786
  952SOL    HW2 4051   0.589   0.366   2.283 -0.7776  1.0407  1.1338
  952SOL     MW 4052   0.666   0.367   2.324 -0.0043  0.2439 -0.2529
  953SOL     OW 4053   1.778   4.228   4.364  0.1924  0.0263  0.2414
  953SOL    HW1 4054   1.703   4.169   4.349  0.6036 -0.3030 -0.5570
  953SOL    HW2 4055   1.853   4.179   4.331  0.3294  1.6177 -1.9160
  953SOL     MW 4056   1.778   4.214   4.358  0.2626  0.1879 -0.1370
  954SOL     OW 4057   0.081   1.546   1.548 -0.4701 -0.1765 -0.0484
  954SOL    HW1 4058   0.084   1.546   1.644  0.1886  1.8436 -0.0383
  954SOL    HW2 4059  -0.006   1.513   1.526 -0.2974 -1.4995  1.2205
  954SOL     MW 4060   0.070   1.542   1.557 -0.3637 -0.0873  0.1153
  955SOL     OW 4061   4.609   3.747   1.142 -0.0540 -0.3196 -0.2253
  955SOL    HW1 4062   4.549   3.785   1.207 -0.8172 -0.0835 -1.0709
  955SOL    HW2 4063   4.691   3.737   1.190  0.1379  2.2777  0.0814
  955SOL     MW 4064   4.612   3.750   1.157 -0.1271  0.0431 -0.2943
  956SOL     OW 4065   2.020   0.998   5.300 -0.4703 -0.5504  0.0298
  956SOL    HW1 4066   2.057   0.915   5.270  0.4604 -0.3038  0.4892
  956SOL    HW2 4067   1.965   1.027   5.227  0.7221 -0.6166 -0.9155
  956SOL     MW 4068   2.017   0.991   5.286 -0.1986 -0.5273 -0.0324
  957SOL     OW 4069   4.013   1.175   1.653  0.3807  0.2394 -0.2307
  957SOL    HW1 4070   4.064   1.123   1.715 -1.9710 -2.5208 -0.5179
  957SOL    HW2 4071   4.042   1.145   1.567 -0.8600 -0.4900 -0.4025
  957SOL     MW 4072   4.023   1.165   1.650 -0.0792 -0.2073 -0.2895
  958SOL     OW 4073   2.770   2.445   0.826  0.2471 -0.4664  0.2103
  958SOL    HW1 4074   2.802   2.483   0.908 -1.3502  0.8560  0.2424
  958SOL    HW2 4075   2.743   2.356   0.850  1.4889 -0.7259  0.7141
  958SOL     MW 4076   2.771   2.439   0.840  0.2016 -0.3303  0.2789
  959SOL     OW 4077   5.158   3.536   2.300  0.2343 -0.1912  0.2887
  959SOL    HW1 4078   5.240   3.513   2.343 -0.0568 -0.7971  0.5256
  959SOL    HW2 4079   5.183   3.554   2.209  0.4383 -1.7055  0.0344
  959SOL     MW 4080   5.172   3.536   2.294  0.2232 -0.4626  0.2864
  960SOL     OW 4081   1.437   4.843   2.863 -0.3588  0.2328 -0.5526
  960SOL    HW1 4082   1.520   4.824   2.820 -0.4786  1.0827 -1.1844
  960SOL    HW2 4083   1.423   4.937   2.848 -1.2474  0.1747 -0.1435
  960SOL     MW 4084   1.446   4.853   2.856 -0.4879  0.3342 -0.5811
  961SOL     OW 4085   3.775   3.724   3.711 -0.0078 -0.4046  0.4139
  961SOL    HW1 4086   3.808   3.703   3.798  1.0629 -1.0934 -0.1361
  961SOL    HW2 4087   3.784   3.642   3.662  0.6884  0.3290 -0.7180
  961SOL     MW 4088   3.781   3.711   3.716  0.2184 -0.3989  0.1986
  962SOL     OW 4089   1.825   2.665   5.002  0.1036 -0.1570 -0.1532
  962SOL    HW1 4090   1.836   2.702   4.914 -0.9026  0.6865  0.0581
  962SOL    HW2 4091   1.790   2.738   5.054 -0.0401 -0.8660  0.7581
  962SOL     MW 4092   1.822   2.679   4.997 -0.0436 -0.1398 -0.0095
  963SOL     OW 4093   0.316   2.819   0.044  0.5978  0.9217  0.0087
  963SOL    HW1 4094   0.307   2.748  -0.020  0.1800 -0.3089  1.4175
  963SOL    HW2 4095   0.403   2.855   0.028  1.0209 -0.2545 -0.3659
  963SOL     MW 4096   0.326   2.815   0.033  0.5985  0.6136  0.1411
  964SOL     OW 4097   1.382   4.329   1.837 -0.7483  0.2688  0.3130
  964SOL    HW1 4098   1.364   4.235   1.839 -0.7303  0.2599  0.0693
  964SOL    HW2 4099   1.432   4.346   1.917 -0.1492 -0.0551  0.0087
  964SOL     MW 4100   1.386   4.319   1.848 -0.6693  0.2262  0.2429
  965SOL     OW 4101   4.792   5.134   4.605  0.0880 -0.0088  0.5202
  965SOL    HW1 4102   4.871   5.163   4.651  0.7681  0.4064 -0.8877
  965SOL    HW2 4103   4.762   5.210   4.556  0.2286 -0.8384 -0.8989
  965SOL     MW 4104   4.798   5.147   4.604  0.1931 -0.0619  0.1583
  966SOL     OW 4105   3.508   4.537   4.131 -0.1582 -0.2921 -0.0485
  966SOL    HW1 4106   3.497   4.460   4.075 -0.7665 -1.2076  1.3254
  966SOL    HW2 4107   3.517   4.610   4.069  1.0239 -1.5240 -1.3749
  966SOL     MW 4108   3.508   4.536   4.116 -0.0848 -0.5670 -0.0424
  967SOL     OW 4109   3.890   2.421   5.246 -0.3053 -0.0029 -0.3364
  967SOL    HW1 4110   3.808   2.418   5.297 -0.8514  0.1488 -1.1982
  967SOL    HW2 4111   3.892   2.339   5.198  0.5665 -0.4556  0.4664
  967SOL     MW 4112   3.879   2.410   5.247 -0.2636 -0.0415 -0.3440
  968SOL     OW 4113   2.029   0.144   3.123  0.3567  0.5699  0.2645
  968SOL    HW1 4114   2.046   0.227   3.079  0.3391  1.2127  1.4290
  968SOL    HW2 4115   2.108   0.092   3.109  0.6332  1.0349  0.0954
  968SOL     MW 4116   2.041   0.148   3.116  0.3899  0.7117  0.3919
  969SOL     OW 4117   2.720   4.922   2.719  0.1347  0.0343 -0.3073
  969SOL    HW1 4118   2.795   4.913   2.778  0.2223  1.4379 -0.1805
  969SOL    HW2 4119   2.658   4.977   2.767 -0.6892 -0.5663 -0.6808
  969SOL     MW 4120   2.722   4.928   2.733  0.0405  0.1371 -0.3389
  970SOL     OW 4121   2.617   0.709   0.180  0.1665 -0.4136 -0.3911
  970SOL    HW1 4122   2.583   0.715   0.269 -2.4735 -0.5603 -1.3501
  970SOL    HW2 4123   2.712   0.703   0.191  0.0059  1.1718  2.3225
  970SOL     MW 4124   2.625   0.709   0.193 -0.1920 -0.2294 -0.1665
  971SOL     OW 4125   2.970   1.828   4.450 -0.0790 -0.0748 -0.2506
  971SOL    HW1 4126   2.982   1.762   4.382  0.1427 -1.3398  0.9934
  971SOL    HW2 4127   3.057   1.840   4.488  0.0205  1.4578 -0.9182
  971SOL     MW 4128   2.983   1.821   4.446 -0.0379 -0.0405 -0.1768
  972SOL     OW 4129   4.019   0.196   1.933 -0.4890  0.4193  0.3130
  972SOL    HW1 4130   4.077   0.160   1.866  1.9031  0.9042  2.0209
  972SOL    HW2 4131   3.984   0.120   1.979 -0.6147  0.1320 -0.2580
  972SOL     MW 4132   4.022   0.182   1.930 -0.1989  0.4446  0.4586
  973SOL     OW 4133   3.656   0.498   0.214 -0.0638  0.1586  0.2017
  973SOL    HW1 4134   3.576   0.509   0.266  0.2679 -1.7132  1.1597
  973SOL    HW2 4135   3.723   0.475   0.277  0.3824 -2.0001 -1.0082
  973SOL     MW 4136   3.654   0.496   0.229  0.0358 -0.3573  0.1694
  974SOL     OW 4137   4.013   4.465   0.769  0.1351  0.0010  0.0520
  974SOL    HW1 4138   4.074   4.422   0.710 -0.0256  1.5300 -1.2527
  974SOL    HW2 4139   3.940   4.491   0.714 -0.4414  0.6278  1.0940
  974SOL     MW 4140   4.011   4.463   0.755  0.0407  0.2770  0.0184
  975SOL     OW 4141   2.368   4.482   2.091  0.4367  0.3644  0.0912
  975SOL    HW1 4142   2.448   4.430   2.094 -0.5948 -1.2117  0.7618
  975SOL    HW2 4143   2.377   4.537   2.013  2.1020  0.1060  0.0973
  975SOL     MW 4144   2.379   4.482   2.081  0.5178  0.1295  0.1778
  976SOL     OW 4145   0.510   0.217   2.637 -0.0678 -0.4146  0.0810
  976SOL    HW1 4146   0.550   0.133   2.614  1.5974  0.0715  1.1563
  976SOL    HW2 4147   0.575   0.283   2.612 -1.6563  0.6339 -1.4372
  976SOL     MW 4148   0.524   0.215   2.631 -0.0580 -0.2182  0.0243
  977SOL     OW 4149   1.593   0.516   5.195  0.0739 -0.3110  0.2511
  977SOL    HW1 4150   1.575   0.609   5.178  0.0875 -0.3951 -0.2364
  977SOL    HW2 4151   1.510   0.481   5.227  0.1573 -0.0574  0.7488
  977SOL     MW 4152   1.580   0.523   5.197  0.0863 -0.2893  0.2524
  978SOL     OW 4153   2.074   4.111   0.988  1.0691  0.6152 -0.4356
  978SOL    HW1 4154   2.051   4.086   0.898 -1.6607  0.8641  0.1765
  978SOL    HW2 4155   2.119   4.034   1.023 -2.9928 -1.7429 -0.1624
  978SOL     MW 4156   2.077   4.098   0.981  0.1997  0.3452 -0.3223
  979SOL     OW 4157   5.057   4.935   4.476 -0.0812 -0.2109 -0.0417
  979SOL    HW1 4158   5.042   5.028   4.461  0.0333 -0.2741 -0.5326
  979SOL    HW2 4159   4.998   4.913   4.549 -2.1020 -0.3653 -1.6876
  979SOL     MW 4160   5.047   4.944   4.484 -0.3252 -0.2387 -0.3152
  980SOL     OW 4161   5.136   4.459   2.880  0.1933 -0.0538 -0.5861
  980SOL    HW1 4162   5.062   4.459   2.819  0.8805  1.4658 -1.4592
  980SOL    HW2 4163   5.157   4.552   2.891  2.4885 -0.5180 -0.9754
  980SOL     MW 4164   5.129   4.471   2.874  0.5751  0.0813 -0.7477
  981SOL     OW 4165   1.830   3.661   4.701  0.7314  0.4518  0.0923
  981SOL    HW1 4166   1.758   3.673   4.763  0.9473 -0.4414  0.5176
  981SOL    HW2 4167   1.801   3.706   4.621 -1.1899 -1.6359 -0.4299
  981SOL     MW 4168   1.817   3.668   4.698  0.5131  0.0702  0.0799
  982SOL     OW 4169   2.354   5.261   0.600  0.5798  0.4503  0.0512
  982SOL    HW1 4170   2.327   5.352   0.585  1.2292  0.9066  1.4967
  982SOL    HW2 4171   2.374   5.258   0.694 -1.1693 -1.6585  0.3816
  982SOL     MW 4172   2.353   5.272   0.610  0.4391  0.2388  0.2786
  983SOL     OW 4173   1.431   4.183   0.244 -0.1551  0.1082  0.3674
  983SOL    HW1 4174   1.472   4.270   0.240 -3.0807  1.4773 -1.9965
  983SOL    HW2 4175   1.471   4.134   0.173 -0.2322  0.3350  0.1670
  983SOL     MW 4176   1.441   4.188   0.234 -0.5395  0.3125  0.0391
  984SOL     OW 4177   4.769   3.153   2.032  0.0950 -0.0116  0.5434
  984SOL    HW1 4178   4.759   3.201   2.114  0.5579  0.3122  0.4145
  984SOL    HW2 4179   4.860   3.169   2.006  0.1494 -0.6674  0.3168
  984SOL     MW 4180   4.780   3.161   2.039  0.1612 -0.0541  0.4979
  985SOL     OW 4181   5.081   2.025   2.312  0.8125 -0.9138  0.2306
  985SOL    HW1 4182   5.167   2.004   2.274  0.5984 -0.5419 -0.4803
  985SOL    HW2 4183   5.031   2.060   2.238  1.5231  3.2182  1.6168
  985SOL     MW 4184   5.086   2.027   2.297  0.8761 -0.3373  0.3171
  986SOL     OW 4185   3.738   3.418   1.541 -0.0357 -0.3728 -0.0585
  986SOL    HW1 4186   3.724   3.354   1.471  1.0899  0.3110 -0.9347
  986SOL    HW2 4187   3.663   3.406   1.600 -0.8669 -1.1423 -1.2395
  986SOL     MW 4188   3.726   3.408   1.539  0.0020 -0.3837 -0.3219
  987SOL     OW 4189   1.458   2.776   0.065 -0.2843  0.7882  0.8349
  987SOL    HW1 4190   1.468   2.726  -0.016 -2.0535 -0.0096  1.0855
  987SOL    HW2 4191   1.491   2.718   0.134  0.7201  1.2609  0.7683
  987SOL     MW 4192   1.464   2.762   0.064 -0.3822  0.7466  0.8585
  988SOL     OW 4193   4.353   4.872   5.197  0.1486  0.0478  0.2141
  988SOL    HW1 4194   4.287   4.868   5.266  0.0415  0.7122  0.1554
  988SOL    HW2 4195   4.432   4.836   5.238 -0.3489 -1.1598  0.1478
  988SOL     MW 4196   4.355   4.867   5.211  0.0712 -0.0217  0.1981
  989SOL     OW 4197   2.572   1.482   2.602 -0.4472  0.0343  0.1053
  989SOL    HW1 4198   2.637   1.515   2.540 -0.7128 -0.8323 -0.6472
  989SOL    HW2 4199   2.605   1.510   2.688 -0.4021  1.7840 -0.4550
  989SOL     MW 4200   2.585   1.490   2.605 -0.4754  0.1474 -0.0627
  990SOL     OW 4201   4.406   2.959   5.016  0.4353  0.5110  0.1453
  990SOL    HW1 4202   4.403   3.042   4.969  0.0179  0.8665  0.7973
  990SOL    HW2 4203   4.321   2.952   5.059  0.2817 -0.4959 -0.3156
  990SOL     MW 4204   4.395   2.969   5.016  0.3622  0.4276  0.1698
  991SOL     OW 4205   1.426   1.353   0.635 -0.1443 -0.0085  0.4894
  991SOL    HW1 4206   1.427   1.433   0.688 -0.5889 -0.6389  1.4771
  991SOL    HW2 4207   1.349   1.363   0.579  1.3970  1.5246 -1.4385
  991SOL     MW 4208   1.416   1.365   0.635 -0.0039  0.1071  0.3690
  992SOL     OW 4209   2.455   2.200   0.483  0.1492 -0.3804  0.1577
  992SOL    HW1 4210   2.489   2.178   0.570 -0.1635 -1.5505 -0.0096
  992SOL    HW2 4211   2.506   2.146   0.423  0.3153  0.3709 -0.3909
  992SOL     MW 4212   2.466   2.191   0.486  0.1305 -0.4340  0.0660
  993SOL     OW 4213   0.246   2.920   4.129 -0.6613  0.1109 -0.3736
  993SOL    HW1 4214   0.245   2.831   4.163 -0.9833 -0.0212 -0.7258
  993SOL    HW2 4215   0.165   2.959   4.161 -0.6324  0.2053 -0.4142
  993SOL     MW 4216   0.236   2.914   4.137 -0.6988  0.1061 -0.4239
  994SOL     OW 4217   4.454   1.860   3.445  0.0821  0.1873 -0.3425
  994SOL    HW1 4218   4.519   1.880   3.377  0.0262 -0.0299 -0.4637
  994SOL    HW2 4219   4.375   1.838   3.396 -0.2576  1.0645 -0.1766
  994SOL     MW 4220   4.453   1.859   3.430  0.0315  0.2718 -0.3368
  995SOL     OW 4221   4.626   0.888   1.036 -0.0410  0.0492  0.1557
  995SOL    HW1 4222   4.707   0.886   0.985 -0.3368  1.7224 -0.4209
  995SOL    HW2 4223   4.557   0.869   0.973 -0.3582  1.5939  0.0098
  995SOL     MW 4224   4.627   0.885   1.022 -0.1195  0.4611  0.0632
  996SOL     OW 4225   0.349   0.662   0.570 -0.0822 -0.0474  0.7923
  996SOL    HW1 4226   0.266   0.619   0.550  0.2587 -0.1511 -0.4174
  996SOL    HW2 4227   0.364   0.722   0.497  1.4515 -0.8282  0.4313
  996SOL     MW 4228   0.340   0.664   0.558  0.1577 -0.1607  0.5912
  997SOL     OW 4229   4.852   1.818   3.580 -0.9631 -0.0107  0.3179
  997SOL    HW1 4230   4.778   1.873   3.608 -0.8938  0.6390 -0.7268
  997SOL    HW2 4231   4.915   1.881   3.544 -0.8849 -0.7800 -0.8997
  997SOL     MW 4232   4.850   1.833   3.579 -0.9442 -0.0260  0.0283
  998SOL     OW 4233   2.022   1.865   2.265  0.4394  0.4405  0.3709
  998SOL    HW1 4234   2.042   1.797   2.329  0.0530 -0.0752 -0.0483
  998SOL    HW2 4235   2.024   1.947   2.315 -2.1905 -0.1635  1.5378
  998SOL     MW 4236   2.025   1.867   2.279  0.0533  0.2972  0.4666
  999SOL     OW 4237   0.061   0.378   2.113  0.3657  0.9189  0.1383
  999SOL    HW1 4238  -0.011   0.364   2.051  1.5896 -0.9807 -0.8712
  999SOL    HW2 4239   0.117   0.443   2.070  0.7308  0.2909 -0.3375
  999SOL     MW 4240   0.059   0.385   2.099  0.5691  0.5954 -0.0519
 1000SOL     OW 4241   0.981   4.343   0.360  0.1210  0.2633 -0.3614
 1000SOL    HW1 4242   0.898   4.302   0.384 -0.3287  1.3405 -0.0682
 1000SOL    HW2 4243   1.041   4.269   0.348 -0.8075 -0.5071 -0.3349
 1000SOL     MW 4244   0.978   4.328   0.362 -0.0555  0.3026 -0.3205
 1001SOL     OW 4245   3.730   0.241   3.523 -0.4716 -0.3380 -0.2739
 1001SOL    HW1 4246   3.640   0.210   3.514 -0.2807 -0.5918 -1.3356
 1001SOL    HW2 4247   3.723   0.336   3.517 -0.6107 -0.3846 -0.9053
 1001SOL     MW 4248   3.718   0.249   3.521 -0.4650 -0.3764 -0.4907
 1002SOL     OW 4249   1.908   2.494   0.487  0.1948 -0.5364 -0.0859
 1002SOL    HW1 4250   1.972   2.443   0.537 -0.2589 -0.3352  0.7095
 1002SOL    HW2 4251   1.824   2.474   0.527  0.1020  1.4365  0.7782
 1002SOL     MW 4252   1.906   2.485   0.499  0.1248 -0.2581  0.1265
 1003SOL     OW 4253   0.014   2.474   5.082  0.0177 -0.2993  0.0246
 1003SOL    HW1 4254  -0.032   2.447   5.162  0.3662  0.5118  0.4961
 1003SOL    HW2 4255   0.087   2.527   5.112 -1.3035  2.1749 -0.9451
 1003SOL     MW 4256   0.017   2.477   5.096 -0.1068  0.1212 -0.0392
 1004SOL     OW 4257   3.707   2.059   0.704 -0.5635 -0.2069  0.2306
 1004SOL    HW1 4258   3.747   2.047   0.790 -1.4437  2.0950  0.9708
 1004SOL    HW2 4259   3.637   1.993   0.701  0.5321 -1.4205  0.5846
 1004SOL     MW 4260   3.703   2.049   0.715 -0.5359 -0.0675  0.3707
 1005SOL     OW 4261   4.861   4.946   0.154  0.2366 -0.2629 -0.2185
 1005SOL    HW1 4262   4.841   4.934   0.247  0.5415 -0.5949 -0.1997
 1005SOL    HW2 4263   4.788   5.000   0.122  0.3378  0.1908  0.2995
 1005SOL     MW 4264   4.849   4.952   0.162  0.2886 -0.2473 -0.1498
 1006SOL     OW 4265   3.882   1.098   0.530  0.0066  0.2390  0.1697
 1006SOL    HW1 4266   3.826   1.035   0.577 -1.5210  0.6224 -1.1046
 1006SOL    HW2 4267   3.824   1.171   0.510  0.9601  0.6238 -1.2243
 1006SOL     MW 4268   3.867   1.099   0.534 -0.0669  0.3373 -0.1719
 1007SOL     OW 4269   2.038   0.281   0.645  0.1092  0.2645  0.2889
 1007SOL    HW1 4270   1.999   0.265   0.731  0.5394 -0.5154  0.3437
 1007SOL    HW2 4271   2.030   0.198   0.599 -0.5587  0.8214 -0.6127
 1007SOL     MW 4272   2.032   0.268   0.650  0.0788  0.2359  0.1805
 1008SOL     OW 4273   0.861   3.678   4.462  0.2335  0.8928  0.5319
 1008SOL    HW1 4274   0.805   3.748   4.430 -1.0218 -0.1223  0.4599
 1008SOL    HW2 4275   0.836   3.668   4.554 -0.8045 -0.5798  0.1106
 1008SOL     MW 4276   0.850   3.686   4.470 -0.0601  0.5743  0.4688
 1009SOL     OW 4277   0.812   5.159   4.939  0.1777  0.6842  0.4146
 1009SOL    HW1 4278   0.760   5.172   4.860 -0.3205  1.3966  0.8589
 1009SOL    HW2 4279   0.764   5.204   5.008 -0.1885 -1.2269  1.4487
 1009SOL     MW 4280   0.799   5.166   4.938  0.0670  0.5307  0.6039
 1010SOL     OW 4281   1.092   5.200   3.249 -0.2418 -0.4959  0.9404
 1010SOL    HW1 4282   1.126   5.201   3.160 -0.1625  0.3495  0.9778
 1010SOL    HW2 4283   1.162   5.161   3.301 -0.0191 -0.3526  0.7460
 1010SOL     MW 4284   1.105   5.195   3.244 -0.2031 -0.3694  0.9203
 1011SOL     OW 4285   4.795   5.085   1.127  0.0046 -0.3632  0.2826
 1011SOL    HW1 4286   4.862   5.045   1.071 -1.0263 -2.3840  0.4751
 1011SOL    HW2 4287   4.773   5.167   1.082  0.8639 -0.8320 -1.0369
 1011SOL     MW 4288   4.801   5.091   1.114 -0.0174 -0.6819  0.1383
 1012SOL     OW 4289   2.242   1.270   0.448  0.2129  0.5703  0.5916
 1012SOL    HW1 4290   2.318   1.268   0.505  0.1198 -1.2139  0.6815
 1012SOL    HW2 4291   2.274   1.238   0.364 -0.6184 -1.1094  0.8888
 1012SOL     MW 4292   2.255   1.266   0.445  0.0946  0.1269  0.6411
 1013SOL     OW 4293   2.878   1.321   3.007  0.5863 -0.3529 -0.6246
 1013SOL    HW1 4294   2.874   1.232   3.043  0.3294 -0.4826 -0.9674
 1013SOL    HW2 4295   2.965   1.353   3.030  0.3439 -0.3604  0.2890
 1013SOL     MW 4296   2.888   1.313   3.014  0.5224 -0.3704 -0.5515
 1014SOL     OW 4297   0.179   1.164   1.982  0.3761 -0.0678 -0.0938
 1014SOL    HW1 4298   0.265   1.122   1.982  0.7398  0.6655 -0.2251
 1014SOL    HW2 4299   0.144   1.149   2.070 -0.3127 -2.2856 -0.7194
 1014SOL     MW 4300   0.186   1.157   1.993  0.3345 -0.2579 -0.1907
 1015SOL     OW 4301   4.993   3.187   5.214  0.0231  0.2335 -0.0791
 1015SOL    HW1 4302   4.984   3.111   5.272 -1.6614  0.0761 -0.5451
 1015SOL    HW2 4303   5.079   3.175   5.173 -0.0457 -1.1939  0.1627
 1015SOL     MW 4304   5.003   3.176   5.216 -0.2014  0.0306 -0.1078
 1016SOL     OW 4305   0.217   3.621   2.614  0.5670 -0.9217  0.0573
 1016SOL    HW1 4306   0.302   3.664   2.608  0.9591 -1.8250 -1.2051
 1016SOL    HW2 4307   0.199   3.616   2.707  0.3852  2.1749  0.2207
 1016SOL     MW 4308   0.226   3.626   2.625  0.5939 -0.6409 -0.0834
 1017SOL     OW 4309   1.036   1.899   3.333  0.1640  0.0466  0.6658
 1017SOL    HW1 4310   0.967   1.965   3.337 -0.8875 -0.9767 -0.1620
 1017SOL    HW2 4311   1.066   1.889   3.423 -1.5703 -0.3121  1.2291
 1017SOL     MW 4312   1.031   1.906   3.345 -0.1926 -0.1304  0.6320
 1018SOL     OW 4313   2.005   3.592   3.275  0.2787  0.6033  0.1512
 1018SOL    HW1 4314   2.037   3.516   3.323  0.9838  1.0090  0.3355
 1018SOL    HW2 4315   2.027   3.666   3.331 -0.1512  0.9655 -0.1562
 1018SOL     MW 4316   2.012   3.592   3.288  0.3139  0.7016  0.1355
 1019SOL     OW 4317   0.082   1.821   0.748 -0.0822  0.2576 -0.4256
 1019SOL    HW1 4318   0.019   1.779   0.807  2.4238 -1.7456  0.9109
 1019SOL    HW2 4319   0.102   1.905   0.790 -0.9217  0.3753 -0.2495
 1019SOL     MW 4320   0.076   1.827   0.761  0.1312  0.0162 -0.2319
 1020SOL     OW 4321   0.945   4.654   5.309  0.1825 -0.0729  0.6651
 1020SOL    HW1 4322   1.023   4.655   5.366 -1.3661 -0.0532  2.8616
 1020SOL    HW2 4323   0.962   4.583   5.247  2.1339  0.2039  0.8483
 1020SOL     MW 4324   0.957   4.645   5.309  0.2341 -0.0349  0.9697
 1021SOL     OW 4325   4.487   0.800   0.814  0.1154  0.5701  0.6852
 1021SOL    HW1 4326   4.527   0.874   0.768 -0.5164  0.1647 -0.5433
 1021SOL    HW2 4327   4.545   0.727   0.797  0.1231  0.5218  0.9185
 1021SOL     MW 4328   4.499   0.800   0.806  0.0355  0.5120  0.5578
 1022SOL     OW 4329   4.802   5.172   1.394  0.0696 -0.6254 -0.3178
 1022SOL    HW1 4330   4.740   5.131   1.454 -0.0456  2.4772  1.7891
 1022SOL    HW2 4331   4.770   5.149   1.307 -3.1568 -0.3249  0.7368
 1022SOL     MW 4332   4.790   5.164   1.390 -0.3582 -0.1898  0.0869
 1023SOL     OW 4333   3.603   0.423   0.547  0.1953 -0.1442  0.1489
 1023SOL    HW1 4334   3.586   0.478   0.624 -2.3789 -0.6976 -0.0114
 1023SOL    HW2 4335   3.572   0.475   0.473  3.0768  0.5794 -0.6437
 1023SOL     MW 4336   3.597   0.437   0.548  0.2346 -0.1224  0.0269
 1024SOL     OW 4337   4.780   1.206   4.810 -0.0209  0.0046 -0.0349
 1024SOL    HW1 4338   4.807   1.129   4.759 -0.7859 -0.4947  0.2987
 1024SOL    HW2 4339   4.853   1.222   4.870 -0.2288 -1.0055  0.4995
 1024SOL     MW 4340   4.793   1.198   4.811 -0.1454 -0.1886  0.0762
 1025SOL     OW 4341   4.392   4.828   4.639 -0.3413  0.2538 -0.4375
 1025SOL    HW1 4342   4.427   4.852   4.553 -0.2219 -0.0918 -0.4836
 1025SOL    HW2 4343   4.461   4.777   4.681 -1.3612 -1.7353 -1.1191
 1025SOL     MW 4344   4.405   4.825   4.634 -0.4566 -0.0451 -0.5307
 1026SOL     OW 4345   1.011   1.133   3.359  0.1314  0.6952 -0.3231
 1026SOL    HW1 4346   0.965   1.217   3.365  1.2768  1.2020  1.6395
 1026SOL    HW2 4347   0.966   1.077   3.422 -0.4149 -0.0817 -1.3885
 1026SOL     MW 4348   0.999   1.137   3.368  0.2081  0.6606 -0.2083
 1027SOL     OW 4349   0.761   4.392   1.791  0.0441 -0.4195  0.3319
 1027SOL    HW1 4350   0.677   4.351   1.773 -0.6480  0.6732  1.0034
 1027SOL    HW2 4351   0.740   4.485   1.803  1.1807 -0.3146  1.6088
 1027SOL     MW 4352   0.748   4.399   1.790  0.1010 -0.2662  0.5813
 1028SOL     OW 4353   1.740   4.929   2.556  0.3033 -0.3076  0.0222
 1028SOL    HW1 4354   1.818   4.967   2.514  0.5674 -1.1608 -0.2794
 1028SOL    HW2 4355   1.667   4.969   2.509  0.5389  0.8467  0.6079
 1028SOL     MW 4356   1.741   4.939   2.544  0.3673 -0.2690  0.0586
 1029SOL     OW 4357   3.508   3.809   4.877 -0.0540 -0.1704  0.1981
 1029SOL    HW1 4358   3.473   3.837   4.962  1.1939 -0.7610  0.9291
 1029SOL    HW2 4359   3.520   3.714   4.886 -1.2490 -0.4488 -1.1385
 1029SOL     MW 4360   3.505   3.801   4.889 -0.0472 -0.2816  0.1206
 1030SOL     OW 4361   1.555   3.887   3.914  0.1216 -0.8701 -0.2360
 1030SOL    HW1 4362   1.526   3.796   3.906  1.3082 -1.2504 -0.3550
 1030SOL    HW2 4363   1.475   3.939   3.905 -0.4085 -1.8551 -1.3565
 1030SOL     MW 4364   1.541   3.882   3.912  0.2057 -1.0448 -0.3946
 1031SOL     OW 4365   4.698   1.811   3.029 -0.3798  0.4664 -0.1585
 1031SOL    HW1 4366   4.710   1.806   3.124 -2.1723  0.7062  0.1096
 1031SOL    HW2 4367   4.650   1.893   3.015 -0.7204  0.1015 -1.2072
 1031SOL     MW 4368   4.693   1.821   3.039 -0.6529  0.4504 -0.2584
 1032SOL     OW 4369   1.562   0.701   2.067  0.0844 -0.4366 -0.3411
 1032SOL    HW1 4370   1.539   0.781   2.020  2.4745 -0.0527 -0.9290
 1032SOL    HW2 4371   1.559   0.632   2.000  0.5944 -0.3796 -0.4288
 1032SOL     MW 4372   1.559   0.702   2.052  0.4557 -0.3801 -0.4276
 1033SOL     OW 4373   4.056   4.527   3.335  0.1287  0.9255 -0.1912
 1033SOL    HW1 4374   3.990   4.591   3.361 -1.9961 -1.1067 -0.4165
 1033SOL    HW2 4375   4.097   4.564   3.257 -0.5066  2.3732  0.1597
 1033SOL     MW 4376   4.053   4.540   3.329 -0.2246  0.8507 -0.1751
 1034SOL     OW 4377   3.880   2.025   4.248  0.6173 -0.1703 -0.2628
 1034SOL    HW1 4378   3.804   2.082   4.238  0.9701  0.3880  0.2329
 1034SOL    HW2 4379   3.850   1.940   4.214  0.6545  0.7488 -2.7255
 1034SOL     MW 4380   3.866   2.021   4.242  0.6672  0.0188 -0.5146
 1035SOL     OW 4381   4.193   5.092   2.333  0.0163  0.1817 -0.5487
 1035SOL    HW1 4382   4.142   5.159   2.377  0.6131  1.0723 -1.1968
 1035SOL    HW2 4383   4.134   5.057   2.266 -0.9683 -1.3279  1.0473
 1035SOL     MW 4384   4.179   5.096   2.330 -0.0333  0.1024 -0.4273
 1036SOL     OW 4385   2.595   4.340   3.584 -0.5164  0.4751  0.0354
 1036SOL    HW1 4386   2.658   4.296   3.528 -0.2179  1.9825 -0.8334
 1036SOL    HW2 4387   2.648   4.394   3.642 -0.8852 -0.2058  1.0325
 1036SOL     MW 4388   2.610   4.341   3.585 -0.5254  0.5809  0.0519
 1037SOL     OW 4389   3.687   1.733   3.746 -0.0657  0.0414  0.0461
 1037SOL    HW1 4390   3.647   1.819   3.757 -2.1665 -0.7937 -0.8035
 1037SOL    HW2 4391   3.773   1.752   3.708 -0.2591  1.7928  0.4093
 1037SOL     MW 4392   3.693   1.747   3.743 -0.3593  0.1587 -0.0162
 1038SOL     OW 4393   2.940   2.545   1.990 -0.1470  0.1602  0.1756
 1038SOL    HW1 4394   3.020   2.545   1.938 -1.3436  0.4964 -1.6923
 1038SOL    HW2 4395   2.915   2.637   1.995 -0.4016  0.0595  0.8095
 1038SOL     MW 4396   2.947   2.556   1.984 -0.3327  0.1904  0.0176
 1039SOL     OW 4397   1.103   0.177   3.681  0.2415  0.8381 -0.1392
 1039SOL    HW1 4398   1.049   0.100   3.699 -0.8900  1.8379  0.8375
 1039SOL    HW2 4399   1.104   0.184   3.586 -0.2750  0.0375 -0.2058
 1039SOL     MW 4400   1.096   0.168   3.671  0.0305  0.8636 -0.0227
 1040SOL     OW 4401   3.590   2.749   2.663 -0.5265  0.3790  0.2759
 1040SOL    HW1 4402   3.637   2.832   2.669 -0.6788  0.6140 -1.4950
 1040SOL    HW2 4403   3.498   2.773   2.664 -0.5725  0.2439 -0.1915
 1040SOL     MW 4404   3.584   2.762   2.664 -0.5519  0.3918 -0.0106
 1041SOL     OW 4405   4.084   3.781   0.964 -0.1762  0.4682 -0.7373
 1041SOL    HW1 4406   3.992   3.785   0.987 -0.0010  1.1379 -0.1285
 1041SOL    HW2 4407   4.116   3.701   1.006  0.2400  1.8965  1.7696
 1041SOL     MW 4408   4.077   3.771   0.973 -0.1005  0.7368 -0.3384
 1042SOL     OW 4409   0.512   5.086   2.906  0.2285 -0.2920 -0.5857
 1042SOL    HW1 4410   0.521   5.007   2.854 -1.2063 -1.1531  0.4097
 1042SOL    HW2 4411   0.585   5.084   2.968 -0.4911 -1.5108  0.2541
 1042SOL     MW 4412   0.522   5.076   2.907 -0.0473 -0.5583 -0.3508
 1043SOL     OW 4413   3.998   4.552   2.839 -0.4147  0.3580 -0.3718
 1043SOL    HW1 4414   4.068   4.499   2.876  1.5511  2.4202 -1.0672
 1043SOL    HW2 4415   3.918   4.518   2.880  0.9487 -2.0317  0.4126
 1043SOL     MW 4416   3.997   4.541   2.849  0.0115  0.3161 -0.3604
 1044SOL     OW 4417   5.049   4.920   2.174  0.7302  0.7602  0.1607
 1044SOL    HW1 4418   4.960   4.955   2.173  0.4371  0.0170  0.4065
 1044SOL    HW2 4419   5.042   4.834   2.132  1.1113  0.1897  1.2397
 1044SOL     MW 4420   5.037   4.914   2.169  0.7414  0.5920  0.3303
 1045SOL     OW 4421   3.513   0.414   3.661 -0.2527  0.3923 -0.4517
 1045SOL    HW1 4422   3.586   0.372   3.706 -0.4733  0.4902 -0.0006
 1045SOL    HW2 4423   3.555   0.475   3.600  0.0463  1.3332  0.6561
 1045SOL     MW 4424   3.527   0.417   3.659 -0.2427  0.5253 -0.2522
 1046SOL     OW 4425   4.105   1.674   4.367 -0.0288 -0.1366  0.5495
 1046SOL    HW1 4426   4.113   1.696   4.460 -0.5603 -1.3618  0.8887
 1046SOL    HW2 4427   4.027   1.619   4.361 -0.2797  0.3295 -0.7020
 1046SOL     MW 4428   4.096   1.670   4.378 -0.1289 -0.2338  0.4327
 1047SOL     OW 4429   2.015   3.223   2.918  0.0285  0.1399 -0.3621
 1047SOL    HW1 4430   2.050   3.190   2.835  3.5070  0.3040  0.9480
 1047SOL    HW2 4431   2.020   3.318   2.910 -1.4870  0.1956 -0.7009
 1047SOL     MW 4432   2.020   3.231   2.907  0.2798  0.1680 -0.2377
 1048SOL     OW 4433   3.698   0.183   0.628  0.5862  0.3816 -0.1897
 1048SOL    HW1 4434   3.722   0.274   0.612  0.8855  0.2949 -0.2403
 1048SOL    HW2 4435   3.712   0.139   0.544  1.4221  0.0810  0.1068
 1048SOL     MW 4436   3.703   0.189   0.615  0.7315  0.3320 -0.1582
 1049SOL     OW 4437   0.833   0.800   0.390 -0.2896 -0.1382 -0.1591
 1049SOL    HW1 4438   0.751   0.777   0.434 -0.8659  1.4117 -0.3702
 1049SOL    HW2 4439   0.823   0.769   0.300  0.4034 -2.2411  0.4720
 1049SOL     MW 4440   0.821   0.793   0.384 -0.2747 -0.2090 -0.1054
 1050SOL     OW 4441   2.454   5.000   1.033 -0.0245 -0.3723 -0.2026
 1050SOL    HW1 4442   2.415   5.051   0.962  0.2935  0.1288 -0.0247
 1050SOL    HW2 4443   2.535   4.965   0.996 -0.5306 -1.2281 -0.5033
 1050SOL     MW 4444   2.459   5.002   1.019 -0.0486 -0.4177 -0.2183
 1051SOL     OW 4445   4.553   4.598   3.573  0.2919  0.2733  0.0339
 1051SOL    HW1 4446   4.518   4.687   3.564  0.8363  0.6658  1.6094
 1051SOL    HW2 4447   4.519   4.551   3.497  0.1326  1.8714 -0.9057
 1051SOL     MW 4448   4.544   4.603   3.563  0.3412  0.5281  0.1153
 1052SOL     OW 4449   4.819   2.451   4.098  0.7201 -0.3483 -0.1862
 1052SOL    HW1 4450   4.727   2.453   4.124  1.1018  1.9617  1.1425
 1052SOL    HW2 4451   4.831   2.529   4.044  2.2794  0.3322  1.0876
 1052SOL     MW 4452   4.809   2.461   4.094  0.9686  0.0345  0.1469
 1053SOL     OW 4453   3.382   3.329   5.112  0.5123  1.0851  0.6499
 1053SOL    HW1 4454   3.476   3.318   5.121  0.6372  0.8448 -0.8464
 1053SOL    HW2 4455   3.372   3.417   5.075  0.2863  0.2176 -1.4078
 1053SOL     MW 4456   3.393   3.339   5.108  0.4993  0.9433  0.1950
 1054SOL     OW 4457   1.758   0.240   0.516  0.3031 -0.1702  0.3826
 1054SOL    HW1 4458   1.763   0.291   0.435 -1.0145  0.5767  0.7548
 1054SOL    HW2 4459   1.803   0.293   0.582 -0.1607  0.0245  0.5397
 1054SOL     MW 4460   1.765   0.253   0.514  0.0751 -0.0497  0.4504
 1055SOL     OW 4461   2.396   0.644   0.834 -0.0619  0.2450 -0.1378
 1055SOL    HW1 4462   2.469   0.605   0.883  0.6462  1.7878  0.0677
 1055SOL    HW2 4463   2.353   0.570   0.792 -0.3465 -1.0658  2.3777
 1055SOL     MW 4464   2.400   0.630   0.835 -0.0077  0.2747  0.2105
 1056SOL     OW 4465   2.607   2.763   0.018 -0.2154  0.5099  0.0065
 1056SOL    HW1 4466   2.638   2.849   0.046 -1.9683  1.7539 -1.6321
 1056SOL    HW2 4467   2.547   2.735   0.087  0.3175  0.6468  0.5218
 1056SOL     MW 4468   2.603   2.771   0.030 -0.3716  0.6867 -0.1373
 1057SOL     OW 4469   3.677   0.881   3.879  0.1725  0.1454  0.5558
 1057SOL    HW1 4470   3.771   0.886   3.895  0.0530  0.5436  1.1458
 1057SOL    HW2 4471   3.644   0.822   3.947  0.1317 -0.7546 -0.2383
 1057SOL     MW 4472   3.685   0.874   3.890  0.1520  0.0811  0.5297
 1058SOL     OW 4473   1.285   3.956   4.849  0.3295  0.3971 -0.2009
 1058SOL    HW1 4474   1.274   4.047   4.879  0.3168  0.0150  0.9780
 1058SOL    HW2 4475   1.349   3.919   4.910  1.6362  0.0988 -1.7279
 1058SOL     MW 4476   1.292   3.963   4.861  0.4952  0.3100 -0.2455
 1059SOL     OW 4477   3.349   4.705   3.698  0.3366  0.0359  0.3165
 1059SOL    HW1 4478   3.273   4.657   3.731  0.8689 -0.5303  0.7455
 1059SOL    HW2 4479   3.320   4.796   3.692  0.3211  0.1980  2.6584
 1059SOL     MW 4480   3.336   4.710   3.701  0.4028 -0.0158  0.6712
 1060SOL     OW 4481   0.568   2.215   3.420  0.2437  0.0915  0.0249
 1060SOL    HW1 4482   0.528   2.249   3.340  0.2299  0.8023  0.3259
 1060SOL    HW2 4483   0.536   2.125   3.427 -0.1738  0.1974 -0.4894
 1060SOL     MW 4484   0.559   2.208   3.411  0.1885  0.1960 -0.0024
 1061SOL     OW 4485   0.068   3.252   1.893  0.6681  0.1576  0.6451
 1061SOL    HW1 4486   0.027   3.212   1.970 -0.1832 -0.2626 -0.0235
 1061SOL    HW2 4487   0.147   3.294   1.928  1.7616 -2.3429  1.3586
 1061SOL     MW 4488   0.073   3.252   1.908  0.6991 -0.2163  0.6508
 1062SOL     OW 4489   4.463   3.565   1.577  0.0570  0.0831 -0.8794
 1062SOL    HW1 4490   4.554   3.589   1.594  0.9271 -1.7175 -2.7753
 1062SOL    HW2 4491   4.448   3.487   1.630 -0.3141  0.2479 -0.7400
 1062SOL     MW 4492   4.473   3.558   1.586  0.1209 -0.1263 -1.1043
 1063SOL     OW 4493   1.706   2.752   2.777 -0.2339  0.5420  0.0267
 1063SOL    HW1 4494   1.688   2.821   2.840 -1.9595 -0.1162  0.2888
 1063SOL    HW2 4495   1.640   2.763   2.709 -0.3373 -0.6492 -0.0829
 1063SOL     MW 4496   1.695   2.762   2.776 -0.4680  0.3053  0.0462
 1064SOL     OW 4497   3.388   1.986   5.156 -0.6472 -0.1733  0.7786
 1064SOL    HW1 4498   3.392   1.909   5.212 -1.3251  0.4858  1.7460
 1064SOL    HW2 4499   3.365   2.058   5.215  0.8283  0.9280  0.0277
 1064SOL     MW 4500   3.385   1.985   5.171 -0.5451  0.0520  0.8063
 1065SOL     OW 4501   0.273   5.126   2.744  0.1140  0.1127  0.0661
 1065SOL    HW1 4502   0.278   5.131   2.649  1.2362  0.3643  0.1375
 1065SOL    HW2 4503   0.363   5.138   2.774 -0.6680  3.2212  1.3201
 1065SOL     MW 4504   0.285   5.128   2.736  0.1576  0.5429  0.2357
 1066SOL     OW 4505   4.021   3.844   1.649 -0.4323  0.3042 -0.2867
 1066SOL    HW1 4506   4.020   3.927   1.603 -0.9094  0.0379 -0.7708
 1066SOL    HW2 4507   3.964   3.858   1.725 -2.1008 -0.1423 -1.4112
 1066SOL     MW 4508   4.013   3.856   1.653 -0.7069  0.2129 -0.4926
 1067SOL     OW 4509   3.668   0.464   4.595 -0.2023 -0.1888  0.6368
 1067SOL    HW1 4510   3.695   0.469   4.504 -0.8180 -0.3130  0.4472
 1067SOL    HW2 4511   3.713   0.387   4.630  2.1513  1.3610  1.1580
 1067SOL     MW 4512   3.678   0.455   4.588  0.0202 -0.0063  0.6792
 1068SOL     OW 4513   3.898   0.527   0.666  0.5959  0.3512  0.3340
 1068SOL    HW1 4514   3.950   0.607   0.654 -0.0471  0.6196 -0.7100
 1068SOL    HW2 4515   3.845   0.544   0.744  1.3897  0.4410  0.8603
 1068SOL     MW 4516   3.898   0.540   0.675  0.6152  0.3970  0.2677
 1069SOL     OW 4517   3.472   0.129   0.787 -0.7353  0.2682 -0.4245
 1069SOL    HW1 4518   3.524   0.164   0.716 -0.8826  0.9031 -0.2243
 1069SOL    HW2 4519   3.410   0.199   0.809 -1.0324 -0.1128 -0.0228
 1069SOL     MW 4520   3.471   0.142   0.781 -0.7922  0.3007 -0.3475
 1070SOL     OW 4521   4.249   1.075   2.795 -0.7416 -0.1830 -0.3040
 1070SOL    HW1 4522   4.268   0.984   2.772  1.0760  0.4501 -1.3327
 1070SOL    HW2 4523   4.181   1.068   2.862 -0.4462 -2.3118 -0.1851
 1070SOL     MW 4524   4.243   1.062   2.801 -0.4711 -0.3745 -0.4205
 1071SOL     OW 4525   1.775   1.596   4.564 -0.3309  0.0137  0.4062
 1071SOL    HW1 4526   1.739   1.606   4.652 -1.9320 -0.6282 -0.1593
 1071SOL    HW2 4527   1.759   1.681   4.522 -1.6190 -0.3965  0.0241
 1071SOL     MW 4528   1.768   1.608   4.570 -0.7008 -0.1210  0.2849
 1072SOL     OW 4529   4.115   1.757   0.377 -0.1843  0.1152 -0.1055
 1072SOL    HW1 4530   4.090   1.701   0.303 -2.8692  0.0704  0.7915
 1072SOL    HW2 4531   4.161   1.699   0.437 -1.6496 -0.8098  0.1350
 1072SOL     MW 4532   4.118   1.743   0.375 -0.7156 -0.0089  0.0401
 1073SOL     OW 4533   2.992   2.723   3.534 -0.5062  0.0297 -0.4232
 1073SOL    HW1 4534   3.035   2.771   3.463  0.2320  0.9635  0.6403
 1073SOL    HW2 4535   3.051   2.650   3.553  0.9703  1.6387  1.4310
 1073SOL     MW 4536   3.005   2.720   3.528 -0.2227  0.3552 -0.0497
 1074SOL     OW 4537   4.640   2.207   0.289  0.1937 -0.4436  0.5594
 1074SOL    HW1 4538   4.612   2.254   0.367  1.8147  0.8957  0.3475
 1074SOL    HW2 4539   4.558   2.180   0.247 -0.6955 -0.8039  2.4677
 1074SOL     MW 4540   4.626   2.209   0.294  0.2874 -0.3183  0.7765
 1075SOL     OW 4541   4.402   0.869   3.362 -0.0100 -0.2834 -0.5492
 1075SOL    HW1 4542   4.493   0.880   3.389  0.3751  0.5709 -2.1382
 1075SOL    HW2 4543   4.393   0.776   3.346  0.5280 -0.3959 -0.2123
 1075SOL     MW 4544   4.412   0.859   3.364  0.1082 -0.1885 -0.7095
 1076SOL     OW 4545   3.171   3.652   4.413  0.0239 -0.7700  0.2445
 1076SOL    HW1 4546   3.183   3.746   4.401 -0.9225 -0.2526  3.0895
 1076SOL    HW2 4547   3.259   3.615   4.406  0.5656  0.4746  0.3789
 1076SOL     MW 4548   3.184   3.659   4.410 -0.0279 -0.5444  0.6259
 1077SOL     OW 4549   2.018   0.317   2.656  0.1878 -0.4752  0.0470
 1077SOL    HW1 4550   2.059   0.392   2.613  2.0706 -0.7913  1.2399
 1077SOL    HW2 4551   1.959   0.282   2.589  0.9002  0.7630 -1.2825
 1077SOL     MW 4552   2.016   0.322   2.642  0.5201 -0.3571  0.0295
 1078SOL     OW 4553   4.231   0.005   1.098 -0.2019  0.1489  0.2912
 1078SOL    HW1 4554   4.157   0.017   1.157 -0.7881 -1.7608 -0.0087
 1078SOL    HW2 4555   4.206   0.052   1.018 -0.3227  0.9619  0.8003
 1078SOL     MW 4556   4.218   0.012   1.095 -0.2924  0.0085  0.3180
 1079SOL     OW 4557   0.951   0.739   4.613  0.8035 -0.0580 -0.0065
 1079SOL    HW1 4558   1.022   0.710   4.670  0.9113  1.6866  0.7808
 1079SOL    HW2 4559   0.957   0.682   4.536  1.4928 -1.5481  1.1375
 1079SOL     MW 4560   0.961   0.728   4.610  0.9055 -0.0254  0.2407
 1080SOL     OW 4561   0.305   4.100   1.255  0.6842 -0.0715  0.2841
 1080SOL    HW1 4562   0.304   4.059   1.342  0.2469  2.3946  1.4785
 1080SOL    HW2 4563   0.213   4.116   1.236  0.8459  0.2245 -0.2356
 1080SOL     MW 4564   0.293   4.096   1.264  0.6489  0.2821  0.3704
 1081SOL     OW 4565   1.881   5.264   4.459  0.7486  0.1295  0.1251
 1081SOL    HW1 4566   1.808   5.202   4.464  0.9304 -0.0555  0.6246
 1081SOL    HW2 4567   1.895   5.291   4.550  1.6659 -0.2739  0.1139
 1081SOL     MW 4568   1.874   5.259   4.471  0.8893  0.0542  0.1876
 1082SOL     OW 4569   2.863   2.736   1.460 -0.1034 -0.1442 -0.3334
 1082SOL    HW1 4570   2.820   2.786   1.390 -0.8239 -1.3381 -0.7577
 1082SOL    HW2 4571   2.955   2.737   1.437 -0.2914 -0.2182 -1.1105
 1082SOL     MW 4572   2.869   2.743   1.448 -0.2197 -0.3065 -0.4872
 1083SOL     OW 4573   3.713   1.908   2.386  0.1140  0.0475 -1.1060
 1083SOL    HW1 4574   3.696   1.951   2.302  0.1364  1.1274 -0.5653
 1083SOL    HW2 4575   3.626   1.881   2.417  0.3719 -2.9786 -2.8320
 1083SOL     MW 4576   3.700   1.910   2.379  0.1499 -0.2016 -1.2577
 1084SOL     OW 4577   4.573   3.320   3.365 -0.0190  0.1789  0.3302
 1084SOL    HW1 4578   4.636   3.323   3.293 -0.4299 -0.2387 -0.0509
 1084SOL    HW2 4579   4.545   3.229   3.369  1.6115 -0.2820  2.4218
 1084SOL     MW 4580   4.578   3.309   3.357  0.1371  0.0665  0.5492
 1085SOL     OW 4581   4.772   2.013   0.963 -0.2652 -0.1536  0.1502
 1085SOL    HW1 4582   4.864   2.008   0.989 -0.4969 -1.2957  0.7981
 1085SOL    HW2 4583   4.741   2.096   1.000  0.4165  0.0671  0.2347
 1085SOL     MW 4584   4.780   2.023   0.971 -0.2076 -0.2716  0.2439
 1086SOL     OW 4585   4.378   5.140   1.161 -0.2715  0.3248 -0.1256
 1086SOL    HW1 4586   4.332   5.217   1.126  2.7695  3.2105  1.9231
 1086SOL    HW2 4587   4.351   5.136   1.252 -0.9968 -1.5718 -0.4023
 1086SOL     MW 4588   4.369   5.149   1.168  0.0249  0.4514  0.1012
 1087SOL     OW 4589   3.452   3.291   0.283  0.4314 -0.0944 -0.0870
 1087SOL    HW1 4590   3.542   3.260   0.298  1.0480  1.8214  0.2794
 1087SOL    HW2 4591   3.449   3.312   0.190 -0.1135 -1.5996 -0.4246
 1087SOL     MW 4592   3.463   3.289   0.273  0.4406 -0.0418 -0.0833
 1088SOL     OW 4593   0.214   0.559   2.737 -0.4086 -0.1879 -0.9063
 1088SOL    HW1 4594   0.191   0.474   2.700 -1.2349  0.3398 -1.6277
 1088SOL    HW2 4595   0.131   0.605   2.746 -0.1015  0.0844  0.6562
 1088SOL     MW 4596   0.201   0.554   2.733 -0.4751 -0.0855 -0.7986
 1089SOL     OW 4597   3.190   0.051   4.665 -0.1663  0.2992  0.5334
 1089SOL    HW1 4598   3.215  -0.038   4.690  1.5168  0.8767  0.9736
 1089SOL    HW2 4599   3.095   0.054   4.679 -0.2719 -1.4646  0.3558
 1089SOL     MW 4600   3.181   0.040   4.670  0.0356  0.1473  0.5670
 1090SOL     OW 4601   0.218   1.842   3.974  0.0788  0.0199 -0.0773
 1090SOL    HW1 4602   0.173   1.879   4.050  1.3959  1.3991  0.0710
 1090SOL    HW2 4603   0.304   1.885   3.975  1.4060 -2.5809 -0.3286
 1090SOL     MW 4604   0.223   1.852   3.984  0.4173 -0.1365 -0.0905
 1091SOL     OW 4605   0.616   1.157   3.645 -0.4434  0.2516 -0.1722
 1091SOL    HW1 4606   0.609   1.228   3.582 -2.1628 -0.0448 -0.3531
 1091SOL    HW2 4607   0.685   1.184   3.705  0.6801  0.8829 -1.7328
 1091SOL     MW 4608   0.624   1.169   3.645 -0.5197  0.2944 -0.3952
 1092SOL     OW 4609   2.255   4.799   3.511  0.1249 -0.0457 -0.2590
 1092SOL    HW1 4610   2.250   4.836   3.423 -0.0040 -1.2385 -0.7686
 1092SOL    HW2 4611   2.164   4.785   3.537  0.1124  1.6468  0.6576
 1092SOL     MW 4612   2.243   4.802   3.503  0.1068  0.0183 -0.2069
 1093SOL     OW 4613   2.173   1.008   2.384  0.4778  0.4384  0.1778
 1093SOL    HW1 4614   2.103   1.053   2.337 -0.4093  0.2560  1.3144
 1093SOL    HW2 4615   2.232   0.977   2.315  0.6094  2.5069 -0.6545
 1093SOL     MW 4616   2.171   1.010   2.369  0.3811  0.6799  0.2167
 1094SOL     OW 4617   0.054   3.374   0.241 -0.0948  0.1497 -0.1982
 1094SOL    HW1 4618  -0.017   3.312   0.222  0.4759 -0.6495  0.2200
 1094SOL    HW2 4619   0.044   3.393   0.334  0.8433 -0.7566  0.0970
 1094SOL     MW 4620   0.043   3.368   0.250  0.0983 -0.0687 -0.1068
 1095SOL     OW 4621   2.332   3.395   2.128 -0.5261  0.4219 -0.3267
 1095SOL    HW1 4622   2.367   3.431   2.046  1.4975 -0.7536 -0.0081
 1095SOL    HW2 4623   2.278   3.321   2.100 -1.0574  0.9236 -0.6686
 1095SOL     MW 4624   2.329   3.390   2.114 -0.3350  0.3356 -0.3297
 1096SOL     OW 4625   3.905   0.032   0.776 -0.6725  0.3873  0.4903
 1096SOL    HW1 4626   3.844   0.092   0.732 -0.0094  1.1500  0.6030
 1096SOL    HW2 4627   3.989   0.077   0.773  0.4360 -1.7574 -1.8909
 1096SOL     MW 4628   3.908   0.046   0.770 -0.4457  0.2104  0.1999
 1097SOL     OW 4629   2.264   4.709   0.839  0.2209  0.0332 -0.3194
 1097SOL    HW1 4630   2.186   4.690   0.786  0.9622  0.8955 -1.7585
 1097SOL    HW2 4631   2.326   4.748   0.777  0.5354  2.5829  1.5043
 1097SOL     MW 4632   2.262   4.712   0.824  0.3560  0.4700 -0.2702
 1098SOL     OW 4633   4.198   1.031   3.449 -0.1820  0.2793  0.0651
 1098SOL    HW1 4634   4.195   1.020   3.544  0.2939  0.1262  0.0644
 1098SOL    HW2 4635   4.256   0.961   3.418 -2.5991 -1.4968 -0.6440
 1098SOL     MW 4636   4.205   1.021   3.457 -0.4305  0.0324 -0.0258
 1099SOL     OW 4637   1.259   4.657   0.701  0.3049 -0.1258  0.2068
 1099SOL    HW1 4638   1.317   4.614   0.639 -1.9739 -0.2481 -1.9410
 1099SOL    HW2 4639   1.187   4.595   0.714 -0.9047  1.2766  0.3399
 1099SOL     MW 4640   1.257   4.644   0.695 -0.1416  0.0380 -0.0511
 1100SOL     OW 4641   2.725   2.412   4.141 -0.0605  0.1076  0.4827
 1100SOL    HW1 4642   2.634   2.416   4.112 -0.2966  0.2803  1.2343
 1100SOL    HW2 4643   2.752   2.503   4.148  0.0353  0.0672  0.6586
 1100SOL     MW 4644   2.717   2.424   4.138 -0.0784  0.1245  0.6014
 1101SOL     OW 4645   4.113   1.963   1.763  1.2230  0.4904 -0.0117
 1101SOL    HW1 4646   4.045   2.030   1.761  2.2485  1.5320 -1.3984
 1101SOL    HW2 4647   4.142   1.961   1.854 -1.2537 -0.6248  0.8053
 1101SOL     MW 4648   4.108   1.971   1.775  1.0373  0.4809 -0.0846
 1102SOL     OW 4649   2.445   1.022   1.933  0.6417  0.0855 -0.4903
 1102SOL    HW1 4650   2.520   0.979   1.973 -1.2087 -2.9260 -0.1455
 1102SOL    HW2 4651   2.420   1.090   1.996  0.5788 -1.5710  1.3038
 1102SOL     MW 4652   2.452   1.025   1.946  0.3968 -0.5120 -0.2165
 1103SOL     OW 4653   1.807   0.897   4.102 -0.2776 -0.1668 -0.3414
 1103SOL    HW1 4654   1.882   0.839   4.093  0.6564  0.9289  0.2413
 1103SOL    HW2 4655   1.803   0.944   4.019 -1.5665 -1.6594 -1.1518
 1103SOL     MW 4656   1.816   0.896   4.090 -0.3230 -0.2176 -0.3705
 1104SOL     OW 4657   0.547   4.646   5.056  0.5922  0.2372  0.1979
 1104SOL    HW1 4658   0.500   4.580   5.107  0.0276  1.1517  0.8585
 1104SOL    HW2 4659   0.534   4.618   4.965  1.5654 -1.3657  0.5317
 1104SOL     MW 4660   0.539   4.634   5.051  0.6446  0.1491  0.3252
 1105SOL     OW 4661   4.922   0.650   1.507 -0.0433 -0.1531 -0.1703
 1105SOL    HW1 4662   4.917   0.614   1.419  1.7256  1.3412 -0.8917
 1105SOL    HW2 4663   4.856   0.720   1.508  0.7630  0.6207 -0.6902
 1105SOL     MW 4664   4.913   0.654   1.496  0.2863  0.1372 -0.3292
 1106SOL     OW 4665   4.628   3.270   0.500 -0.0083  0.2561  0.3951
 1106SOL    HW1 4666   4.568   3.339   0.473  1.0649  1.1863  0.3161
 1106SOL    HW2 4667   4.655   3.229   0.418  0.2369  0.5051  0.3497
 1106SOL     MW 4668   4.624   3.274   0.486  0.1605  0.4070  0.3792
 1107SOL     OW 4669   4.805   1.966   4.096  0.1529 -0.2184  0.4634
 1107SOL    HW1 4670   4.893   2.004   4.100  0.4053 -0.6768 -0.6452
 1107SOL    HW2 4671   4.796   1.936   4.005 -0.4182 -1.9080  1.0584
 1107SOL     MW 4672   4.815   1.967   4.085  0.1121 -0.4934  0.3977
 1108SOL     OW 4673   2.935   0.809   1.995  0.2849  0.0330  0.3910
 1108SOL    HW1 4674   2.999   0.747   2.028 -0.1643  0.3661  1.9214
 1108SOL    HW2 4675   2.862   0.804   2.057 -1.1722 -0.3405 -1.3243
 1108SOL     MW 4676   2.934   0.801   2.007  0.0409  0.0278  0.3673
 1109SOL     OW 4677   3.503   1.099   4.464 -0.5023  0.2419 -0.1272
 1109SOL    HW1 4678   3.477   1.073   4.552 -2.5475  0.2259 -0.7213
 1109SOL    HW2 4679   3.468   1.031   4.407  1.8534 -0.4005 -0.8712
 1109SOL     MW 4680   3.496   1.087   4.468 -0.4626  0.1576 -0.2985
 1110SOL     OW 4681   4.701   0.101   1.559 -0.1904 -0.0976  0.2714
 1110SOL    HW1 4682   4.704   0.130   1.650 -0.0360 -0.9585  0.5461
 1110SOL    HW2 4683   4.789   0.065   1.543 -0.3818 -0.4238 -0.0555
 1110SOL     MW 4684   4.713   0.100   1.568 -0.1951 -0.2495  0.2647
 1111SOL     OW 4685   2.832   0.695   3.580 -0.7178  0.6380  0.1303
 1111SOL    HW1 4686   2.742   0.719   3.560 -0.5893  1.3516  0.3922
 1111SOL    HW2 4687   2.829   0.601   3.599 -1.5951  0.9017  1.3178
 1111SOL     MW 4688   2.820   0.686   3.580 -0.8136  0.7631  0.3158
 1112SOL     OW 4689   4.146   1.072   1.881  0.1702 -0.2418  0.4420
 1112SOL    HW1 4690   4.202   1.143   1.914  0.0578 -0.4150  1.0149
 1112SOL    HW2 4691   4.114   1.029   1.960  0.5430 -1.1669  0.0946
 1112SOL     MW 4692   4.149   1.076   1.895  0.2035 -0.3824  0.4709
 1113SOL     OW 4693   0.584   0.439   2.915  0.2049  0.3472 -0.0441
 1113SOL    HW1 4694   0.573   0.344   2.921  1.3314  0.2124 -0.0398
 1113SOL    HW2 4695   0.500   0.475   2.945  0.1823 -0.6151  1.0810
 1113SOL     MW 4696   0.571   0.431   2.919  0.3462  0.2068  0.1005
 1114SOL     OW 4697   2.327   1.432   1.421 -0.0357 -0.1751  0.1672
 1114SOL    HW1 4698   2.332   1.501   1.488 -1.2777 -0.6556  0.7639
 1114SOL    HW2 4699   2.362   1.354   1.465 -1.1839 -0.5771  0.3697
 1114SOL     MW 4700   2.332   1.431   1.436 -0.3417 -0.2881  0.2695
 1115SOL     OW 4701   2.371   3.049   1.855  0.4222  0.2682  0.3048
 1115SOL    HW1 4702   2.452   3.031   1.904 -0.4846 -1.2593  1.2989
 1115SOL    HW2 4703   2.369   2.981   1.787 -0.1925  0.0992  0.4940
 1115SOL     MW 4704   2.381   3.038   1.853  0.2275  0.0510  0.4563
 1116SOL     OW 4705   2.222   1.289   2.479 -1.1379 -0.2074 -0.0657
 1116SOL    HW1 4706   2.178   1.206   2.466 -1.7531  0.0846  0.1481
 1116SOL    HW2 4707   2.265   1.280   2.565 -1.8638 -0.0187  0.3249
 1116SOL     MW 4708   2.222   1.277   2.489 -1.3096 -0.1459  0.0117
 1117SOL     OW 4709   2.051   1.468   1.375 -0.8356  0.0726  0.2723
 1117SOL    HW1 4710   2.142   1.448   1.396 -1.3980 -1.8911  1.0405
 1117SOL    HW2 4711   2.034   1.422   1.292 -1.2166  0.0866  0.3382
 1117SOL     MW 4712   2.060   1.459   1.367 -0.9564 -0.1770  0.3790
 1118SOL     OW 4713   0.968   0.794   2.496  0.0303  0.4393 -0.4769
 1118SOL    HW1 4714   0.888   0.771   2.450 -0.4578 -1.6256  1.3518
 1118SOL    HW2 4715   1.036   0.743   2.453 -0.1933 -0.3957  0.1549
 1118SOL     MW 4716   0.967   0.785   2.484 -0.0608  0.0681 -0.1619
 1119SOL     OW 4717   0.041   1.023   0.815 -0.4093 -0.6002  0.5205
 1119SOL    HW1 4718   0.133   1.008   0.837 -0.8024 -0.5170  2.3672
 1119SOL    HW2 4719   0.007   1.073   0.890 -1.4443  1.2088 -1.0976
 1119SOL     MW 4720   0.049   1.028   0.828 -0.5921 -0.3580  0.5498
 1120SOL     OW 4721   0.118   3.638   3.901  0.5853 -0.2574 -0.2135
 1120SOL    HW1 4722   0.162   3.713   3.941  0.1402 -0.3558  0.4671
 1120SOL    HW2 4723   0.060   3.605   3.969 -1.5158  0.6654 -1.4888
 1120SOL     MW 4724   0.116   3.643   3.915  0.2593 -0.1519 -0.2896
 1121SOL     OW 4725   3.350   2.052   1.411  0.1819 -0.2552 -0.0156
 1121SOL    HW1 4726   3.398   2.119   1.458  0.7436  0.1053 -1.0729
 1121SOL    HW2 4727   3.387   1.969   1.441  0.5352 -0.0314  0.1590
 1121SOL     MW 4728   3.361   2.050   1.420  0.2990 -0.1804 -0.1286
 1122SOL     OW 4729   0.297   5.153   4.607 -0.2665 -0.0588 -0.2530
 1122SOL    HW1 4730   0.223   5.176   4.663 -0.9752 -1.3392 -0.6448
 1122SOL    HW2 4731   0.296   5.218   4.538 -0.8797  0.0668 -0.1246
 1122SOL     MW 4732   0.287   5.164   4.606 -0.4357 -0.2067 -0.2867
 1123SOL     OW 4733   3.754   4.769   0.467 -0.5948  0.0161 -0.0151
 1123SOL    HW1 4734   3.767   4.688   0.418  0.4852  0.3272 -0.2557
 1123SOL    HW2 4735   3.718   4.831   0.404 -0.5819 -0.0131 -0.0509
 1123SOL     MW 4736   3.751   4.766   0.453 -0.4549  0.0522 -0.0505
 1124SOL     OW 4737   0.510   4.188   2.123 -0.5037  0.5951 -0.2321
 1124SOL    HW1 4738   0.558   4.107   2.103 -1.3289  0.3438 -1.1911
 1124SOL    HW2 4739   0.421   4.158   2.144 -0.9679  1.3131 -1.1814
 1124SOL     MW 4740   0.505   4.174   2.123 -0.6688  0.6549 -0.4764
 1125SOL     OW 4741   5.210   0.246   0.052 -0.1727 -0.0155  0.6627
 1125SOL    HW1 4742   5.220   0.163   0.004  0.4125 -0.1433  0.9988
 1125SOL    HW2 4743   5.300   0.272   0.073 -0.4020  0.2569  1.3139
 1125SOL     MW 4744   5.223   0.239   0.049 -0.1271  0.0030  0.7891
 1126SOL     OW 4745   0.965   1.254   4.674  0.2630  0.5356  0.1462
 1126SOL    HW1 4746   0.870   1.241   4.664  0.4185  0.4354 -1.2351
 1126SOL    HW2 4747   0.977   1.348   4.667  0.2729  0.5478  0.3164
 1126SOL     MW 4748   0.954   1.264   4.672  0.2842  0.5243 -0.0088
 1127SOL     OW 4749   1.017   1.762   2.553  1.0124  0.1567  0.1341
 1127SOL    HW1 4750   0.937   1.774   2.604  0.1340 -2.5276 -0.5463
 1127SOL    HW2 4751   1.010   1.824   2.481 -0.4763 -0.0981  0.0554
 1127SOL     MW 4752   1.006   1.771   2.551  0.7094 -0.2195  0.0369
 1128SOL     OW 4753   2.378   1.193   4.482 -0.1401 -0.1564 -0.6541
 1128SOL    HW1 4754   2.327   1.116   4.456 -0.5427 -0.2290  0.3130
 1128SOL    HW2 4755   2.351   1.262   4.421 -2.8581  0.3410  0.9931
 1128SOL     MW 4756   2.368   1.192   4.471 -0.5396 -0.1020 -0.3195
 1129SOL     OW 4757   0.802   4.927   5.098 -0.6237  0.2870  0.5297
 1129SOL    HW1 4758   0.791   4.995   5.031  1.1756  0.0531 -0.0236
 1129SOL    HW2 4759   0.819   4.976   5.179  0.2704  0.5267  0.2087
 1129SOL     MW 4760   0.803   4.942   5.100 -0.2789  0.2878  0.4178
 1130SOL     OW 4761   0.222   0.167   2.174 -0.1010  0.4491 -0.3640
 1130SOL    HW1 4762   0.192   0.225   2.104  0.9643 -0.7507 -1.8757
 1130SOL    HW2 4763   0.158   0.095   2.174 -0.8005  1.0702  0.7487
 1130SOL     MW 4764   0.210   0.165   2.165 -0.0542  0.3750 -0.4151
 1131SOL     OW 4765   0.881   5.019   2.570  0.0942  0.0101 -0.8857
 1131SOL    HW1 4766   0.793   5.029   2.535  0.6490 -0.0063 -2.3489
 1131SOL    HW2 4767   0.935   5.075   2.514  0.5255  2.7910  2.1698
 1131SOL     MW 4768   0.877   5.027   2.559  0.2204  0.3640 -0.6818
 1132SOL     OW 4769   5.129   0.058   0.959  0.0578  0.1832 -0.0784
 1132SOL    HW1 4770   5.116  -0.013   1.022  1.8354 -0.7784 -0.7648
 1132SOL    HW2 4771   5.085   0.133   0.999  0.0787 -0.7209  1.7165
 1132SOL     MW 4772   5.122   0.058   0.972  0.2881 -0.0556  0.0635
 1133SOL     OW 4773   4.243   0.704   5.314  0.2428  0.2069  0.0157
 1133SOL    HW1 4774   4.253   0.717   5.408 -2.7235  1.1276  0.2630
 1133SOL    HW2 4775   4.199   0.619   5.305  1.4519 -0.3685 -0.6100
 1133SOL     MW 4776   4.239   0.695   5.325  0.0178  0.2511 -0.0328
 1134SOL     OW 4777   0.812   0.919   1.322 -0.1852 -0.0417 -0.5151
 1134SOL    HW1 4778   0.749   0.856   1.287 -0.4293 -0.4813  0.6882
 1134SOL    HW2 4779   0.793   0.921   1.416  0.0563  1.5575 -0.4939
 1134SOL     MW 4780   0.801   0.911   1.330 -0.1855  0.1068 -0.3584
 1135SOL     OW 4781   1.577   0.434   4.124 -0.4782  0.5411  0.7215
 1135SOL    HW1 4782   1.569   0.530   4.116  0.0660  0.5374  0.0773
 1135SOL    HW2 4783   1.493   0.401   4.094  0.2085  0.7148 -1.4792
 1135SOL     MW 4784   1.566   0.442   4.119 -0.3206  0.5628  0.3573
 1136SOL     OW 4785   3.416   2.645   0.482 -0.2743 -0.1124  0.0900
 1136SOL    HW1 4786   3.345   2.708   0.493 -0.6895 -0.5633 -0.0185
 1136SOL    HW2 4787   3.418   2.596   0.565 -0.8572 -0.8850 -0.3460
 1136SOL     MW 4788   3.407   2.647   0.494 -0.4020 -0.2690  0.0203
 1137SOL     OW 4789   2.927   0.079   4.700  0.2930  0.2953  0.3491
 1137SOL    HW1 4790   2.960   0.165   4.724  1.2147  0.0755 -0.1036
 1137SOL    HW2 4791   2.927   0.029   4.782  1.1669  0.2805  0.3491
 1137SOL     MW 4792   2.931   0.083   4.714  0.5229  0.2653  0.2912
 1138SOL     OW 4793   4.860   0.852   2.900 -0.2642 -0.6425 -0.3038
 1138SOL    HW1 4794   4.780   0.810   2.870 -0.2752 -0.3392 -0.7038
 1138SOL    HW2 4795   4.867   0.931   2.847 -0.1361 -0.2408  0.2987
 1138SOL     MW 4796   4.851   0.857   2.890 -0.2492 -0.5522 -0.2779
 1139SOL     OW 4797   1.324   3.482   0.473 -0.8496 -0.1228  0.3826
 1139SOL    HW1 4798   1.274   3.472   0.554 -1.8820  0.4066 -0.1691
 1139SOL    HW2 4799   1.310   3.400   0.425 -2.0426  0.4106 -0.2165
 1139SOL     MW 4800   1.316   3.470   0.477 -1.1345  0.0133  0.2353
 1140SOL     OW 4801   5.312   4.981   2.559  0.4901  0.2607  0.1955
 1140SOL    HW1 4802   5.387   5.041   2.560  1.0589 -0.3729 -1.5416
 1140SOL    HW2 4803   5.268   4.996   2.642  1.9805  1.3724  0.8158
 1140SOL     MW 4804   5.316   4.990   2.569  0.7537  0.3219  0.0525
 1141SOL     OW 4805   3.409   3.723   0.261  0.2729 -0.7941 -0.2396
 1141SOL    HW1 4806   3.426   3.786   0.331 -1.3691  0.3926 -0.8831
 1141SOL    HW2 4807   3.314   3.718   0.255  0.3977 -1.6178 -1.7342
 1141SOL     MW 4808   3.399   3.730   0.269  0.0787 -0.7476 -0.5133
 1142SOL     OW 4809   1.123   1.609   0.202 -0.0043  0.4372 -0.2580
 1142SOL    HW1 4810   1.065   1.536   0.224  1.1654 -0.7174 -0.9152
 1142SOL    HW2 4811   1.191   1.607   0.269  1.7918 -1.1022 -2.0410
 1142SOL     MW 4812   1.125   1.599   0.213  0.3753  0.0923 -0.5704
 1143SOL     OW 4813   1.086   2.882   3.070  0.3936 -0.1059 -0.5367
 1143SOL    HW1 4814   1.085   2.899   3.164  0.4954  0.9841 -0.7216
 1143SOL    HW2 4815   1.175   2.906   3.042  0.8647 -1.9511 -0.6489
 1143SOL     MW 4816   1.097   2.887   3.078  0.4670 -0.2026 -0.5747
 1144SOL     OW 4817   4.037   0.628   1.764  0.1056 -0.3398 -0.7124
 1144SOL    HW1 4818   4.092   0.686   1.712  0.6215 -0.8727 -0.7631
 1144SOL    HW2 4819   4.073   0.541   1.750  1.5291 -0.2490  2.1221
 1144SOL     MW 4820   4.049   0.625   1.756  0.3538 -0.3964 -0.3560
 1145SOL     OW 4821   5.012   3.926   0.199 -0.6312  0.2256 -0.2236
 1145SOL    HW1 4822   4.987   3.889   0.284  2.4569 -1.4642  0.0200
 1145SOL    HW2 4823   4.948   3.889   0.138 -1.9686  0.2537  1.1339
 1145SOL     MW 4824   5.000   3.916   0.202 -0.4071  0.0129 -0.0186
 1146SOL     OW 4825   5.089   4.086   1.841  0.3162  0.3493 -0.1569
 1146SOL    HW1 4826   5.073   4.102   1.934 -1.3775  1.2090 -0.5579
 1146SOL    HW2 4827   5.047   4.002   1.823 -1.3873  1.2622 -0.6034
 1146SOL     MW 4828   5.081   4.078   1.851 -0.1187  0.5762 -0.2654
 1147SOL     OW 4829   4.670   4.534   3.203  0.6960  0.0615 -0.3484
 1147SOL    HW1 4830   4.656   4.616   3.155  2.6949  0.8704  0.3905
 1147SOL    HW2 4831   4.748   4.550   3.255  0.9878 -2.2666 -0.0210
 1147SOL     MW 4832   4.678   4.547   3.204  0.9892 -0.1330 -0.2119
 1148SOL     OW 4833   3.626   2.366   0.070  0.6471 -0.2748 -0.2231
 1148SOL    HW1 4834   3.659   2.333   0.154  1.4975  0.5080 -0.2405
 1148SOL    HW2 4835   3.597   2.288   0.023 -3.0133 -0.4407  2.1156
 1148SOL     MW 4836   3.627   2.352   0.075  0.2874 -0.1958  0.0741
 1149SOL     OW 4837   3.909   5.323   2.966 -0.4115  0.1001 -0.0556
 1149SOL    HW1 4838   3.921   5.325   2.871 -0.4645  3.3622 -0.0584
 1149SOL    HW2 4839   3.872   5.409   2.987 -1.6487 -1.0619  2.7680
 1149SOL     MW 4840   3.906   5.335   2.957 -0.5766  0.3690  0.3055
 1150SOL     OW 4841   3.681   1.444   2.431 -0.1173 -0.1545 -0.5258
 1150SOL    HW1 4842   3.630   1.428   2.511 -2.3026 -1.0409 -2.0761
 1150SOL    HW2 4843   3.713   1.534   2.441 -2.5980  0.6809  0.1575
 1150SOL     MW 4844   3.679   1.454   2.443 -0.7146 -0.1610 -0.6368
 1151SOL     OW 4845   0.338   5.123   0.258  0.1356  0.1222 -0.0072
 1151SOL    HW1 4846   0.431   5.112   0.238  0.1176  0.2366 -0.1533
 1151SOL    HW2 4847   0.309   5.194   0.200  0.1279  0.5749  0.5392
 1151SOL     MW 4848   0.346   5.131   0.248  0.1323  0.1948  0.0441
 1152SOL     OW 4849   5.327   2.277   1.243  0.0914 -0.0188  0.1314
 1152SOL    HW1 4850   5.316   2.372   1.242  0.2310 -0.0137 -1.4018
 1152SOL    HW2 4851   5.416   2.262   1.210  0.7344 -0.6172  2.0241
 1152SOL     MW 4852   5.337   2.287   1.239  0.1916 -0.0948  0.1774
 1153SOL     OW 4853   0.062   5.027   1.412  0.0705 -0.2182 -0.0402
 1153SOL    HW1 4854   0.116   5.074   1.349  0.3463 -1.1420 -0.4993
 1153SOL    HW2 4855   0.123   4.973   1.461 -0.4160 -1.3499 -0.6343
 1153SOL     MW 4856   0.076   5.026   1.410  0.0435 -0.4813 -0.1750
 1154SOL     OW 4857   1.852   1.898   4.186 -0.3275  0.3576 -0.1812
 1154SOL    HW1 4858   1.906   1.820   4.180  0.9519  1.3109 -1.5807
 1154SOL    HW2 4859   1.873   1.936   4.272  1.8066  1.0930 -0.9930
 1154SOL     MW 4860   1.862   1.893   4.197  0.1095  0.5738 -0.4643
 1155SOL     OW 4861   2.780   4.727   4.129  0.1827 -0.0773 -0.5526
 1155SOL    HW1 4862   2.685   4.731   4.142  0.2523  1.2037 -0.3758
 1155SOL    HW2 4863   2.812   4.670   4.199 -0.2704  0.8396  0.4183
 1155SOL     MW 4864   2.772   4.720   4.139  0.1336  0.2041 -0.4056
 1156SOL     OW 4865   0.933   2.509   4.354 -0.2615 -0.2312 -0.0605
 1156SOL    HW1 4866   0.892   2.508   4.440  2.2779  2.3941  1.2739
 1156SOL    HW2 4867   0.885   2.575   4.305 -1.1520 -1.1198 -0.4138
 1156SOL     MW 4868   0.921   2.517   4.358 -0.0504 -0.0089  0.0651
 1157SOL     OW 4869   0.168   1.799   4.698 -0.0398  0.0023  0.1524
 1157SOL    HW1 4870   0.170   1.894   4.685 -1.8318 -0.2347 -2.2651
 1157SOL    HW2 4871   0.245   1.767   4.650  0.6004  0.2353  1.0211
 1157SOL     MW 4872   0.178   1.808   4.690 -0.1872  0.0018 -0.0459
 1158SOL     OW 4873   5.137   1.966   4.704 -0.3401  0.2547 -0.0157
 1158SOL    HW1 4874   5.142   1.877   4.669  1.1702 -0.2142  1.3474
 1158SOL    HW2 4875   5.109   1.955   4.795 -1.5091  1.2794 -0.2432
 1158SOL     MW 4876   5.134   1.953   4.711 -0.2964  0.3259  0.1296
 1159SOL     OW 4877   2.326   4.698   4.568  0.4628 -0.0558  0.1170
 1159SOL    HW1 4878   2.257   4.632   4.581 -1.3659  1.7150 -0.2677
 1159SOL    HW2 4879   2.344   4.730   4.656  1.9840 -1.6579  0.4071
 1159SOL     MW 4880   2.319   4.693   4.581  0.4234 -0.0342  0.1049
 1160SOL     OW 4881   5.163   0.285   0.653  0.2190  0.5524  0.6010
 1160SOL    HW1 4882   5.138   0.194   0.672 -1.8127  1.3339  1.7274
 1160SOL    HW2 4883   5.115   0.306   0.573  0.3444  0.7878  0.5891
 1160SOL     MW 4884   5.154   0.276   0.645 -0.0250  0.6826  0.7437
 1161SOL     OW 4885   3.155   1.069   3.342  0.4089  0.4782  0.4618
 1161SOL    HW1 4886   3.191   1.150   3.377  0.6458  0.8689 -0.6560
 1161SOL    HW2 4887   3.231   1.011   3.333  0.5350  0.7874 -0.5000
 1161SOL     MW 4888   3.169   1.072   3.345  0.4553  0.5678  0.1956
 1162SOL     OW 4889   1.730   3.490   3.936  0.6571  1.1541  0.0787
 1162SOL    HW1 4890   1.739   3.552   3.863  0.8588  0.7947 -0.2049
 1162SOL    HW2 4891   1.811   3.502   3.986  1.7715 -0.5113 -1.2554
 1162SOL     MW 4892   1.742   3.499   3.933  0.8255  0.8949 -0.1284
 1163SOL     OW 4893   3.295   3.919   4.399  0.0630 -0.1128  0.7130
 1163SOL    HW1 4894   3.317   3.858   4.470  2.1086 -0.2813 -0.0219
 1163SOL    HW2 4895   3.373   3.974   4.390  0.9921 -1.9598 -3.3354
 1163SOL     MW 4896   3.308   3.918   4.407  0.4438 -0.3708  0.1007
 1164SOL     OW 4897   0.157   2.150   2.236 -0.5434 -0.1095  0.5835
 1164SOL    HW1 4898   0.250   2.156   2.216 -1.0142  0.3595 -1.6917
 1164SOL    HW2 4899   0.121   2.234   2.205 -1.5140  0.3146  2.7547
 1164SOL     MW 4900   0.164   2.162   2.229 -0.7279  0.0048  0.5702
 1165SOL     OW 4901   2.348   3.811   0.031  0.3479 -0.1215  0.4744
 1165SOL    HW1 4902   2.435   3.835  -0.000  0.2942 -1.3881 -0.7052
 1165SOL    HW2 4903   2.288   3.865  -0.021  0.3213 -1.2295 -0.6726
 1165SOL     MW 4904   2.351   3.821   0.020  0.3376 -0.4255  0.1766
 1166SOL     OW 4905   4.839   4.377   3.491  0.0316  0.8935 -0.0242
 1166SOL    HW1 4906   4.750   4.342   3.502  0.3344 -0.1139 -0.7590
 1166SOL    HW2 4907   4.842   4.451   3.552 -0.5958 -0.3915  1.6444
 1166SOL     MW 4908   4.828   4.382   3.500 -0.0100  0.6001  0.0953
 1167SOL     OW 4909   5.282   1.796   2.797  0.3762 -0.3206  0.4544
 1167SOL    HW1 4910   5.367   1.839   2.788  0.1300  0.1269  0.2252
 1167SOL    HW2 4911   5.238   1.815   2.714  0.0815 -0.6067  0.5478
 1167SOL     MW 4912   5.287   1.804   2.785  0.3070 -0.3000  0.4370
 1168SOL     OW 4913   5.244   0.222   4.587  0.0184 -0.1078  0.1900
 1168SOL    HW1 4914   5.281   0.244   4.672  1.5590 -0.1763 -0.4389
 1168SOL    HW2 4915   5.264   0.129   4.575 -0.4178 -0.1612 -0.1377
 1168SOL     MW 4916   5.251   0.213   4.596  0.1597 -0.1234  0.0675
 1169SOL     OW 4917   4.536   3.501   0.740 -0.1924 -0.0545  0.3851
 1169SOL    HW1 4918   4.502   3.437   0.677  0.0931 -1.4211  1.5936
 1169SOL    HW2 4919   4.497   3.584   0.713  0.7067 -0.4250 -2.1882
 1169SOL     MW 4920   4.527   3.504   0.728 -0.0408 -0.2769  0.2104
 1170SOL     OW 4921   4.345   0.539   0.238  0.2068  0.3358  0.4840
 1170SOL    HW1 4922   4.369   0.502   0.154  0.8131  0.6771  0.5016
 1170SOL    HW2 4923   4.391   0.623   0.241  1.6770 -0.4758  1.9220
 1170SOL     MW 4924   4.354   0.545   0.228  0.4726  0.2756  0.6703
 1171SOL     OW 4925   4.863   3.034   3.898  0.4929  0.2608  0.7001
 1171SOL    HW1 4926   4.929   3.038   3.966 -0.8055 -1.9951  2.1598
 1171SOL    HW2 4927   4.790   3.087   3.931 -0.1263 -0.8097  1.0816
 1171SOL     MW 4928   4.862   3.041   3.911  0.2474 -0.1650  0.9358
 1172SOL     OW 4929   4.240   0.707   0.429 -0.1083  0.2742  0.1476
 1172SOL    HW1 4930   4.158   0.707   0.479  1.3458 -0.4563  2.6088
 1172SOL    HW2 4931   4.246   0.618   0.394 -0.5589  0.4504 -0.3890
 1172SOL     MW 4932   4.230   0.695   0.431  0.0202  0.2032  0.3939
 1173SOL     OW 4933   1.878   1.116   5.098  0.2033  0.1292  0.0808
 1173SOL    HW1 4934   1.944   1.081   5.038  0.1250 -0.9357  0.5993
 1173SOL    HW2 4935   1.890   1.211   5.094  0.4427  0.0411 -1.3236
 1173SOL     MW 4936   1.888   1.124   5.090  0.2239 -0.0184 -0.0326
 1174SOL     OW 4937   0.015   3.043   1.361 -0.2264 -0.0133 -0.3139
 1174SOL    HW1 4938   0.024   2.951   1.384  0.1197  0.0017 -0.3763
 1174SOL    HW2 4939   0.004   3.088   1.445 -0.5451 -0.1286 -0.2958
 1174SOL     MW 4940   0.015   3.037   1.374 -0.2229 -0.0261 -0.3196
 1175SOL     OW 4941   4.560   0.801   3.925  0.9928 -0.4107  0.0197
 1175SOL    HW1 4942   4.581   0.825   4.016 -0.5061 -2.3904  0.9417
 1175SOL    HW2 4943   4.620   0.729   3.905  2.5980  1.2324 -1.2515
 1175SOL     MW 4944   4.571   0.794   3.934  1.0064 -0.4538 -0.0250
 1176SOL     OW 4945   0.821   1.731   3.301  0.0837  0.1074 -0.0473
 1176SOL    HW1 4946   0.850   1.645   3.272 -0.8290 -0.2011 -0.0515
 1176SOL    HW2 4947   0.899   1.786   3.294  0.5571 -0.6100 -0.4717
 1176SOL     MW 4948   0.834   1.727   3.296  0.0275 -0.0239 -0.1022
 1177SOL     OW 4949   4.237   1.326   1.368 -0.1665 -0.0003  0.5415
 1177SOL    HW1 4950   4.175   1.388   1.407  0.2193 -0.0379  1.2194
 1177SOL    HW2 4951   4.196   1.240   1.381  1.1534 -0.2640  3.2013
 1177SOL     MW 4952   4.224   1.323   1.374  0.0518 -0.0389  0.9688
 1178SOL     OW 4953   1.593   0.125   2.130  0.1951 -0.1168 -0.4874
 1178SOL    HW1 4954   1.600   0.095   2.039  0.9979 -2.3013  0.2688
 1178SOL    HW2 4955   1.681   0.154   2.152 -0.0822  0.7480 -0.5066
 1178SOL     MW 4956   1.605   0.124   2.121  0.2624 -0.2857 -0.3931
 1179SOL     OW 4957   2.479   4.130   3.793  0.1992  0.1297  0.3644
 1179SOL    HW1 4958   2.530   4.173   3.725 -0.0763  0.3590  0.3060
 1179SOL    HW2 4959   2.407   4.189   3.811 -0.8555 -0.8561 -0.5643
 1179SOL     MW 4960   2.477   4.143   3.787  0.0289  0.0328  0.2380
 1180SOL     OW 4961   1.696   1.018   2.454  0.2558 -0.9300  0.7344
 1180SOL    HW1 4962   1.746   1.043   2.376 -2.2699 -0.3461 -0.7634
 1180SOL    HW2 4963   1.667   0.928   2.436 -0.9432 -0.5366  0.6579
 1180SOL     MW 4964   1.699   1.009   2.442 -0.2210 -0.8049  0.5329
 1181SOL     OW 4965   0.214   1.332   1.749 -0.0936 -0.0074 -0.4036
 1181SOL    HW1 4966   0.197   1.271   1.821  0.3261 -0.1021 -0.3849
 1181SOL    HW2 4967   0.224   1.417   1.791  1.0671 -0.2069 -0.2522
 1181SOL     MW 4968   0.213   1.335   1.764  0.1087 -0.0450 -0.3818
 1182SOL     OW 4969   0.576   0.189   4.370  0.4694 -0.0060 -0.2249
 1182SOL    HW1 4970   0.603   0.107   4.412 -1.0125 -0.1199  0.5330
 1182SOL    HW2 4971   0.621   0.189   4.286  1.2156 -1.1511  0.1604
 1182SOL     MW 4972   0.585   0.179   4.365  0.3752 -0.1672 -0.0786
 1183SOL     OW 4973   4.600   1.193   4.494 -0.2621 -0.2692 -0.2675
 1183SOL    HW1 4974   4.653   1.220   4.420 -1.4790  2.1165 -0.3111
 1183SOL    HW2 4975   4.549   1.271   4.517 -2.8265 -2.1079  0.5414
 1183SOL     MW 4976   4.600   1.206   4.488 -0.7462 -0.1992 -0.1695
 1184SOL     OW 4977   0.216   0.820   2.212  0.3080  0.0893 -0.1517
 1184SOL    HW1 4978   0.170   0.817   2.128  1.6137 -0.6357 -0.8658
 1184SOL    HW2 4979   0.209   0.911   2.239 -1.2837  0.0492 -0.3821
 1184SOL     MW 4980   0.209   0.831   2.205  0.2714 -0.0086 -0.2726
 1185SOL     OW 4981   2.272   1.902   3.609 -0.1938  0.2539  0.3975
 1185SOL    HW1 4982   2.280   1.818   3.654 -0.1718 -1.1867 -2.2130
 1185SOL    HW2 4983   2.179   1.924   3.614 -0.0951  0.4532  1.6717
 1185SOL     MW 4984   2.261   1.894   3.615 -0.1784  0.0950  0.2265
 1186SOL     OW 4985   1.723   1.627   3.590  0.1647 -0.3297  0.4076
 1186SOL    HW1 4986   1.807   1.591   3.618  0.2367 -0.3643  0.1471
 1186SOL    HW2 4987   1.695   1.683   3.663  0.0067 -0.9825  0.8570
 1186SOL     MW 4988   1.730   1.629   3.603  0.1537 -0.4177  0.4318
 1187SOL     OW 4989   1.545   4.622   3.343 -0.3025  0.1060  0.8445
 1187SOL    HW1 4990   1.501   4.651   3.422  0.3552  1.4763  0.7139
 1187SOL    HW2 4991   1.638   4.619   3.367 -0.0743  0.7655  0.0617
 1187SOL     MW 4992   1.551   4.625   3.356 -0.1891  0.3658  0.7276
 1188SOL     OW 4993   3.796   2.748   2.077  0.1274 -0.3153  0.2544
 1188SOL    HW1 4994   3.748   2.778   2.000 -0.7969 -1.1812  0.4835
 1188SOL    HW2 4995   3.778   2.815   2.144  1.9480  1.0952 -0.6269
 1188SOL     MW 4996   3.787   2.761   2.076  0.2422 -0.2456  0.1709
 1189SOL     OW 4997   0.571   4.526   2.666 -1.0480 -0.5530  0.8071
 1189SOL    HW1 4998   0.601   4.585   2.597  2.4481 -0.6438  2.1712
 1189SOL    HW2 4999   0.479   4.551   2.680 -1.7592 -0.3015 -3.5423
 1189SOL     MW 5000   0.563   4.537   2.659 -0.6915 -0.5324  0.4250
 1190SOL     OW 5001   0.397   0.689   3.745 -0.0202 -0.3720 -0.4730
 1190SOL    HW1 5002   0.379   0.725   3.658  0.1129  0.2661 -0.2369
 1190SOL    HW2 5003   0.483   0.724   3.768 -0.5347  0.3614  0.3886
 1190SOL     MW 5004   0.406   0.698   3.737 -0.0691 -0.1964 -0.3325
 1191SOL     OW 5005   4.358   4.699   1.634 -0.4726 -0.5992 -0.2692
 1191SOL    HW1 5006   4.416   4.675   1.706  0.4845 -2.8034 -1.7076
 1191SOL    HW2 5007   4.286   4.636   1.638 -1.3743  0.4182 -0.1511
 1191SOL     MW 5008   4.356   4.688   1.644 -0.4655 -0.7511 -0.4382
 1192SOL     OW 5009   3.255   2.729   2.414 -0.1675 -0.1072  0.4425
 1192SOL    HW1 5010   3.244   2.634   2.417  0.2919 -0.1898 -0.4754
 1192SOL    HW2 5011   3.290   2.752   2.500  1.9872 -1.0573 -0.1530
 1192SOL     MW 5012   3.258   2.720   2.425  0.1671 -0.2394  0.2488
 1193SOL     OW 5013   1.418   5.290   0.097 -0.4459 -0.1979  0.1042
 1193SOL    HW1 5014   1.331   5.314   0.129 -0.9591 -0.4025 -1.1392
 1193SOL    HW2 5015   1.416   5.309   0.003  1.4825  1.6048  0.3824
 1193SOL     MW 5016   1.407   5.296   0.089 -0.2647  0.0067 -0.0194
 1194SOL     OW 5017   3.144   0.156   3.268 -0.3748  0.3642 -0.3520
 1194SOL    HW1 5018   3.166   0.247   3.248  0.0213  0.2572 -0.3997
 1194SOL    HW2 5019   3.074   0.162   3.333 -0.9937  0.7081 -1.0394
 1194SOL     MW 5020   3.137   0.168   3.273 -0.4033  0.3945 -0.4461
 1195SOL     OW 5021   4.297   3.828   2.921  0.1149  0.5752 -0.5855
 1195SOL    HW1 5022   4.266   3.835   2.830 -0.6564 -1.8580 -0.5371
 1195SOL    HW2 5023   4.387   3.861   2.917  0.8085 -1.3535 -2.6862
 1195SOL     MW 5024   4.304   3.833   2.909  0.1049  0.0168 -0.8482
 1196SOL     OW 5025   0.174   0.362   3.056 -1.0225 -0.0944 -0.8116
 1196SOL    HW1 5026   0.086   0.391   3.034 -0.7209 -0.3578 -2.4374
 1196SOL    HW2 5027   0.231   0.431   3.023 -0.6403  0.3622  0.7638
 1196SOL     MW 5028   0.170   0.375   3.049 -0.9350 -0.0697 -0.8180
 1197SOL     OW 5029   1.100   4.593   3.140  0.1647 -0.1119  0.1932
 1197SOL    HW1 5030   1.177   4.540   3.159  0.8031  1.0055  0.7887
 1197SOL    HW2 5031   1.112   4.621   3.049  1.0180  0.9370  0.6105
 1197SOL     MW 5032   1.112   4.590   3.131  0.3557  0.1654  0.3229
 1198SOL     OW 5033   1.321   1.004   3.062  0.4924 -0.3184  0.3364
 1198SOL    HW1 5034   1.235   1.044   3.076  0.6269 -0.4814  1.7154
 1198SOL    HW2 5035   1.307   0.943   2.989 -0.6380 -0.5851  0.7622
 1198SOL     MW 5036   1.308   1.001   3.054  0.3649 -0.3734  0.5674
 1199SOL     OW 5037   0.772   0.773   3.028 -0.5841 -0.1075  0.0594
 1199SOL    HW1 5038   0.763   0.688   3.072  0.3397 -0.6074 -0.6880
 1199SOL    HW2 5039   0.684   0.811   3.032 -0.7096 -0.5314  1.5343
 1199SOL     MW 5040   0.760   0.767   3.034 -0.4819 -0.2258  0.1525
 1200SOL     OW 5041   4.044   3.054   2.875  0.0631  0.1072  0.4042
 1200SOL    HW1 5042   4.053   3.005   2.957  0.1017  3.6315  2.5974
 1200SOL    HW2 5043   3.960   3.099   2.883  0.2441  0.7790 -1.3463
 1200SOL     MW 5044   4.035   3.053   2.887  0.0912  0.6443  0.4609
 1201SOL     OW 5045   0.384   2.865   0.885  0.3390  0.3387  0.8487
 1201SOL    HW1 5046   0.329   2.941   0.866 -0.8249 -0.4935  0.8221
 1201SOL    HW2 5047   0.473   2.894   0.866 -0.3244  0.9582 -1.4781
 1201SOL     MW 5048   0.388   2.878   0.880  0.1051  0.3115  0.5474
 1202SOL     OW 5049   0.040   0.421   3.706  0.1967  0.0542 -0.1761
 1202SOL    HW1 5050   0.050   0.476   3.784  1.4379 -0.1935 -0.1569
 1202SOL    HW2 5051   0.057   0.480   3.633  1.5395 -0.2988 -0.1552
 1202SOL     MW 5052   0.043   0.436   3.707  0.5275 -0.0227 -0.1710
 1203SOL     OW 5053   3.756   1.384   3.594 -0.1163  0.2426  0.2126
 1203SOL    HW1 5054   3.698   1.419   3.661 -0.1783 -0.7680  0.7035
 1203SOL    HW2 5055   3.797   1.308   3.636 -0.2476 -0.4696 -0.9390
 1203SOL     MW 5056   3.754   1.378   3.608 -0.1410  0.0221  0.1281
 1204SOL     OW 5057   1.351   0.781   2.335  0.2257  0.3616  0.1156
 1204SOL    HW1 5058   1.292   0.726   2.284  2.3765 -1.3901 -0.5317
 1204SOL    HW2 5059   1.404   0.827   2.270 -0.0118  1.5024  0.7052
 1204SOL     MW 5060   1.350   0.780   2.321  0.4706  0.2834  0.1082
 1205SOL     OW 5061   1.526   4.989   2.365  0.4385 -0.4280  0.0069
 1205SOL    HW1 5062   1.444   4.943   2.379  1.4424 -1.6626  1.9472
 1205SOL    HW2 5063   1.500   5.077   2.336 -1.5378 -0.8526  0.4811
 1205SOL     MW 5064   1.513   4.995   2.363  0.3140 -0.6404  0.3160
 1206SOL     OW 5065   5.302   2.881   3.298 -0.6381 -0.1480  0.1310
 1206SOL    HW1 5066   5.391   2.869   3.332 -0.8341 -2.0962  0.0080
 1206SOL    HW2 5067   5.245   2.865   3.373 -0.9542 -1.0246 -0.2942
 1206SOL     MW 5068   5.306   2.878   3.312 -0.7037 -0.5096  0.0608
 1207SOL     OW 5069   3.883   4.062   1.090 -0.0452  0.0198 -0.1470
 1207SOL    HW1 5070   3.936   4.116   1.031  0.0180 -0.0720 -0.1735
 1207SOL    HW2 5071   3.797   4.103   1.088  0.1414  0.4326  0.2469
 1207SOL     MW 5072   3.879   4.074   1.082 -0.0132  0.0609 -0.1000
 1208SOL     OW 5073   4.353   4.184   2.125  0.0557  0.6528  0.0030
 1208SOL    HW1 5074   4.353   4.232   2.042 -3.2843  0.2101 -0.3283
 1208SOL    HW2 5075   4.268   4.203   2.163  0.7589 -0.8139  2.3878
 1208SOL     MW 5076   4.342   4.193   2.119 -0.2818  0.4084  0.2659
 1209SOL     OW 5077   5.236   1.721   4.616  0.0310 -0.3572 -0.7826
 1209SOL    HW1 5078   5.312   1.737   4.672 -1.2932  1.3671  0.6011
 1209SOL    HW2 5079   5.261   1.756   4.530  0.5403  0.8944 -0.1319
 1209SOL     MW 5080   5.249   1.728   4.612 -0.0733  0.0238 -0.5222
 1210SOL     OW 5081   3.979   3.029   4.581 -0.5324  0.4272  0.4259
 1210SOL    HW1 5082   3.898   3.071   4.610 -0.4161  1.6737 -1.0024
 1210SOL    HW2 5083   3.986   2.950   4.636 -0.7013  2.2861  3.2336
 1210SOL     MW 5084   3.969   3.024   4.592 -0.5391  0.8247  0.6025
 1211SOL     OW 5085   1.899   3.651   1.683  0.4441  0.0278 -0.3566
 1211SOL    HW1 5086   1.904   3.569   1.731  2.0235 -0.7446 -1.8082
 1211SOL    HW2 5087   1.876   3.626   1.593  2.5643  0.9987 -1.2072
 1211SOL     MW 5088   1.896   3.637   1.678  0.9177  0.0532 -0.6513
 1212SOL     OW 5089   4.753   3.066   2.988  0.4448  0.2132 -0.2307
 1212SOL    HW1 5090   4.787   3.054   3.077  2.2059 -0.0463 -0.9383
 1212SOL    HW2 5091   4.797   2.999   2.936 -1.9611 -0.8620 -0.9749
 1212SOL     MW 5092   4.763   3.056   2.993  0.3623  0.0423 -0.4165
 1213SOL     OW 5093   1.493   1.876   3.292 -0.0971 -0.1141  0.4266
 1213SOL    HW1 5094   1.539   1.928   3.226 -1.7941  1.1892  0.2281
 1213SOL    HW2 5095   1.406   1.860   3.254 -1.0294  0.4643  2.2199
 1213SOL     MW 5096   1.488   1.881   3.279 -0.4337  0.1268  0.6308
 1214SOL     OW 5097   2.614   4.088   2.517  0.1076  0.0223  0.0440
 1214SOL    HW1 5098   2.569   4.156   2.468  0.0601  0.9215  1.3027
 1214SOL    HW2 5099   2.586   4.006   2.477 -1.1164  0.6638 -0.4366
 1214SOL     MW 5100   2.605   4.086   2.506 -0.0552  0.2196  0.1436
 1215SOL     OW 5101   2.672   3.532   2.288  0.0686 -0.4014 -0.1220
 1215SOL    HW1 5102   2.751   3.483   2.310 -0.0036 -1.8788 -2.8371
 1215SOL    HW2 5103   2.600   3.470   2.303 -0.3282  0.0194 -0.2664
 1215SOL     MW 5104   2.673   3.518   2.293  0.0085 -0.5366 -0.4881
 1216SOL     OW 5105   0.613   0.115   1.247  0.4736  0.1933 -0.3606
 1216SOL    HW1 5106   0.702   0.089   1.220  1.2767  2.9472 -0.5493
 1216SOL    HW2 5107   0.565   0.125   1.165  0.8262  1.4753 -0.4211
 1216SOL     MW 5108   0.619   0.113   1.233  0.6216  0.7099 -0.3925
 1217SOL     OW 5109   4.939   2.793   4.794  0.5377 -0.0704 -0.0578
 1217SOL    HW1 5110   4.915   2.709   4.755 -0.4385  0.5435 -0.7964
 1217SOL    HW2 5111   5.024   2.814   4.756  0.4774 -0.3991 -0.3750
 1217SOL     MW 5112   4.947   2.785   4.784  0.4050 -0.0339 -0.1929
 1218SOL     OW 5113   3.196   1.469   0.374  0.6093  0.7486  0.2941
 1218SOL    HW1 5114   3.282   1.481   0.333  0.6232  0.7780  0.3323
 1218SOL    HW2 5115   3.215   1.423   0.456  0.2023 -3.2560 -1.7011
 1218SOL     MW 5116   3.210   1.464   0.379  0.5590  0.2397  0.0436
 1219SOL     OW 5117   3.187   0.032   1.961 -1.1784 -0.0262 -0.3611
 1219SOL    HW1 5118   3.260   0.094   1.960  1.6678 -3.1180  2.7247
 1219SOL    HW2 5119   3.172   0.011   1.869  1.8239  0.7688 -1.0989
 1219SOL     MW 5120   3.195   0.037   1.949 -0.4297 -0.3202 -0.0605
 1220SOL     OW 5121   4.913   3.061   3.211 -0.1098 -0.0282  0.3808
 1220SOL    HW1 5122   4.915   3.001   3.286  0.0589 -1.2127 -0.5635
 1220SOL    HW2 5123   5.005   3.070   3.184 -0.0827  0.9805  0.7533
 1220SOL     MW 5124   4.925   3.055   3.217 -0.0847 -0.0507  0.3076
 1221SOL     OW 5125   3.834   1.178   3.755 -0.4905  0.2998 -0.6636
 1221SOL    HW1 5126   3.880   1.102   3.790 -0.1699 -0.4605 -2.6688
 1221SOL    HW2 5127   3.744   1.148   3.745 -1.4984  1.7431  3.1243
 1221SOL     MW 5128   3.829   1.164   3.758 -0.5785  0.3872 -0.4354
 1222SOL     OW 5129   2.349   4.631   1.873  0.1355 -0.2828 -0.1722
 1222SOL    HW1 5130   2.395   4.587   1.801  0.2465  0.6042 -0.6512
 1222SOL    HW2 5131   2.365   4.724   1.858 -0.2704 -0.0664  0.7173
 1222SOL     MW 5132   2.357   4.637   1.862  0.0977 -0.1415 -0.1197
 1223SOL     OW 5133   4.372   1.164   0.612 -0.5196 -0.4611  0.4094
 1223SOL    HW1 5134   4.291   1.123   0.582 -0.3309  0.0819 -0.9010
 1223SOL    HW2 5135   4.425   1.173   0.533 -0.0596  1.1434  0.8705
 1223SOL     MW 5136   4.368   1.160   0.598 -0.4365 -0.1862  0.3007
 1224SOL     OW 5137   3.898   3.529   4.178  0.2802  0.3025 -0.3528
 1224SOL    HW1 5138   3.955   3.588   4.228  0.0435 -0.1500  0.4512
 1224SOL    HW2 5139   3.817   3.526   4.228 -0.1005  0.1623 -0.9775
 1224SOL     MW 5140   3.895   3.536   4.191  0.2012  0.2266 -0.3298
 1225SOL     OW 5141   2.733   3.205   0.294  0.1898 -0.2200 -0.6056
 1225SOL    HW1 5142   2.643   3.191   0.324  0.5733 -0.7162  0.3509
 1225SOL    HW2 5143   2.764   3.280   0.344  0.3516 -0.1472 -0.8164
 1225SOL     MW 5144   2.726   3.213   0.304  0.2596 -0.2742 -0.5101
 1226SOL     OW 5145   3.436   0.356   4.484 -0.3805  0.3237 -1.0471
 1226SOL    HW1 5146   3.491   0.363   4.407 -0.1945 -0.4372 -0.9908
 1226SOL    HW2 5147   3.497   0.356   4.558 -0.3365 -1.8609 -1.0468
 1226SOL     MW 5148   3.451   0.357   4.484 -0.3511 -0.0534 -1.0399
 1227SOL     OW 5149   2.190   1.755   0.983  0.4274 -0.4834  0.1359
 1227SOL    HW1 5150   2.198   1.738   1.077 -0.5448 -0.8064  0.1624
 1227SOL    HW2 5151   2.276   1.789   0.958  0.9857 -1.2377  0.9672
 1227SOL     MW 5152   2.202   1.757   0.992  0.3744 -0.6213  0.2457
 1228SOL     OW 5153   4.526   0.990   1.353 -0.0064  0.0505  0.4907
 1228SOL    HW1 5154   4.520   1.062   1.291 -0.4242  0.3764  0.9013
 1228SOL    HW2 5155   4.547   1.032   1.436  0.5546 -0.3806  0.5721
 1228SOL     MW 5156   4.528   1.004   1.356  0.0119  0.0370  0.5537
 1229SOL     OW 5157   4.027   0.599   2.034 -0.3567 -0.3576  0.1567
 1229SOL    HW1 5158   4.043   0.611   1.941  1.4136  2.4859  0.7846
 1229SOL    HW2 5159   4.102   0.548   2.065 -1.7776 -2.7597 -0.2377
 1229SOL     MW 5160   4.038   0.594   2.026 -0.3120 -0.3011  0.1866
 1230SOL     OW 5161   2.592   1.723   4.571  0.8987  0.5566 -0.7110
 1230SOL    HW1 5162   2.536   1.788   4.529 -1.4673 -0.4599  0.7402
 1230SOL    HW2 5163   2.659   1.774   4.616 -1.6920  2.1850  1.5259
 1230SOL     MW 5164   2.593   1.738   4.572  0.2642  0.6349 -0.2389
 1231SOL     OW 5165   2.484   1.854   4.106  0.0658  0.6909  0.2298
 1231SOL    HW1 5166   2.437   1.798   4.044 -3.5740  2.1220  1.5635
 1231SOL    HW2 5167   2.571   1.866   4.066 -0.6003 -2.1258 -2.2829
 1231SOL     MW 5168   2.489   1.848   4.093 -0.4854  0.5135  0.0788
 1232SOL     OW 5169   0.048   0.045   1.118  0.0165  0.0622  0.0468
 1232SOL    HW1 5170   0.131   0.074   1.079  0.5958 -0.3176  0.9764
 1232SOL    HW2 5171  -0.016   0.052   1.047  0.7702  0.7231 -0.5706
 1232SOL     MW 5172   0.051   0.049   1.104  0.1871  0.0982  0.0868
 1233SOL     OW 5173   1.102   0.600   4.822 -0.1805 -0.0171  0.6742
 1233SOL    HW1 5174   1.016   0.576   4.858 -0.5995  0.2935 -0.1035
 1233SOL    HW2 5175   1.150   0.518   4.818 -1.3168 -0.6157 -1.2049
 1233SOL     MW 5176   1.097   0.587   4.826 -0.3796 -0.0540  0.3341
 1234SOL     OW 5177   0.808   1.549   3.593  0.1711  0.0927  0.0176
 1234SOL    HW1 5178   0.894   1.551   3.634  0.9000 -0.4411 -1.4624
 1234SOL    HW2 5179   0.796   1.638   3.559 -0.2061  0.3850  0.8960
 1234SOL     MW 5180   0.818   1.561   3.594  0.2161  0.0618 -0.0594
 1235SOL     OW 5181   2.473   4.722   2.772  0.0285 -0.0564 -0.2306
 1235SOL    HW1 5182   2.563   4.693   2.759  0.1083 -0.1697  0.5760
 1235SOL    HW2 5183   2.479   4.791   2.838 -0.5817 -0.7273  0.5467
 1235SOL     MW 5184   2.485   4.727   2.779 -0.0394 -0.1568 -0.0278
 1236SOL     OW 5185   2.422   0.651   1.417 -0.0564 -0.1370  0.9947
 1236SOL    HW1 5186   2.413   0.745   1.434 -2.3652 -0.1944  0.1974
 1236SOL    HW2 5187   2.399   0.609   1.500 -0.8093 -0.0539  0.8309
 1236SOL     MW 5188   2.418   0.658   1.430 -0.4483 -0.1337  0.8717
 1237SOL     OW 5189   0.292   2.522   2.226 -0.5679 -0.3895  0.3896
 1237SOL    HW1 5190   0.223   2.472   2.184 -0.1761 -1.0741  0.5519
 1237SOL    HW2 5191   0.255   2.610   2.237 -0.3093  0.0951 -2.3007
 1237SOL     MW 5192   0.279   2.527   2.222 -0.4846 -0.4151  0.0660
 1238SOL     OW 5193   0.175   3.027   1.732 -0.4455 -0.1936 -0.3246
 1238SOL    HW1 5194   0.255   3.079   1.731  0.1054 -1.0306 -1.1325
 1238SOL    HW2 5195   0.197   2.948   1.682 -2.2473  0.2515 -1.8921
 1238SOL     MW 5196   0.188   3.023   1.726 -0.6056 -0.2438 -0.6287
 1239SOL     OW 5197   2.092   1.233   0.765  0.4226 -0.6561  0.4250
 1239SOL    HW1 5198   2.080   1.321   0.727 -0.4089 -0.6629  0.6527
 1239SOL    HW2 5199   2.087   1.174   0.689  1.7612 -0.4501  0.1755
 1239SOL     MW 5200   2.090   1.237   0.750  0.4875 -0.6306  0.4222
 1240SOL     OW 5201   3.011   0.322   4.818  0.2419 -0.1118 -0.1737
 1240SOL    HW1 5202   3.051   0.367   4.744 -1.3993  0.4495 -0.7293
 1240SOL    HW2 5203   2.928   0.367   4.832 -0.6300 -1.8479  0.3799
 1240SOL     MW 5204   3.006   0.334   4.810 -0.0798 -0.2622 -0.1740
 1241SOL     OW 5205   0.800   3.463   0.110 -0.7678  0.1481 -0.3777
 1241SOL    HW1 5206   0.862   3.490   0.177 -0.4513 -3.1982  0.7899
 1241SOL    HW2 5207   0.729   3.526   0.115 -0.1564  0.6822  2.2316
 1241SOL     MW 5208   0.799   3.474   0.119 -0.6490 -0.2119  0.1058
 1242SOL     OW 5209   2.807   4.661   0.223  0.2910  0.8590  0.5999
 1242SOL    HW1 5210   2.840   4.613   0.148 -0.3476 -1.4251  1.7233
 1242SOL    HW2 5211   2.713   4.671   0.206 -0.0550 -0.5611  1.4982
 1242SOL     MW 5212   2.799   4.656   0.211  0.1650  0.3848  0.8587
 1243SOL     OW 5213   4.819   4.961   3.099 -0.0669  0.2108 -0.6017
 1243SOL    HW1 5214   4.727   4.947   3.076 -0.3045  0.5444  0.1453
 1243SOL    HW2 5215   4.816   5.004   3.184  0.7432  2.3512 -1.6436
 1243SOL     MW 5216   4.807   4.964   3.107  0.0064  0.5275 -0.6395
 1244SOL     OW 5217   0.062   4.210   2.452 -0.3913  0.1437  0.8288
 1244SOL    HW1 5218   0.104   4.273   2.394 -0.1749  0.1528  0.9926
 1244SOL    HW2 5219  -0.009   4.258   2.493 -2.7881 -0.7951 -2.0265
 1244SOL     MW 5220   0.058   4.224   2.450 -0.6704  0.0247  0.4843
 1245SOL     OW 5221   1.066   4.661   1.924  0.0902 -0.0521  0.2441
 1245SOL    HW1 5222   1.094   4.753   1.928 -2.5463  0.8856 -1.6709
 1245SOL    HW2 5223   1.102   4.629   1.841 -0.6885 -0.1509 -0.0561
 1245SOL     MW 5224   1.075   4.669   1.914 -0.3470  0.0553 -0.0395
 1246SOL     OW 5225   4.830   0.619   2.134 -0.3909 -0.4022  0.5569
 1246SOL    HW1 5226   4.836   0.539   2.082 -3.2486 -1.1250  1.2877
 1246SOL    HW2 5227   4.906   0.614   2.192  2.4849  0.0891 -2.9513
 1246SOL     MW 5228   4.841   0.608   2.135 -0.3886 -0.4318  0.2014
 1247SOL     OW 5229   1.140   2.595   1.331  0.1158 -0.4148 -0.2179
 1247SOL    HW1 5230   1.146   2.654   1.406  1.1886  1.3659 -1.6781
 1247SOL    HW2 5231   1.067   2.629   1.280  0.0383 -1.0160 -0.5036
 1247SOL     MW 5232   1.132   2.607   1.334  0.2432 -0.2638 -0.4414
 1248SOL     OW 5233   3.275   1.015   2.624 -0.2101 -0.4825  0.4653
 1248SOL    HW1 5234   3.233   0.945   2.575  0.6457  0.1442 -1.2050
 1248SOL    HW2 5235   3.368   1.004   2.608  0.1490 -0.6576  2.5081
 1248SOL     MW 5236   3.281   1.005   2.616 -0.0546 -0.4247  0.5130
 1249SOL     OW 5237   0.543   2.442   2.057 -0.0929 -0.0737  0.6712
 1249SOL    HW1 5238   0.542   2.349   2.035 -0.9801  0.2750 -0.8839
 1249SOL    HW2 5239   0.472   2.453   2.119 -1.2265 -0.1304 -0.5887
 1249SOL     MW 5240   0.534   2.432   2.062 -0.3516 -0.0363  0.3108
 1250SOL     OW 5241   5.180   1.810   2.543 -0.2405 -0.0947  0.1334
 1250SOL    HW1 5242   5.093   1.782   2.513 -0.0504  0.0962 -0.6062
 1250SOL    HW2 5243   5.174   1.906   2.547 -0.2653 -0.1210  0.7053
 1250SOL     MW 5244   5.168   1.819   2.539 -0.2194 -0.0736  0.1120
 1251SOL     OW 5245   0.007   0.886   1.974 -0.7997  0.0639  0.3090
 1251SOL    HW1 5246  -0.043   0.920   2.048 -1.0675  0.5368 -0.0862
 1251SOL    HW2 5247   0.069   0.956   1.953  0.7984 -0.9421  1.5019
 1251SOL     MW 5248   0.009   0.899   1.981 -0.6294 -0.0043  0.4111
 1252SOL     OW 5249   3.058   4.148   1.083  0.3346  0.1202 -0.2507
 1252SOL    HW1 5250   2.972   4.129   1.121 -0.7022  0.6131 -2.2792
 1252SOL    HW2 5251   3.052   4.239   1.055  0.9168 -0.3481 -1.9457
 1252SOL     MW 5252   3.046   4.157   1.084  0.2764  0.1234 -0.7273
 1253SOL     OW 5253   0.286   3.443   1.060  0.3084  0.1292  0.1990
 1253SOL    HW1 5254   0.321   3.397   0.984 -0.7306 -0.2889 -0.0411
 1253SOL    HW2 5255   0.243   3.521   1.023  2.4306  1.5469  0.6418
 1253SOL     MW 5256   0.285   3.447   1.045  0.4471  0.2572  0.2250
 1254SOL     OW 5257   2.311   1.797   3.081  0.7669 -0.5603  0.1513
 1254SOL    HW1 5258   2.395   1.786   3.037  0.3474 -1.0254 -0.5555
 1254SOL    HW2 5259   2.247   1.759   3.020 -0.0924  0.8432  0.1410
 1254SOL     MW 5260   2.313   1.791   3.067  0.6032 -0.4402  0.0595
 1255SOL     OW 5261   1.814   4.576   3.459  0.0480  0.4141 -0.0669
 1255SOL    HW1 5262   1.786   4.487   3.481  0.3572  0.3236 -0.0472
 1255SOL    HW2 5263   1.863   4.566   3.377 -1.7304  0.8434 -1.2109
 1255SOL     MW 5264   1.816   4.563   3.451 -0.1400  0.4575 -0.2108
 1256SOL     OW 5265   4.650   4.049   2.715  0.0595  0.1434  0.3563
 1256SOL    HW1 5266   4.703   3.978   2.679  0.7659  1.7945 -2.0161
 1256SOL    HW2 5267   4.567   4.045   2.666  0.5145  1.5946 -0.5640
 1256SOL     MW 5268   4.646   4.039   2.704  0.2082  0.5406 -0.0652
 1257SOL     OW 5269   1.382   1.854   1.888 -0.3885 -0.8032  0.0437
 1257SOL    HW1 5270   1.427   1.834   1.971  0.4115  2.0734  0.3436
 1257SOL    HW2 5271   1.451   1.849   1.822 -0.9674 -2.7951 -0.4460
 1257SOL     MW 5272   1.397   1.851   1.890 -0.3602 -0.6900  0.0194
 1258SOL     OW 5273   1.918   5.267   3.630 -0.1982  0.2766 -0.3319
 1258SOL    HW1 5274   1.969   5.221   3.697 -0.6372  0.8516  0.4095
 1258SOL    HW2 5275   1.829   5.236   3.643  0.3581 -2.8081 -3.4070
 1258SOL     MW 5276   1.913   5.258   3.641 -0.1832 -0.0446 -0.6307
 1259SOL     OW 5277   2.193   3.574   2.575 -0.2688  0.0588  0.0523
 1259SOL    HW1 5278   2.154   3.547   2.492 -1.3814  1.1506  0.2096
 1259SOL    HW2 5279   2.238   3.496   2.607 -2.3155 -1.2324 -0.1539
 1259SOL     MW 5280   2.194   3.561   2.569 -0.6732  0.0332  0.0461
 1260SOL     OW 5281   3.528   2.270   3.158 -0.6313  0.2627 -0.4959
 1260SOL    HW1 5282   3.611   2.295   3.117 -0.4432  0.2430 -0.1294
 1260SOL    HW2 5283   3.549   2.262   3.251 -1.6463  2.8432 -0.0337
 1260SOL     MW 5284   3.541   2.272   3.165 -0.7372  0.5905 -0.3898
 1261SOL     OW 5285   5.211   2.136   5.095 -0.3937  0.0352 -0.4093
 1261SOL    HW1 5286   5.299   2.172   5.083 -0.3496 -0.6583 -2.3522
 1261SOL    HW2 5287   5.182   2.172   5.179  0.9604  1.8776 -0.6945
 1261SOL     MW 5288   5.219   2.145   5.104 -0.2147  0.1823 -0.6945
 1262SOL     OW 5289   2.529   2.366   3.037 -0.2342  0.2710  0.7491
 1262SOL    HW1 5290   2.498   2.282   3.070 -1.1439 -0.8349 -2.6183
 1262SOL    HW2 5291   2.615   2.347   3.001 -0.2026  0.8848  0.4991
 1262SOL     MW 5292   2.536   2.353   3.036 -0.3466  0.2080  0.2860
 1263SOL     OW 5293   2.699   4.981   0.499 -0.6459 -0.0944  0.0020
 1263SOL    HW1 5294   2.742   4.895   0.492  1.0019  0.7152 -0.0142
 1263SOL    HW2 5295   2.756   5.031   0.558 -2.0268  0.7285  0.6447
 1263SOL     MW 5296   2.712   4.976   0.505 -0.6117  0.1146  0.0822
 1264SOL     OW 5297   1.471   0.978   0.562 -0.5160 -0.2785  0.0050
 1264SOL    HW1 5298   1.382   0.972   0.596 -0.3913 -0.0010  0.3900
 1264SOL    HW2 5299   1.508   1.054   0.607  0.4153 -1.3105  1.0028
 1264SOL     MW 5300   1.464   0.987   0.572 -0.3808 -0.3751  0.1820
 1265SOL     OW 5301   4.517   3.047   3.395  0.0206  0.8110 -0.0374
 1265SOL    HW1 5302   4.424   3.058   3.375  0.0939 -0.2071 -0.9595
 1265SOL    HW2 5303   4.520   3.033   3.489 -0.7614  0.8541 -0.0030
 1265SOL     MW 5304   4.506   3.047   3.404 -0.0701  0.6862 -0.1511
 1266SOL     OW 5305   2.044   1.520   0.566  0.8273 -0.2153  0.2344
 1266SOL    HW1 5306   1.971   1.579   0.551  0.5419 -0.7592 -0.5470
 1266SOL    HW2 5307   2.032   1.450   0.502  2.2273 -0.1308 -0.1273
 1266SOL     MW 5308   2.033   1.519   0.556  0.9700 -0.2741  0.0880
 1267SOL     OW 5309   2.230   0.339   4.434 -0.4237 -1.0852 -0.2916
 1267SOL    HW1 5310   2.284   0.268   4.468  1.4892 -0.5525 -2.0857
 1267SOL    HW2 5311   2.190   0.303   4.355 -1.7947 -1.0925  0.3875
 1267SOL     MW 5312   2.232   0.326   4.428 -0.3544 -1.0180 -0.4343
 1268SOL     OW 5313   2.727   2.004   4.423  0.7991 -0.3932 -0.0268
 1268SOL    HW1 5314   2.803   1.947   4.437  1.1000 -0.0307 -0.1884
 1268SOL    HW2 5315   2.747   2.053   4.344  0.2435 -0.5421 -0.2604
 1268SOL     MW 5316   2.739   2.003   4.415  0.7665 -0.3659 -0.0774
 1269SOL     OW 5317   3.098   3.066   1.133 -0.4861 -0.2735 -0.3979
 1269SOL    HW1 5318   3.152   3.136   1.169 -1.4535 -0.0124  0.5764
 1269SOL    HW2 5319   3.156   3.019   1.074  0.4950  0.6599 -0.1922
 1269SOL     MW 5320   3.112   3.069   1.130 -0.4844 -0.1206 -0.2469
 1270SOL     OW 5321   2.022   1.357   0.337 -0.0416 -0.2204  0.2230
 1270SOL    HW1 5322   1.950   1.294   0.335  0.6672 -1.0620  0.8250
 1270SOL    HW2 5323   2.095   1.309   0.376  0.8007  0.6752 -0.2213
 1270SOL     MW 5324   2.022   1.343   0.342  0.1569 -0.2135  0.2432
 1271SOL     OW 5325   3.813   0.993   4.171  0.3189 -0.2074 -0.4804
 1271SOL    HW1 5326   3.792   0.907   4.136  0.9161 -0.3142 -0.5865
 1271SOL    HW2 5327   3.900   1.012   4.135  0.3257  0.2956 -0.1945
 1271SOL     MW 5328   3.821   0.985   4.162  0.3963 -0.1567 -0.4574
 1272SOL     OW 5329   0.865   2.843   3.746 -0.2360 -0.1159 -0.3077
 1272SOL    HW1 5330   0.863   2.757   3.705  2.4796  0.4744 -1.8128
 1272SOL    HW2 5331   0.785   2.886   3.717 -1.9820 -2.3742  1.0661
 1272SOL     MW 5332   0.855   2.837   3.737 -0.1119 -0.3294 -0.3245
 1273SOL     OW 5333   5.320   0.633   3.249  0.3741 -0.1467 -0.1335
 1273SOL    HW1 5334   5.406   0.671   3.229 -0.0359  0.9506  0.1717
 1273SOL    HW2 5335   5.260   0.708   3.250 -0.5213 -0.8569  0.0568
 1273SOL     MW 5336   5.323   0.647   3.246  0.2070 -0.0971 -0.0701
 1274SOL     OW 5337   1.856   1.419   2.816 -0.4422  0.4404  0.4645
 1274SOL    HW1 5338   1.814   1.335   2.833 -0.3358  0.1257 -0.7544
 1274SOL    HW2 5339   1.808   1.455   2.741  1.4295  0.0902 -0.9318
 1274SOL     MW 5340   1.844   1.413   2.808 -0.1889  0.3553  0.1297
 1275SOL     OW 5341   1.391   1.070   0.279 -0.1752 -0.2049  0.2730
 1275SOL    HW1 5342   1.310   1.020   0.273 -0.0710 -0.4270  0.7515
 1275SOL    HW2 5343   1.428   1.046   0.363  0.3002  0.0331  0.1319
 1275SOL     MW 5344   1.385   1.061   0.289 -0.1010 -0.2029  0.3162
 1276SOL     OW 5345   0.497   3.462   0.195 -0.2526  0.5418  0.0604
 1276SOL    HW1 5346   0.565   3.462   0.261  0.3282  0.6361 -0.5280
 1276SOL    HW2 5347   0.431   3.400   0.226  0.3307  0.0982  0.3959
 1276SOL     MW 5348   0.497   3.454   0.207 -0.1036  0.4971  0.0280
 1277SOL     OW 5349   1.000   4.651   2.200 -0.2701 -0.6306  0.2847
 1277SOL    HW1 5350   1.027   4.559   2.208 -1.2901 -0.8643  1.2864
 1277SOL    HW2 5351   0.996   4.666   2.106  1.7310 -1.0461  0.1114
 1277SOL     MW 5352   1.003   4.641   2.189 -0.1445 -0.7137  0.3907
 1278SOL     OW 5353   4.471   0.763   3.043  0.1263  0.5326 -0.1473
 1278SOL    HW1 5354   4.550   0.752   2.990 -0.8896 -0.0584 -1.5739
 1278SOL    HW2 5355   4.456   0.857   3.044 -0.7938  0.4530 -2.3912
 1278SOL     MW 5356   4.479   0.774   3.036 -0.1216  0.4467 -0.6172
 1279SOL     OW 5357   2.623   4.046   2.997 -0.4156  0.0359  0.0737
 1279SOL    HW1 5358   2.591   4.135   3.010  2.1125  0.9916  0.0730
 1279SOL    HW2 5359   2.650   4.043   2.906  1.5153 -0.0331  0.6320
 1279SOL     MW 5360   2.622   4.057   2.987  0.1552  0.1494  0.1451
 1280SOL     OW 5361   4.004   3.085   4.225 -0.1027 -1.0986  0.4738
 1280SOL    HW1 5362   3.933   3.027   4.250 -0.0777 -2.2010 -1.8654
 1280SOL    HW2 5363   3.979   3.171   4.259 -2.9482 -1.3043 -1.0302
 1280SOL     MW 5364   3.992   3.089   4.233 -0.4637 -1.2660 -0.0182
 1281SOL     OW 5365   0.221   2.586   5.208 -0.2085 -0.3884  0.8986
 1281SOL    HW1 5366   0.304   2.616   5.172 -0.3431 -1.2287 -0.1455
 1281SOL    HW2 5367   0.245   2.523   5.276  0.0172 -1.4101 -0.1021
 1281SOL     MW 5368   0.235   2.582   5.212 -0.1969 -0.6268  0.6368
 1282SOL     OW 5369   2.538   2.772   1.359 -0.1285 -0.6441 -0.2849
 1282SOL    HW1 5370   2.514   2.683   1.384  2.9349 -1.0174  1.4765
 1282SOL    HW2 5371   2.499   2.827   1.427 -0.6786 -0.7441 -0.5125
 1282SOL     MW 5372   2.530   2.768   1.371  0.1932 -0.7047 -0.0885
 1283SOL     OW 5373   3.448   0.693   1.472 -0.2402 -0.6364  0.3700
 1283SOL    HW1 5374   3.376   0.725   1.526 -0.4364  1.4110 -1.0430
 1283SOL    HW2 5375   3.480   0.615   1.517 -2.8673 -1.1487  1.3856
 1283SOL     MW 5376   3.443   0.687   1.484 -0.6016 -0.4399  0.3192
 1284SOL     OW 5377   1.901   0.813   4.832  0.2460  0.7058 -0.1210
 1284SOL    HW1 5378   1.826   0.871   4.844  0.5920  1.1398 -0.0557
 1284SOL    HW2 5379   1.877   0.759   4.757 -0.9760 -0.5105  1.1304
 1284SOL     MW 5380   1.888   0.814   4.824  0.1338  0.6057  0.0476
 1285SOL     OW 5381   3.732   0.874   3.150 -0.5515 -0.3918  0.7012
 1285SOL    HW1 5382   3.688   0.942   3.099  0.8525 -1.2851 -1.7830
 1285SOL    HW2 5383   3.774   0.818   3.085 -0.1704 -2.6207  2.7785
 1285SOL     MW 5384   3.732   0.876   3.135 -0.3230 -0.7915  0.6491
 1286SOL     OW 5385   4.932   0.053   2.604  0.7373 -0.2241  0.2247
 1286SOL    HW1 5386   4.995   0.062   2.532  0.8016 -0.1845  0.2849
 1286SOL    HW2 5387   4.919   0.142   2.636 -0.1581 -0.1038 -0.4683
 1286SOL     MW 5388   4.939   0.065   2.599  0.6309 -0.2036  0.1437
 1287SOL     OW 5389   1.913   4.534   3.200 -0.7544 -0.0659  0.0205
 1287SOL    HW1 5390   1.998   4.493   3.185  0.1359  1.4832  0.7211
 1287SOL    HW2 5391   1.885   4.566   3.114  0.4944  1.5114  0.1766
 1287SOL     MW 5392   1.920   4.533   3.187 -0.4806  0.3343  0.1302
 1288SOL     OW 5393   4.886   0.451   3.647  0.5422  0.3133 -0.0957
 1288SOL    HW1 5394   4.893   0.503   3.728 -0.5334  1.4068 -0.6788
 1288SOL    HW2 5395   4.881   0.517   3.577  1.9840 -0.6302 -1.1110
 1288SOL     MW 5396   4.886   0.466   3.649  0.5891  0.3325 -0.3003
 1289SOL     OW 5397   1.953   2.495   0.221  0.6043 -0.7332  0.1726
 1289SOL    HW1 5398   1.966   2.404   0.195 -2.0922 -1.0180 -0.3695
 1289SOL    HW2 5399   1.932   2.491   0.314  2.1666 -0.4777  0.5523
 1289SOL     MW 5400   1.952   2.483   0.230  0.4591 -0.7369  0.1518
 1290SOL     OW 5401   2.249   0.623   5.018  0.7795 -0.0988 -0.4144
 1290SOL    HW1 5402   2.172   0.568   5.030 -0.2798  1.1850 -1.2292
 1290SOL    HW2 5403   2.264   0.624   4.924  1.4275  0.1455 -0.3116
 1290SOL     MW 5404   2.241   0.616   5.008  0.7268  0.0969 -0.5055
 1291SOL     OW 5405   4.306   1.442   3.411  0.0445 -0.2087 -0.2089
 1291SOL    HW1 5406   4.339   1.352   3.410  2.0408  0.4586  1.5264
 1291SOL    HW2 5407   4.377   1.493   3.450 -1.9692  1.7421  1.0624
 1291SOL     MW 5408   4.319   1.437   3.416  0.0423  0.1264  0.1760
 1292SOL     OW 5409   3.198   3.977   0.568  0.3514 -0.1301 -0.0463
 1292SOL    HW1 5410   3.167   3.975   0.659  1.2415 -1.3124  0.2454
 1292SOL    HW2 5411   3.122   3.951   0.516 -0.2746  0.9406  0.3301
 1292SOL     MW 5412   3.185   3.973   0.573  0.3852 -0.1444  0.0392
 1293SOL     OW 5413   5.328   4.642   1.139  0.0497 -0.1859 -0.4294
 1293SOL    HW1 5414   5.381   4.718   1.113 -0.4833  1.3163  2.5996
 1293SOL    HW2 5415   5.238   4.668   1.117 -0.0638 -0.2506 -0.0298
 1293SOL     MW 5416   5.323   4.655   1.133 -0.0330 -0.0019  0.0095
 1294SOL     OW 5417   0.011   5.135   3.006 -0.1553  0.6381  0.6279
 1294SOL    HW1 5418   0.071   5.111   3.076  0.3659 -0.8505 -0.2949
 1294SOL    HW2 5419   0.043   5.219   2.975  1.3894 -0.0668  0.2528
 1294SOL     MW 5420   0.023   5.143   3.011  0.1092  0.3573  0.4617
 1295SOL     OW 5421   1.714   0.908   4.491 -0.3686 -0.5613 -0.1226
 1295SOL    HW1 5422   1.747   0.818   4.489 -0.6752 -0.7143  1.0781
 1295SOL    HW2 5423   1.770   0.956   4.431  0.0026 -1.4884 -0.5304
 1295SOL     MW 5424   1.725   0.903   4.483 -0.3604 -0.6996 -0.0211
 1296SOL     OW 5425   0.195   5.163   1.200  0.1815  0.0715  0.0895
 1296SOL    HW1 5426   0.281   5.189   1.233 -1.1714  0.4747  3.4646
 1296SOL    HW2 5427   0.147   5.246   1.189  0.1241 -0.1675 -1.4796
 1296SOL     MW 5428   0.200   5.177   1.203  0.0010  0.0925  0.3207
 1297SOL     OW 5429   1.415   2.241   3.602 -0.1665  0.2074  0.3792
 1297SOL    HW1 5430   1.337   2.194   3.573  0.2207 -0.6976  0.7633
 1297SOL    HW2 5431   1.482   2.173   3.610  0.2599  0.7376  1.4725
 1297SOL     MW 5432   1.414   2.226   3.599 -0.0623  0.1594  0.5683
 1298SOL     OW 5433   1.943   0.797   0.139  0.4030  0.2921  0.5004
 1298SOL    HW1 5434   2.028   0.820   0.100  0.8904  0.5426  1.7063
 1298SOL    HW2 5435   1.891   0.765   0.065  2.9094 -3.8610  0.3869
 1298SOL     MW 5436   1.947   0.796   0.124  0.7862 -0.2075  0.6403
 1299SOL     OW 5437   3.394   4.025   2.160  0.1078 -0.1911  0.5985
 1299SOL    HW1 5438   3.462   4.016   2.093  0.1757 -0.3504  0.6880
 1299SOL    HW2 5439   3.345   3.943   2.155 -0.6576  0.3031 -0.1009
 1299SOL     MW 5440   3.397   4.013   2.150  0.0185 -0.1482  0.5204
 1300SOL     OW 5441   2.730   5.040   1.346 -0.0406 -0.3230 -0.5458
 1300SOL    HW1 5442   2.683   5.118   1.315  0.3916  1.2213  2.4542
 1300SOL    HW2 5443   2.792   5.020   1.276 -1.2013  1.0954 -2.0397
 1300SOL     MW 5444   2.732   5.047   1.333 -0.1338  0.0563 -0.3530
 1301SOL     OW 5445   2.339   1.217   1.742 -0.3693 -0.4431  0.6371
 1301SOL    HW1 5446   2.394   1.234   1.665 -1.2294 -0.2655  0.0509
 1301SOL    HW2 5447   2.397   1.172   1.803  0.3325 -0.5908 -0.1195
 1301SOL     MW 5448   2.354   1.213   1.740 -0.3896 -0.4393  0.4652
 1302SOL     OW 5449   3.738   0.196   4.238 -0.1107  0.1220  0.1299
 1302SOL    HW1 5450   3.761   0.178   4.147  0.1307  2.1358 -0.2336
 1302SOL    HW2 5451   3.650   0.160   4.248 -1.1718  2.1127 -1.6553
 1302SOL     MW 5452   3.730   0.190   4.227 -0.2156  0.6346 -0.1452
 1303SOL     OW 5453   5.000   0.327   0.406 -0.0123  0.0565  0.3795
 1303SOL    HW1 5454   4.942   0.274   0.351  1.2348  0.3015 -1.2038
 1303SOL    HW2 5455   4.983   0.417   0.380  0.2392  0.2136  0.7427
 1303SOL     MW 5456   4.990   0.332   0.396  0.1795  0.1080  0.2233
 1304SOL     OW 5457   1.638   2.450   5.118 -0.2173  0.8691 -0.3930
 1304SOL    HW1 5458   1.704   2.513   5.086  2.6359 -0.6850  2.1417
 1304SOL    HW2 5459   1.559   2.502   5.129  0.8229  3.0253 -2.6719
 1304SOL     MW 5460   1.637   2.465   5.115  0.2811  0.9461 -0.3602
 1305SOL     OW 5461   0.609   3.495   3.137  0.7568  0.1026 -0.0872
 1305SOL    HW1 5462   0.578   3.478   3.048 -0.3250 -0.1405  0.3286
 1305SOL    HW2 5463   0.544   3.452   3.194 -0.2390  2.7887  0.9053
 1305SOL     MW 5464   0.596   3.487   3.133  0.4909  0.4153  0.0931
 1306SOL     OW 5465   3.075   1.232   1.875 -0.1196  0.0167 -0.1793
 1306SOL    HW1 5466   3.129   1.190   1.943  0.0105 -0.6637 -0.6967
 1306SOL    HW2 5467   2.991   1.246   1.918 -0.0768 -0.5207  0.0966
 1306SOL     MW 5468   3.071   1.228   1.889 -0.0975 -0.1392 -0.2102
 1307SOL     OW 5469   3.084   0.148   3.561  0.4082 -0.1667  0.2605
 1307SOL    HW1 5470   3.093   0.243   3.573  0.4832 -0.0304 -0.8569
 1307SOL    HW2 5471   2.997   0.137   3.522  0.4129 -0.5625  0.3602
 1307SOL     MW 5472   3.074   0.159   3.557  0.4184 -0.1999  0.1302
 1308SOL     OW 5473   2.086   1.295   2.025 -0.2576 -0.1194 -0.0953
 1308SOL    HW1 5474   2.067   1.219   2.080 -0.0710 -0.8120 -0.9724
 1308SOL    HW2 5475   2.182   1.294   2.016 -0.4573 -1.7536 -2.8164
 1308SOL     MW 5476   2.096   1.285   2.031 -0.2592 -0.4172 -0.5559
 1309SOL     OW 5477   4.621   3.755   4.769 -0.0215 -0.6354 -0.0181
 1309SOL    HW1 5478   4.526   3.765   4.766  0.0249 -0.4684 -0.9578
 1309SOL    HW2 5479   4.656   3.836   4.733  0.4335 -1.6520 -1.9305
 1309SOL     MW 5480   4.614   3.766   4.764  0.0427 -0.7442 -0.3832
 1310SOL     OW 5481   3.928   3.299   0.559 -0.2618  0.3162 -0.7011
 1310SOL    HW1 5482   3.913   3.331   0.648  0.9604 -0.7214 -0.1118
 1310SOL    HW2 5483   3.951   3.378   0.509 -2.6187  1.1667 -0.5173
 1310SOL     MW 5484   3.929   3.313   0.564 -0.4071  0.2923 -0.6022
 1311SOL     OW 5485   0.679   2.533   3.119  0.1127  0.2373  0.3885
 1311SOL    HW1 5486   0.655   2.583   3.041  0.5239 -0.9801 -0.5278
 1311SOL    HW2 5487   0.662   2.593   3.192 -2.3886  0.6055 -0.4667
 1311SOL     MW 5488   0.674   2.547   3.119 -0.1549  0.1286  0.1617
 1312SOL     OW 5489   1.835   3.905   3.561 -0.3739 -0.7533  0.8157
 1312SOL    HW1 5490   1.763   3.843   3.566  0.4564 -1.7047  1.0664
 1312SOL    HW2 5491   1.830   3.941   3.472 -0.2001 -1.9777  0.3074
 1312SOL     MW 5492   1.825   3.902   3.550 -0.2454 -1.0318  0.7827
 1313SOL     OW 5493   1.122   4.446   0.766  0.3390 -0.3271  0.7512
 1313SOL    HW1 5494   1.132   4.383   0.695  0.7160  0.2990  0.2346
 1313SOL    HW2 5495   1.029   4.469   0.766  0.3034 -0.4729  0.5886
 1313SOL     MW 5496   1.112   4.441   0.757  0.3827 -0.2656  0.6643
 1314SOL     OW 5497   4.511   1.663   4.409 -0.2117  0.0315 -0.1322
 1314SOL    HW1 5498   4.592   1.614   4.393 -0.7027 -0.5923 -0.7321
 1314SOL    HW2 5499   4.445   1.595   4.420 -1.1575  0.5745 -2.2584
 1314SOL     MW 5500   4.513   1.648   4.409 -0.3956  0.0212 -0.4812
 1315SOL     OW 5501   2.163   0.560   2.626  0.5819 -0.4185  0.0103
 1315SOL    HW1 5502   2.171   0.647   2.665 -0.2340 -0.7924  1.0360
 1315SOL    HW2 5503   2.243   0.514   2.652  0.5978 -0.2690  0.2205
 1315SOL     MW 5504   2.174   0.565   2.634  0.4795 -0.4472  0.1685
 1316SOL     OW 5505   0.462   1.300   1.841  0.7785 -0.0039  0.4570
 1316SOL    HW1 5506   0.372   1.297   1.808  0.0690  0.9490  2.2015
 1316SOL    HW2 5507   0.477   1.212   1.876  0.8400 -0.4225 -0.5948
 1316SOL     MW 5508   0.452   1.288   1.841  0.6956  0.0645  0.5457
 1317SOL     OW 5509   1.541   4.523   2.779 -0.4332  0.0910  0.0231
 1317SOL    HW1 5510   1.516   4.471   2.855  0.0588  0.9510  0.7767
 1317SOL    HW2 5511   1.538   4.461   2.706 -0.5230 -0.8297  0.7946
 1317SOL     MW 5512   1.537   4.508   2.779 -0.3817  0.0832  0.2184
 1318SOL     OW 5513   3.569   4.728   2.586  0.3387  0.3762 -0.1714
 1318SOL    HW1 5514   3.514   4.743   2.663  0.7940  1.5804 -0.0681
 1318SOL    HW2 5515   3.609   4.642   2.602 -1.7576 -0.6554 -0.4216
 1318SOL     MW 5516   3.567   4.719   2.598  0.1286  0.3983 -0.1902
 1319SOL     OW 5517   1.033   1.319   2.964 -0.0629 -0.4308  0.1113
 1319SOL    HW1 5518   1.038   1.295   2.872 -1.0909  1.6106 -0.5180
 1319SOL    HW2 5519   1.084   1.252   3.010  1.4703 -0.7935 -2.0515
 1319SOL     MW 5520   1.040   1.308   2.958  0.0018 -0.2159 -0.2461
 1320SOL     OW 5521   0.762   2.046   2.004  0.1308 -0.0694  0.2578
 1320SOL    HW1 5522   0.809   1.967   1.975 -0.2429  0.1613 -0.9929
 1320SOL    HW2 5523   0.810   2.118   1.965  0.2359  0.3075  1.0826
 1320SOL     MW 5524   0.774   2.045   1.995  0.0964  0.0084  0.2033
 1321SOL     OW 5525   3.067   4.983   4.734 -0.3953  0.5143  0.0809
 1321SOL    HW1 5526   3.113   4.914   4.686 -0.2746  2.2313 -2.3618
 1321SOL    HW2 5527   3.055   4.947   4.822  0.8704 -2.0646 -0.7456
 1321SOL     MW 5528   3.071   4.969   4.739 -0.2178  0.4040 -0.3376
 1322SOL     OW 5529   2.450   3.895   2.227  0.1857 -0.3547  0.2366
 1322SOL    HW1 5530   2.533   3.848   2.221  0.2569 -0.2891  0.6601
 1322SOL    HW2 5531   2.383   3.828   2.216  0.2837 -0.5995  1.0797
 1322SOL     MW 5532   2.452   3.880   2.225  0.2074 -0.3776  0.3987
 1323SOL     OW 5533   4.466   4.445   0.150  0.2828  0.1106  0.0909
 1323SOL    HW1 5534   4.470   4.417   0.241 -0.4177  1.2625  0.4903
 1323SOL    HW2 5535   4.375   4.471   0.136  0.8623  2.0678 -0.2775
 1323SOL     MW 5536   4.455   4.445   0.160  0.2673  0.5086  0.0949
 1324SOL     OW 5537   1.407   1.692   2.174  0.3603  0.1302  0.3897
 1324SOL    HW1 5538   1.408   1.781   2.210 -0.1931 -0.5972  2.2333
 1324SOL    HW2 5539   1.315   1.675   2.154  0.4153 -0.1734  0.3875
 1324SOL     MW 5540   1.395   1.701   2.176  0.2965 -0.0018  0.6254
 1325SOL     OW 5541   1.502   0.927   2.834 -0.2517 -0.0540 -0.1658
 1325SOL    HW1 5542   1.413   0.891   2.832 -0.3075  0.1759 -2.4649
 1325SOL    HW2 5543   1.499   1.002   2.774  0.8738  1.4745  1.6286
 1325SOL     MW 5544   1.490   0.932   2.826 -0.1147  0.1711 -0.2304
 1326SOL     OW 5545   4.486   3.915   1.716 -0.3264 -0.5505  0.1558
 1326SOL    HW1 5546   4.477   4.007   1.741 -0.3054 -0.7137  0.7853
 1326SOL    HW2 5547   4.400   3.877   1.736  0.0083 -0.9057  0.9437
 1326SOL     MW 5548   4.474   3.922   1.722 -0.2809 -0.6168  0.3373
 1327SOL     OW 5549   2.502   0.921   3.957 -0.5442  0.5928 -0.7797
 1327SOL    HW1 5550   2.488   0.841   3.906  0.0363 -1.4052  2.0493
 1327SOL    HW2 5551   2.423   0.929   4.011  0.1732  0.8575  0.2554
 1327SOL     MW 5552   2.490   0.912   3.958 -0.3780  0.3709 -0.2851
 1328SOL     OW 5553   1.520   1.532   2.392  0.3429 -0.0857  0.6542
 1328SOL    HW1 5554   1.481   1.581   2.320  0.9598  0.7896  0.8970
 1328SOL    HW2 5555   1.446   1.501   2.443 -0.0597  1.0044  0.7528
 1328SOL     MW 5556   1.506   1.534   2.389  0.3703  0.1659  0.6979
 1329SOL     OW 5557   4.581   3.664   3.253 -0.6570  0.1771  0.2930
 1329SOL    HW1 5558   4.576   3.695   3.344  0.0820  0.2153  0.3234
 1329SOL    HW2 5559   4.493   3.675   3.219 -0.5218  1.8641  0.4470
 1329SOL     MW 5560   4.569   3.669   3.260 -0.5451  0.3979  0.3166
 1330SOL     OW 5561   5.318   0.095   5.024 -0.4610 -0.4395 -0.2568
 1330SOL    HW1 5562   5.272   0.032   4.969 -0.4766 -0.6711  0.0191
 1330SOL    HW2 5563   5.402   0.053   5.043 -0.3034 -0.1968 -0.4166
 1330SOL     MW 5564   5.322   0.082   5.019 -0.4428 -0.4381 -0.2420
 1331SOL     OW 5565   0.331   3.258   5.272  0.4245  0.6621  0.1767
 1331SOL    HW1 5566   0.304   3.345   5.239 -0.5109  0.5234  0.5484
 1331SOL    HW2 5567   0.335   3.203   5.194  0.8013  0.9867 -0.0333
 1331SOL     MW 5568   0.328   3.262   5.258  0.3530  0.6859  0.1974
 1332SOL     OW 5569   3.779   4.122   3.345 -0.1488  0.3431 -0.1523
 1332SOL    HW1 5570   3.706   4.155   3.397 -0.8886 -1.5233  0.0384
 1332SOL    HW2 5571   3.826   4.064   3.405 -0.5628 -1.2212 -1.3162
 1332SOL     MW 5572   3.775   4.119   3.359 -0.2965 -0.0960 -0.2769
 1333SOL     OW 5573   1.951   2.166   3.433  0.0606  0.3963  0.0649
 1333SOL    HW1 5574   1.899   2.137   3.508  0.1185 -2.5039 -0.9393
 1333SOL    HW2 5575   1.906   2.128   3.357  1.1661  1.5796 -1.2053
 1333SOL     MW 5576   1.938   2.157   3.433  0.2095  0.1765 -0.2262
 1334SOL     OW 5577   1.235   0.693   0.605 -0.5201 -0.2971 -0.0013
 1334SOL    HW1 5578   1.231   0.636   0.681 -1.5213 -0.6830 -0.3466
 1334SOL    HW2 5579   1.265   0.777   0.639 -1.0497 -0.4485  0.8300
 1334SOL     MW 5580   1.239   0.697   0.619 -0.7160 -0.3659  0.0609
 1335SOL     OW 5581   1.382   3.569   4.797  0.2955 -0.1470 -0.5573
 1335SOL    HW1 5582   1.309   3.609   4.750 -0.0054 -0.4284 -0.3324
 1335SOL    HW2 5583   1.423   3.511   4.732 -0.6138 -1.1611 -0.2576
 1335SOL     MW 5584   1.378   3.566   4.783  0.1406 -0.3129 -0.4902
 1336SOL     OW 5585   3.042   2.541   5.263 -0.3598 -0.1583 -0.7788
 1336SOL    HW1 5586   3.090   2.547   5.346  0.6924  0.4538 -1.4148
 1336SOL    HW2 5587   3.101   2.493   5.205 -1.5014 -1.4275 -0.8904
 1336SOL     MW 5588   3.056   2.536   5.266 -0.3712 -0.2424 -0.8745
 1337SOL     OW 5589   2.325   0.040   3.348 -0.0285  0.5228  0.2328
 1337SOL    HW1 5590   2.346  -0.051   3.367 -1.5007 -0.1068 -1.0358
 1337SOL    HW2 5591   2.252   0.061   3.406 -0.3016  0.5984 -0.1342
 1337SOL     MW 5592   2.318   0.031   3.358 -0.2519  0.4519  0.0234
 1338SOL     OW 5593   3.280   3.698   2.461 -0.1817  0.2490  0.5715
 1338SOL    HW1 5594   3.335   3.729   2.533  1.7206  2.5576 -1.7586
 1338SOL    HW2 5595   3.193   3.690   2.500  0.4515  3.0256  2.7606
 1338SOL     MW 5596   3.276   3.701   2.476  0.1429  0.9000  0.5535
 1339SOL     OW 5597   0.104   2.429   2.082  0.3333 -0.1496 -0.0720
 1339SOL    HW1 5598   0.131   2.378   2.006  0.0099  0.0606 -0.3308
 1339SOL    HW2 5599   0.044   2.495   2.046  0.9344  0.5638  0.2191
 1339SOL     MW 5600   0.100   2.431   2.067  0.3688 -0.0314 -0.0679
 1340SOL     OW 5601   3.246   2.738   4.530 -0.1841  0.1858  0.6586
 1340SOL    HW1 5602   3.204   2.816   4.494  0.5778  0.8906  1.2897
 1340SOL    HW2 5603   3.327   2.769   4.569  2.0194 -1.4521 -2.4195
 1340SOL     MW 5604   3.251   2.752   4.530  0.1955  0.0663  0.3453
 1341SOL     OW 5605   5.010   5.003   0.968  0.0718  0.1031 -0.1229
 1341SOL    HW1 5606   5.091   5.019   1.016  1.2926  1.3508 -2.5392
 1341SOL    HW2 5607   5.027   4.924   0.917 -1.3304 -1.4033  1.6601
 1341SOL     MW 5608   5.022   4.995   0.967  0.0485  0.0700 -0.2040
 1342SOL     OW 5609   4.685   0.820   0.019  0.2325  0.2693 -0.3245
 1342SOL    HW1 5610   4.633   0.773  -0.046 -0.9178  1.2195 -0.1188
 1342SOL    HW2 5611   4.773   0.823  -0.018  0.0359 -0.9603 -0.8988
 1342SOL     MW 5612   4.690   0.815   0.006  0.0601  0.2335 -0.3717
 1343SOL     OW 5613   0.904   3.242   2.574  0.2298 -0.3652 -0.2042
 1343SOL    HW1 5614   0.937   3.196   2.497 -0.1539  0.7013 -1.0082
 1343SOL    HW2 5615   0.819   3.201   2.592  0.0571 -0.2193 -0.6933
 1343SOL     MW 5616   0.897   3.231   2.566  0.1586 -0.2100 -0.3697
 1344SOL     OW 5617   4.846   2.744   0.909 -0.6358  0.5059  0.3578
 1344SOL    HW1 5618   4.900   2.809   0.953  0.0066 -0.1409  0.5256
 1344SOL    HW2 5619   4.756   2.767   0.933 -0.2271 -0.7166  3.2063
 1344SOL     MW 5620   4.841   2.756   0.918 -0.5012  0.2666  0.7440
 1345SOL     OW 5621   0.780   4.742   1.885 -0.3441  0.9924 -0.2020
 1345SOL    HW1 5622   0.870   4.752   1.915 -0.2070  0.6432 -0.4993
 1345SOL    HW2 5623   0.732   4.713   1.962  0.4914 -2.5094 -0.9179
 1345SOL     MW 5624   0.785   4.740   1.899 -0.2196  0.4994 -0.3317
 1346SOL     OW 5625   4.400   0.198   2.079 -0.5494 -0.1296 -0.5610
 1346SOL    HW1 5626   4.437   0.243   2.003  0.5909 -1.8667 -1.0598
 1346SOL    HW2 5627   4.470   0.200   2.145 -1.0355  0.1539 -0.0445
 1346SOL     MW 5628   4.414   0.204   2.078 -0.4657 -0.3157 -0.5587
 1347SOL     OW 5629   3.751   1.787   4.216  0.0479  0.6136 -0.1914
 1347SOL    HW1 5630   3.715   1.736   4.143 -0.4431  0.9218 -0.1667
 1347SOL    HW2 5631   3.678   1.842   4.245  1.1073  2.8365 -1.5627
 1347SOL     MW 5632   3.737   1.788   4.210  0.1206  0.9376 -0.3638
 1348SOL     OW 5633   1.095   2.593   4.944  0.7585 -0.2496 -0.1085
 1348SOL    HW1 5634   1.001   2.610   4.940  0.5275 -1.3006  0.5373
 1348SOL    HW2 5635   1.120   2.572   4.854  0.5291  0.7959 -0.4161
 1348SOL     MW 5636   1.086   2.592   4.932  0.6996 -0.2503 -0.0652
 1349SOL     OW 5637   3.346   3.412   1.463 -0.3728  0.2371  0.0845
 1349SOL    HW1 5638   3.378   3.333   1.507  0.2504  0.4289 -0.0272
 1349SOL    HW2 5639   3.274   3.442   1.518 -0.8397 -0.6002 -0.0498
 1349SOL     MW 5640   3.341   3.406   1.475 -0.3528  0.1544  0.0530
 1350SOL     OW 5641   0.327   1.581   3.186 -0.5609  0.1773 -0.5867
 1350SOL    HW1 5642   0.405   1.529   3.166 -0.4187  0.7088 -1.4539
 1350SOL    HW2 5643   0.273   1.575   3.107 -0.4592  1.4936 -0.7645
 1350SOL     MW 5644   0.330   1.573   3.173 -0.5297  0.4138 -0.7205
 1351SOL     OW 5645   3.188   4.253   0.595 -0.1991 -0.2444  0.4754
 1351SOL    HW1 5646   3.226   4.166   0.596 -1.6140 -0.8707  2.2321
 1351SOL    HW2 5647   3.257   4.310   0.629 -0.0153 -1.0307  1.4593
 1351SOL     MW 5648   3.202   4.249   0.600 -0.3567 -0.4252  0.8262
 1352SOL     OW 5649   1.154   0.012   2.028 -0.1482  0.2224  0.2130
 1352SOL    HW1 5650   1.072  -0.022   2.065  0.1456 -1.5609 -0.7278
 1352SOL    HW2 5651   1.126   0.070   1.957 -0.6568  2.1638  1.9368
 1352SOL     MW 5652   1.140   0.015   2.023 -0.1757  0.2427  0.3132
 1353SOL     OW 5653   3.831   3.962   2.630  0.2822 -0.0927 -0.0425
 1353SOL    HW1 5654   3.765   4.020   2.591  0.3124  0.4682  0.7384
 1353SOL    HW2 5655   3.892   3.944   2.558  1.3617  2.4143  0.1965
 1353SOL     MW 5656   3.830   3.967   2.616  0.4242  0.3000  0.0881
 1354SOL     OW 5657   0.665   2.973   3.593 -0.1530 -0.3109  0.4133
 1354SOL    HW1 5658   0.620   3.054   3.574 -0.1739 -0.2377  0.7659
 1354SOL    HW2 5659   0.705   2.947   3.510  0.9891  0.7710  0.6085
 1354SOL     MW 5660   0.665   2.980   3.580 -0.0095 -0.1630  0.4834
 1355SOL     OW 5661   4.511   5.062   4.668 -0.3016  0.2182  0.0494
 1355SOL    HW1 5662   4.583   5.064   4.604 -1.6191  0.5534 -1.4585
 1355SOL    HW2 5663   4.480   4.972   4.666 -1.1528  0.5230 -0.7167
 1355SOL     MW 5664   4.516   5.051   4.660 -0.5792  0.3001 -0.2417
 1356SOL     OW 5665   1.537   1.632   3.394 -0.4762  0.3895  1.0009
 1356SOL    HW1 5666   1.509   1.721   3.373 -0.5109 -0.0150 -0.7271
 1356SOL    HW2 5667   1.599   1.643   3.466  1.3108  2.0523 -0.7160
 1356SOL     MW 5668   1.542   1.645   3.401 -0.2519  0.5506  0.5599
 1357SOL     OW 5669   2.513   3.314   2.325 -0.0999 -0.1229 -0.1425
 1357SOL    HW1 5670   2.562   3.236   2.299 -1.1321 -1.6278  2.1878
 1357SOL    HW2 5671   2.442   3.320   2.261  2.0005  0.9842 -2.4157
 1357SOL     MW 5672   2.510   3.305   2.313  0.0368 -0.1738 -0.1352
 1358SOL     OW 5673   5.089   3.072   2.865  0.2373  0.4924  0.0817
 1358SOL    HW1 5674   5.107   3.042   2.954  0.1826  3.0758  1.0040
 1358SOL    HW2 5675   5.175   3.080   2.825  0.2842 -0.3004  0.0075
 1358SOL     MW 5676   5.102   3.069   2.871  0.2363  0.7216  0.1902
 1359SOL     OW 5677   2.417   3.185   5.016 -0.0365  0.0383 -0.1602
 1359SOL    HW1 5678   2.499   3.180   4.968 -0.3903  1.0012 -0.8737
 1359SOL    HW2 5679   2.442   3.207   5.105  0.4995 -0.0160 -0.2976
 1359SOL     MW 5680   2.430   3.187   5.021 -0.0132  0.1546 -0.2691
 1360SOL     OW 5681   0.619   2.152   1.443  0.5829 -0.1623  0.2012
 1360SOL    HW1 5682   0.617   2.102   1.361  1.4177  0.9070 -0.4949
 1360SOL    HW2 5683   0.713   2.159   1.464  0.4603  0.9368  0.3896
 1360SOL     MW 5684   0.631   2.146   1.435  0.6741  0.1153  0.1362
 1361SOL     OW 5685   1.319   4.042   1.749 -0.0669  0.3213 -0.4719
 1361SOL    HW1 5686   1.310   3.953   1.782  0.3873  0.3804 -0.1879
 1361SOL    HW2 5687   1.233   4.082   1.764 -0.0325  0.1730  0.1225
 1361SOL     MW 5688   1.307   4.036   1.755 -0.0044  0.3099 -0.3594
 1362SOL     OW 5689   4.012   0.767   0.588 -0.0191 -0.3405  0.4545
 1362SOL    HW1 5690   3.962   0.772   0.507  0.7801 -0.1061 -0.0323
 1362SOL    HW2 5691   4.061   0.849   0.591  0.2020 -0.4927  1.0073
 1362SOL     MW 5692   4.012   0.778   0.578  0.1115 -0.3300  0.4630
 1363SOL     OW 5693   5.096   1.342   3.404  0.2847 -0.4973 -0.1286
 1363SOL    HW1 5694   5.179   1.362   3.361  0.9325  1.9315  2.0720
 1363SOL    HW2 5695   5.029   1.381   3.348  0.7545 -0.9349 -1.0055
 1363SOL     MW 5696   5.098   1.349   3.392  0.4278 -0.2424  0.0408
 1364SOL     OW 5697   1.900   4.753   0.786  0.0940 -0.4027  0.7027
 1364SOL    HW1 5698   1.903   4.844   0.815  0.1337  0.2385 -1.2137
 1364SOL    HW2 5699   1.812   4.743   0.749  0.7030 -0.5884 -0.7312
 1364SOL     MW 5700   1.889   4.764   0.785  0.1770 -0.3444  0.2738
 1365SOL     OW 5701   3.952   4.326   1.849  0.1837 -0.1690  0.3688
 1365SOL    HW1 5702   3.901   4.327   1.930 -1.8244 -0.4175 -0.8756
 1365SOL    HW2 5703   3.908   4.388   1.791  1.3567 -0.3099 -0.7114
 1365SOL     MW 5704   3.940   4.334   1.852  0.0768 -0.2188  0.0712
 1366SOL     OW 5705   4.905   3.055   4.753  0.6687 -0.3411 -0.3113
 1366SOL    HW1 5706   4.891   2.967   4.789 -3.4606 -0.0599 -1.0362
 1366SOL    HW2 5707   4.907   3.042   4.658  1.1164  0.2236 -0.3818
 1366SOL     MW 5708   4.904   3.042   4.745  0.1974 -0.2328 -0.4131
 1367SOL     OW 5709   0.406   4.791   0.465  0.3590  0.5963  0.0514
 1367SOL    HW1 5710   0.328   4.840   0.493  1.3367  2.0667  0.2670
 1367SOL    HW2 5711   0.434   4.835   0.385  0.8828 -0.0188 -0.1087
 1367SOL     MW 5712   0.399   4.803   0.458  0.5512  0.7058  0.0585
 1368SOL     OW 5713   3.052   3.047   0.418  0.7238  0.0042 -0.0461
 1368SOL    HW1 5714   2.985   3.077   0.480  0.7260  0.4099 -0.2411
 1368SOL    HW2 5715   3.090   2.969   0.460 -0.3692 -0.6509 -0.2768
 1368SOL     MW 5716   3.049   3.041   0.431  0.5842 -0.0277 -0.1006
 1369SOL     OW 5717   2.496   0.577   4.461  0.0856 -0.3920 -0.0653
 1369SOL    HW1 5718   2.557   0.513   4.499  0.0045 -0.8614 -0.7235
 1369SOL    HW2 5719   2.498   0.650   4.522 -0.1952 -1.2217  0.9533
 1369SOL     MW 5720   2.504   0.578   4.473  0.0393 -0.5583 -0.0191
 1370SOL     OW 5721   3.549   0.459   1.544 -0.0361  0.7760 -0.0458
 1370SOL    HW1 5722   3.643   0.479   1.551 -0.4736  2.8096  0.3453
 1370SOL    HW2 5723   3.546   0.369   1.513  2.0568  0.5876  0.2343
 1370SOL     MW 5724   3.561   0.450   1.541  0.1759  1.0122  0.0401
 1371SOL     OW 5725   2.195   3.496   4.145  0.0615 -0.5631 -0.5481
 1371SOL    HW1 5726   2.191   3.454   4.230  0.9718 -0.2264 -0.3218
 1371SOL    HW2 5727   2.285   3.480   4.115 -0.3775 -1.0312 -1.6249
 1371SOL     MW 5728   2.206   3.489   4.152  0.1218 -0.5799 -0.6569
 1372SOL     OW 5729   4.283   2.921   3.044  0.0123  0.3479  0.5160
 1372SOL    HW1 5730   4.305   3.013   3.059 -0.8715  0.4441  1.2254
 1372SOL    HW2 5731   4.214   2.901   3.107 -0.7821 -0.4148 -0.5695
 1372SOL     MW 5732   4.277   2.930   3.054 -0.2025  0.2626  0.4679
 1373SOL     OW 5733   0.400   2.051   2.246 -0.1949  0.4221 -0.4910
 1373SOL    HW1 5734   0.445   2.103   2.180 -0.7555 -0.2949 -1.4520
 1373SOL    HW2 5735   0.470   2.016   2.301  0.2794  0.9507 -0.7470
 1373SOL     MW 5736   0.414   2.054   2.245 -0.2059  0.3980 -0.6468
 1374SOL     OW 5737   1.889   3.705   2.159  0.2046  0.3993 -0.1008
 1374SOL    HW1 5738   1.804   3.668   2.136  0.7842  0.1776 -1.9699
 1374SOL    HW2 5739   1.932   3.637   2.210  0.5839 -0.8502 -2.0470
 1374SOL     MW 5740   1.884   3.692   2.162  0.3273  0.2109 -0.5892
 1375SOL     OW 5741   0.192   1.707   1.340  0.2385 -0.0335  0.1327
 1375SOL    HW1 5742   0.203   1.630   1.283  0.5148 -0.2333  0.4514
 1375SOL    HW2 5743   0.162   1.671   1.423  1.7240  0.0555  0.7249
 1375SOL     MW 5744   0.190   1.692   1.343  0.4640 -0.0477  0.2493
 1376SOL     OW 5745   3.333   4.522   4.719  0.0749  0.0312 -0.1531
 1376SOL    HW1 5746   3.300   4.547   4.805  2.2173 -0.7887  0.9393
 1376SOL    HW2 5747   3.255   4.523   4.663 -0.8736  3.4359  1.0836
 1376SOL     MW 5748   3.319   4.525   4.723  0.2277  0.3621  0.1450
 1377SOL     OW 5749   0.774   1.801   4.176  0.1187 -0.1102 -0.2629
 1377SOL    HW1 5750   0.743   1.787   4.086  1.8613  0.3436 -0.9571
 1377SOL    HW2 5751   0.824   1.722   4.196 -1.2798 -0.7511  0.7762
 1377SOL     MW 5752   0.777   1.789   4.167  0.1628 -0.1341 -0.2188
 1378SOL     OW 5753   2.183   1.121   3.938 -0.1426  0.0091 -0.0732
 1378SOL    HW1 5754   2.175   1.079   3.853  1.6591  0.9320 -0.7285
 1378SOL    HW2 5755   2.093   1.139   3.965 -0.9092 -3.0990 -0.3199
 1378SOL     MW 5756   2.170   1.118   3.931 -0.0101 -0.2707 -0.1887
 1379SOL     OW 5757   1.594   4.816   0.985  0.5346 -0.2680  0.4130
 1379SOL    HW1 5758   1.614   4.803   0.893  1.2529  1.3375  0.3288
 1379SOL    HW2 5759   1.630   4.739   1.029  0.9266 -0.6377 -0.5494
 1379SOL     MW 5760   1.601   4.805   0.979  0.6767 -0.1098  0.2790
 1380SOL     OW 5761   0.029   5.296   1.449  0.3494 -0.1429  0.2940
 1380SOL    HW1 5762   0.111   5.336   1.478  0.6856 -0.7407  0.1751
 1380SOL    HW2 5763   0.042   5.202   1.461 -0.2139 -0.2642  0.0038
 1380SOL     MW 5764   0.041   5.289   1.454  0.3203 -0.2350  0.2417
 1381SOL     OW 5765   3.027   4.610   0.611 -0.2399  0.3850 -0.3459
 1381SOL    HW1 5766   3.037   4.516   0.598  0.1887  0.3944 -0.0853
 1381SOL    HW2 5767   2.939   4.630   0.577 -0.9240 -0.3494  0.9310
 1381SOL     MW 5768   3.017   4.601   0.605 -0.2726  0.2922 -0.1491
 1382SOL     OW 5769   3.693   5.321   1.790 -0.2175  0.0203 -0.0748
 1382SOL    HW1 5770   3.612   5.340   1.838 -1.0120 -0.9225 -1.0276
 1382SOL    HW2 5771   3.665   5.304   1.700  1.2616  1.6497 -0.8643
 1382SOL     MW 5772   3.679   5.321   1.785 -0.1299  0.1082 -0.2978
 1383SOL     OW 5773   0.860   0.225   1.474  0.0987 -0.5172 -0.0191
 1383SOL    HW1 5774   0.861   0.321   1.475 -0.2086 -0.5035 -0.7403
 1383SOL    HW2 5775   0.890   0.201   1.386 -0.6018 -1.0656 -0.1147
 1383SOL     MW 5776   0.864   0.234   1.463 -0.0303 -0.5856 -0.1236
 1384SOL     OW 5777   4.699   1.438   5.174 -0.1307 -0.2854  0.8657
 1384SOL    HW1 5778   4.709   1.458   5.267 -1.1010 -0.8294  1.0912
 1384SOL    HW2 5779   4.669   1.520   5.135  1.4803  0.3024  0.8049
 1384SOL     MW 5780   4.696   1.451   5.181 -0.0487 -0.2798  0.8868
 1385SOL     OW 5781   1.090   3.801   3.545  0.2643  0.5040 -0.5375
 1385SOL    HW1 5782   1.185   3.808   3.540  0.4302 -0.8166  0.5914
 1385SOL    HW2 5783   1.061   3.891   3.557  1.3837  0.8827 -0.5784
 1385SOL     MW 5784   1.098   3.813   3.546  0.4289  0.3834 -0.3982
 1386SOL     OW 5785   2.053   2.240   2.126 -0.0619  0.4899  0.6058
 1386SOL    HW1 5786   2.022   2.163   2.079  1.0800  0.4635 -0.1171
 1386SOL    HW2 5787   2.139   2.258   2.089  0.3977  1.1126  1.9375
 1386SOL     MW 5788   2.060   2.233   2.115  0.1431  0.5663  0.6837
 1387SOL     OW 5789   2.571   2.976   2.380 -0.1660 -0.2527  0.3783
 1387SOL    HW1 5790   2.590   2.984   2.474 -0.4815  1.7426  0.2822
 1387SOL    HW2 5791   2.646   3.017   2.337 -1.8003  2.3209 -0.1336
 1387SOL     MW 5792   2.583   2.982   2.387 -0.4156  0.3322  0.3004
 1388SOL     OW 5793   3.246   3.426   0.838 -0.2830  0.3128  0.0035
 1388SOL    HW1 5794   3.306   3.378   0.781 -0.8004  0.0917 -0.3693
 1388SOL    HW2 5795   3.170   3.368   0.847  0.6207 -0.5032  2.5563
 1388SOL     MW 5796   3.244   3.413   0.832 -0.2335  0.1801  0.2826
[truncated: 997,220 more chars]
