# Supplementary material for: Solvation-Driven Self-Assembly of Polyetheramine–Epoxide Gels: Insights from Molecular Simulations
Source: ACS Polym Au. 2025 Dec 30;6(1):405–14. doi: 10.1021/acspolymersau.5c00159 (PMC12903512; doi:10.1021/acspolymersau.5c00159)
Supplement: Supplementary file 2 [file lg5c00159_si_002.zip › Last_GRO/B/npt_2.gro]

mol
  496
    1MEP      C    1   3.008   0.945   7.253 -0.1947  0.3734 -0.4104
    1MEP      C    2   3.144   0.936   7.179  0.2148  0.5899  0.1692
    1MEP      C    3   3.494   0.039   6.746 -0.3571  0.4387  0.5767
    1MEP      C    4   3.639   0.006   6.717  0.4153 -0.1054  0.2613
    1MEP      C    5   3.319   1.070   7.076 -0.0795 -0.3327 -0.5974
    1MEP      C    6   3.541   0.544   6.367 -0.1277 -0.4030 -0.1689
    1MEP      C    7   3.405   0.208   6.874  0.5075 -0.6807 -0.0000
    1MEP      C    8   2.894   0.986   7.167  0.0160  0.3513  0.2877
    1MEP      C    9   3.397   1.205   7.102 -0.2561  0.1442 -0.0300
    1MEP      C   10   3.629   0.757   6.063  0.3359  0.2557 -0.2404
    1MEP      C   11   3.449   0.576   6.490 -0.3556 -0.5416 -0.7507
    1MEP      C   12   3.378   0.273   7.013 -0.5986  0.1098 -0.1486
    1MEP      C   13   3.528   0.653   6.604  0.4354  0.8930 -0.1046
    1MEP      C   14   3.361   0.425   7.000  0.5815 -0.7802  0.1597
    1MEP      C   15   3.346   0.803   6.683 -0.0693 -0.0266  0.4056
    1MEP      C   16   3.474   1.316   6.889 -0.1350  0.3668 -0.2915
    1MEP      C   17   3.120   0.453   6.924 -0.6152  0.3911 -0.1207
    1MEP      C   18   3.858   0.108   6.707 -0.6086 -0.4336 -0.5842
    1MEP      C   19   3.391   0.947   6.651 -0.5456 -1.0165 -0.0113
    1MEP      C   20   3.062   0.531   7.047  0.4460 -0.3417 -0.6390
    1MEP      C   21   3.567   1.287   6.772  0.1585 -0.1441  0.7188
    1MEP      C   22   3.277   1.047   6.622 -0.3925  0.0039 -0.2369
    1MEP      C   23   2.914   0.495   7.077 -0.2032  0.1529  0.9775
    1MEP      C   24   3.718   0.801   5.858  0.5408  0.7028  0.2627
    1MEP      C   25   3.573   1.397   6.659 -0.0519  0.6955  0.1060
    1MEP      C   26   3.108   1.167   6.708  0.4228 -0.0951 -0.1697
    1MEP      C   27   2.786   0.298   7.019 -0.0607  0.0597  0.9115
    1MEP      C   28   2.976   1.160   6.778 -0.0538 -0.4729  0.2351
    1MEP      C   29   3.349   1.499   6.572  0.2582  0.3816  0.2380
    1MEP      C   30   2.796   0.300   6.865 -0.1848 -0.1071  0.3433
    1MEP      C   31   2.920   0.927   6.780  0.5503 -1.4041  0.8137
    1MEP      C   32   3.367   1.505   6.423 -0.1053  0.0898 -0.3982
    1MEP      C   33   2.731   0.405   6.663 -0.2462 -0.1056  0.2573
    1MEP      C   34   3.244   1.607   6.610 -0.0007  1.1283  0.1232
    1MEP      C   35   4.360   0.982   6.915 -0.1773  0.7046  0.1535
    1MEP      C   36   3.930   0.241   6.687 -0.2707 -0.1245 -0.5732
    1MEP      C   37   3.425   1.378   6.234 -0.2885  0.1303  0.2414
    1MEP      C   38   3.852   0.797   5.779 -0.2241 -0.2646 -0.0545
    1MEP      C   39   2.841   0.816   6.716 -0.1980  0.5300  0.6135
    1MEP      C   40   2.701   0.534   6.583  0.9122  0.2000 -0.1552
    1MEP      C   41   3.406   1.231   6.167  0.2388  0.5049  0.0745
    1MEP      C   42   4.345   0.830   6.897  0.9399  0.0940 -0.4156
    1MEP      C   43   2.683   0.841   6.719  0.0064  0.5994  0.3589
    1MEP      C   44   3.441   1.242   6.013  0.3334 -0.0126 -0.1594
    1MEP      C   45   4.288   0.781   6.766 -0.0254  0.4506 -0.3824
    1MEP      C   46   2.499   0.968   6.493 -0.5672 -0.4801  0.3474
    1MEP      C   47   3.510   1.147   6.240  0.1557  0.3107  0.0308
    1MEP      C   48   3.432   1.115   5.923  0.4303  0.5372 -0.2573
    1MEP      C   49   2.590   0.619   6.642 -0.3198  0.1385  0.3977
    1MEP      C   50   3.262   1.175   6.193 -0.1034  0.1836  0.0446
    1MEP      C   51   3.737   1.105   6.312  0.2804 -0.1722 -0.2245
    1MEP      C   52   3.642   0.649   6.176  0.0387  0.2682 -0.0777
    1MEP      C   53   4.236   0.595   6.623 -1.2345 -0.7761  0.0032
    1MEP      C   54   2.557   0.822   6.490  0.3031  1.1292 -0.6267
    1MEP      C   55   4.095   0.632   6.569 -0.4952 -0.0186 -0.5887
    1MEP      C   56   2.674   0.825   6.378 -0.3810  0.2435 -0.2549
    1MEP      C   57   2.789   0.591   6.133 -0.5418  0.3939  0.1822
    1MEP      C   58   3.857   1.058   6.228  0.3608 -0.0411  0.0245
    1MEP      C   59   3.140   0.978   6.233  0.1667 -0.6053  0.0820
    1MEP      C   60   4.019   0.743   6.371  0.0109  0.5736  0.8861
    1MEP      C   61   2.781   0.729   6.198 -0.7109 -0.7961 -0.3789
    1MEP      C   62   3.938   0.332   6.811  0.0627 -0.1955  0.0622
    1MEP      C   63   2.923   0.793   6.221 -0.0991 -0.4378  0.2545
    1MEP      C   64   3.186   0.751   6.107  1.2404  0.3650 -0.0097
    1MEP      C   65   3.112   0.886   6.113  0.0684 -1.0099 -0.5377
    1MEP      C   66   4.081   0.815   6.248  0.9569  0.3681  0.2686
    1MEP      C   67   3.851   0.874   5.651  0.3158 -0.3497 -0.6822
    1MEP      C   68   3.901   1.166   6.128  0.1690 -0.1020 -0.7889
    1MEP      C   69   4.090   0.965   6.280 -0.5911  0.7132  0.3502
    1MEP      H   70   3.774   1.176   6.384  0.7738 -0.3672 -2.6695
    1MEP      H   71   3.057   1.055   6.243  0.3759 -0.8734  0.7808
    1MEP      H   72   3.132   0.918   6.327 -0.9360 -1.1001 -0.0752
    1MEP      H   73   3.684   1.023   6.364  0.1108  0.6295  1.3829
    1MEP      H   74   3.885   0.299   6.605  2.2632  1.1690 -0.0890
    1MEP      H   75   3.216   1.242   6.272  1.4247 -0.6478  0.8162
    1MEP      H   76   3.825   0.968   6.172  1.6840 -0.2553  0.6420
    1MEP      H   77   3.827   1.181   6.046  1.3111 -2.4807 -2.7699
    1MEP      H   78   3.989   1.120   6.370 -0.4350  1.3939  0.6937
    1MEP      H   79   3.204   1.182   6.106  1.0691  2.3755  0.0316
    1MEP      H   80   3.336   1.053   5.939 -2.2167  0.5228  0.6681
    1MEP      H   81   3.996   1.131   6.066  3.5120 -0.1370  0.2901
    1MEP      H   82   3.914   1.268   6.175  0.3088  3.2874 -1.4690
    1MEP      H   83   4.179   0.975   6.354  1.3170  0.6153  1.4300
    1MEP      H   84   4.130   1.014   6.187 -1.1018 -0.0180 -0.5316
    1MEP      H   85   3.141   0.936   6.021 -0.5104 -0.2009  0.7073
    1MEP      H   86   3.146   0.686   6.021 -0.7629  1.4171 -1.1019
    1MEP      H   87   3.435   1.149   5.817 -0.4492 -1.3417  1.4644
    1MEP      H   88   3.628   0.760   5.804  0.0286  0.9802  0.4040
    1MEP      H   89   4.183   0.771   6.226 -1.0449  1.8094 -0.6588
    1MEP      H   90   3.936   0.856   6.137  0.2943 -1.1388  0.7850
    1MEP      H   91   3.182   0.693   6.203  1.6596  2.8002  1.3688
    1MEP      H   92   3.298   0.760   6.094  0.2783  2.5825  0.1027
    1MEP      H   93   2.917   0.870   6.303 -1.3144 -0.1889  0.6511
    1MEP      H   94   2.989   0.713   6.260  1.0021  0.0334 -1.6473
    1MEP      H   95   3.699   0.909   5.881  1.3246 -0.3075  0.9645
    1MEP      H   96   3.488   1.151   6.347  1.1100 -1.3610 -0.7264
    1MEP      H   97   3.498   1.041   6.207  1.6645 -0.3560  0.4641
    1MEP      H   98   3.513   1.045   5.941 -1.3887  0.7167 -0.8559
    1MEP      H   99   3.377   1.318   5.962 -0.6214  0.5175  1.7012
    1MEP      H  100   4.002   0.634   6.345 -0.9813 -0.4209 -1.4875
    1MEP      H  101   3.911   0.783   6.390 -0.3679 -3.8328  2.4023
    1MEP      H  102   2.723   0.796   6.129 -1.6242 -0.0767 -0.2973
    1MEP      H  103   2.860   0.526   6.189 -1.9346  1.7572  1.5228
    1MEP      H  104   3.542   1.281   6.005 -0.9391 -0.4750 -0.5950
    1MEP      H  105   3.885   0.056   6.803  2.9836 -1.8703 -0.2440
    1MEP      H  106   4.112   0.284   6.703 -1.5727 -1.4468  2.6999
    1MEP      H  107   2.698   0.538   6.124  0.3167 -2.2688  0.8320
    1MEP      H  108   2.629   0.871   6.287 -0.0324 -2.4422 -1.7365
    1MEP      H  109   2.756   0.890   6.412 -0.1105 -1.8651 -1.5368
    1MEP      H  110   3.886   0.040   6.626 -0.6569  0.7802 -0.8183
    1MEP      H  111   3.875   0.692   5.752 -0.0237  0.0287  1.1817
    1MEP      H  112   3.356   1.444   6.174  1.0072  3.4008 -1.2663
    1MEP      H  113   4.059   0.543   6.508  2.5861  1.9694 -1.1283
    1MEP      H  114   4.020   0.652   6.649  0.3110 -2.4177  2.7065
    1MEP      H  115   2.474   0.761   6.445 -0.4918  1.1445  1.1423
    1MEP      H  116   3.535   1.410   6.220 -1.3434  0.7581 -0.2621
    1MEP      H  117   3.289   1.706   6.593 -0.6551 -0.3777 -0.9768
    1MEP      H  118   4.323   0.623   6.550 -2.2211  0.6646 -2.0468
    1MEP      H  119   4.240   0.486   6.635 -0.9858 -1.8196 -0.7913
    1MEP      H  120   2.432   0.991   6.410 -0.8270  1.8060  0.1644
    1MEP      H  121   3.148   1.605   6.551  0.4744  0.1601  1.6185
    1MEP      H  122   3.225   1.595   6.718 -0.8760  0.8898 -1.1663
    1MEP      H  123   3.276   1.555   6.382 -0.0583  1.5902 -0.8237
    1MEP      H  124   2.576   1.043   6.497 -0.2025  1.2924 -0.7332
    1MEP      H  125   2.427   0.983   6.576 -0.4053 -0.7223 -1.3337
    1MEP      H  126   3.452   1.568   6.404 -0.0098 -0.4240 -1.9148
    1MEP      H  127   3.311   1.396   6.595 -0.2053  1.4387  1.7884
    1MEP      H  128   3.539   0.729   6.002  3.1273  0.5812 -3.7563
    1MEP      H  129   4.185   0.827   6.758 -2.1144  1.7388  1.8410
    1MEP      H  130   4.357   0.807   6.679 -1.6991 -2.4099 -1.0068
    1MEP      H  131   2.497   0.596   6.589  1.2323  0.0181 -0.8545
    1MEP      H  132   2.573   0.598   6.749  0.6073  0.7788  2.5342
    1MEP      H  133   2.649   0.822   6.820  0.3400  0.3150 -1.3574
    1MEP      H  134   2.674   0.946   6.702  4.5012 -2.0013  0.6663
    1MEP      H  135   3.969   0.803   5.934 -0.1014  2.3676  1.8900
    1MEP      H  136   3.516   1.602   6.650  1.0821  0.3592  1.6244
    1MEP      H  137   3.676   1.441   6.665 -1.4849  0.6197  0.9583
    1MEP      H  138   4.445   0.792   6.906  1.4649  0.3671 -1.8742
    1MEP      H  139   4.235   0.691   6.970 -1.3823 -0.6607  0.6317
    1MEP      H  140   2.792   0.593   6.577 -2.9258 -0.7611 -0.4396
    1MEP      H  141   2.675   0.574   6.400  1.8403  0.0211 -0.2366
    1MEP      H  142   2.867   0.797   6.612 -2.5085  1.1737 -0.0152
    1MEP      H  143   2.796   0.637   6.770  0.2822 -0.2208 -1.4202
    1MEP      H  144   3.612   0.858   6.104 -2.0306  1.4983 -1.0169
    1MEP      H  145   3.675  -0.039   6.816 -1.5437 -0.7543  1.6333
    1MEP      H  146   4.445   1.019   6.853  0.0454  1.3952  0.2716
    1MEP      H  147   3.574   1.341   6.560  0.3825 -0.7928 -0.2430
    1MEP      H  148   3.835   0.378   6.825 -0.0427  0.7027 -0.6202
    1MEP      H  149   4.375   1.008   7.021 -1.0276 -1.9430  0.5179
    1MEP      H  150   4.268   1.030   6.894  0.2204 -0.8867 -0.5844
    1MEP      H  151   2.821   0.348   6.617 -1.1772  0.3080 -2.8285
    1MEP      H  152   2.649   0.334   6.642  1.2820 -0.6421  0.3174
    1MEP      H  153   3.023   0.894   6.755  0.7219 -1.9306 -1.0109
    1MEP      H  154   2.906   0.928   6.890  0.1332 -1.4209  1.0831
    1MEP      H  155   3.698   1.209   6.897 -3.2602 -0.2016 -0.5092
    1MEP      H  156   3.538   1.194   6.722 -0.5993  1.0731  2.1980
    1MEP      H  157   3.657  -0.062   6.634 -2.3180  0.2552 -0.1648
    1MEP      H  158   3.367   1.284   6.855 -0.7397 -4.0770  0.3649
    1MEP      H  159   2.901   0.292   6.832  1.7724  0.1023  0.9526
    1MEP      H  160   2.737   0.212   6.841 -2.6115  1.1002  0.4501
    1MEP      H  161   2.985   1.154   6.888 -2.2551  0.2904  0.3964
    1MEP      H  162   2.917   1.248   6.759  1.0927 -3.1310  0.4155
    1MEP      H  163   3.475   1.422   6.912  0.8544 -0.4223  0.2931
    1MEP      H  164   3.951   0.869   5.598 -0.6387 -0.0664  1.9421
    1MEP      H  165   2.775   0.190   7.050  0.6866  0.4902  2.0662
    1MEP      H  166   2.686   0.342   7.045 -3.5139  1.6262 -1.4074
    1MEP      H  167   3.158   1.255   6.744  0.4086 -1.8732  0.8269
    1MEP      H  168   3.080   1.161   6.600 -0.6386 -1.1020  0.1822
    1MEP      H  169   3.324   1.284   7.091  0.2629  1.2390  1.1634
    1MEP      H  170   3.441   1.189   7.205  0.1459 -1.5816  0.8780
    1MEP      H  171   2.804   1.018   7.220 -0.8181  2.6055 -0.5089
    1MEP      H  172   3.744   0.646   6.219 -0.6136 -1.9513  0.0545
    1MEP      H  173   2.881   0.531   7.175  1.0877 -0.2594 -0.0560
    1MEP      H  174   2.838   0.537   7.004  0.8632  2.1291  1.3240
    1MEP      H  175   3.327   1.145   6.597  1.0570  1.0682 -0.9102
    1MEP      H  176   3.223   1.019   6.527 -1.0572 -1.0078  0.4167
    1MEP      H  177   2.916   1.078   7.109 -0.4819  0.9826 -0.8527
    1MEP      H  178   3.388   0.985   7.104 -1.8505 -2.1113 -1.0481
    1MEP      H  179   3.116   0.506   7.134 -1.6703 -2.2783  2.8068
    1MEP      H  180   3.000   0.690   6.942 -0.5742 -0.1523  0.1364
    1MEP      H  181   3.454   0.972   6.740 -0.8195 -1.8454  0.9987
    1MEP      H  182   3.485   0.849   6.522  1.9804 -0.3518  3.4506
    1MEP      H  183   3.636   0.548   6.124 -0.3326 -1.7734 -0.1998
    1MEP      H  184   3.434  -0.055   6.739 -1.4919  0.9173  0.6819
    1MEP      H  185   3.297   1.063   6.972 -3.5357  1.0967  0.4962
    1MEP      H  186   2.982   0.757   7.215 -0.4812  0.9071 -1.3731
    1MEP      H  187   3.066   0.478   6.828 -0.0451  0.2206  0.2493
    1MEP      H  188   3.111   0.345   6.944 -1.7050  0.0821 -1.5158
    1MEP      H  189   3.273   0.774   6.599 -1.7388 -2.5888 -0.7108
    1MEP      H  190   3.295   0.825   6.784  1.3278  2.8124  0.5378
    1MEP      H  191   3.022   1.013   7.341  0.4263  0.0733 -1.0568
    1MEP      H  192   2.860   0.905   7.108 -1.6367 -0.1703  0.3826
    1MEP      H  193   3.287   0.585   6.896 -0.8555 -0.7319 -0.4235
    1MEP      H  194   3.485   0.702   6.808 -0.6072  0.6917  0.2227
    1MEP      H  195   3.459   0.115   6.673 -2.3352 -0.6677 -1.1349
    1MEP      H  196   4.000   0.422   6.798  0.7174 -0.4196 -1.5341
    1MEP      H  197   3.340   0.463   7.099  0.8876  0.9135  0.0787
    1MEP      H  198   3.460   0.456   6.969  0.7289 -0.2901 -1.3183
    1MEP      H  199   3.592   0.573   6.641 -3.0755 -0.9509 -1.3314
    1MEP      H  200   3.586   0.737   6.566 -0.3995  1.7185  0.3558
    1MEP      H  201   3.217   0.878   7.241 -1.4088 -2.6242  0.2550
    1MEP      H  202   3.128   0.894   7.078 -0.2044 -0.7965 -2.4014
    1MEP      H  203   3.287   0.223   7.051 -0.3853  1.2435 -0.0707
    1MEP      H  204   3.517   0.162   7.066 -2.4545 -1.3004 -0.1129
    1MEP      H  205   3.357   0.635   6.460 -0.9226 -2.3783 -0.7109
    1MEP      H  206   3.391   0.475   6.640 -0.5986 -1.5609 -0.3919
    1MEP      H  207   3.963   0.276   6.902 -0.2891  0.9097 -1.3044
    1MEP      H  208   3.650   0.507   6.393  1.1485  0.2692 -0.0134
    1MEP      H  209   3.827   0.979   5.674  0.4258 -1.7198  1.7088
    1MEP      H  210   2.826   0.616   6.034 -1.1868 -0.9862  0.7402
    1MEP      H  211   3.455   0.286   6.821 -1.7754  1.1568 -2.0455
    1MEP      H  212   3.305   0.187   6.828  0.6445 -0.3184 -1.4239
    1MEP      H  213   3.494   0.458   6.317  1.5769 -0.5282  2.4566
    1MEP      H  214   3.778   0.831   5.577 -1.2295 -1.2841 -1.0102
    1MEP      N  215   3.968   1.031   6.324  0.0371  0.2444 -0.1411
    1MEP      N  216   2.587   0.771   6.627  0.3079  0.5126  0.0383
    1MEP      N  217   3.471   1.509   6.655 -0.3921  0.0629 -0.7094
    1MEP      N  218   3.266   0.485   6.901  0.1312  0.1084  0.6627
    1MEP      N  219   3.446   0.700   6.714  0.4788  0.1849 -0.2910
    1MEP      O  220   3.486   0.246   7.102 -0.6295 -0.3485 -0.9517
    1MEP      O  221   3.737   0.734   5.978 -0.2821 -0.0038  0.3586
    1MEP      O  222   3.489   0.943   6.547  0.2023  0.2182 -0.5263
    1MEP      O  223   3.051   0.675   7.024 -0.2562 -0.2236 -0.3167
    1MEP      O  224   3.196   1.064   6.731 -0.5031  1.1021  0.2170
    1MEP      O  225   2.897   0.351   7.090 -0.0086  0.1944  0.0551
    1MEP      O  226   2.903   1.054   6.716 -0.3871 -0.3988  0.9726
    1MEP      O  227   2.731   0.418   6.806 -0.1085 -0.0203 -0.6881
    1MEP      O  228   2.867   0.696   6.799 -0.3302 -0.3808 -0.0332
    1MEP      O  229   3.717   0.130   6.693  0.5375 -0.3774 -0.4773
    1MEP      O  230   4.271   0.773   7.005  0.4008 -0.9953  0.4201
    1MEP      O  231   4.065   0.221   6.646 -0.9420 -0.2477  0.1556
    1MEP      O  232   3.953   0.860   5.857 -0.2512 -0.2624 -0.3648
    1MEP      O  233   4.270   0.640   6.754  0.2606 -0.0729  0.0911
    1MEP      O  234   3.398   0.454   6.546  0.7089 -0.0973 -0.0166
    1MEP      O  235   4.102   0.749   6.485 -0.0662 -0.0242 -0.1521
    1MEP      O  236   2.722   0.708   6.321  0.1007 -0.2397  0.6405
    1MEP      O  237   4.007   0.792   6.128 -0.0419 -0.6607  0.0902
    1MEP      O  238   2.972   0.853   6.102 -0.0808  0.1324  0.4740
    1MEP      O  239   3.483   0.085   6.879  0.3425  0.0788 -0.4285
    1MEP      O  240   3.265   1.043   6.240  0.0425 -0.6056 -0.1182
    1MEP      O  241   3.651   1.183   6.229 -0.4639  0.2924  0.4241
    1MEP      O  242   3.377   1.376   6.371 -0.3450  0.3878 -0.4361
    1MEP      O  243   2.673   0.489   6.450 -0.9077 -0.1162  0.2436
    1MEP      O  244   3.709   1.268   6.822  0.2561 -0.1667  0.1447
    1MEP      O  245   3.505   1.235   7.013  0.1211  0.4131  0.6189
    1MEP      O  246   2.964   0.813   7.292  0.6607  0.0362 -0.3792
    1MEP      O  247   3.204   1.064   7.160  0.4712  0.2492 -0.0690
    1MEP      O  248   3.545   0.660   6.280 -0.1339 -0.1246 -0.4695
    2MEP      C  249   4.163   7.569   7.097 -0.1325  0.5064 -0.0104
    2MEP      C  250   4.238   7.561   7.233 -0.3200  0.0143  0.1692
    2MEP      C  251   3.230   8.472   8.132  0.1827 -0.4637  0.6629
    2MEP      C  252   3.103   8.542   8.182 -0.8475  0.0271 -0.0503
    2MEP      C  253   4.377   7.649   7.396  0.1826 -0.9987  0.5544
    2MEP      C  254   3.363   7.528   7.494  0.2390 -0.2796  0.5453
    2MEP      C  255   3.194   8.293   7.994  0.3920  0.8025 -0.1825
    2MEP      C  256   4.059   7.464   7.094  0.4668  0.1699  1.1953
    2MEP      C  257   4.278   7.707   7.507 -0.2192 -0.3760 -0.1606
    2MEP      C  258   3.358   7.576   7.184  0.0573  0.3496  0.9238
    2MEP      C  259   3.325   7.570   7.636  0.7252  0.1121  0.4295
    2MEP      C  260   3.154   8.237   7.854  0.3110  0.4036 -0.2575
    2MEP      C  261   3.446   7.628   7.722  0.3627  0.1564  0.9352
    2MEP      C  262   3.014   8.162   7.872  0.6407 -0.0860  0.3219
    2MEP      C  263   3.322   7.697   7.926  0.3321  0.4045 -0.9387
    2MEP      C  264   4.364   7.924   7.492  0.8449 -0.4501  0.1557
    2MEP      C  265   2.904   8.263   7.673 -0.1804 -0.7201 -0.9535
    2MEP      C  266   2.892   8.482   8.286 -0.3176  0.1886 -0.6153
    2MEP      C  267   3.330   7.852   7.919  0.4124 -0.2175 -0.2842
    2MEP      C  268   2.842   8.156   7.579 -0.2619 -0.3698  0.0861
    2MEP      C  269   4.324   8.073   7.502  0.0415 -0.3186  0.3828
    2MEP      C  270   3.457   7.906   7.989 -0.5453  0.0525 -0.4974
    2MEP      C  271   2.927   8.022   7.581  0.4133  0.0486 -0.1819
    2MEP      C  272   3.531   7.471   7.067  0.2861  0.1431 -0.4277
    2MEP      C  273   4.288   8.117   7.642  0.4299 -0.2830  0.1227
    2MEP      C  274   3.580   8.035   7.833 -0.3027  1.3758  0.2875
    2MEP      C  275   3.120   8.063   7.443  0.4702  0.2216 -0.4547
    2MEP      C  276   3.587   8.157   7.921  0.9765  0.3594  0.3438
    2MEP      C  277   4.038   8.140   7.607  0.1255  0.3735  0.1214
    2MEP      C  278   3.266   8.028   7.435  0.0721  0.3348  0.1282
    2MEP      C  279   3.661   8.375   7.942  0.3976 -0.2243  0.0012
    2MEP      C  280   4.021   8.291   7.617  0.5391 -0.0954  0.8428
    2MEP      C  281   3.462   8.151   7.447  0.2313 -0.6114  0.6994
    2MEP      C  282   3.907   8.078   7.649  0.1688  0.1934  0.0183
    2MEP      C  283   4.444   8.057   6.989  0.2575  0.4007  1.1539
    2MEP      C  284   2.782   8.371   8.308  0.0430  0.4498  0.3981
    2MEP      C  285   4.147   8.484   7.610 -0.1163  0.2448 -0.6006
    2MEP      C  286   3.585   7.353   7.145 -0.7076  0.2340 -0.7376
    2MEP      C  287   3.590   8.494   7.868  0.3891 -0.7353 -0.2595
    2MEP      C  288   3.549   8.249   7.524 -0.3186 -0.2642  0.1287
    2MEP      C  289   4.194   8.587   7.497  0.1332  0.8810 -0.7238
    2MEP      C  290   4.290   8.035   6.992  0.4354 -0.0976  0.0907
    2MEP      C  291   3.629   8.505   7.720  0.0466  0.1550  0.3134
    2MEP      C  292   4.349   8.579   7.512 -0.3924  0.2531 -0.1831
    2MEP      C  293   4.232   8.040   7.138  0.0534  0.3190  0.0990
    2MEP      C  294   3.321   8.620   7.718 -0.2199  0.7883  0.1672
    2MEP      C  295   4.134   8.548   7.359  0.4487  0.7083  0.0540
    2MEP      C  296   4.431   8.679   7.428  0.2587  0.9062  0.0318
    2MEP      C  297   3.464   8.372   7.578  0.3037 -0.1637 -0.4782
    2MEP      C  298   4.146   8.732   7.526 -0.4122  0.5654 -0.5022
    2MEP      C  299   3.984   8.630   7.182 -0.6080 -0.9610  0.4412
    2MEP      C  300   3.320   7.665   7.298  0.1144  0.2864  0.5580
    2MEP      C  301   4.009   8.089   7.227  0.0311 -0.1095 -0.5999
    2MEP      C  302   3.429   8.611   7.605  0.8065  0.2922 -1.5026
    2MEP      C  303   3.865   8.096   7.176 -1.0454 -0.3769  0.2469
    2MEP      C  304   3.507   8.743   7.593 -0.8575 -0.3921 -0.4510
    2MEP      C  305   3.640   8.991   7.584  0.0037 -0.0527  0.6529
    2MEP      C  306   3.830   8.643   7.158  0.2861 -0.2867  0.0990
    2MEP      C  307   4.125   8.895   7.698  0.7246 -0.1681  0.4995
    2MEP      C  308   3.747   8.290   7.115  0.1268 -0.8380 -0.0314
    2MEP      C  309   3.637   8.903   7.716 -0.4856 -0.1022  0.3455
    2MEP      C  310   2.842   8.229   8.281 -0.4994 -0.0014  0.1658
    2MEP      C  311   3.776   8.839   7.746 -0.6087 -0.4522 -0.4541
    2MEP      C  312   4.045   8.851   7.922  0.6465 -0.1393 -0.5041
    2MEP      C  313   4.011   8.837   7.779 -0.0963 -0.2884 -0.3775
    2MEP      C  314   3.688   8.370   7.003 -0.3929 -0.3983 -0.2389
    2MEP      C  315   3.596   7.235   7.062 -0.1613  0.2885  0.0150
    2MEP      C  316   3.777   8.787   7.192  0.3044  0.1702  0.0762
    2MEP      C  317   3.767   8.489   6.947  0.3212  0.3853 -0.2222
    2MEP      H  318   4.034   8.723   7.143  1.3724 -1.6493 -0.1082
    2MEP      H  319   4.069   8.949   7.619  1.0518  0.6070  2.7482
    2MEP      H  320   4.188   8.972   7.744  4.3923 -0.7704 -1.2278
    2MEP      H  321   4.020   8.540   7.135 -3.6517  0.4839  1.4810
    2MEP      H  322   2.695   8.380   8.240 -2.1386  0.2221  0.4671
    2MEP      H  323   4.178   8.797   7.440  1.7567 -0.0967 -0.5757
    2MEP      H  324   3.780   8.575   7.229 -4.0451  0.6679 -0.2000
    2MEP      H  325   3.826   8.861   7.124  0.1002  1.3489  0.6545
    2MEP      H  326   3.801   8.690   6.960  0.9046 -2.3965  0.9306
    2MEP      H  327   4.034   8.734   7.543  0.7421  2.7911 -0.5615
    2MEP      H  328   4.394   8.677   7.323 -0.6188  3.6214 -1.9640
    2MEP      H  329   3.804   8.801   7.295 -0.7808 -0.7906 -0.1356
    2MEP      H  330   3.668   8.784   7.172  1.3414 -0.0546  1.5010
    2MEP      H  331   3.866   8.446   6.928 -0.6544  0.6878 -1.2772
    2MEP      H  332   3.718   8.515   6.850 -0.1301 -0.4485  0.4763
    2MEP      H  333   3.989   8.728   7.756 -1.5606 -1.4597 -0.7537
    2MEP      H  334   4.053   8.960   7.954  0.0399  1.2613 -0.9212
    2MEP      H  335   4.424   8.783   7.463 -1.5509  1.4027 -2.7746
    2MEP      H  336   3.442   7.434   7.012 -1.0943 -0.9381 -1.4687
    2MEP      H  337   3.678   8.303   6.914  0.5986  0.7500  1.8195
    2MEP      H  338   3.574   8.510   7.056  1.5778  0.9183 -0.7947
    2MEP      H  339   4.136   8.803   7.959 -1.7088  1.4350 -0.0870
    2MEP      H  340   3.964   8.813   7.986 -0.0672  2.2134  2.4238
    2MEP      H  341   3.766   8.797   7.851 -0.1037 -0.5376  0.9235
    2MEP      H  342   3.798   8.766   7.668 -1.1605  1.5738 -1.7142
    2MEP      H  343   3.607   7.509   6.993 -1.2956 -0.9581 -2.2459
    2MEP      H  344   4.210   8.566   7.278 -0.1170 -0.5388 -0.9795
    2MEP      H  345   4.118   8.433   7.352 -0.3569  1.5885  0.4382
    2MEP      H  346   4.538   8.646   7.426 -0.2198 -1.2843  2.5559
    2MEP      H  347   4.377   8.604   7.610 -1.3164  0.0606 -0.7003
    2MEP      H  348   3.659   8.248   7.173 -0.7070  1.5573 -1.3045
    2MEP      H  349   3.806   8.356   7.177  2.1670 -5.1698 -2.7351
    2MEP      H  350   3.616   8.970   7.804 -1.2819  0.4289  1.7323
    2MEP      H  351   3.538   9.035   7.566  0.7044  0.2010  1.5322
    2MEP      H  352   4.373   8.471   7.496 -0.6467 -0.4923  0.4957
    2MEP      H  353   2.933   8.506   8.392  1.5469 -0.0657  0.9614
    2MEP      H  354   2.678   8.291   8.444 -0.6238 -0.1919 -1.7666
    2MEP      H  355   3.723   9.067   7.597 -0.4090 -0.3951  1.0819
    2MEP      H  356   3.591   8.732   7.522  1.8175 -0.0431  0.7842
    2MEP      H  357   3.437   8.819   7.555  1.9687  1.1550 -0.1426
    2MEP      H  358   2.852   8.573   8.247  0.5639  0.7938 -0.2883
    2MEP      H  359   3.519   7.332   7.231 -0.2876 -0.2669 -0.7658
    2MEP      H  360   4.047   8.516   7.655 -4.3773 -0.0989  2.0462
    2MEP      H  361   3.843   7.996   7.132  0.3362 -1.5828  4.0081
    2MEP      H  362   3.797   8.120   7.263  1.3085  0.6162  1.1505
    2MEP      H  363   3.370   8.600   7.510  1.3344 -0.2718 -2.3919
    2MEP      H  364   4.223   8.485   7.695  1.4208  2.2724 -0.9561
    2MEP      H  365   3.902   7.973   7.617  2.6104  0.2010  0.6173
    2MEP      H  366   4.011   8.014   7.306  0.6044 -1.1727 -1.8345
    2MEP      H  367   4.032   8.188   7.273 -3.2301  1.3774 -0.6099
    2MEP      H  368   3.360   8.654   7.817 -1.3962  2.0026  0.6353
    2MEP      H  369   3.898   8.085   7.760 -1.6068  2.0120  0.8310
    2MEP      H  370   3.827   8.138   7.610 -0.8724 -0.5614 -2.0547
    2MEP      H  371   3.929   8.327   7.568 -0.8018  1.6087 -0.1519
    2MEP      H  372   3.268   8.521   7.729  1.4145  1.9859 -0.2447
    2MEP      H  373   3.235   8.680   7.684  1.6424 -2.3417 -1.8808
    2MEP      H  374   4.005   8.311   7.724  0.4924  1.2909  1.6303
    2MEP      H  375   4.058   8.114   7.500  2.9730 -0.7973 -1.1153
    2MEP      H  376   3.327   7.471   7.211 -1.3392 -0.1276  3.3506
    2MEP      H  377   4.272   7.954   7.194 -1.0397 -1.2030 -0.7809
    2MEP      H  378   4.266   8.136   7.180  0.8915  0.3737 -0.3701
    2MEP      H  379   3.394   8.390   7.495  0.4921 -2.4399  1.6658
    2MEP      H  380   3.400   8.337   7.664  1.1800 -1.0255 -2.6632
    2MEP      H  381   3.692   8.594   7.707 -1.7876 -0.1589  2.1298
    2MEP      H  382   3.699   8.423   7.705 -1.6104  1.4903  1.4936
    2MEP      H  383   3.713   7.478   7.219 -0.3621  0.5408 -0.7737
    2MEP      H  384   4.148   7.978   7.681  0.4848 -0.7561  1.2372
    2MEP      H  385   4.362   8.062   7.707 -0.5947  0.8390  0.4642
    2MEP      H  386   4.243   8.117   6.942 -1.2073 -0.5920  1.6385
    2MEP      H  387   4.168   7.893   6.956  1.0440 -1.7566 -1.0369
    2MEP      H  388   3.584   8.203   7.618 -0.6940  1.3810 -0.5035
    2MEP      H  389   3.671   8.378   7.502 -1.1309 -0.3143 -0.1635
    2MEP      H  390   3.488   8.461   7.880  0.5114 -1.7539  2.4306
    2MEP      H  391   3.605   8.691   7.878  0.4194 -0.6617 -0.5185
    2MEP      H  392   3.286   7.607   7.099  1.3762 -0.2391 -0.0683
    2MEP      H  393   3.127   8.588   8.285  1.9660 -2.6182  1.3706
    2MEP      H  394   4.508   7.967   6.992  2.0583  3.0207  2.2332
    2MEP      H  395   4.305   8.225   7.661  0.3924 -0.7279  1.7182
    2MEP      H  396   2.778   8.147   8.319 -1.3013  1.2981 -0.7491
    2MEP      H  397   4.462   8.142   7.063 -2.5986 -0.9776  1.9571
    2MEP      H  398   4.473   8.111   6.893 -1.0732 -2.2857 -0.3008
    2MEP      H  399   3.522   8.053   7.431  0.5263  0.2314 -0.2434
    2MEP      H  400   3.446   8.189   7.342  1.3858  1.4190  0.4986
    2MEP      H  401   3.609   8.360   8.039 -0.2326  1.4000 -0.5276
    2MEP      H  402   3.766   8.405   7.960 -0.7526 -0.4298  1.1404
    2MEP      H  403   4.414   8.233   7.463  0.6543  0.0320  2.3659
    2MEP      H  404   4.242   8.097   7.431  1.4502 -0.3110 -0.6913
    2MEP      H  405   3.069   8.620   8.106 -0.9043  1.7194 -0.8065
    2MEP      H  406   4.423   7.899   7.583  3.2326 -2.1930  0.6522
    2MEP      H  407   3.298   7.930   7.475  0.2753 -2.7754  2.5374
    2MEP      H  408   3.304   8.033   7.325  2.0307 -1.0163 -1.6846
    2MEP      H  409   3.488   8.199   7.954 -1.0435 -0.0816  1.1917
    2MEP      H  410   3.654   8.127   8.008  0.5366 -0.9803 -1.7670
    2MEP      H  411   4.424   7.906   7.405  0.8037 -1.2323 -1.1335
    2MEP      H  412   3.657   7.163   7.120  3.0406  2.2092 -3.3464
    2MEP      H  413   3.068   7.994   7.369  2.2513 -0.8414 -3.2734
    2MEP      H  414   3.098   8.164   7.407 -0.1300 -0.8513 -1.7610
    2MEP      H  415   3.667   8.029   7.768  0.0669 -0.2583  1.8922
    2MEP      H  416   3.487   8.034   7.768  0.1581  1.5638 -0.9174
    2MEP      H  417   4.182   7.652   7.495 -1.1810 -0.0439  0.5285
    2MEP      H  418   4.324   7.696   7.605 -1.9488 -1.2997 -0.1630
    2MEP      H  419   3.987   7.472   7.178  0.2905 -0.0242 -1.7816
    2MEP      H  420   3.215   7.638   7.320  1.1850 -0.6607 -2.2773
    2MEP      H  421   2.899   7.968   7.674  0.3976  1.5136 -0.1900
    2MEP      H  422   2.899   7.964   7.496  2.5346 -2.0433 -0.8747
    2MEP      H  423   3.434   8.006   8.025 -1.2708 -1.0943 -2.4311
    2MEP      H  424   3.481   7.845   8.076 -0.8840 -2.3498 -1.5887
    2MEP      H  425   3.993   7.481   7.005 -0.8479  1.3812  1.2879
    2MEP      H  426   4.407   7.547   7.430  0.0925 -1.6966 -2.5034
    2MEP      H  427   2.742   8.128   7.618 -1.6676  0.0911  1.6644
    2MEP      H  428   2.883   8.290   7.426 -0.7153 -0.1005  0.1632
    2MEP      H  429   3.332   7.884   7.814  1.8656 -1.5833  1.0120
    2MEP      H  430   3.204   7.992   7.927  2.6389  1.3698  1.8447
    2MEP      H  431   3.327   7.773   7.279 -1.2747  0.7158 -2.0679
    2MEP      H  432   3.256   8.387   8.203 -1.4645  0.3188  0.0382
    2MEP      H  433   4.472   7.701   7.400 -0.4020 -0.9677 -0.2183
    2MEP      H  434   4.173   7.757   7.119 -2.0797  0.5051  1.5868
    2MEP      H  435   2.848   8.358   7.650  1.2897  0.2257 -0.3208
    2MEP      H  436   3.009   8.274   7.642 -0.0757 -0.4673  1.2875
    2MEP      H  437   3.223   7.675   7.873  1.1633 -2.3350 -1.2212
    2MEP      H  438   3.303   7.666   8.034 -0.3099 -3.3496  2.9356
    2MEP      H  439   4.237   7.557   7.013  0.8027  0.8654 -0.1855
    2MEP      H  440   4.094   7.359   7.094  1.5212 -0.2974 -0.5852
    2MEP      H  441   2.900   8.333   7.873 -0.3671  0.2988 -0.0257
    2MEP      H  442   3.524   7.668   7.903  2.6806 -3.0480  0.3811
    2MEP      H  443   3.310   8.546   8.122 -2.4465  0.4861  0.8105
    2MEP      H  444   2.947   8.218   8.316 -1.2776 -1.9424  0.2244
    2MEP      H  445   3.026   8.062   7.826 -0.9411 -1.3564  0.0821
    2MEP      H  446   3.003   8.145   7.977  1.0241  0.6907  0.4733
    2MEP      H  447   3.541   7.574   7.693  2.3525  1.4376  1.3225
    2MEP      H  448   3.469   7.733   7.690  1.8825 -2.0509  0.8219
    2MEP      H  449   4.164   7.567   7.314  1.1488  0.4560  0.6106
    2MEP      H  450   4.292   7.461   7.235  0.3781 -0.6682 -0.3657
    2MEP      H  451   3.145   8.319   7.779 -0.7769 -1.5919  0.5135
    2MEP      H  452   3.250   8.158   7.706  0.1373  2.5541 -0.1812
    2MEP      H  453   3.254   7.655   7.633 -1.5283 -1.3198  1.7132
    2MEP      H  454   3.309   7.465   7.795 -2.1579 -0.9620  0.6374
    2MEP      H  455   2.853   8.222   8.164 -0.7399  0.8175  0.7884
    2MEP      H  456   3.450   7.470   7.502  1.4474  3.4379  1.1160
    2MEP      H  457   3.652   7.247   6.966 -0.9225  1.4290 -0.7702
    2MEP      H  458   3.658   8.934   7.489  0.4845  0.8422 -0.7647
    2MEP      H  459   3.290   8.246   8.023  0.1534 -0.1129  1.4246
    2MEP      H  460   3.118   8.263   8.068  0.5511 -1.1985 -1.5216
    2MEP      H  461   3.275   7.480   7.448 -2.3231 -1.9862 -0.0208
    2MEP      H  462   3.506   7.173   7.033 -0.5697 -1.7292  0.4647
    2MEP      N  463   3.775   8.618   7.022  0.3804 -0.4957  0.7707
    2MEP      N  464   3.528   8.502   7.609 -0.4556 -0.3983 -0.2614
    2MEP      N  465   4.154   8.079   7.689  0.4490 -0.0238  0.2527
    2MEP      N  466   2.899   8.242   7.823  0.4911 -0.1239 -0.4170
    2MEP      N  467   3.437   7.623   7.871  0.5351 -0.7333  0.0948
    2MEP      O  468   3.258   8.151   7.802 -0.2101  0.6642  0.1404
    2MEP      O  469   3.491   7.585   7.148  0.6050 -0.3463 -0.4027
    2MEP      O  470   3.214   7.909   7.977  0.5394  0.0554 -0.2481
    2MEP      O  471   2.835   8.206   7.441 -0.3113  0.1195  0.5047
    2MEP      O  472   3.576   7.909   7.909 -0.7220  1.1013  0.0394
    2MEP      O  473   3.069   8.043   7.574 -0.7763  0.8603 -0.4450
    2MEP      O  474   3.654   8.257   7.856 -0.6809 -0.8154  0.0245
    2MEP      O  475   3.335   8.128   7.506  0.0928 -0.2975  0.3446
    2MEP      O  476   3.617   8.615   7.936 -0.2291 -0.3093 -0.5054
    2MEP      O  477   3.005   8.442   8.199  0.2388 -0.8976 -0.5392
    2MEP      O  478   4.257   7.912   6.924  0.5988 -0.2023 -0.1006
    2MEP      O  479   2.731   8.370   8.440 -0.4012 -0.1059 -0.1061
    2MEP      O  480   3.716   7.390   7.180 -0.0001 -0.1115 -0.2173
    2MEP      O  481   4.088   8.050   7.115  0.3181 -0.2538  0.2793
    2MEP      O  482   3.256   7.468   7.713 -0.5675 -0.3809 -0.4827
    2MEP      O  483   3.841   8.192   7.071  0.0241 -1.0453  0.1572
    2MEP      O  484   3.545   8.793   7.727  0.5661  0.2057 -0.3009
    2MEP      O  485   3.554   8.418   7.030 -0.6271  0.5167 -0.0771
    2MEP      O  486   3.894   8.918   7.753 -0.3476 -0.5104  0.7037
    2MEP      O  487   3.202   8.436   8.000 -0.3617  0.4727  0.5369
    2MEP      O  488   4.200   8.790   7.644  0.1444  0.3273  0.3450
    2MEP      O  489   4.014   8.628   7.323  0.3230  0.5526 -0.0299
    2MEP      O  490   4.134   8.355   7.563 -0.4756  0.4917  0.0291
    2MEP      O  491   3.660   8.293   7.455 -0.8611  0.0059 -0.6486
    2MEP      O  492   4.440   8.141   7.460  0.0154  0.2713  0.2844
    2MEP      O  493   4.247   7.843   7.478 -0.2707  0.0956 -0.1292
    2MEP      O  494   4.104   7.699   7.083 -0.2988 -0.1365 -0.6044
    2MEP      O  495   4.339   7.653   7.260  0.9511 -0.7210  0.6474
    2MEP      O  496   3.408   7.638   7.415  0.4007  0.8291 -0.5512
   7.64849   7.64849   7.64849
