# Supplementary material for: Solvation-Driven Self-Assembly of Polyetheramine–Epoxide Gels: Insights from Molecular Simulations
Source: ACS Polym Au. 2025 Dec 30;6(1):405–14. doi: 10.1021/acspolymersau.5c00159 (PMC12903512; doi:10.1021/acspolymersau.5c00159)
Supplement: Supplementary file 2 [file lg5c00159_si_002.zip › Last_GRO/B_solvated/npt_2.gro]

mol
20496
    1MEP      C    1   4.699   5.135   2.701 -0.5617 -0.1513 -0.6558
    1MEP      C    2   4.648   5.070   2.571  0.5176  0.5820  0.5117
    1MEP      C    3   6.012   3.588   1.902  0.7787  0.1922 -0.1070
    1MEP      C    4   6.023   3.429   1.917 -0.3740  0.7011  0.4303
    1MEP      C    5   4.685   4.984   2.348  0.4913 -0.4865 -0.6630
    1MEP      C    6   4.841   2.818   1.493  0.6137  0.1858 -0.0881
    1MEP      C    7   5.990   3.781   1.781 -0.2214  0.1868  0.4924
    1MEP      C    8   4.611   5.119   2.821  0.3945  0.4707 -0.2099
    1MEP      C    9   4.783   4.945   2.240 -0.1480  0.2473  0.1026
    1MEP      C   10   5.158   2.715   1.652 -0.7296  0.6876  0.6602
    1MEP      C   11   4.790   2.938   1.417 -0.2261 -0.1898  0.0687
    1MEP      C   12   5.940   3.860   1.651 -0.2391 -0.5598 -0.2692
    1MEP      C   13   4.769   3.063   1.514 -0.6828 -0.2314  0.5163
    1MEP      C   14   6.008   3.821   1.518 -0.6510 -0.0400 -0.0452
    1MEP      C   15   4.978   3.188   1.444 -0.0194 -0.3418 -0.4685
    1MEP      C   16   4.863   4.728   2.302  0.7849  0.1064  1.0829
    1MEP      C   17   5.887   3.620   1.465  0.4777  0.2177 -0.1405
    1MEP      C   18   6.105   3.221   1.812 -0.4353  0.6436 -0.3704
    1MEP      C   19   5.062   3.158   1.562 -0.2343  0.3893 -0.3691
    1MEP      C   20   5.779   3.684   1.378  0.4500 -0.1910  0.6603
    1MEP      C   21   4.988   4.650   2.332 -0.1331  1.0515 -1.1502
    1MEP      C   22   5.148   3.280   1.579 -0.1277  0.6836 -0.5320
    1MEP      C   23   5.658   3.593   1.356 -0.3498 -0.0853 -0.6293
    1MEP      C   24   5.331   2.816   1.796 -0.2661 -0.3182 -0.0071
    1MEP      C   25   5.049   4.699   2.461  0.6171  0.5276  0.1161
    1MEP      C   26   5.157   3.521   1.562 -0.2423 -0.1545 -0.0984
    1MEP      C   27   5.523   3.427   1.485 -0.2739  0.2291  0.6758
    1MEP      C   28   5.098   3.641   1.643  0.6684  0.2785  0.3000
    1MEP      C   29   5.219   4.868   2.359  0.1391 -0.2080 -0.0415
    1MEP      C   30   5.521   3.359   1.622 -0.1035 -0.7883 -0.4425
    1MEP      C   31   5.081   3.770   1.845 -0.0083 -0.6132 -0.0502
    1MEP      C   32   5.346   4.775   2.372 -0.7499 -0.1006 -0.8835
    1MEP      C   33   5.460   3.394   1.851  0.1346 -0.7006 -0.3894
    1MEP      C   34   5.265   5.010   2.386 -0.3790  0.1694  0.6760
    1MEP      C   35   6.132   5.404   2.988  0.3007  0.7856  0.0888
    1MEP      C   36   6.248   3.165   1.807 -0.5643 -0.4732  0.0059
    1MEP      C   37   5.557   4.721   2.297  0.1632  0.5152  0.1988
    1MEP      C   38   5.385   2.957   1.776  0.1774 -0.4812  0.5174
    1MEP      C   39   5.217   3.850   1.844  0.2784  0.6135 -0.0456
    1MEP      C   40   5.430   3.513   1.941 -0.3245  0.0955 -0.4602
    1MEP      C   41   5.676   4.796   2.234  0.1617  0.2055  0.3539
    1MEP      C   42   6.260   5.472   3.026  0.0566 -0.7171  0.2337
    1MEP      C   43   5.297   3.815   1.966  0.2929 -0.1348 -0.1343
    1MEP      C   44   5.674   4.790   2.074 -0.0385  0.1587  0.2149
    1MEP      C   45   6.367   5.447   2.924 -0.1389 -0.5450 -0.2419
    1MEP      C   46   5.561   3.933   1.800 -0.0974 -0.1056 -0.0343
    1MEP      C   47   5.679   4.938   2.276 -0.3624  0.6910 -0.4938
    1MEP      C   48   5.579   4.879   2.005 -0.6391  0.2491  0.9786
    1MEP      C   49   5.485   3.654   1.895  0.4480 -0.1279 -0.5550
    1MEP      C   50   5.808   4.722   2.281  0.1344  0.3261  0.0349
    1MEP      C   51   5.798   5.137   2.241  0.5828 -0.0391 -0.1248
    1MEP      C   52   5.008   2.714   1.620  0.6435  0.5395  0.1016
    1MEP      C   53   6.418   5.480   2.704 -0.2829  0.1103  0.1842
    1MEP      C   54   5.541   3.893   1.948  0.2089  0.1599 -0.8703
    1MEP      C   55   6.370   5.505   2.561  0.3954  0.0205  0.0591
    1MEP      C   56   5.520   4.012   2.045 -0.0789 -0.3218 -0.3227
    1MEP      C   57   5.675   4.338   2.036 -0.2788 -0.7048 -0.2187
    1MEP      C   58   5.931   5.214   2.208  0.0560 -0.8516  0.2798
    1MEP      C   59   5.834   4.510   2.360 -0.3376  0.5395 -0.0957
    1MEP      C   60   6.175   5.442   2.435  0.1060  0.0164  0.0926
    1MEP      C   61   5.608   4.227   2.111 -0.1510  0.3513 -0.4769
    1MEP      C   62   6.267   3.007   1.817 -0.0686  0.9299 -0.6749
    1MEP      C   63   5.685   4.197   2.234 -0.4581  0.4239 -0.5857
    1MEP      C   64   5.915   4.261   2.439  0.7083  0.6496 -0.0006
    1MEP      C   65   5.839   4.357   2.333 -0.0514  0.0727  0.2296
    1MEP      C   66   6.049   5.371   2.478 -0.5785 -0.1027  0.8336
    1MEP      C   67   5.515   2.982   1.865 -0.3868 -0.0637 -0.1191
    1MEP      C   68   5.978   5.197   2.067 -0.1937  1.2561 -0.2808
    1MEP      C   69   5.927   5.398   2.383 -0.0007  0.2423  0.0603
    1MEP      H   70   5.717   5.188   2.195  0.5581 -1.6380  0.8037
    1MEP      H   71   5.764   4.528   2.451 -2.6472 -2.4703  0.7582
    1MEP      H   72   5.940   4.537   2.386 -0.0666  2.2192 -0.8198
    1MEP      H   73   5.781   5.137   2.351  0.6807 -0.2452 -1.3129
    1MEP      H   74   6.306   3.207   1.897 -1.1027 -0.7702  1.7860
    1MEP      H   75   5.898   4.762   2.229 -0.4148  1.2007 -0.3375
    1MEP      H   76   6.009   5.165   2.266 -0.8207  0.7499  1.1451
    1MEP      H   77   5.914   5.237   1.990  1.9288 -0.2602 -1.1483
    1MEP      H   78   6.036   5.390   2.206  0.2452 -0.1125 -2.4097
    1MEP      H   79   5.804   4.736   2.394 -0.5914  0.2481  1.9271
    1MEP      H   80   5.617   4.980   2.013  0.2899  0.4572 -1.9797
    1MEP      H   81   5.967   5.089   2.046 -2.5660 -0.8578  0.8839
    1MEP      H   82   6.083   5.228   2.066  2.2422 -0.3608  2.2591
    1MEP      H   83   5.838   5.342   2.424 -1.5890 -0.7814  1.6662
    1MEP      H   84   5.896   5.501   2.386 -0.9111 -0.6366 -1.6343
    1MEP      H   85   5.888   4.334   2.235 -0.3275  1.4077 -1.7328
    1MEP      H   86   6.021   4.292   2.455  0.4645  0.5158  2.2937
    1MEP      H   87   5.583   4.846   1.901 -1.7658  0.3765  0.0593
    1MEP      H   88   5.352   2.790   1.905  0.8452  1.0484 -1.0507
    1MEP      H   89   6.073   5.262   2.470 -0.7273  0.9252  0.6769
    1MEP      H   90   6.043   5.498   2.629 -0.0751 -0.2614 -0.1969
    1MEP      H   91   5.917   4.148   2.415  0.6480  0.4097  0.3864
    1MEP      H   92   5.883   4.283   2.542 -1.0382  0.6674 -2.0009
    1MEP      H   93   5.624   4.117   2.278  2.5585  3.0282 -1.4794
    1MEP      H   94   5.784   4.153   2.208 -0.1994 -0.7371 -0.1527
    1MEP      H   95   5.384   2.744   1.734 -2.6603 -1.9055 -2.2743
    1MEP      H   96   5.586   4.993   2.249 -0.6084  2.6326  2.8892
    1MEP      H   97   5.696   4.939   2.387 -1.4705 -0.2998  0.2093
    1MEP      H   98   5.476   4.872   2.044 -0.1683  2.2668  0.4001
    1MEP      H   99   5.779   4.803   2.038 -0.1438  1.5127  1.1035
    1MEP      H  100   6.146   5.552   2.445 -0.4466 -0.6423  0.9879
    1MEP      H  101   6.205   5.414   2.330  0.3557 -0.9840 -1.3241
    1MEP      H  102   5.504   4.257   2.135 -2.7658  2.2533  2.1894
    1MEP      H  103   5.666   4.438   2.085  0.1889  1.2715 -1.8122
    1MEP      H  104   5.662   4.686   2.054  1.3281  1.7080 -0.8134
    1MEP      H  105   6.066   3.173   1.903  0.7287  0.3969  0.4088
    1MEP      H  106   6.281   3.297   1.658 -1.2598  3.0135 -1.4941
    1MEP      H  107   5.784   4.315   2.023  1.0021  2.9887 -1.0105
    1MEP      H  108   5.424   4.058   2.018 -1.5538 -0.9281 -3.9336
    1MEP      H  109   5.515   3.980   2.151 -0.0702 -1.9602 -0.2617
    1MEP      H  110   6.045   3.181   1.724 -1.4576 -3.0688  1.1904
    1MEP      H  111   5.308   3.033   1.778  2.2336 -0.4005  1.3256
    1MEP      H  112   5.579   4.696   2.404 -1.1727  0.5304  2.0495
    1MEP      H  113   6.332   5.604   2.546  0.5716 -1.1461  0.2621
    1MEP      H  114   6.460   5.503   2.500 -1.5029  1.5287  2.7975
    1MEP      H  115   5.644   3.852   1.975  1.3292  0.1525 -1.4137
    1MEP      H  116   5.534   4.627   2.248 -2.1782  0.5780  0.5135
    1MEP      H  117   5.189   5.087   2.367 -1.6373  1.4741 -1.1425
    1MEP      H  118   6.488   5.565   2.735 -1.2567 -2.0754 -1.8186
    1MEP      H  119   6.469   5.379   2.708 -1.7843 -2.1514 -0.5933
    1MEP      H  120   5.624   4.021   1.783 -0.1991 -0.1063  1.9562
    1MEP      H  121   5.311   5.007   2.476  1.1370  0.3512 -0.0335
    1MEP      H  122   5.353   5.032   2.318  2.6637 -0.9059 -0.2841
    1MEP      H  123   5.393   4.793   2.472  0.9404 -2.2266 -0.8565
    1MEP      H  124   5.467   3.945   1.748  2.2244 -1.8809 -2.0880
    1MEP      H  125   5.612   3.853   1.749 -1.6784 -1.0228  3.0076
    1MEP      H  126   5.325   4.669   2.352  2.6493  0.5131  1.0623
    1MEP      H  127   5.173   4.872   2.256 -2.4833 -0.3429  0.2251
    1MEP      H  128   5.194   2.615   1.690  2.3312  1.1672  0.5288
    1MEP      H  129   6.462   5.506   2.944  0.4322  1.8248  1.6954
    1MEP      H  130   6.403   5.341   2.921 -1.9470 -0.4646 -0.5225
    1MEP      H  131   5.591   3.651   1.903 -4.1175  0.7037 -1.7792
    1MEP      H  132   5.474   3.665   1.788  0.2139  1.7790 -0.3737
    1MEP      H  133   5.266   3.886   2.046  0.2836 -1.1833 -0.9075
    1MEP      H  134   5.254   3.712   1.998 -1.4553  0.4348 -1.8746
    1MEP      H  135   5.346   2.990   1.586  0.0043 -1.8731 -1.5008
    1MEP      H  136   5.042   4.896   2.429 -2.4740  0.4003 -1.8191
    1MEP      H  137   4.977   4.710   2.541 -1.0820 -0.1903  1.0307
    1MEP      H  138   6.244   5.583   3.043 -0.8700  1.1175  0.6796
    1MEP      H  139   6.369   5.484   3.191 -3.0939 -1.4401 -0.9320
    1MEP      H  140   5.320   3.517   1.934  1.3041  0.4758 -0.5741
    1MEP      H  141   5.443   3.559   2.129  2.5232  1.9232 -1.6152
    1MEP      H  142   5.270   3.821   1.756 -2.5491  0.3368 -0.3442
    1MEP      H  143   5.134   4.004   1.918 -1.8709 -1.2163 -0.7577
    1MEP      H  144   5.217   2.726   1.557 -1.1703  0.3074 -1.3722
    1MEP      H  145   6.053   3.391   2.018  0.3804 -3.5985  1.1262
    1MEP      H  146   6.138   5.296   2.992  3.3877 -0.0290  0.9978
    1MEP      H  147   5.126   4.634   2.502 -0.9472  1.4651  2.1906
    1MEP      H  148   6.213   2.964   1.729 -0.7048  0.8223 -1.0848
    1MEP      H  149   6.102   5.438   2.890 -0.9194  0.6286 -0.4482
    1MEP      H  150   6.049   5.434   3.060 -0.7545  0.6620  0.4172
    1MEP      H  151   5.398   3.311   1.878 -1.7237 -3.6275 -1.4022
    1MEP      H  152   5.565   3.353   1.876  0.2217 -0.9828 -0.2451
    1MEP      H  153   4.999   3.820   1.791 -0.5673  0.0032 -1.2025
    1MEP      H  154   5.042   3.755   1.944 -0.6072 -1.2222 -1.7757
    1MEP      H  155   4.886   4.493   2.278  2.9040  1.8984 -0.8205
    1MEP      H  156   5.056   4.659   2.244 -0.4698  3.1432  0.6749
    1MEP      H  157   5.924   3.389   1.891  0.2985 -0.5968 -0.0921
    1MEP      H  158   4.792   4.732   2.381  2.0957  1.0727 -0.2971
    1MEP      H  159   5.476   3.252   1.624  3.4293 -1.9382 -1.3461
    1MEP      H  160   5.625   3.347   1.655 -1.4772 -1.0235  2.0097
    1MEP      H  161   5.139   3.734   1.594  1.3658  2.2507  0.3777
    1MEP      H  162   4.987   3.654   1.632  2.1932 -1.5047  2.5784
    1MEP      H  163   4.815   4.682   2.210  1.2493 -0.5599 -0.2960
    1MEP      H  164   5.584   2.896   1.842 -2.4983  0.9790 -2.3240
    1MEP      H  165   5.425   3.438   1.439 -0.2963 -0.9423  2.4871
    1MEP      H  166   5.573   3.354   1.420 -4.0815  2.4563  0.1320
    1MEP      H  167   5.260   3.502   1.597  2.4575 -0.6863  0.0770
    1MEP      H  168   5.166   3.548   1.454 -1.1757 -1.0034  0.6891
    1MEP      H  169   4.734   4.903   2.155  2.5558 -1.0463  1.3783
    1MEP      H  170   4.830   5.037   2.210 -1.2395  0.7681 -0.9260
    1MEP      H  171   4.669   5.135   2.912  0.7864  0.9580 -4.8488
    1MEP      H  172   4.954   2.727   1.717  0.2559 -1.6699  3.6680
    1MEP      H  173   5.581   3.631   1.290  0.1703  1.1205  0.6121
    1MEP      H  174   5.703   3.503   1.306  2.7568 -0.8008 -1.2464
    1MEP      H  175   5.207   3.269   1.674 -0.8627 -1.7210 -1.8573
    1MEP      H  176   5.224   3.283   1.499 -0.7807  0.4515 -0.6085
    1MEP      H  177   4.538   5.198   2.815  1.0994  2.0152  1.5227
    1MEP      H  178   4.647   4.891   2.391  0.2453 -0.4183  1.9336
    1MEP      H  179   5.736   3.769   1.429  0.2316 -0.8483  1.5149
    1MEP      H  180   5.935   3.686   1.287 -1.4214 -0.2968 -0.3827
    1MEP      H  181   4.998   3.156   1.652  0.5718 -0.5265 -0.4036
    1MEP      H  182   5.075   2.970   1.573 -3.0013 -0.6213  0.2060
    1MEP      H  183   4.977   2.632   1.556 -0.0315 -0.1139  1.0056
    1MEP      H  184   6.107   3.633   1.936 -0.5728 -0.0592  0.2813
    1MEP      H  185   4.606   5.050   2.306  2.1717 -0.1022 -0.2741
    1MEP      H  186   4.882   5.121   2.673  0.4083  1.5253  3.9499
    1MEP      H  187   5.917   3.524   1.418 -1.0072  0.3116  0.0585
    1MEP      H  188   5.845   3.601   1.565  0.8135 -0.4311  0.6697
    1MEP      H  189   5.003   3.134   1.354  1.4879 -2.1548 -3.3257
    1MEP      H  190   4.998   3.293   1.407  2.4898  1.3577 -0.5756
    1MEP      H  191   4.722   5.242   2.682  2.1719 -0.5950 -1.6935
    1MEP      H  192   4.566   5.016   2.835  0.8417 -0.4513  0.1030
    1MEP      H  193   6.065   3.641   1.570 -1.5969  1.9696  0.0057
    1MEP      H  194   4.820   3.253   1.558  0.1790 -1.1441 -0.2966
    1MEP      H  195   5.944   3.631   1.977  1.6783  1.0634  1.2784
    1MEP      H  196   6.219   2.961   1.911 -0.6686  0.6240  0.3658
    1MEP      H  197   5.961   3.872   1.434 -0.2020  0.1979  0.1726
    1MEP      H  198   6.109   3.871   1.516  0.4331 -1.9390 -1.4059
    1MEP      H  199   4.666   3.060   1.536 -2.3447 -1.8892 -0.6358
    1MEP      H  200   4.812   3.032   1.611  0.9115 -2.5634 -0.4672
    1MEP      H  201   4.625   4.960   2.588  1.8304  1.9213  0.3874
    1MEP      H  202   4.555   5.127   2.539 -2.5038 -0.3372  0.9159
    1MEP      H  203   5.833   3.833   1.634  1.1004  0.0394  1.6266
    1MEP      H  204   5.921   4.017   1.765 -1.4484  1.4445  2.5524
    1MEP      H  205   4.873   2.962   1.346 -0.9546  1.4771  0.8765
    1MEP      H  206   4.686   2.944   1.253  1.1465  1.0102 -0.3258
    1MEP      H  207   6.378   2.987   1.810  3.8234 -0.2179 -0.5442
    1MEP      H  208   4.757   2.799   1.569 -0.9127 -0.5495  0.1966
    1MEP      H  209   5.501   2.975   1.972  1.1485  1.1717  0.7404
    1MEP      H  210   5.626   4.351   1.936  0.0253 -1.0644 -0.8843
    1MEP      H  211   5.932   3.820   1.875  0.3186 -2.6973  2.9423
    1MEP      H  212   6.102   3.807   1.791 -0.1231 -0.4315 -0.8923
    1MEP      H  213   4.842   2.729   1.421 -0.0268  0.7088 -2.1416
    1MEP      H  214   5.555   3.082   1.840  0.1994  1.4190  2.3221
    1MEP      N  215   5.942   5.358   2.240 -0.1220  0.9600 -0.5477
    1MEP      N  216   5.444   3.779   1.968 -0.4196 -0.5353  0.1747
    1MEP      N  217   5.114   4.837   2.456 -0.2632 -0.1703  0.0917
    1MEP      N  218   6.020   3.683   1.485  0.2754  0.2578  0.5830
    1MEP      N  219   4.827   3.193   1.473 -0.0726 -0.4833 -0.2641
    1MEP      O  220   5.950   3.999   1.671 -0.1961 -0.0973 -0.2217
    1MEP      O  221   5.193   2.810   1.758 -0.2130 -0.2159 -0.2790
    1MEP      O  222   5.139   3.039   1.539  0.7388 -0.1808  0.1200
    1MEP      O  223   5.841   3.717   1.257 -0.8980 -0.1128 -0.4349
    1MEP      O  224   5.081   3.407   1.580  0.0478 -0.3319 -0.3306
    1MEP      O  225   5.605   3.551   1.482  0.2680  0.4705 -0.1482
    1MEP      O  226   5.110   3.644   1.781 -0.2326  1.0898 -0.0791
    1MEP      O  227   5.450   3.437   1.715 -0.3194 -0.6000 -0.4523
    1MEP      O  228   5.191   3.989   1.845 -0.7581 -0.2591 -0.1280
    1MEP      O  229   6.100   3.367   1.817 -0.1774  0.3021 -0.3380
    1MEP      O  230   6.303   5.422   3.149 -0.3448 -0.3599 -0.6983
    1MEP      O  231   6.320   3.214   1.692 -0.1360 -0.2394  0.3632
    1MEP      O  232   5.428   2.974   1.639  0.4436 -0.2548 -0.2137
    1MEP      O  233   6.316   5.490   2.796  0.0211 -0.2878 -0.4666
    1MEP      O  234   4.669   2.910   1.345  0.2936  0.1723  0.1344
    1MEP      O  235   6.277   5.398   2.528  0.1859 -0.3285  0.2446
    1MEP      O  236   5.618   4.119   2.025 -0.3143  0.3142  0.0177
    1MEP      O  237   6.013   5.404   2.616 -0.5782  0.2986 -0.2291
    1MEP      O  238   5.702   4.315   2.317 -0.1211  0.7012  0.3073
    1MEP      O  239   5.983   3.640   1.779 -0.1193  0.2613  0.1981
    1MEP      O  240   5.795   4.585   2.249 -0.0431  0.5314  0.2485
    1MEP      O  241   5.796   4.996   2.214  0.1418  0.5515 -0.0146
    1MEP      O  242   5.443   4.808   2.284  0.4186 -0.4316  0.1698
    1MEP      O  243   5.470   3.481   2.076 -0.3232  0.5849  0.2701
    1MEP      O  244   4.958   4.513   2.346 -0.1978 -0.3516 -0.5214
    1MEP      O  245   4.893   4.867   2.278 -0.2607  0.0799  0.1051
    1MEP      O  246   4.831   5.082   2.739  0.3316  0.2245 -0.4236
    1MEP      O  247   4.739   5.059   2.460  0.3285 -0.4590  0.4342
    1MEP      O  248   4.973   2.831   1.547 -0.0907 -0.4316  0.0313
    2MEP      C  249   5.045   0.275   2.211  0.1848 -0.2831  0.5377
    2MEP      C  250   5.103   0.149   2.268 -0.2239 -0.3583  0.1191
    2MEP      C  251   5.886  -0.519   1.749  0.6739 -0.2297  0.5535
    2MEP      C  252   6.026  -0.474   1.703  1.0255  0.0415  0.3221
    2MEP      C  253   5.272  -0.006   2.270 -0.0954  0.4167 -0.3372
    2MEP      C  254   6.337  -0.293   2.442  0.1510 -0.5382 -0.4119
    2MEP      C  255   5.736  -0.365   1.651  0.9070  0.0559  0.8189
    2MEP      C  256   5.052   0.281   2.058  0.7359  0.3770  0.1934
    2MEP      C  257   5.415  -0.043   2.252 -0.2727  0.2393  0.5574
    2MEP      C  258   6.157  -0.554   2.513 -0.4539 -0.4560 -0.1786
    2MEP      C  259   6.445  -0.234   2.341 -0.0636  0.6117 -0.3057
    2MEP      C  260   5.590  -0.363   1.592 -0.2478 -0.5574  1.1891
    2MEP      C  261   6.546  -0.341   2.305 -0.1069 -0.4845  0.0593
    2MEP      C  262   5.582  -0.414   1.439  0.1146  0.2018  0.4850
    2MEP      C  263   6.487  -0.417   2.075  0.8266 -0.5904  0.3136
    2MEP      C  264   5.467  -0.025   2.028  0.0255 -0.4522  0.5007
    2MEP      C  265   5.330  -0.474   1.430  0.9356  0.1149  0.5816
    2MEP      C  266   6.120  -0.309   1.549  0.6159 -0.1241 -0.4286
    2MEP      C  267   6.345  -0.393   2.031  0.0012 -0.2329  0.2325
    2MEP      C  268   5.331  -0.632   1.442  0.2785  0.1171 -0.0095
    2MEP      C  269   5.461  -0.084   1.884 -0.2221  0.2495  0.0513
    2MEP      C  270   6.240  -0.503   2.069 -0.0639 -0.0257  0.0357
    2MEP      C  271   5.346  -0.711   1.315  0.3099  1.2950 -0.0543
    2MEP      C  272   6.312  -0.733   2.477 -0.6361  0.3665 -0.3423
    2MEP      C  273   5.326  -0.085   1.822  0.7434 -0.8340 -0.7605
    2MEP      C  274   6.127  -0.694   2.025 -0.2453 -0.2816  0.1637
    2MEP      C  275   5.470  -0.778   1.130 -0.4270  0.1063 -0.3522
    2MEP      C  276   6.114  -0.830   1.959 -0.1239 -0.1328 -0.0707
    2MEP      C  277   5.194  -0.263   1.959 -0.7110 -0.9091  0.0008
    2MEP      C  278   5.600  -0.756   1.048 -0.4011  0.1613  0.3112
    2MEP      C  279   6.025  -0.915   1.754 -0.3289  0.3916 -0.0793
    2MEP      C  280   5.207  -0.367   1.853  0.3862  0.3027 -0.0140
    2MEP      C  281   5.769  -0.780   1.210 -0.3420  0.4866 -0.0505
    2MEP      C  282   5.057  -0.277   2.036 -0.4074 -0.6891  0.3150
    2MEP      C  283   4.323  -0.970   1.791 -0.6067 -0.6668  0.7918
    2MEP      C  284   6.049  -0.304   1.408 -0.0605 -0.0302 -0.2400
    2MEP      C  285   5.217  -0.599   1.817  0.9218  1.0767  0.6999
    2MEP      C  286   6.256  -0.847   2.561  0.3818  0.1481  0.2480
    2MEP      C  287   6.091  -0.916   1.618  0.4776  0.4626  0.7215
    2MEP      C  288   5.898  -0.862   1.226 -0.1738 -0.3067 -0.3360
    2MEP      C  289   5.201  -0.740   1.881 -0.8316 -0.8565  0.1330
    2MEP      C  290   4.211  -0.880   1.762 -0.0374  0.3557  0.3242
    2MEP      C  291   6.041  -1.032   1.538 -0.1963 -0.5191  0.7815
    2MEP      C  292   5.321  -0.757   1.986 -0.0743  0.2370  0.1072
    2MEP      C  293   4.254  -0.730   1.750 -0.1807 -0.6127 -0.4368
    2MEP      C  294   6.141  -1.212   1.298 -0.0859  0.0498  0.0368
    2MEP      C  295   5.067  -0.754   1.953 -0.7404  0.3154 -0.4072
    2MEP      C  296   5.341  -0.888   2.071  0.8128  0.1898  0.1024
    2MEP      C  297   5.914  -0.918   1.369 -0.6779  0.3014 -0.9152
    2MEP      C  298   5.225  -0.849   1.770  0.2615 -0.0051  0.8697
    2MEP      C  299   4.849  -0.673   1.944 -0.3839 -0.0553  0.4896
    2MEP      C  300   6.126  -0.421   2.437  0.3959 -0.2018  0.1725
    2MEP      C  301   4.343  -0.572   1.606  0.3331 -0.3881  0.2107
    2MEP      C  302   6.005  -1.144   1.307  0.4079  0.6256 -0.1908
    2MEP      C  303   4.455  -0.552   1.503 -0.1122  0.2446  0.4366
    2MEP      C  304   5.904  -1.232   1.372 -0.4576  0.4356  0.0809
    2MEP      C  305   5.622  -1.369   1.392 -0.4934 -0.0748  0.3728
    2MEP      C  306   4.727  -0.641   1.853  0.4683 -0.0763 -0.0440
    2MEP      C  307   5.403  -0.939   1.647  0.1500 -0.3047  0.3420
    2MEP      C  308   4.687  -0.517   1.484 -0.3075 -0.9029  0.3847
    2MEP      C  309   5.681  -1.247   1.468  0.5351 -0.4541  0.0151
    2MEP      C  310   6.157  -0.269   1.309  0.2438  0.6244 -0.9271
    2MEP      C  311   5.570  -1.143   1.499  0.3567 -0.2809  0.2197
    2MEP      C  312   5.635  -0.833   1.682 -0.4560 -0.2693 -0.1211
    2MEP      C  313   5.548  -0.922   1.590 -0.1182  0.7641  0.6240
    2MEP      C  314   4.827  -0.541   1.559  0.0150 -0.2471 -0.5415
    2MEP      C  315   6.320  -0.978   2.529 -0.2460  0.3942  0.4608
    2MEP      C  316   4.595  -0.676   1.919 -0.0346  0.0957 -0.3717
    2MEP      C  317   4.834  -0.475   1.701  0.3498 -0.1303  0.8061
    2MEP      H  318   4.837  -0.771   2.000 -0.8471  1.2044  0.3987
    2MEP      H  319   5.339  -0.981   1.568 -4.0210  0.5520  0.7906
    2MEP      H  320   5.410  -1.008   1.730 -1.5625  1.7368  0.3429
    2MEP      H  321   4.872  -0.577   2.007  1.1688 -0.3670 -0.9274
    2MEP      H  322   5.963  -0.231   1.400 -2.3714 -0.8786  1.0783
    2MEP      H  323   5.206  -0.951   1.809 -0.9680  2.0316  0.0081
    2MEP      H  324   4.732  -0.701   1.754 -0.1997 -0.7670 -0.5059
    2MEP      H  325   4.595  -0.773   1.972 -0.4971 -0.9017 -2.7321
    2MEP      H  326   4.633  -0.476   1.760 -0.4881 -2.5823  1.2991
    2MEP      H  327   5.143  -0.844   1.684 -0.1586 -2.2068 -1.5611
    2MEP      H  328   5.254  -0.911   2.133  2.1568 -1.5200 -0.3232
    2MEP      H  329   4.526  -0.686   1.837 -0.4731 -1.2903  1.4813
    2MEP      H  330   4.550  -0.599   1.988 -0.7190  3.9464  0.7288
    2MEP      H  331   4.927  -0.509   1.748  1.9148 -1.8407 -0.7820
    2MEP      H  332   4.860  -0.364   1.689  2.2731  0.6844 -0.9349
    2MEP      H  333   5.547  -0.871   1.496 -0.1474  0.0304  3.1992
    2MEP      H  334   5.662  -0.884   1.782  1.0412  1.2089  2.1340
    2MEP      H  335   5.361  -0.974   2.003 -1.6175 -2.5033  0.8988
    2MEP      H  336   6.363  -0.781   2.399 -3.1425 -2.2237 -0.1297
    2MEP      H  337   4.834  -0.656   1.562 -0.5718 -0.0426 -0.8184
    2MEP      H  338   4.984  -0.575   1.463  2.1979 -0.3874  2.1517
    2MEP      H  339   5.600  -0.726   1.694  0.6629  1.4696  0.5691
    2MEP      H  340   5.728  -0.823   1.631  1.4573 -1.5031 -2.2816
    2MEP      H  341   5.531  -1.091   1.405 -0.4425  0.4777  1.6244
    2MEP      H  342   5.485  -1.200   1.546  1.2045  1.6333 -0.5380
    2MEP      H  343   6.395  -0.669   2.531  2.4065 -1.1650  1.2468
    2MEP      H  344   5.037  -0.858   1.982  1.5343 -2.0316 -1.1970
    2MEP      H  345   5.081  -0.690   2.043  2.0978 -0.0775 -2.8397
    2MEP      H  346   5.429  -0.883   2.147  2.6074 -1.9584  6.1102
    2MEP      H  347   5.414  -0.748   1.922  0.8750 -1.6352 -0.3388
    2MEP      H  348   4.691  -0.576   1.388 -0.6548  2.0026 -1.6331
    2MEP      H  349   4.685  -0.408   1.459  2.2855 -1.2682  0.2812
    2MEP      H  350   5.730  -1.278   1.559  1.8015 -0.4045 -0.5127
    2MEP      H  351   5.564  -1.346   1.299 -1.9073 -1.0678 -0.4100
    2MEP      H  352   5.317  -0.661   2.051 -0.8242 -2.1835  2.8807
    2MEP      H  353   6.166  -0.214   1.580  2.2854  1.9169  1.0425
    2MEP      H  354   5.930  -0.451   1.427  1.4568  0.6307 -2.4376
    2MEP      H  355   5.711  -1.431   1.367  0.2135 -0.8464 -0.7315
    2MEP      H  356   5.893  -1.318   1.308  0.5764  3.7717 -0.7006
    2MEP      H  357   5.930  -1.263   1.471 -0.9025  1.1642  1.1816
    2MEP      H  358   6.209  -0.376   1.551  0.7677 -0.2808  0.7557
    2MEP      H  359   6.145  -0.854   2.544  0.0397  2.7991 -0.3090
    2MEP      H  360   5.144  -0.598   1.728  1.5127 -0.7446  1.3669
    2MEP      H  361   4.451  -0.615   1.416 -1.3670  1.0346 -0.1741
    2MEP      H  362   4.450  -0.450   1.469 -0.0290 -1.2696  2.6672
    2MEP      H  363   5.977  -1.123   1.205 -2.1214  1.4604  2.4938
    2MEP      H  364   5.316  -0.574   1.777  0.4593  0.1926 -0.7969
    2MEP      H  365   5.038  -0.178   2.088  1.1168 -0.7929  2.4917
    2MEP      H  366   4.244  -0.548   1.573  0.1246  1.4014  0.0331
    2MEP      H  367   4.366  -0.515   1.700  0.5985  1.5485 -0.1106
    2MEP      H  368   6.211  -1.160   1.232  2.3838  1.3245 -1.5521
    2MEP      H  369   4.972  -0.311   1.970  1.6733  2.7929 -0.9396
    2MEP      H  370   5.088  -0.362   2.109  0.0802  1.2737 -0.0980
    2MEP      H  371   5.142  -0.353   1.763 -0.6401 -0.1461 -0.3338
    2MEP      H  372   6.132  -1.318   1.258 -0.0365  0.6370 -0.2479
    2MEP      H  373   6.193  -1.209   1.402  2.8223 -1.2627  1.7189
    2MEP      H  374   5.309  -0.355   1.822 -1.1045  2.0791  0.0315
    2MEP      H  375   5.276  -0.283   2.037  0.3440  0.1876  2.9410
    2MEP      H  376   6.235  -0.535   2.596 -1.2647  0.4375  0.9188
    2MEP      H  377   4.165  -0.658   1.758  0.2137 -0.7222  1.5255
    2MEP      H  378   4.329  -0.709   1.834  1.0997 -0.1089  1.8460
    2MEP      H  379   5.924  -0.831   1.429 -0.8362 -0.0550 -1.8045
    2MEP      H  380   5.820  -0.965   1.407  0.2425  1.8361 -0.0306
    2MEP      H  381   6.113  -1.112   1.547 -1.9284  2.7735  0.4012
    2MEP      H  382   5.942  -1.064   1.580  0.3560 -0.3490 -3.5468
    2MEP      H  383   6.383  -0.799   2.686 -1.7425 -0.2073  1.3908
    2MEP      H  384   5.215  -0.059   1.992  0.8091 -1.7012 -3.1657
    2MEP      H  385   5.302   0.017   1.795  0.2461  1.3647  1.0072
    2MEP      H  386   4.155  -0.909   1.667  0.8887 -0.0195 -0.5447
    2MEP      H  387   4.023  -0.885   1.834 -0.9350  2.7408  0.4943
    2MEP      H  388   5.906  -0.937   1.144  0.5794  2.7798  0.5550
    2MEP      H  389   6.082  -0.821   1.254 -1.7221  3.7038  0.3979
    2MEP      H  390   6.075  -0.819   1.572 -0.8073 -0.7442 -0.5702
    2MEP      H  391   6.265  -0.849   1.679 -0.7057  3.2161  3.1102
    2MEP      H  392   6.057  -0.593   2.552 -1.5807 -0.6677 -0.3362
    2MEP      H  393   6.092  -0.481   1.794  2.1003 -2.5497  1.4799
    2MEP      H  394   4.285  -1.079   1.786  0.6008  1.3150 -2.7845
    2MEP      H  395   5.320  -0.148   1.730  2.4196  0.9678  0.6893
    2MEP      H  396   6.200  -0.167   1.334  0.9476 -3.5864 -0.8630
    2MEP      H  397   4.378  -0.944   1.884 -0.7686 -2.7309 -2.6402
    2MEP      H  398   4.400  -0.963   1.710 -2.0476 -0.2292 -1.9834
    2MEP      H  399   5.790  -0.675   1.186 -2.3947 -1.3079 -0.8831
    2MEP      H  400   5.707  -0.790   1.293  0.4224 -2.6123  0.6566
    2MEP      H  401   6.073  -1.005   1.802  0.8880  1.8452  2.9267
    2MEP      H  402   5.914  -0.927   1.757  0.2705  1.7195 -2.2255
    2MEP      H  403   5.561  -0.075   1.730 -0.5909 -1.1488 -0.1961
    2MEP      H  404   5.502  -0.181   1.895 -0.0293  0.9183 -0.1887
    2MEP      H  405   6.063  -0.535   1.627  2.1001  1.1737  3.2568
    2MEP      H  406   5.398   0.060   2.048  0.1145 -1.1688  2.7098
    2MEP      H  407   5.573  -0.781   0.943  1.3077 -0.2943 -0.2236
    2MEP      H  408   5.642  -0.653   1.034 -2.2419  0.0409  0.4932
    2MEP      H  409   6.205  -0.893   1.953  0.2971 -1.1839  2.8009
    2MEP      H  410   6.033  -0.891   2.004  4.1025 -1.0594  1.1902
    2MEP      H  411   5.577   0.009   2.050 -1.1619  0.8124 -0.4915
    2MEP      H  412   6.306  -1.004   2.425  0.2700  2.0749  1.0685
    2MEP      H  413   5.457  -0.882   1.161 -0.5460 -1.4432  0.1668
    2MEP      H  414   5.378  -0.749   1.072 -2.1681  2.4866 -3.5074
    2MEP      H  415   6.138  -0.723   2.131  0.5168 -0.7924  1.1951
    2MEP      H  416   6.036  -0.636   2.014  2.5832 -0.9686 -0.5257
    2MEP      H  417   5.498   0.036   2.257 -1.4165 -3.3975 -1.7105
    2MEP      H  418   5.437  -0.117   2.332 -2.9138  1.7945  1.9950
    2MEP      H  419   5.024   0.382   2.021  1.8973 -1.6208  0.3307
    2MEP      H  420   6.076  -0.340   2.485  0.1658  1.4021 -1.4679
    2MEP      H  421   5.315  -0.818   1.325 -0.0013 -1.5451  0.4548
    2MEP      H  422   5.264  -0.670   1.254 -3.0478 -1.6239  0.2165
    2MEP      H  423   6.250  -0.536   2.172 -1.6343 -1.4843  1.3264
    2MEP      H  424   6.145  -0.447   2.073  0.7375 -1.4410  0.4554
    2MEP      H  425   5.158   0.270   2.031  0.8353 -1.3661  0.3768
    2MEP      H  426   5.256  -0.001   2.377 -0.0576 -0.4952  2.8023
    2MEP      H  427   5.418  -0.665   1.501 -1.4315 -0.6928  0.3245
    2MEP      H  428   5.230  -0.730   1.580 -1.5700 -1.0529 -0.7937
    2MEP      H  429   6.316  -0.295   2.079  0.0364  0.2160 -0.1231
    2MEP      H  430   6.353  -0.462   1.864 -0.0957  1.4628  0.9793
    2MEP      H  431   6.054  -0.440   2.353 -0.6841  0.6775  0.4007
    2MEP      H  432   5.862  -0.466   1.841  0.3457 -1.1282 -1.3220
    2MEP      H  433   5.202  -0.085   2.239  0.5418  1.4527  1.0063
    2MEP      H  434   4.868   0.367   2.219  2.3620  0.4610 -1.3214
    2MEP      H  435   5.320  -0.424   1.532  0.5884 -0.2565  1.8365
    2MEP      H  436   5.243  -0.447   1.363 -2.0501 -1.1225 -0.9252
    2MEP      H  437   6.536  -0.322   2.059  1.1643 -0.5233 -0.3669
    2MEP      H  438   6.531  -0.498   2.008 -1.3806  0.5726 -0.1076
    2MEP      H  439   5.087   0.366   2.249 -0.1471  2.3127  0.8048
    2MEP      H  440   4.984   0.204   2.010  1.0823  0.5724 -2.0152
    2MEP      H  441   5.457  -0.435   1.265 -2.8975  0.6869 -0.1099
    2MEP      H  442   6.426  -0.493   2.251  1.6227  0.0489  0.7526
    2MEP      H  443   5.892  -0.631   1.765  2.3137 -0.1090  1.2502
    2MEP      H  444   6.121  -0.259   1.202  0.6433 -1.7641 -0.1113
    2MEP      H  445   5.650  -0.339   1.389 -0.2213 -4.2346  0.3079
    2MEP      H  446   5.628  -0.518   1.420 -0.2893 -0.3300  1.0080
    2MEP      H  447   6.649  -0.300   2.275  0.0395  1.2725 -0.9587
    2MEP      H  448   6.582  -0.379   2.411 -0.8060 -0.6145  1.7406
    2MEP      H  449   5.096   0.159   2.379  1.9522 -0.7972 -1.2050
    2MEP      H  450   5.044   0.053   2.249  0.2855  3.3137 -0.0996
    2MEP      H  451   5.522  -0.430   1.654 -2.2256  0.3015 -0.9254
    2MEP      H  452   5.480  -0.206   1.530 -1.1477 -1.2750 -1.2342
    2MEP      H  453   6.386  -0.199   2.253 -3.1149 -0.5134  1.1302
    2MEP      H  454   6.463  -0.044   2.375 -2.2195  3.9449 -1.7642
    2MEP      H  455   6.234  -0.350   1.308  0.2442 -0.9565  0.1064
    2MEP      H  456   6.385  -0.367   2.505  0.1233 -0.6705 -0.5236
    2MEP      H  457   6.258  -1.040   2.603  0.5492 -1.7450  1.3926
    2MEP      H  458   5.557  -1.431   1.453  2.5403  0.9868  1.2103
    2MEP      H  459   5.738  -0.305   1.742  0.3995  3.9562  0.1379
    2MEP      H  460   5.800  -0.311   1.581  0.3370  0.9226 -0.1770
    2MEP      H  461   6.285  -0.215   2.510 -0.9145  0.4899 -1.4553
    2MEP      H  462   6.423  -0.986   2.553 -1.8419  2.8452  1.1900
    2MEP      N  463   4.723  -0.498   1.802  0.0279  0.4328 -0.4789
    2MEP      N  464   6.027  -1.018   1.389 -0.1697 -0.1732 -0.1119
    2MEP      N  465   5.204  -0.118   1.908 -0.1428 -0.3484  0.0969
    2MEP      N  466   5.452  -0.400   1.364 -0.0697 -0.3052 -0.0285
    2MEP      N  467   6.510  -0.453   2.214  0.0433  0.0712 -0.2680
    2MEP      O  468   5.524  -0.233   1.611 -0.0731  0.5149  0.4773
    2MEP      O  469   6.210  -0.648   2.420 -0.0826 -0.1067 -0.8931
    2MEP      O  470   6.339  -0.371   1.891  0.5958 -0.0316  0.1311
    2MEP      O  471   5.209  -0.670   1.503  0.7510 -0.2375 -0.0288
    2MEP      O  472   6.242  -0.618   1.986  0.2553 -0.8656  0.2328
    2MEP      O  473   5.471  -0.699   1.249 -0.3793 -0.3359 -1.0216
    2MEP      O  474   6.061  -0.801   1.831  0.3686  0.7952 -0.0098
    2MEP      O  475   5.706  -0.838   1.093  0.0037  0.5154  0.4300
    2MEP      O  476   6.234  -0.932   1.640  0.1959 -0.4808  0.5020
    2MEP      O  477   6.026  -0.337   1.652  0.3793  0.2616  0.3173
    2MEP      O  478   4.114  -0.895   1.871  0.2476  0.0223  0.1499
    2MEP      O  479   5.998  -0.427   1.366 -0.6299  0.2155  0.3443
    2MEP      O  480   6.290  -0.821   2.693 -0.2770  0.0404  0.1340
    2MEP      O  481   4.329  -0.707   1.631 -0.5047  0.5941  0.2492
    2MEP      O  482   6.516  -0.129   2.402  0.7266  0.3698 -0.2304
    2MEP      O  483   4.580  -0.559   1.572 -0.2750 -0.2302 -0.0617
    2MEP      O  484   5.774  -1.178   1.384 -0.3088 -0.1038 -0.3182
    2MEP      O  485   4.932  -0.494   1.476 -0.7502  0.7426 -0.7000
    2MEP      O  486   5.624  -1.043   1.583  0.0825 -0.7548  0.3216
    2MEP      O  487   5.775  -0.504   1.664  0.2981  0.0886 -0.2248
    2MEP      O  488   5.347  -0.826   1.697 -0.7047 -0.2389  0.2389
    2MEP      O  489   4.962  -0.695   1.866 -0.0472 -0.2902  0.2290
    2MEP      O  490   5.185  -0.501   1.910  0.7139 -0.3892 -0.0706
    2MEP      O  491   6.015  -0.774   1.209  0.2894  0.0367  0.2045
    2MEP      O  492   5.539  -0.008   1.796 -0.0287 -0.3632  0.7614
    2MEP      O  493   5.443  -0.119   2.134  0.1376 -0.4691  0.1026
    2MEP      O  494   4.902   0.278   2.244  0.0885 -0.0535  0.4254
    2MEP      O  495   5.235   0.121   2.220  0.2034 -0.2690 -0.3896
    2MEP      O  496   6.238  -0.356   2.369 -0.5182 -0.5624  0.1098
    3SOL     OW  497   2.346   5.180   5.180 -0.5135  0.2861 -0.4837
    3SOL    HW1  498   2.371   5.269   5.204  0.3573  0.1160 -0.7684
    3SOL    HW2  499   2.304   5.189   5.094 -0.3562  0.4073 -0.5481
    3SOL     MW  500   2.344   5.193   5.172 -0.3819  0.2799 -0.5284
    4SOL     OW  501   0.029   0.708   1.506 -0.6440  0.2014 -0.4728
    4SOL    HW1  502   0.009   0.626   1.553  0.3615  0.4707  0.4432
    4SOL    HW2  503   0.124   0.704   1.491 -0.5827  1.2251 -0.3738
    4SOL     MW  504   0.039   0.697   1.510 -0.5074  0.3669 -0.3429
    5SOL     OW  505   2.853   1.203   2.491 -0.1224  0.4564  0.2914
    5SOL    HW1  506   2.864   1.251   2.409  1.6988 -1.1053 -0.4082
    5SOL    HW2  507   2.786   1.138   2.473 -0.0628  0.4287  0.1715
    5SOL     MW  508   2.846   1.201   2.478  0.1184  0.2530  0.1865
    6SOL     OW  509   5.259   2.202   0.391  0.2574  0.2941 -0.1331
    6SOL    HW1  510   5.341   2.199   0.341  1.6633  0.9395  2.0682
    6SOL    HW2  511   5.268   2.132   0.456  0.2241  2.0661  1.8257
    6SOL     MW  512   5.271   2.192   0.393  0.4331  0.6035  0.3994
    7SOL     OW  513   3.012   3.137   2.160  0.2230  0.5803  0.1377
    7SOL    HW1  514   3.022   3.057   2.211  0.3290 -0.1560 -1.0254
    7SOL    HW2  515   2.920   3.140   2.137  0.0717  1.1826  0.7997
    7SOL     MW  516   3.002   3.127   2.164  0.2172  0.5632  0.0736
    8SOL     OW  517   1.064   3.119   2.273  0.0306  0.0643 -0.4161
    8SOL    HW1  518   0.992   3.058   2.290 -0.6852  0.7179 -1.1279
    8SOL    HW2  519   1.113   3.079   2.201 -0.5197  0.3904 -0.9771
    8SOL     MW  520   1.061   3.106   2.266 -0.1315  0.1897 -0.5790
    9SOL     OW  521   5.253   1.767   2.117 -0.1048  0.6494  0.5742
    9SOL    HW1  522   5.269   1.861   2.119 -3.0362  1.1560  1.3107
    9SOL    HW2  523   5.297   1.737   2.037  0.9411  2.6021  0.3898
    9SOL     MW  524   5.261   1.775   2.107 -0.3461  0.9642  0.6449
   10SOL     OW  525   0.139   0.566   4.562 -0.6008  0.1209 -0.6466
   10SOL    HW1  526   0.140   0.519   4.646  2.2147 -1.1227 -1.3171
   10SOL    HW2  527   0.160   0.656   4.584  1.4242 -0.4560 -0.1105
   10SOL     MW  528   0.142   0.571   4.575  0.0189 -0.1122 -0.6638
   11SOL     OW  529   1.716   5.287   0.184 -0.1753  0.2963  0.3586
   11SOL    HW1  530   1.673   5.343   0.249 -0.5628  2.4722 -1.6905
   11SOL    HW2  531   1.668   5.304   0.103  0.6930 -1.8932 -0.6416
   11SOL     MW  532   1.704   5.296   0.182 -0.1137  0.2946 -0.0318
   12SOL     OW  533   2.882   1.537   0.359  0.4544  0.1686  0.3321
   12SOL    HW1  534   2.958   1.563   0.308 -1.1878  0.8391 -1.8313
   12SOL    HW2  535   2.830   1.617   0.368  0.4139 -0.0670  2.5852
   12SOL     MW  536   2.885   1.551   0.354  0.2390  0.2243  0.3436
   13SOL     OW  537   3.262   4.350   5.089  0.3595  0.5946  0.0708
   13SOL    HW1  538   3.239   4.421   5.028 -1.7882 -0.9277 -0.9935
   13SOL    HW2  539   3.222   4.272   5.050  2.6651 -1.2215  1.2205
   13SOL     MW  540   3.254   4.349   5.076  0.3797  0.1673  0.0817
   14SOL     OW  541   3.184   0.410   4.422 -0.3299 -0.3783 -0.0574
   14SOL    HW1  542   3.177   0.428   4.328 -0.5572 -1.0788 -0.1764
   14SOL    HW2  543   3.177   0.315   4.429 -0.3746 -0.3241  0.6775
   14SOL     MW  544   3.182   0.400   4.411 -0.3647 -0.4610  0.0214
   15SOL     OW  545   1.104   0.524   2.271 -0.2090  0.1454 -0.1084
   15SOL    HW1  546   1.021   0.569   2.256 -1.0685 -2.0435 -2.3021
   15SOL    HW2  547   1.170   0.593   2.268 -1.7120  1.5794 -1.0021
   15SOL     MW  548   1.101   0.539   2.269 -0.5115  0.0488 -0.5036
   16SOL     OW  549   2.815   1.639   1.654  0.2139  0.5855  0.4674
   16SOL    HW1  550   2.856   1.573   1.711 -1.2424 -0.2728  0.5495
   16SOL    HW2  551   2.817   1.720   1.706  0.7701  0.2859  0.9189
   16SOL     MW  552   2.821   1.641   1.668  0.0987  0.4373  0.5357
   17SOL     OW  553   3.824   0.645   3.292 -0.1448 -0.7226  0.8518
   17SOL    HW1  554   3.792   0.665   3.380 -1.7744 -1.0213  0.3307
   17SOL    HW2  555   3.909   0.602   3.307 -0.7736 -1.4862  2.2993
   17SOL     MW  556   3.831   0.642   3.305 -0.4339 -0.8586  0.9704
   18SOL     OW  557   2.535   4.066   3.404  0.2919  0.0170  0.7658
   18SOL    HW1  558   2.615   4.022   3.378  1.0764  1.7081  0.2559
   18SOL    HW2  559   2.490   4.003   3.460  2.0282 -0.9124  1.1497
   18SOL     MW  560   2.539   4.053   3.408  0.6146  0.1145  0.7497
   19SOL     OW  561   4.529   0.064   0.500  0.5092 -0.5596  0.0443
   19SOL    HW1  562   4.512   0.012   0.422  2.0777 -0.1766 -0.5708
   19SOL    HW2  563   4.471   0.027   0.567 -0.1486 -1.5060 -1.0383
   19SOL     MW  564   4.520   0.052   0.499  0.6258 -0.6317 -0.1730
   20SOL     OW  565   4.229   3.404   0.150 -0.1321 -0.5746 -0.0806
   20SOL    HW1  566   4.239   3.368   0.238 -1.6951 -0.2736  0.2307
   20SOL    HW2  567   4.295   3.474   0.145 -0.9637  0.3400  1.3473
   20SOL     MW  568   4.239   3.408   0.161 -0.4386 -0.4190  0.1420
   21SOL     OW  569   0.993   4.432   3.358  0.1281  0.4245  0.1017
   21SOL    HW1  570   0.984   4.462   3.267  0.2860  2.3336  0.7176
   21SOL    HW2  571   1.010   4.511   3.408  2.3942 -0.9019  1.4908
   21SOL     MW  572   0.994   4.446   3.353  0.4384  0.4991  0.3584
   22SOL     OW  573   2.812   1.683   3.186 -0.3880  0.1353  0.1763
   22SOL    HW1  574   2.731   1.729   3.167 -0.4456 -0.2683 -0.5721
   22SOL    HW2  575   2.875   1.753   3.207 -1.0332  0.4197  1.1820
   22SOL     MW  576   2.810   1.698   3.186 -0.4780  0.1200  0.2092
   23SOL     OW  577   2.953   2.266   1.842 -0.2435  0.2351 -0.2789
   23SOL    HW1  578   3.048   2.256   1.832 -0.1809  0.7742 -0.2135
   23SOL    HW2  579   2.927   2.195   1.900 -0.0579 -0.6742 -1.2875
   23SOL     MW  580   2.962   2.256   1.848 -0.2117  0.1877 -0.3996
   24SOL     OW  581   1.638   0.385   2.443  0.0259  0.5280 -0.0573
   24SOL    HW1  582   1.663   0.329   2.516 -1.9571 -0.7739 -0.3318
   24SOL    HW2  583   1.680   0.469   2.461  0.9305 -0.2870  1.6979
   24SOL     MW  584   1.647   0.389   2.454 -0.1122  0.2571  0.1323
   25SOL     OW  585   3.359   1.103   3.839  0.0877 -0.9912 -0.7982
   25SOL    HW1  586   3.283   1.044   3.844 -0.0479 -0.8128 -0.7742
   25SOL    HW2  587   3.433   1.047   3.863 -0.3944 -0.4340  2.2140
   25SOL     MW  588   3.359   1.088   3.843  0.0087 -0.8970 -0.4095
   26SOL     OW  589   4.990   3.161   4.197 -0.4402  0.1320 -0.4534
   26SOL    HW1  590   5.006   3.070   4.174  0.5311  0.2631 -0.2956
   26SOL    HW2  591   4.989   3.163   4.292 -1.2844  0.1510 -0.4543
   26SOL     MW  592   4.992   3.150   4.206 -0.4239  0.1512 -0.4334
   27SOL     OW  593   0.881   4.614   0.552 -0.3838  0.8262 -0.0316
   27SOL    HW1  594   0.806   4.674   0.555 -0.2811  0.9727 -0.2916
   27SOL    HW2  595   0.842   4.527   0.549 -0.5288  0.8735  0.6058
   27SOL     MW  596   0.866   4.610   0.552 -0.3892  0.8510  0.0167
   28SOL     OW  597   1.413   3.310   2.135 -0.1383 -0.1142 -0.5784
   28SOL    HW1  598   1.371   3.292   2.220  0.6653  0.3157 -0.0828
   28SOL    HW2  599   1.408   3.226   2.088 -1.2673 -0.1579 -0.4124
   28SOL     MW  600   1.407   3.297   2.140 -0.1799 -0.0648 -0.4937
   29SOL     OW  601   0.228   2.415   5.178  0.3693  0.2401  0.5537
   29SOL    HW1  602   0.216   2.389   5.270 -1.4553  1.7043  0.7569
   29SOL    HW2  603   0.173   2.492   5.168 -0.7805 -0.9005 -2.2697
   29SOL     MW  604   0.219   2.422   5.189 -0.0114  0.2815  0.2183
   30SOL     OW  605   5.065   2.365   1.506  0.3698  0.7221  0.4515
   30SOL    HW1  606   4.971   2.380   1.495  0.1545  0.3644  1.7252
   30SOL    HW2  607   5.078   2.274   1.482 -0.0036  0.1086  2.5001
   30SOL     MW  608   5.054   2.356   1.502  0.2945  0.5978  0.8768
   31SOL     OW  609   3.939   3.407   2.007  0.2130 -0.1463 -0.2427
   31SOL    HW1  610   4.034   3.405   2.017  0.2538  2.8125  0.5607
   31SOL    HW2  611   3.924   3.471   1.938 -1.1954 -0.5928 -0.3518
   31SOL     MW  612   3.949   3.415   2.000  0.0379  0.1753 -0.1538
   32SOL     OW  613   3.817   4.177   3.980  0.5349 -0.5905  0.0912
   32SOL    HW1  614   3.822   4.087   3.948  0.0207 -0.7964  0.5859
   32SOL    HW2  615   3.851   4.173   4.070 -2.5011 -0.8891  1.2769
   32SOL     MW  616   3.822   4.165   3.987  0.0805 -0.6550  0.3063
   33SOL     OW  617   2.515   4.681   4.696  0.9544  0.4438  0.3239
   33SOL    HW1  618   2.462   4.629   4.756  0.9658  0.4493  0.3377
   33SOL    HW2  619   2.581   4.620   4.663  0.4084  0.2212 -0.3492
   33SOL     MW  620   2.517   4.666   4.700  0.8860  0.4160  0.2395
   34SOL     OW  621   5.206   2.484   1.128  0.0040  0.1621 -0.5565
   34SOL    HW1  622   5.164   2.569   1.141 -0.0195  0.3019 -1.5029
   34SOL    HW2  623   5.282   2.485   1.187 -0.3563  0.5773 -0.0956
   34SOL     MW  624   5.210   2.495   1.137 -0.0451  0.2332 -0.6187
   35SOL     OW  625   5.303   4.654   0.526  0.0268 -0.1824  0.0593
   35SOL    HW1  626   5.343   4.688   0.606  1.4042 -0.3519 -0.5468
   35SOL    HW2  627   5.373   4.656   0.461 -0.3367 -2.5105 -0.4541
   35SOL     MW  628   5.317   4.659   0.528  0.1566 -0.5021 -0.0840
   36SOL     OW  629   4.291   5.048   3.594 -0.0118 -0.6567  0.3008
   36SOL    HW1  630   4.386   5.061   3.591  0.5033 -3.9687  1.0903
   36SOL    HW2  631   4.261   5.072   3.506  1.6892 -0.7280 -0.3249
   36SOL     MW  632   4.299   5.053   3.582  0.2719 -1.0898  0.3218
   37SOL     OW  633   2.906   4.670   3.290  0.1349  0.4425 -0.4191
   37SOL    HW1  634   2.811   4.673   3.297  0.2387  0.7411  0.9556
   37SOL    HW2  635   2.936   4.745   3.342  1.1885 -0.6800  0.6174
   37SOL     MW  636   2.898   4.680   3.297  0.2831  0.3370 -0.1104
   38SOL     OW  637   3.827   0.301   1.665  0.4329 -0.7076  0.0414
   38SOL    HW1  638   3.840   0.380   1.719 -0.5797 -1.5305  1.5294
   38SOL    HW2  639   3.763   0.249   1.714  0.8915 -2.3374 -1.0548
   38SOL     MW  640   3.821   0.305   1.678  0.3620 -1.0216  0.0915
   39SOL     OW  641   5.343   3.722   0.817 -0.2407 -0.0583 -0.1622
   39SOL    HW1  642   5.266   3.720   0.760 -1.7419  0.3026  1.8032
   39SOL    HW2  643   5.413   3.686   0.763 -1.9786 -1.2814 -1.6847
   39SOL     MW  644   5.342   3.717   0.803 -0.6554 -0.1686 -0.1055
   40SOL     OW  645   0.224   1.522   2.102 -0.2814 -0.1151  0.1183
   40SOL    HW1  646   0.230   1.446   2.160  0.0056 -0.0478  0.1732
   40SOL    HW2  647   0.268   1.495   2.021  2.4354  1.0065  1.1670
   40SOL     MW  648   0.230   1.509   2.099  0.1031  0.0371  0.2596
   41SOL     OW  649   1.996   4.148   3.494  0.1599 -0.4850 -0.8373
   41SOL    HW1  650   1.932   4.155   3.423  2.0017  0.6582 -2.4399
   41SOL    HW2  651   2.062   4.088   3.461  0.8652 -0.2133  0.0630
   41SOL     MW  652   1.996   4.141   3.481  0.4860 -0.3038 -0.9272
   42SOL     OW  653   5.146   0.666   0.304 -0.0474  0.0808  0.3343
   42SOL    HW1  654   5.218   0.727   0.320  0.0644  0.6384 -1.9914
   42SOL    HW2  655   5.189   0.589   0.268 -0.4598 -0.2497  0.5552
   42SOL     MW  656   5.161   0.664   0.301 -0.0859  0.1099  0.0648
   43SOL     OW  657   0.281   2.542   2.682  0.3526  0.2740 -0.0083
   43SOL    HW1  658   0.225   2.488   2.626  0.4749  0.1496 -0.0140
   43SOL    HW2  659   0.317   2.480   2.746 -1.5273  0.8025  1.6010
   43SOL     MW  660   0.279   2.527   2.683  0.1276  0.3258  0.1970
   44SOL     OW  661   2.228   2.042   3.725  0.3005  0.1009 -0.2189
   44SOL    HW1  662   2.167   2.003   3.662 -1.0408  2.1729 -0.2463
   44SOL    HW2  663   2.308   2.056   3.675 -1.0302  2.5302 -1.7494
   44SOL     MW  664   2.231   2.039   3.710 -0.0416  0.6771 -0.4184
   45SOL     OW  665   0.786   3.245   3.081  0.3843 -0.0525  0.4939
   45SOL    HW1  666   0.774   3.338   3.100  0.0062  0.3189 -1.3863
   45SOL    HW2  667   0.875   3.239   3.046 -0.6050  0.1428 -2.2051
   45SOL     MW  668   0.796   3.256   3.079  0.2093  0.0200 -0.0923
   46SOL     OW  669   3.976   3.619   0.413  0.3020  0.2458 -0.4791
   46SOL    HW1  670   4.071   3.620   0.421  0.2410 -0.6790  0.4005
   46SOL    HW2  671   3.960   3.599   0.321  0.9511  2.4025 -1.1007
   46SOL     MW  672   3.986   3.617   0.402  0.3773  0.4035 -0.4461
   47SOL     OW  673   2.160   3.160   4.178  0.1921  0.0859  0.1517
   47SOL    HW1  674   2.157   3.251   4.208  0.4040  0.1183  0.0676
   47SOL    HW2  675   2.089   3.154   4.114  0.0514  0.1406  0.3004
   47SOL     MW  676   2.150   3.171   4.174  0.2012  0.0970  0.1599
   48SOL     OW  677   0.368   1.959   1.152  0.3505  0.2723  0.7033
   48SOL    HW1  678   0.313   2.002   1.217  0.0497 -0.4261  0.9118
   48SOL    HW2  679   0.422   2.029   1.116 -0.9417  1.0347  0.2272
   48SOL     MW  680   0.368   1.973   1.156  0.1466  0.2805  0.6691
   49SOL     OW  681   1.806   2.798   1.473  0.0396  0.0886 -0.0066
   49SOL    HW1  682   1.779   2.751   1.394 -0.8226 -0.2689  0.4903
   49SOL    HW2  683   1.724   2.826   1.513  0.5345  3.4052 -1.1025
   49SOL     MW  684   1.792   2.795   1.468 -0.0074  0.4674 -0.0833
   50SOL     OW  685   5.041   3.909   4.638  0.3759  0.6087  0.5253
   50SOL    HW1  686   4.980   3.845   4.603  0.0973  0.3334  1.4831
   50SOL    HW2  687   5.061   3.877   4.727  0.6276  1.5711  0.8268
   50SOL     MW  688   5.036   3.897   4.645  0.3725  0.6966  0.6865
   51SOL     OW  689   2.805   2.407   0.404  0.0662  0.0176  0.3988
   51SOL    HW1  690   2.743   2.392   0.475 -0.4881 -1.6592 -0.4177
   51SOL    HW2  691   2.800   2.328   0.351  1.6404  0.5918 -0.6343
   51SOL     MW  692   2.797   2.395   0.407  0.1968 -0.1236  0.1620
   52SOL     OW  693   1.436   2.120   1.646 -0.0373  0.2829 -0.1975
   52SOL    HW1  694   1.421   2.025   1.650  4.2551 -0.6111 -1.7684
   52SOL    HW2  695   1.423   2.150   1.735  1.1841 -2.3280  0.9335
   52SOL     MW  696   1.433   2.112   1.658  0.6685 -0.1658 -0.2538
   53SOL     OW  697   3.002   2.550   0.533 -0.5034  0.1071  0.0264
   53SOL    HW1  698   3.021   2.522   0.623 -2.8299  1.2345  0.9205
   53SOL    HW2  699   2.935   2.487   0.503  1.1305 -0.9993 -1.3718
   53SOL     MW  700   2.996   2.538   0.541 -0.5920  0.1098 -0.0381
   54SOL     OW  701   2.037   5.260   3.796  0.0871 -0.4910 -0.6335
   54SOL    HW1  702   1.961   5.203   3.787 -0.3159 -0.0563 -0.1155
   54SOL    HW2  703   2.059   5.287   3.707  0.6904 -1.9682 -0.9394
   54SOL     MW  704   2.030   5.256   3.784  0.1127 -0.6244 -0.6064
   55SOL     OW  705   0.024   2.563   3.133  0.1120  0.0662 -0.0309
   55SOL    HW1  706   0.118   2.576   3.119  0.1149  0.7060  0.5692
   55SOL    HW2  707  -0.001   2.631   3.195 -0.3623 -1.3138  1.3321
   55SOL     MW  708   0.033   2.573   3.139  0.0517 -0.0285  0.2204
   56SOL     OW  709   5.306   3.001   0.469  0.3264  0.4257  0.3367
   56SOL    HW1  710   5.265   3.072   0.420  0.5207  0.3090  0.0039
   56SOL    HW2  711   5.385   2.979   0.419  0.9962  0.9001  1.1797
   56SOL     MW  712   5.311   3.007   0.457  0.4371  0.4715  0.4020
   57SOL     OW  713   1.591   3.310   0.205  0.1340 -0.1419  0.3340
   57SOL    HW1  714   1.595   3.259   0.125  2.3310  1.8256 -0.8882
   57SOL    HW2  715   1.682   3.332   0.224 -0.5842  1.6594  1.8679
   57SOL     MW  716   1.603   3.307   0.197  0.3233  0.3406  0.3739
   58SOL     OW  717   1.648   5.107   2.160 -0.1780 -0.4334 -0.0131
   58SOL    HW1  718   1.733   5.068   2.140  0.3046  0.8966 -0.6734
   58SOL    HW2  719   1.655   5.135   2.251 -0.7293 -2.3782  0.6340
   58SOL     MW  720   1.660   5.106   2.169 -0.1868 -0.5121 -0.0148
   59SOL     OW  721   0.345   4.090   3.858  0.5231  0.1137 -0.0815
   59SOL    HW1  722   0.374   4.171   3.901 -1.8779  1.9928 -1.8853
   59SOL    HW2  723   0.400   4.083   3.780 -0.4836  1.0138 -0.8859
   59SOL     MW  724   0.356   4.100   3.854  0.0869  0.4695 -0.4154
   60SOL     OW  725   2.490   0.723   4.200  0.4577  0.0205 -0.1681
   60SOL    HW1  726   2.453   0.802   4.240 -1.0068 -0.1610 -1.1527
   60SOL    HW2  727   2.530   0.754   4.118  0.3840 -0.1754 -0.2773
   60SOL     MW  728   2.490   0.737   4.195  0.2608 -0.0278 -0.3081
   61SOL     OW  729   2.779   3.204   0.059 -0.1676 -0.0259  0.2304
   61SOL    HW1  730   2.717   3.143   0.098 -0.2524 -0.4431 -0.5490
   61SOL    HW2  731   2.779   3.182  -0.035 -1.8633  2.5789 -0.4471
   61SOL     MW  732   2.771   3.194   0.052 -0.3955  0.2541  0.0439
   62SOL     OW  733   1.163   2.819   5.012  0.1775 -0.2503 -0.0374
   62SOL    HW1  734   1.159   2.915   5.003 -0.5826  0.0282  2.7633
   62SOL    HW2  735   1.103   2.787   4.946 -0.0494  1.2566 -0.5879
   62SOL     MW  736   1.155   2.827   5.003  0.0512 -0.0217  0.2507
   63SOL     OW  737   4.238   4.480   2.135 -0.1989 -0.3104  0.6751
   63SOL    HW1  738   4.209   4.391   2.157  0.6227 -0.6895  0.2463
   63SOL    HW2  739   4.202   4.495   2.048 -1.2798  0.2107  1.1992
   63SOL     MW  740   4.229   4.470   2.127 -0.2321 -0.2922  0.6873
   64SOL     OW  741   3.316   1.615   5.260 -0.2497  0.1183 -0.0335
   64SOL    HW1  742   3.277   1.603   5.173 -1.1117  1.2502  0.1898
   64SOL    HW2  743   3.317   1.527   5.298 -2.0774 -0.0199 -0.2595
   64SOL     MW  744   3.311   1.602   5.254 -0.5940  0.2455 -0.0339
   65SOL     OW  745   4.516   1.070   3.869  0.0133 -0.2879 -0.1989
   65SOL    HW1  746   4.510   1.066   3.774  1.6323  0.2585 -0.3369
   65SOL    HW2  747   4.602   1.034   3.889 -0.0066  0.3128  1.0008
   65SOL     MW  748   4.527   1.065   3.859  0.2180 -0.1411 -0.0630
   66SOL     OW  749   1.265   1.976   5.299 -0.1008 -0.3422 -0.6765
   66SOL    HW1  750   1.195   1.924   5.260  0.6704 -1.6899 -0.2828
   66SOL    HW2  751   1.339   1.964   5.240  0.1202  0.1959 -0.5070
   66SOL     MW  752   1.265   1.968   5.287  0.0262 -0.4458 -0.6044
   67SOL     OW  753   2.325   1.243   1.891  0.3768 -0.3249 -0.4826
   67SOL    HW1  754   2.419   1.253   1.879  0.6642 -2.2804 -0.0348
   67SOL    HW2  755   2.307   1.153   1.863 -1.1560 -0.3628  0.5777
   67SOL     MW  756   2.335   1.232   1.886  0.2174 -0.5801 -0.2895
   68SOL     OW  757   1.183   4.139   2.417  0.4144 -0.2233 -0.2651
   68SOL    HW1  758   1.138   4.202   2.473  2.0351  1.5776 -0.9442
   68SOL    HW2  759   1.267   4.124   2.461  1.8031  1.3934 -2.3077
   68SOL     MW  760   1.188   4.145   2.430  0.7996  0.2142 -0.6135
   69SOL     OW  761   1.998   2.748   2.568 -0.2338 -0.2234 -0.0942
   69SOL    HW1  762   1.907   2.718   2.569  0.9459 -4.1494 -1.3752
   69SOL    HW2  763   2.020   2.763   2.660 -0.9507 -3.4770  0.6861
   69SOL     MW  764   1.989   2.746   2.580 -0.1745 -1.1424 -0.1583
   70SOL     OW  765   5.318   0.014   3.654 -0.0400  0.2336 -0.1163
   70SOL    HW1  766   5.304  -0.073   3.617  0.0034 -0.0753  0.5931
   70SOL    HW2  767   5.376  -0.000   3.729 -0.8255  0.7491  0.5976
   70SOL     MW  768   5.324   0.001   3.659 -0.1350  0.2601  0.0659
   71SOL     OW  769   3.887   3.619   1.850  0.0482 -0.0602  0.6879
   71SOL    HW1  770   3.831   3.672   1.906  0.8916  2.1929 -0.5270
   71SOL    HW2  771   3.834   3.601   1.773  0.6390  1.3350 -0.0757
   71SOL     MW  772   3.873   3.624   1.847  0.2318  0.4068  0.4346
   72SOL     OW  773   1.265   4.114   4.384 -0.1958 -0.3830  0.4588
   72SOL    HW1  774   1.270   4.040   4.445 -0.1886 -0.5232  0.2911
   72SOL    HW2  775   1.293   4.077   4.300 -2.5082 -0.7990 -0.1663
   72SOL     MW  776   1.270   4.099   4.381 -0.4909 -0.4542  0.3573
   73SOL     OW  777   0.045   3.754   4.684  0.6944 -0.4481  0.8121
   73SOL    HW1  778  -0.022   3.795   4.630  1.8541  1.2148  0.6253
   73SOL    HW2  779   0.108   3.823   4.702  0.8186 -1.1915  3.5441
   73SOL     MW  780   0.044   3.768   4.679  0.8587 -0.3304  1.1379
   74SOL     OW  781   3.763   4.532   2.153  0.7055  0.6700  0.0490
   74SOL    HW1  782   3.750   4.504   2.063  0.7610  0.3377  0.1444
   74SOL    HW2  783   3.858   4.535   2.165  0.7001  0.9398  0.0249
   74SOL     MW  784   3.773   4.529   2.143  0.7119  0.6620  0.0581
   75SOL     OW  785   4.258   2.091   2.370  0.0360  0.3676 -0.5994
   75SOL    HW1  786   4.270   2.011   2.420 -0.3409  1.3636  1.1254
   75SOL    HW2  787   4.344   2.108   2.331  0.1970 -0.6778 -0.7217
   75SOL     MW  788   4.270   2.083   2.371  0.0084  0.3613 -0.3943
   76SOL     OW  789   2.148   4.386   4.108 -0.6853 -0.2714  0.4462
   76SOL    HW1  790   2.235   4.377   4.070 -1.1259 -1.4572 -0.3131
   76SOL    HW2  791   2.090   4.395   4.032 -1.1154  1.5753  0.9764
   76SOL     MW  792   2.152   4.386   4.093 -0.7967 -0.1868  0.4169
   77SOL     OW  793   1.141   3.102   2.802 -0.0170 -0.1807  0.1018
   77SOL    HW1  794   1.091   3.143   2.873 -0.4673 -0.8196  0.1552
   77SOL    HW2  795   1.198   3.039   2.845  1.5464  1.2335  0.1320
   77SOL     MW  796   1.142   3.099   2.816  0.1255 -0.0814  0.1125
   78SOL     OW  797   0.989   2.532   3.372  0.0071  0.4491 -0.0387
   78SOL    HW1  798   0.976   2.576   3.456 -0.6637 -0.0056  0.1027
   78SOL    HW2  799   1.076   2.491   3.379 -0.3726 -0.2543  0.7440
   78SOL     MW  800   0.999   2.532   3.383 -0.1274  0.3009  0.0796
   79SOL     OW  801   1.624   4.383   1.670  0.0630 -0.0099 -0.6380
   79SOL    HW1  802   1.666   4.309   1.627 -0.5788 -1.3460  0.9895
   79SOL    HW2  803   1.593   4.439   1.598 -0.1235 -1.7005 -1.8827
   79SOL     MW  804   1.626   4.381   1.656 -0.0430 -0.3973 -0.5890
   80SOL     OW  805   0.330   4.844   0.223 -0.3262 -0.5041 -0.1083
   80SOL    HW1  806   0.290   4.930   0.210  2.2415  0.8010  0.4760
   80SOL    HW2  807   0.382   4.830   0.144  1.2859 -0.3951  0.9324
   80SOL     MW  808   0.331   4.853   0.211  0.2088 -0.3231  0.0997
   81SOL     OW  809   0.267   0.496   3.349  0.1177 -0.6646 -0.4943
   81SOL    HW1  810   0.304   0.560   3.410 -0.0881 -1.2628  0.2601
   81SOL    HW2  811   0.176   0.524   3.336  0.3217 -0.2181 -0.9611
   81SOL     MW  812   0.260   0.508   3.355  0.1175 -0.6840 -0.4575
   82SOL     OW  813   0.495   0.058   1.488  0.3866 -0.1794 -0.5602
   82SOL    HW1  814   0.536   0.048   1.403  0.8858  3.0820 -0.7861
   82SOL    HW2  815   0.401   0.063   1.469  0.2176 -2.7887 -0.5388
   82SOL     MW  816   0.488   0.057   1.475  0.4289 -0.0959 -0.5864
   83SOL     OW  817   4.041   5.106   0.815  0.6457  0.3533  0.1146
   83SOL    HW1  818   4.038   5.202   0.815 -1.1559  0.3114  1.3272
   83SOL    HW2  819   4.070   5.084   0.726 -0.4759  1.9759 -0.6934
   83SOL     MW  820   4.044   5.116   0.803  0.2715  0.5556  0.1664
   84SOL     OW  821   4.213   2.664   1.939  0.2467 -0.0581  0.1329
   84SOL    HW1  822   4.212   2.626   2.027  0.5804 -0.5469 -0.0707
   84SOL    HW2  823   4.121   2.673   1.915  0.1492  0.7215  0.8089
   84SOL     MW  824   4.201   2.660   1.947  0.2769 -0.0209  0.1934
   85SOL     OW  825   4.744   0.154   4.257  0.4897 -0.0727 -0.1687
   85SOL    HW1  826   4.763   0.161   4.351  1.2635  0.5922 -0.3690
   85SOL    HW2  827   4.772   0.065   4.235  1.1757  0.0876  0.0404
   85SOL     MW  828   4.750   0.143   4.266  0.6766  0.0329 -0.1676
   86SOL     OW  829   3.643   2.069   1.199  0.3261 -0.0215  0.3700
   86SOL    HW1  830   3.722   2.024   1.169  0.1610  0.6284 -1.0497
   86SOL    HW2  831   3.630   2.036   1.288  2.6299  0.4623  0.9275
   86SOL     MW  832   3.651   2.059   1.207  0.5999  0.1236  0.2596
   87SOL     OW  833   2.712   1.028   2.275  0.1349 -0.3555  0.1070
   87SOL    HW1  834   2.695   0.945   2.319  0.4810  0.2044  1.3042
   87SOL    HW2  835   2.778   1.007   2.209  0.5277 -0.9483  0.6902
   87SOL     MW  836   2.718   1.015   2.272  0.2295 -0.3597  0.3349
   88SOL     OW  837   0.083   1.842   4.341  0.8516  0.4672 -0.0491
   88SOL    HW1  838   0.142   1.783   4.387  0.4409  2.2374  2.8863
   88SOL    HW2  839   0.115   1.930   4.363 -2.0929  1.4330  0.6772
   88SOL     MW  840   0.094   1.846   4.350  0.4221  0.8175  0.4197
   89SOL     OW  841   4.036   1.978   5.235  0.2588 -0.2811  0.2897
   89SOL    HW1  842   4.085   2.013   5.309 -1.1560 -1.1069  1.6465
   89SOL    HW2  843   4.022   1.886   5.258  1.0397 -0.9112 -1.6756
   89SOL     MW  844   4.040   1.970   5.247  0.1777 -0.4675  0.2118
   90SOL     OW  845   4.943   1.706   2.835 -0.4030  1.2830 -0.6560
   90SOL    HW1  846   4.991   1.753   2.903  0.0595  0.2206 -0.2442
   90SOL    HW2  847   5.009   1.681   2.770 -0.5467  0.6444 -0.5586
   90SOL     MW  848   4.957   1.709   2.835 -0.3622  1.0652 -0.5908
   91SOL     OW  849   3.160   0.698   1.369 -0.0063 -0.1248  0.0163
   91SOL    HW1  850   3.136   0.759   1.300 -2.4840 -1.6042 -0.4822
   91SOL    HW2  851   3.236   0.651   1.334  0.6229  1.2143 -0.4389
   91SOL     MW  852   3.167   0.700   1.356 -0.2429 -0.1428 -0.1058
   92SOL     OW  853   1.865   2.328   0.729  0.0549  0.2165 -0.2829
   92SOL    HW1  854   1.930   2.274   0.775  0.1388  0.6329  0.0825
   92SOL    HW2  855   1.824   2.267   0.667  0.1448 -0.2773  0.1330
   92SOL     MW  856   1.868   2.313   0.727  0.0771  0.2066 -0.1828
   93SOL     OW  857   0.252   2.694   4.864  0.4423  0.1787  0.2674
   93SOL    HW1  858   0.341   2.673   4.834 -0.0691 -0.4414 -0.8192
   93SOL    HW2  859   0.199   2.696   4.785 -0.6550 -0.0833  0.9800
   93SOL     MW  860   0.257   2.692   4.850  0.2363  0.0658  0.2195
   94SOL     OW  861   2.806   3.082   2.890 -0.8192  0.5007 -0.0969
   94SOL    HW1  862   2.749   3.027   2.836 -2.2475  1.2477  0.6118
   94SOL    HW2  863   2.867   3.122   2.828 -0.9914 -0.3946 -0.8526
   94SOL     MW  864   2.806   3.080   2.876 -1.0241  0.4817 -0.1029
   95SOL     OW  865   3.428   2.472   1.173  0.2862  0.4033 -0.2282
   95SOL    HW1  866   3.497   2.454   1.237 -0.3998  2.0258  0.9794
   95SOL    HW2  867   3.473   2.515   1.100  0.3994  2.4756  1.0371
   95SOL     MW  868   3.443   2.475   1.172  0.2128  0.8763  0.0883
   96SOL     OW  869   3.490   0.414   0.546  0.2456  0.7318 -0.2265
   96SOL    HW1  870   3.405   0.457   0.548  0.1463  0.5856 -1.0119
   96SOL    HW2  871   3.517   0.419   0.454  0.3951 -0.5560 -0.2584
   96SOL     MW  872   3.483   0.420   0.535  0.2520  0.5483 -0.3312
   97SOL     OW  873   1.167   2.505   4.729 -0.6889  0.1463  0.7698
   97SOL    HW1  874   1.089   2.481   4.781 -0.7031 -0.2609  0.5656
   97SOL    HW2  875   1.240   2.497   4.791 -0.9885  2.0936  1.3928
   97SOL     MW  876   1.166   2.501   4.744 -0.7291  0.3435  0.8234
   98SOL     OW  877   4.625   1.599   1.009 -0.1451  0.0479 -0.1372
   98SOL    HW1  878   4.639   1.560   0.923  2.2757  1.0756 -0.2545
   98SOL    HW2  879   4.688   1.671   1.013 -0.4854  0.2520  2.3428
   98SOL     MW  880   4.635   1.603   0.998  0.1213  0.2056  0.1653
   99SOL     OW  881   3.934   4.918   4.765 -0.1989 -0.4682 -0.2831
   99SOL    HW1  882   3.857   4.862   4.750 -1.6288  1.8193 -1.9448
   99SOL    HW2  883   3.983   4.914   4.683 -0.4964  0.9327 -0.5482
   99SOL     MW  884   3.930   4.911   4.752 -0.4201  0.0040 -0.5298
  100SOL     OW  885   0.034   1.584   0.015 -0.4075  0.2870  0.5524
  100SOL    HW1  886  -0.060   1.568   0.007 -0.8906  2.9220  0.5323
  100SOL    HW2  887   0.071   1.541  -0.063 -1.7028  0.1557 -0.0166
  100SOL     MW  888   0.026   1.576   0.004 -0.6351  0.6075  0.4770
  101SOL     OW  889   3.565   2.737   1.815  0.5097 -0.0931 -0.3919
  101SOL    HW1  890   3.480   2.780   1.797  1.6380  1.3135 -2.5995
  101SOL    HW2  891   3.628   2.809   1.817  1.5685 -1.0459  2.0386
  101SOL     MW  892   3.562   2.752   1.813  0.7897 -0.0350 -0.3634
  102SOL     OW  893   4.270   0.112   2.803 -0.3830  0.0214 -0.3413
  102SOL    HW1  894   4.195   0.166   2.776  1.9928  2.7132 -1.7549
  102SOL    HW2  895   4.306   0.078   2.721 -0.1544 -1.4215  0.3479
  102SOL     MW  896   4.265   0.114   2.789 -0.0496  0.1812 -0.4341
  103SOL     OW  897   3.863   4.971   0.984  0.4729  0.4685  0.2353
  103SOL    HW1  898   3.777   4.973   0.944  0.0573  1.1110  1.1547
  103SOL    HW2  899   3.924   4.983   0.911 -0.2628  1.4246 -0.2225
  103SOL     MW  900   3.860   4.973   0.970  0.3255  0.6732  0.2944
  104SOL     OW  901   3.374   3.412   3.849 -0.4997 -0.5685  0.0748
  104SOL    HW1  902   3.424   3.333   3.869 -1.3197 -0.6942  1.7625
  104SOL    HW2  903   3.315   3.423   3.924 -0.8493  1.2902 -0.4298
  104SOL     MW  904   3.373   3.403   3.861 -0.6494 -0.3467  0.2262
  105SOL     OW  905   0.285   1.029   3.703  0.6281  0.3365 -0.2034
  105SOL    HW1  906   0.363   1.082   3.717  2.6134 -2.4489 -0.3028
  105SOL    HW2  907   0.302   0.948   3.752 -2.9916  0.3799  1.2856
  105SOL     MW  908   0.297   1.026   3.711  0.4189 -0.0145 -0.0255
  106SOL     OW  909   2.963   2.455   1.310  0.2565  0.1425 -0.0897
  106SOL    HW1  910   3.047   2.425   1.274  0.9566  1.5762  0.3224
  106SOL    HW2  911   2.957   2.547   1.284 -0.4251  0.5017  1.3106
  106SOL     MW  912   2.973   2.463   1.302  0.2589  0.3720  0.1423
  107SOL     OW  913   4.905   2.308   3.457  0.0284 -0.0867  0.0431
  107SOL    HW1  914   4.877   2.399   3.454 -1.5963 -0.5811  0.0741
  107SOL    HW2  915   4.852   2.263   3.391  1.0322 -0.9634 -0.1937
  107SOL     MW  916   4.895   2.314   3.448 -0.0511 -0.2622  0.0167
  108SOL     OW  917   2.095   5.050   1.283 -0.3334  0.2463  0.0948
  108SOL    HW1  918   2.184   5.024   1.308  0.3955  1.9606 -0.6679
  108SOL    HW2  919   2.066   4.981   1.223  0.4858 -0.2926  0.3033
  108SOL     MW  920   2.103   5.037   1.278 -0.1352  0.3968  0.0238
  109SOL     OW  921   1.217   5.210   3.269  0.1293 -0.0498 -0.1119
  109SOL    HW1  922   1.185   5.122   3.250  2.1130 -1.1084  1.2588
  109SOL    HW2  923   1.148   5.250   3.321 -0.4621 -1.0542 -0.1048
  109SOL     MW  924   1.204   5.204   3.273  0.3076 -0.3139  0.0645
  110SOL     OW  925   2.521   3.302   0.177 -0.8322 -0.3418 -0.1711
  110SOL    HW1  926   2.540   3.334   0.265 -1.7471 -1.0691  0.2992
  110SOL    HW2  927   2.433   3.335   0.158  0.0908  1.3869 -1.5627
  110SOL     MW  928   2.512   3.310   0.186 -0.8312 -0.2136 -0.2891
  111SOL     OW  929   4.619   0.196   2.658 -0.0091 -0.1766 -0.5307
  111SOL    HW1  930   4.554   0.128   2.642  0.4233 -0.8033  0.3023
  111SOL    HW2  931   4.695   0.149   2.693  0.8154  0.5687 -1.2921
  111SOL     MW  932   4.620   0.181   2.661  0.1518 -0.1614 -0.5215
  112SOL     OW  933   2.514   1.163   2.662  0.0645 -0.2986 -0.0191
  112SOL    HW1  934   2.567   1.099   2.709 -0.8287 -0.1639  1.1948
  112SOL    HW2  935   2.575   1.231   2.636  0.6687 -0.6720  0.4156
  112SOL     MW  936   2.529   1.163   2.665  0.0275 -0.3291  0.1919
  113SOL     OW  937   2.110   1.675   2.796 -0.6561 -0.0158  0.3969
  113SOL    HW1  938   2.111   1.581   2.817 -0.8673 -0.2693 -0.6949
  113SOL    HW2  939   2.059   1.715   2.866 -1.7913 -0.9118  0.1005
  113SOL     MW  940   2.104   1.668   2.808 -0.8285 -0.1630  0.2192
  114SOL     OW  941   2.185   0.563   1.923 -0.3205 -0.2256  0.6867
  114SOL    HW1  942   2.278   0.578   1.906 -0.5787  1.0470  0.3434
  114SOL    HW2  943   2.160   0.495   1.861  0.4993 -0.9707  1.1552
  114SOL     MW  944   2.193   0.556   1.913 -0.2486 -0.1581  0.7027
  115SOL     OW  945   3.202   4.996   4.736  0.2553 -0.8777  0.2537
  115SOL    HW1  946   3.184   4.907   4.707  0.3730 -1.1516  1.0381
  115SOL    HW2  947   3.206   4.991   4.831 -1.1119  0.2055  0.3919
  115SOL     MW  948   3.200   4.984   4.744  0.0953 -0.7741  0.3718
  116SOL     OW  949   2.372   1.977   5.189  0.4598 -0.1088  0.3576
  116SOL    HW1  950   2.347   1.999   5.279  0.9223 -1.5046  0.8370
  116SOL    HW2  951   2.318   2.034   5.134  0.5500  1.1293  1.5269
  116SOL     MW  952   2.362   1.987   5.193  0.5306 -0.1290  0.5687
  117SOL     OW  953   4.583   4.029   1.483 -0.0425 -0.4680 -0.0599
  117SOL    HW1  954   4.593   3.956   1.422 -0.6206 -0.2304 -0.4451
  117SOL    HW2  955   4.659   4.023   1.541 -0.8731 -2.2813  0.8827
  117SOL     MW  956   4.594   4.019   1.483 -0.2228 -0.6697  0.0114
  118SOL     OW  957   4.656   1.317   3.921 -0.0133 -0.0616 -0.1115
  118SOL    HW1  958   4.632   1.229   3.892  0.3286 -0.4910  0.8853
  118SOL    HW2  959   4.630   1.320   4.013  0.9342  0.5185  0.1500
  118SOL     MW  960   4.650   1.306   3.929  0.1518 -0.0423  0.0495
  119SOL     OW  961   1.392   3.393   3.205  0.1882  0.4169  0.3927
  119SOL    HW1  962   1.481   3.414   3.231 -0.3223  1.8382  1.0090
  119SOL    HW2  963   1.359   3.336   3.275  0.7756 -0.5758 -0.1149
  119SOL     MW  964   1.399   3.388   3.217  0.1980  0.4718  0.4066
  120SOL     OW  965   1.624   0.719   0.177 -0.6902  0.2734  0.5214
  120SOL    HW1  966   1.564   0.785   0.212  1.2205  1.8485  0.9563
  120SOL    HW2  967   1.707   0.766   0.166  0.9835 -2.2848  1.6807
  120SOL     MW  968   1.627   0.734   0.180 -0.2313  0.1476  0.7255
  121SOL     OW  969   3.097   0.343   1.321  0.4241  0.3542  0.4813
  121SOL    HW1  970   3.165   0.284   1.355  0.4560  1.2023  1.9252
  121SOL    HW2  971   3.030   0.285   1.286  1.4600 -0.5092 -0.0786
  121SOL     MW  972   3.097   0.328   1.321  0.5608  0.3522  0.5945
  122SOL     OW  973   2.718   3.372   0.674 -0.0350  0.5615 -0.1523
  122SOL    HW1  974   2.639   3.323   0.698  0.3609 -0.2375 -0.4547
  122SOL    HW2  975   2.762   3.388   0.757  2.0896 -3.4932 -0.4090
  122SOL     MW  976   2.713   3.368   0.687  0.2876 -0.0598 -0.2239
  123SOL     OW  977   1.736   2.652   3.100 -0.2449  0.4790  0.3098
  123SOL    HW1  978   1.702   2.564   3.117  0.8973 -0.1406 -0.5282
  123SOL    HW2  979   1.772   2.647   3.011  0.5736  1.5596  0.5732
  123SOL     MW  980   1.736   2.640   3.091  0.0061  0.5380  0.2362
  124SOL     OW  981   4.073   1.067   4.714  0.3470 -0.3253  0.1279
  124SOL    HW1  982   4.168   1.068   4.722  0.4815 -2.1540 -0.9060
  124SOL    HW2  983   4.053   1.142   4.657  1.4035 -1.4097 -1.7095
  124SOL     MW  984   4.083   1.077   4.708  0.4995 -0.6982 -0.2396
  125SOL     OW  985   4.848   1.124   0.531  0.3975  0.3321  0.4792
  125SOL    HW1  986   4.792   1.194   0.498 -0.1767 -0.2823  0.1300
  125SOL    HW2  987   4.936   1.145   0.497 -0.0194  0.1760 -0.7345
  125SOL     MW  988   4.852   1.136   0.522  0.2707  0.2334  0.2792
  126SOL     OW  989   1.493   2.744   0.665  0.1095  0.4622 -0.2184
  126SOL    HW1  990   1.566   2.803   0.651  0.0619  0.5599 -0.0537
  126SOL    HW2  991   1.488   2.733   0.760 -0.7859  1.3332 -0.1618
  126SOL     MW  992   1.502   2.750   0.675 -0.0112  0.5862 -0.1900
  127SOL     OW  993   5.239   0.775   5.129  0.0252 -0.2308 -0.6222
  127SOL    HW1  994   5.159   0.737   5.093 -0.1997  0.0411 -0.4103
  127SOL    HW2  995   5.213   0.862   5.160  0.3778 -0.1812 -0.4632
  127SOL     MW  996   5.226   0.781   5.129  0.0416 -0.1896 -0.5747
  128SOL     OW  997   0.032   4.428   3.900 -0.1635 -0.1489  0.4915
  128SOL    HW1  998  -0.019   4.347   3.892 -0.8446  0.3197 -0.0329
  128SOL    HW2  999  -0.030   4.491   3.937  0.1802  0.2899  0.3166
  128SOL     MW 1000   0.017   4.426   3.903 -0.2067 -0.0328  0.4019
  129SOL     OW 1001   0.866   4.507   1.331 -0.7558 -0.0025  0.2267
  129SOL    HW1 1002   0.804   4.452   1.380 -0.8143 -0.0582  0.0905
  129SOL    HW2 1003   0.854   4.595   1.366 -2.5914  0.4431 -1.4111
  129SOL     MW 1004   0.856   4.511   1.342 -0.9982  0.0474 -0.0004
  130SOL     OW 1005   5.128   2.135   5.283  0.5516  0.5376  0.0983
  130SOL    HW1 1006   5.035   2.158   5.283  0.1348 -1.0486  0.7554
  130SOL    HW2 1007   5.163   2.175   5.203 -0.4722  1.9607  0.3401
  130SOL     MW 1008   5.121   2.143   5.273  0.3672  0.5167  0.2133
  131SOL     OW 1009   2.907   4.982   0.145 -0.0921  0.7970  0.2280
  131SOL    HW1 1010   2.819   5.016   0.126 -0.0553  0.6382 -0.2206
  131SOL    HW2 1011   2.903   4.889   0.123  0.5091  1.0221 -0.8820
  131SOL     MW 1012   2.895   4.975   0.140 -0.0104  0.8055  0.0284
  132SOL     OW 1013   4.972   1.301   1.017 -0.0841  0.4817  0.4795
  132SOL    HW1 1014   5.056   1.345   1.034 -0.3554  1.6476 -1.0573
  132SOL    HW2 1015   4.988   1.251   0.936 -0.4948 -0.3503  0.9085
  132SOL     MW 1016   4.985   1.300   1.008 -0.1714  0.5245  0.3377
  133SOL     OW 1017   1.102   1.547   1.456  0.1050  0.4545 -0.5103
  133SOL    HW1 1018   1.020   1.566   1.502  0.2707 -1.6305  0.6955
  133SOL    HW2 1019   1.077   1.540   1.364 -1.2100 -0.8543 -0.0677
  133SOL     MW 1020   1.088   1.549   1.451 -0.0421  0.0201 -0.2993
  134SOL     OW 1021   1.326   0.461   4.268  0.0935 -0.0626  0.2968
  134SOL    HW1 1022   1.253   0.485   4.326  0.2045  3.0407 -0.7666
  134SOL    HW2 1023   1.284   0.444   4.183  0.4192 -0.0754  0.1400
  134SOL     MW 1024   1.311   0.462   4.264  0.1494  0.3331  0.1406
  135SOL     OW 1025   4.868   4.104   1.292 -0.4869 -0.0919  0.2953
  135SOL    HW1 1026   4.821   4.158   1.355 -0.7608 -2.1781  1.9162
  135SOL    HW2 1027   4.897   4.028   1.342  2.0576 -0.2698 -1.3577
  135SOL     MW 1028   4.866   4.101   1.307 -0.1962 -0.3817  0.2912
  136SOL     OW 1029   4.006   3.700   4.841 -0.0698 -0.0512 -0.1546
  136SOL    HW1 1030   4.054   3.733   4.917 -0.0699 -1.6381  0.5280
  136SOL    HW2 1031   3.919   3.677   4.874 -0.6816  0.9660 -1.0060
  136SOL     MW 1032   4.001   3.702   4.855 -0.1481 -0.1241 -0.1762
  137SOL     OW 1033   4.215   2.129   0.777 -0.1741  0.4848  0.1831
  137SOL    HW1 1034   4.160   2.109   0.853  0.0720 -0.7610  0.0548
  137SOL    HW2 1035   4.298   2.084   0.796 -0.3168 -0.3382 -1.0951
  137SOL     MW 1036   4.219   2.120   0.789 -0.1609  0.2200  0.0031
  138SOL     OW 1037   1.438   0.650   5.090 -0.4342 -0.0875  0.7065
  138SOL    HW1 1038   1.382   0.726   5.105  2.2554  1.6483  2.3786
  138SOL    HW2 1039   1.499   0.678   5.022  2.2957  0.3132  3.1902
  138SOL     MW 1040   1.438   0.664   5.083  0.2595  0.1860  1.2385
  139SOL     OW 1041   2.431   1.681   0.667  0.7373  0.1909  0.2372
  139SOL    HW1 1042   2.517   1.689   0.626  0.6142 -0.0144 -0.0597
  139SOL    HW2 1043   2.379   1.751   0.628  0.2775 -0.7304 -0.8140
  139SOL     MW 1044   2.435   1.691   0.657  0.6627  0.0467  0.0646
  140SOL     OW 1045   1.672   4.835   1.517 -0.1244  0.4117  0.2728
  140SOL    HW1 1046   1.658   4.769   1.586  1.1923  0.9277  1.0419
  140SOL    HW2 1047   1.624   4.912   1.547 -0.0955  0.4226  0.2920
  140SOL     MW 1048   1.664   4.836   1.530  0.0479  0.4792  0.3737
  141SOL     OW 1049   0.649   4.109   5.185  0.2807  0.3344  0.0884
  141SOL    HW1 1050   0.583   4.153   5.239  2.0210 -0.8845  3.3266
  141SOL    HW2 1051   0.680   4.177   5.125 -1.2254  1.9093  1.0427
  141SOL     MW 1052   0.644   4.123   5.184  0.3107  0.3800  0.6251
  142SOL     OW 1053   3.501   3.047   2.834  0.1189  0.5052  0.4620
  142SOL    HW1 1054   3.561   3.013   2.768  1.5795 -0.3329  2.1820
  142SOL    HW2 1055   3.430   2.984   2.837 -0.2577  0.8516 -0.7005
  142SOL     MW 1056   3.500   3.035   2.826  0.2576  0.4422  0.5334
  143SOL     OW 1057   3.018   1.814   0.402  0.1458  0.2904 -0.6198
  143SOL    HW1 1058   2.951   1.846   0.342 -1.4512 -0.2824  0.8140
  143SOL    HW2 1059   3.045   1.730   0.365 -1.6604 -0.6108  0.0530
  143SOL     MW 1060   3.013   1.807   0.389 -0.2899  0.1017 -0.3501
  144SOL     OW 1061   3.208   4.207   0.872 -0.3223 -0.5825 -0.0381
  144SOL    HW1 1062   3.238   4.293   0.845 -0.1913 -0.8871 -0.8861
  144SOL    HW2 1063   3.224   4.151   0.796 -0.7101 -1.2822  0.3867
  144SOL     MW 1064   3.214   4.211   0.859 -0.3551 -0.7111 -0.0923
  145SOL     OW 1065   4.450   4.280   3.665 -0.0037  0.0581 -0.1725
  145SOL    HW1 1066   4.512   4.350   3.685  0.4720 -0.4260  0.0523
  145SOL    HW2 1067   4.482   4.242   3.582  1.6016 -1.9850  1.3273
  145SOL     MW 1068   4.462   4.284   3.657  0.2627 -0.2654  0.0483
  146SOL     OW 1069   4.382   0.861   3.162  0.1292  0.2807  0.3111
  146SOL    HW1 1070   4.373   0.826   3.074  2.6776 -1.6187  0.7589
  146SOL    HW2 1071   4.314   0.929   3.168  0.3369  0.8918 -3.2992
  146SOL     MW 1072   4.372   0.865   3.151  0.4820  0.1158 -0.0938
  147SOL     OW 1073   4.806   1.790   3.263 -0.1858 -0.7131  0.2320
  147SOL    HW1 1074   4.864   1.796   3.187  1.2123  2.7073  1.4756
  147SOL    HW2 1075   4.847   1.846   3.329 -2.6804 -1.6282  2.6442
  147SOL     MW 1076   4.818   1.798   3.262 -0.3262 -0.3924  0.7000
  148SOL     OW 1077   3.595   4.629   3.859 -0.1449  0.6115 -0.4148
  148SOL    HW1 1078   3.553   4.574   3.792  0.6871  0.8615 -1.1659
  148SOL    HW2 1079   3.574   4.718   3.834 -0.7510  0.6671  0.2945
  148SOL     MW 1080   3.587   4.633   3.847 -0.1160  0.6506 -0.4201
  149SOL     OW 1081   2.530   0.311   4.359 -0.1628 -0.2781 -0.0005
  149SOL    HW1 1082   2.603   0.353   4.404  0.0507 -1.0468  0.3969
  149SOL    HW2 1083   2.459   0.312   4.423 -0.8112  1.3354 -0.7286
  149SOL     MW 1084   2.530   0.316   4.373 -0.2185 -0.1699 -0.0428
  150SOL     OW 1085   4.464   2.429   4.648 -0.9160 -0.3093 -0.2066
  150SOL    HW1 1086   4.468   2.387   4.734  3.1606 -0.2044 -0.2787
  150SOL    HW2 1087   4.407   2.505   4.662 -0.3074 -0.2662  2.4304
  150SOL     MW 1088   4.457   2.433   4.661 -0.3162 -0.2903  0.1217
  151SOL     OW 1089   4.511   4.359   0.794 -0.3431 -0.0251 -0.2279
  151SOL    HW1 1090   4.546   4.447   0.787 -3.4708  1.3102  0.2679
  151SOL    HW2 1091   4.418   4.371   0.811 -0.4433 -3.3708  2.2596
  151SOL     MW 1092   4.504   4.372   0.795 -0.7563 -0.2824  0.1540
  152SOL     OW 1093   1.306   4.101   2.771  0.1561  0.1911 -0.1529
  152SOL    HW1 1094   1.214   4.076   2.768  0.0986  0.3650  0.1637
  152SOL    HW2 1095   1.325   4.112   2.864  0.3553  0.6726 -0.2480
  152SOL     MW 1096   1.297   4.100   2.782  0.1742  0.2750 -0.1246
  153SOL     OW 1097   4.329   5.379   4.610  0.0978  0.2968  0.8353
  153SOL    HW1 1098   4.396   5.381   4.678 -0.2523  0.1969  1.1904
  153SOL    HW2 1099   4.376   5.397   4.529  0.5866 -0.0084  1.0482
  153SOL     MW 1100   4.343   5.382   4.609  0.1156  0.2450  0.9080
  154SOL     OW 1101   4.543   3.400   4.138  0.5897 -0.3134 -0.1649
  154SOL    HW1 1102   4.485   3.372   4.209  0.2536 -2.1766 -1.1645
  154SOL    HW2 1103   4.530   3.495   4.133  0.6470 -0.1530  2.2808
  154SOL     MW 1104   4.534   3.409   4.146  0.5540 -0.5314  0.0202
  155SOL     OW 1105   2.487   1.100   3.857 -0.1370 -0.2758 -0.1038
  155SOL    HW1 1106   2.525   1.108   3.945  0.8449 -0.2773 -0.5249
  155SOL    HW2 1107   2.494   1.007   3.837  0.3354 -0.1601 -0.4872
  155SOL     MW 1108   2.493   1.089   3.866  0.0491 -0.2612 -0.2068
  156SOL     OW 1109   5.317   5.292   4.857 -0.2372 -0.0843 -0.6471
  156SOL    HW1 1110   5.358   5.311   4.942  0.4948  1.3804 -1.3177
  156SOL    HW2 1111   5.225   5.316   4.870 -0.1690 -0.0622 -0.1891
  156SOL     MW 1112   5.310   5.298   4.870 -0.1348  0.1060 -0.6743
  157SOL     OW 1113   1.553   4.387   2.717 -0.1683 -0.9405 -0.4379
  157SOL    HW1 1114   1.616   4.323   2.750 -1.0257 -1.0724  0.9670
  157SOL    HW2 1115   1.604   4.469   2.710 -0.5246 -0.2763  3.6248
  157SOL     MW 1116   1.568   4.390   2.721 -0.3237 -0.8724  0.2620
  158SOL     OW 1117   5.220   5.324   4.385 -0.4600 -0.2527 -0.3943
  158SOL    HW1 1118   5.208   5.417   4.402 -2.4001 -0.3991 -0.7991
  158SOL    HW2 1119   5.145   5.282   4.428 -0.0007 -1.5496 -0.8300
  158SOL     MW 1120   5.209   5.331   4.392 -0.6495 -0.4374 -0.5019
  159SOL     OW 1121   1.577   0.985   4.655  0.5350 -1.0901 -0.2963
  159SOL    HW1 1122   1.573   0.975   4.750 -1.4827 -2.9589 -0.5416
  159SOL    HW2 1123   1.489   1.016   4.630  1.5739  1.1074 -1.3997
  159SOL     MW 1124   1.565   0.988   4.664  0.4097 -1.0480 -0.4690
  160SOL     OW 1125   2.493   1.694   5.135  0.0840  0.1646  0.0507
  160SOL    HW1 1126   2.538   1.620   5.095  1.4795  0.8580  0.2971
  160SOL    HW2 1127   2.430   1.722   5.069  0.9295  0.0054 -0.8461
  160SOL     MW 1128   2.491   1.688   5.121  0.3709  0.2330 -0.0326
  161SOL     OW 1129   3.175   3.001   0.724 -0.4402  0.4227 -0.2340
  161SOL    HW1 1130   3.096   2.992   0.777  1.1640 -1.5587  1.8717
  161SOL    HW2 1131   3.160   2.943   0.649 -1.5181  1.1047 -0.5731
  161SOL     MW 1132   3.163   2.992   0.721 -0.3728  0.2564 -0.0078
  162SOL     OW 1133   4.216   4.228   3.812  0.5863  0.2247  0.0673
  162SOL    HW1 1134   4.178   4.307   3.851 -0.0133 -0.9438  1.9066
  162SOL    HW2 1135   4.297   4.259   3.771  0.3741  1.8064  0.7782
  162SOL     MW 1136   4.222   4.242   3.812  0.4824  0.2776  0.3938
  163SOL     OW 1137   3.443   2.320   3.638 -0.1269 -0.5735  0.0267
  163SOL    HW1 1138   3.427   2.397   3.693 -1.8791 -2.2596  1.9584
  163SOL    HW2 1139   3.537   2.305   3.645  0.0219  0.6029  0.7196
  163SOL     MW 1140   3.453   2.328   3.646 -0.3322 -0.6388  0.3627
  164SOL     OW 1141   4.851   3.220   2.878  0.5530  0.1885  0.9457
  164SOL    HW1 1142   4.784   3.163   2.842  0.0102  0.2216  1.8966
  164SOL    HW2 1143   4.829   3.228   2.971  1.4886  0.7270  1.1291
  164SOL     MW 1144   4.840   3.214   2.885  0.6033  0.2617  1.0909
  165SOL     OW 1145   1.045   4.094   1.967  0.4250  0.6650  0.3387
  165SOL    HW1 1146   0.950   4.100   1.957  0.6116  0.1115 -2.2603
  165SOL    HW2 1147   1.059   4.014   2.017 -0.5655  2.4365  3.6033
  165SOL     MW 1148   1.035   4.085   1.972  0.3221  0.8209  0.4239
  166SOL     OW 1149   2.990   3.218   1.477 -0.2395 -0.2331 -0.4475
  166SOL    HW1 1150   2.941   3.168   1.412  0.3512  0.9536 -1.8243
  166SOL    HW2 1151   3.055   3.157   1.511 -0.0804 -0.6387 -1.4902
  166SOL     MW 1152   2.992   3.204   1.473 -0.1435 -0.1331 -0.7572
  167SOL     OW 1153   4.292   1.727   5.328 -0.1873 -0.6122  0.4686
  167SOL    HW1 1154   4.268   1.640   5.360  0.4031  0.0030  2.7271
  167SOL    HW2 1155   4.384   1.736   5.351 -0.0377  0.3039 -0.4729
  167SOL     MW 1156   4.300   1.717   5.335 -0.0926 -0.4161  0.6372
  168SOL     OW 1157   2.859   4.784   2.560  0.4069  0.6495 -0.1923
  168SOL    HW1 1158   2.908   4.864   2.578  2.2264 -0.5099  0.2018
  168SOL    HW2 1159   2.794   4.779   2.629  1.7362  0.6764  1.0905
  168SOL     MW 1160   2.857   4.793   2.571  0.8100  0.5045  0.0224
  169SOL     OW 1161   1.474   2.539   1.658  0.2357 -0.1606 -0.3348
  169SOL    HW1 1162   1.456   2.538   1.752  1.3509  0.5960 -0.1016
  169SOL    HW2 1163   1.473   2.447   1.632  1.7185 -0.5160  0.7878
  169SOL     MW 1164   1.472   2.527   1.666  0.5683 -0.1093 -0.1612
  170SOL     OW 1165   4.623   4.526   0.252 -0.0457  0.0006 -0.1603
  170SOL    HW1 1166   4.693   4.475   0.211 -1.6105 -2.4828  0.1209
  170SOL    HW2 1167   4.579   4.570   0.179  0.6677  0.1239 -0.5220
  170SOL     MW 1168   4.627   4.525   0.238 -0.1547 -0.3015 -0.1706
  171SOL     OW 1169   4.500   3.068   3.834 -0.1973  0.0935 -0.1553
  171SOL    HW1 1170   4.541   3.061   3.748 -1.4165  0.2130 -0.7468
  171SOL    HW2 1171   4.487   2.977   3.861  0.6022  0.0509  0.1160
  171SOL     MW 1172   4.504   3.055   3.827 -0.2511  0.1033 -0.1963
  172SOL     OW 1173   4.164   1.244   1.497 -0.1284  0.5349 -0.6833
  172SOL    HW1 1174   4.222   1.237   1.421 -0.2976  0.1339 -0.7795
  172SOL    HW2 1175   4.088   1.190   1.474  0.7411 -1.3127  0.6190
  172SOL     MW 1176   4.162   1.236   1.484 -0.0388  0.2470 -0.5289
  173SOL     OW 1177   0.500   1.886   3.754  0.3636 -0.2447 -0.2821
  173SOL    HW1 1178   0.485   1.830   3.830  0.4836 -0.4962 -0.4422
  173SOL    HW2 1179   0.435   1.858   3.690  0.0685  0.1661 -0.1673
  173SOL     MW 1180   0.490   1.876   3.755  0.3412 -0.2243 -0.2879
  174SOL     OW 1181   0.101   4.212   4.841  0.0137  0.1663 -0.1522
  174SOL    HW1 1182   0.016   4.254   4.830 -1.7091 -2.9764  0.3322
  174SOL    HW2 1183   0.104   4.189   4.934  0.1616 -2.1197 -0.6855
  174SOL     MW 1184   0.090   4.214   4.852 -0.1879 -0.5286 -0.1585
  175SOL     OW 1185   1.322   4.226   0.093  0.1567 -0.1044  0.0718
  175SOL    HW1 1186   1.254   4.195   0.033  1.8450 -1.4633 -1.1769
  175SOL    HW2 1187   1.279   4.295   0.145 -1.8519 -0.2091 -1.4115
  175SOL     MW 1188   1.308   4.231   0.092  0.1157 -0.2918 -0.2779
  176SOL     OW 1189   4.148   3.648   2.659  0.7201  0.1791 -0.7345
  176SOL    HW1 1190   4.085   3.700   2.710  1.3575  1.4419 -1.2207
  176SOL    HW2 1191   4.233   3.668   2.698  0.7959 -1.8552  0.2002
  176SOL     MW 1192   4.151   3.657   2.671  0.8114  0.0803 -0.6771
  177SOL     OW 1193   1.450   1.617   3.554  0.0605  0.0507  0.1405
  177SOL    HW1 1194   1.449   1.522   3.543 -3.7240  0.1239 -0.7948
  177SOL    HW2 1195   1.432   1.631   3.647  0.0545 -0.1257  0.1651
  177SOL     MW 1196   1.448   1.607   3.565 -0.4248  0.0375  0.0239
  178SOL     OW 1197   0.022   3.336   0.185  0.2417  0.0789 -0.7397
  178SOL    HW1 1198   0.048   3.245   0.198  1.8373  0.4034 -1.5405
  178SOL    HW2 1199  -0.074   3.334   0.188  0.2576 -1.6435 -0.8619
  178SOL     MW 1200   0.013   3.324   0.187  0.4480 -0.1000 -0.8578
  179SOL     OW 1201   2.948   2.740   1.276  0.5925  0.3971  0.6003
  179SOL    HW1 1202   3.027   2.714   1.227 -0.0221  0.0994 -0.2336
  179SOL    HW2 1203   2.958   2.834   1.289  0.7108  0.4994 -0.1905
  179SOL     MW 1204   2.960   2.748   1.272  0.5289  0.3720  0.3923
  180SOL     OW 1205   4.355   1.409   3.226  0.4917  0.0230 -0.3757
  180SOL    HW1 1206   4.383   1.443   3.311  3.9502  0.5013 -1.6471
  180SOL    HW2 1207   4.324   1.485   3.178  2.7398  0.5187 -1.1042
  180SOL     MW 1208   4.354   1.423   3.231  1.2222  0.1477 -0.6317
  181SOL     OW 1209   4.259   3.098   3.748  0.3063  0.1906  0.2628
  181SOL    HW1 1210   4.198   3.082   3.820 -0.6077  1.8053 -0.1222
  181SOL    HW2 1211   4.346   3.096   3.788  0.0604 -2.4768  0.7664
  181SOL     MW 1212   4.262   3.096   3.762  0.1578  0.0559  0.2780
  182SOL     OW 1213   1.399   0.427   1.772 -0.5625 -0.0280 -0.2688
  182SOL    HW1 1214   1.438   0.508   1.807 -2.2128  0.5317  0.3096
  182SOL    HW2 1215   1.432   0.422   1.682 -0.0808  1.0470 -0.1654
  182SOL     MW 1216   1.408   0.437   1.765 -0.7121  0.1813 -0.1815
  183SOL     OW 1217   0.000   0.794   3.615  0.4372 -0.0274  0.4571
  183SOL    HW1 1218   0.087   0.824   3.640  0.3520  0.9314 -0.3917
  183SOL    HW2 1219  -0.047   0.786   3.698  1.9935 -2.6992  1.1516
  183SOL     MW 1220   0.005   0.796   3.629  0.6255 -0.2467  0.4374
  184SOL     OW 1221   5.228   4.881   3.845 -0.2391 -0.0817 -0.4211
  184SOL    HW1 1222   5.312   4.926   3.856 -0.0671 -0.2885 -0.9405
  184SOL    HW2 1223   5.238   4.798   3.892 -0.7403  0.6438  1.0159
  184SOL     MW 1224   5.240   4.876   3.853 -0.2812 -0.0153 -0.3036
  185SOL     OW 1225   1.657   1.522   3.782  0.4253 -0.2883  0.6185
  185SOL    HW1 1226   1.666   1.615   3.764  1.0997  0.0084  2.3665
  185SOL    HW2 1227   1.577   1.496   3.737  0.4309  1.0509 -0.1826
  185SOL     MW 1228   1.648   1.530   3.774  0.5123 -0.0789  0.7397
  186SOL     OW 1229   5.320   3.900   2.340  0.3230  0.1401  0.4328
  186SOL    HW1 1230   5.273   3.944   2.411  0.2259  0.8922 -0.0910
  186SOL    HW2 1231   5.251   3.863   2.285  0.2521  2.5179 -1.1573
  186SOL     MW 1232   5.305   3.901   2.342  0.3015  0.5407  0.1622
  187SOL     OW 1233   0.345   1.999   4.625  0.3835  0.3092 -0.4991
  187SOL    HW1 1234   0.355   2.094   4.630  1.0662  0.2471 -0.5916
  187SOL    HW2 1235   0.291   1.976   4.700 -0.6409  0.8847 -1.0612
  187SOL     MW 1236   0.340   2.008   4.635  0.3398  0.3749 -0.5829
  188SOL     OW 1237   1.010   5.154   0.108  0.1320  0.2921  0.3474
  188SOL    HW1 1238   1.039   5.077   0.157  0.0594 -0.0675 -0.1749
  188SOL    HW2 1239   0.920   5.134   0.083 -0.8081  1.6336  2.4436
  188SOL     MW 1240   1.002   5.142   0.111  0.0023  0.4178  0.5489
  189SOL     OW 1241   0.970   0.469   2.785  0.0442 -0.8996 -0.0073
  189SOL    HW1 1242   1.042   0.451   2.724  0.6397 -0.0278  0.4372
  189SOL    HW2 1243   0.915   0.532   2.738  0.0051 -0.9339 -0.0079
  189SOL     MW 1244   0.972   0.475   2.771  0.1154 -0.7924  0.0496
  190SOL     OW 1245   0.898   3.713   3.028 -0.0488 -0.6047  0.1531
  190SOL    HW1 1246   0.851   3.796   3.039  0.3672 -0.4493  0.7897
  190SOL    HW2 1247   0.980   3.737   2.986  0.6797 -0.4988  1.5918
  190SOL     MW 1248   0.902   3.727   3.024  0.0977 -0.5713  0.4187
  191SOL     OW 1249   2.117   3.999   1.559 -0.0706  0.0141 -0.2736
  191SOL    HW1 1250   2.046   4.005   1.495  1.3568 -1.1128 -2.0210
  191SOL    HW2 1251   2.097   4.066   1.624 -1.1713  1.7188 -2.3203
  191SOL     MW 1252   2.106   4.008   1.559 -0.0288  0.0880 -0.7593
  192SOL     OW 1253   0.875   0.285   4.834 -0.2087 -0.2477  0.4612
  192SOL    HW1 1254   0.957   0.306   4.788 -0.0648 -0.5338  0.5874
  192SOL    HW2 1255   0.852   0.365   4.880 -2.1484  1.1815 -2.8219
  192SOL     MW 1256   0.883   0.298   4.834 -0.4386 -0.1014  0.0571
  193SOL     OW 1257   4.819   2.334   1.061  0.0185  0.7394 -0.0432
  193SOL    HW1 1258   4.815   2.343   0.966 -1.2022 -2.1840 -0.2964
  193SOL    HW2 1259   4.795   2.421   1.093 -1.1437  1.3408 -2.3997
  193SOL     MW 1260   4.815   2.347   1.053 -0.2865  0.4422 -0.3773
  194SOL     OW 1261   2.641   4.727   4.334 -0.1765 -0.1268  0.2552
  194SOL    HW1 1262   2.644   4.706   4.241  1.4493  0.3825  0.1797
  194SOL    HW2 1263   2.594   4.654   4.374 -0.8072 -0.3901 -0.9464
  194SOL     MW 1264   2.636   4.715   4.327 -0.0491 -0.0953  0.0918
  195SOL     OW 1265   2.419   3.328   1.168 -0.1643 -0.2782 -0.5492
  195SOL    HW1 1266   2.416   3.237   1.197  0.1640 -0.6705 -1.7009
  195SOL    HW2 1267   2.471   3.373   1.235  0.3197 -1.0924 -0.3678
  195SOL     MW 1268   2.426   3.322   1.180 -0.0604 -0.4327 -0.6734
  196SOL     OW 1269   2.609   1.201   1.408 -0.4993 -0.2280  0.2726
  196SOL    HW1 1270   2.536   1.238   1.359  0.1039 -0.3061 -0.6952
  196SOL    HW2 1271   2.653   1.276   1.446  0.5310  0.0314 -1.4192
  196SOL     MW 1272   2.605   1.215   1.407 -0.2902 -0.2048 -0.0678
  197SOL     OW 1273   1.836   4.364   0.249  0.2765 -0.1354  0.4090
  197SOL    HW1 1274   1.799   4.360   0.161 -0.6245  0.3514  0.7579
  197SOL    HW2 1275   1.898   4.438   0.246 -0.4633  0.4925  0.4413
  197SOL     MW 1276   1.839   4.373   0.238  0.0665  0.0073  0.4578
  198SOL     OW 1277   0.489   1.992   0.545 -0.0820  0.1479  0.3755
  198SOL    HW1 1278   0.562   1.992   0.607  0.5424  1.1054 -0.3470
  198SOL    HW2 1279   0.481   1.901   0.518 -0.0051 -0.1849  1.4428
  198SOL     MW 1280   0.497   1.980   0.550  0.0078  0.2279  0.4196
  199SOL     OW 1281   3.612   4.496   2.736  0.0857 -0.2782 -0.4282
  199SOL    HW1 1282   3.525   4.532   2.722  0.6336  1.2503 -0.0516
  199SOL    HW2 1283   3.629   4.511   2.830  0.7596 -0.5149 -0.5111
  199SOL     MW 1284   3.603   4.503   2.747  0.2421 -0.1129 -0.3906
  200SOL     OW 1285   3.237   4.907   2.243  0.4460  0.3450  1.0344
  200SOL    HW1 1286   3.146   4.928   2.220  0.4152 -0.5503  0.2951
  200SOL    HW2 1287   3.285   4.912   2.160  0.8056 -0.5035  1.1807
  200SOL     MW 1288   3.231   4.910   2.230  0.4881  0.1218  0.9585
  201SOL     OW 1289   5.016   0.751   3.587  0.5370  0.5601 -0.5375
  201SOL    HW1 1290   4.941   0.803   3.615  0.8430  0.6204  0.1763
  201SOL    HW2 1291   5.079   0.758   3.659  0.1770 -1.6167  0.0136
  201SOL     MW 1292   5.015   0.758   3.600  0.5301  0.2891 -0.3756
  202SOL     OW 1293   3.914   2.030   4.052 -0.6305  0.0176 -0.3477
  202SOL    HW1 1294   3.950   2.003   4.137 -1.5137 -0.1700 -0.0210
  202SOL    HW2 1295   3.914   1.950   4.000 -0.2826  0.0861 -0.4512
  202SOL     MW 1296   3.918   2.016   4.056 -0.6990  0.0023 -0.3191
  203SOL     OW 1297   1.713   1.481   2.697 -0.5067 -0.2771 -0.3762
  203SOL    HW1 1298   1.682   1.470   2.787 -1.3811  1.5530 -0.4223
  203SOL    HW2 1299   1.642   1.447   2.643 -0.9220  0.6306 -0.4091
  203SOL     MW 1300   1.700   1.476   2.702 -0.6718  0.0734 -0.3863
  204SOL     OW 1301   3.142   3.791   2.057  0.3305 -0.1459 -0.5100
  204SOL    HW1 1302   3.181   3.790   2.145  0.1002  2.0240 -0.3417
  204SOL    HW2 1303   3.144   3.700   2.028 -1.4400 -1.2330  2.5556
  204SOL     MW 1304   3.147   3.779   2.065  0.0744 -0.0073 -0.0960
  205SOL     OW 1305   0.751   2.421   3.022  0.3466  0.4336 -1.1766
  205SOL    HW1 1306   0.703   2.503   3.035  1.3557  1.0937 -1.6050
  205SOL    HW2 1307   0.794   2.405   3.106  0.8084  0.7657 -1.3517
  205SOL     MW 1308   0.750   2.429   3.035  0.5349  0.5606 -1.2538
  206SOL     OW 1309   0.151   0.251   2.868 -0.6586 -0.0958 -0.0511
  206SOL    HW1 1310   0.087   0.282   2.932 -1.3118 -3.4348  1.0165
  206SOL    HW2 1311   0.103   0.248   2.785 -0.9515  0.4829  0.0961
  206SOL     MW 1312   0.136   0.255   2.866 -0.7797 -0.4492  0.1044
  207SOL     OW 1313   4.369   1.598   2.426 -0.3351 -0.5627 -0.0186
  207SOL    HW1 1314   4.335   1.587   2.515 -2.1119 -0.1922 -0.6420
  207SOL    HW2 1315   4.452   1.644   2.438  0.4927 -2.4008  1.5998
  207SOL     MW 1316   4.375   1.602   2.439 -0.4566 -0.7506  0.1088
  208SOL     OW 1317   0.114   4.369   0.801  0.6807 -0.3565 -0.2981
  208SOL    HW1 1318   0.046   4.395   0.739  1.9082  1.5364 -0.8971
  208SOL    HW2 1319   0.084   4.286   0.836 -1.8139  0.3120 -0.7480
  208SOL     MW 1320   0.101   4.362   0.797  0.5185 -0.0286 -0.4324
  209SOL     OW 1321   2.378   2.494   4.232 -0.7302 -0.1616 -0.0953
  209SOL    HW1 1322   2.426   2.426   4.280 -0.8955 -0.4261 -0.3055
  209SOL    HW2 1323   2.418   2.494   4.145 -0.3451  0.4054  0.0784
  209SOL     MW 1324   2.389   2.485   4.227 -0.7020 -0.1229 -0.1000
  210SOL     OW 1325   2.490   4.194   2.778  0.0460  0.0520 -0.2271
  210SOL    HW1 1326   2.458   4.106   2.759  0.1833  0.0702 -0.5479
  210SOL    HW2 1327   2.427   4.229   2.841 -1.7104  0.8056 -2.3143
  210SOL     MW 1328   2.477   4.187   2.784 -0.1613  0.1508 -0.5354
  211SOL     OW 1329   1.853   3.022   4.790 -1.0319  0.1250 -1.3237
  211SOL    HW1 1330   1.852   2.962   4.864  0.0015  1.2580 -0.3460
  211SOL    HW2 1331   1.794   3.093   4.816 -1.4367  0.0427 -2.0124
  211SOL     MW 1332   1.845   3.024   4.803 -0.9514  0.2595 -1.2867
  212SOL     OW 1333   2.316   0.570   2.734 -0.3982 -0.4017  0.1242
  212SOL    HW1 1334   2.298   0.584   2.641  0.3291  1.2849  0.2079
  212SOL    HW2 1335   2.244   0.614   2.779 -1.1293 -1.8325  0.3489
  212SOL     MW 1336   2.305   0.578   2.728 -0.3987 -0.3690  0.1637
  213SOL     OW 1337   3.590   5.030   3.322 -0.1933 -0.1880  0.3242
  213SOL    HW1 1338   3.674   5.008   3.282 -0.8879 -2.1644 -0.0787
  213SOL    HW2 1339   3.525   4.997   3.261 -1.2836  0.7152  0.9723
  213SOL     MW 1340   3.592   5.023   3.309 -0.4218 -0.3254  0.3556
  214SOL     OW 1341   2.923   2.980   0.260  0.8792  0.4517 -0.6114
  214SOL    HW1 1342   2.917   3.070   0.293 -2.1879 -0.6855  2.2124
  214SOL    HW2 1343   2.945   2.928   0.338  0.0510 -1.5254 -1.6634
  214SOL     MW 1344   2.925   2.985   0.274  0.3805  0.0530 -0.3846
  215SOL     OW 1345   4.792   3.895   3.163 -0.0814 -0.6825 -0.3840
  215SOL    HW1 1346   4.883   3.868   3.155  0.5906  0.6080  2.1473
  215SOL    HW2 1347   4.785   3.971   3.106 -0.0490 -1.8127 -1.9158
  215SOL     MW 1348   4.803   3.902   3.155  0.0088 -0.6620 -0.2560
  216SOL     OW 1349   1.293   2.814   3.177 -0.0044  0.4214 -0.3560
  216SOL    HW1 1350   1.222   2.750   3.174 -0.7697  1.1916  0.7923
  216SOL    HW2 1351   1.277   2.863   3.258  1.1714  1.3731 -0.6897
  216SOL     MW 1352   1.282   2.812   3.187  0.0481  0.6419 -0.2517
  217SOL     OW 1353   1.798   1.402   0.411 -0.2775  0.9901 -0.5275
  217SOL    HW1 1354   1.884   1.383   0.373 -0.4767  1.8668 -1.4434
  217SOL    HW2 1355   1.818   1.453   0.490  0.0746  0.4726 -0.2759
  217SOL     MW 1356   1.812   1.406   0.416 -0.2580  1.0361 -0.6126
  218SOL     OW 1357   4.816   3.927   1.646 -0.2867  0.1745  0.5507
  218SOL    HW1 1358   4.884   3.893   1.588 -1.6066 -1.0729 -0.2904
  218SOL    HW2 1359   4.836   4.021   1.653  0.9966 -0.0095 -0.4015
  218SOL     MW 1360   4.827   3.935   1.639 -0.2914 -0.0087  0.3211
  219SOL     OW 1361   2.111   2.769   3.081 -0.4548  0.2648  0.4003
  219SOL    HW1 1362   2.107   2.818   3.163  1.8873 -0.4790  1.0166
  219SOL    HW2 1363   2.188   2.711   3.092 -0.2379  0.0126 -2.2158
  219SOL     MW 1364   2.121   2.768   3.093 -0.1272  0.1373  0.1443
  220SOL     OW 1365   2.571   5.042   0.289 -0.3122  0.5655  0.0900
  220SOL    HW1 1366   2.481   5.066   0.312 -0.2179  2.1301 -1.0170
  220SOL    HW2 1367   2.626   5.095   0.346 -0.0690 -1.3465  1.6699
  220SOL     MW 1368   2.566   5.052   0.299 -0.2690  0.5210  0.1506
  221SOL     OW 1369   1.784   3.193   2.717 -0.0537  0.1393 -0.8179
  221SOL    HW1 1370   1.695   3.180   2.750  0.1156 -0.4189 -0.5651
  221SOL    HW2 1371   1.834   3.225   2.793  0.6095 -2.2791 -0.1768
  221SOL     MW 1372   1.779   3.195   2.731  0.0529 -0.2417 -0.7035
  222SOL     OW 1373   3.621   3.312   4.215 -0.1947  0.5251 -0.5470
  222SOL    HW1 1374   3.620   3.382   4.281 -0.8016  0.9140 -0.9568
  222SOL    HW2 1375   3.688   3.339   4.153  0.7429 -0.1022  0.1787
  222SOL     MW 1376   3.629   3.325   4.216 -0.1524  0.4946 -0.5065
  223SOL     OW 1377   2.779   4.900   2.968  0.4293  0.9145 -0.3515
  223SOL    HW1 1378   2.867   4.868   2.949  0.2679  0.5574 -0.4937
  223SOL    HW2 1379   2.737   4.829   3.016  0.0548  0.8857 -0.7153
  223SOL     MW 1380   2.785   4.887   2.972  0.3607  0.8651 -0.4163
  224SOL     OW 1381   4.217   0.260   0.594 -0.3349  0.3052  0.0277
  224SOL    HW1 1382   4.274   0.284   0.667 -0.6342  4.1854 -0.8862
  224SOL    HW2 1383   4.269   0.282   0.516 -1.9515  1.1537 -0.8272
  224SOL     MW 1384   4.231   0.266   0.593 -0.5801  0.9105 -0.1987
  225SOL     OW 1385   4.046   0.002   0.899 -0.4415  0.1927  0.6299
  225SOL    HW1 1386   4.117   0.067   0.896  0.4683 -0.7972  0.1462
  225SOL    HW2 1387   3.998   0.022   0.979  1.3335 -0.1016  1.7965
  225SOL     MW 1388   4.049   0.013   0.909 -0.0978  0.0283  0.7173
  226SOL     OW 1389   2.971   4.646   4.261 -0.1510  0.1378 -0.2053
  226SOL    HW1 1390   2.889   4.638   4.212  0.3058 -0.8684 -0.8264
  226SOL    HW2 1391   3.034   4.676   4.196  0.2785 -0.4362 -0.0582
  226SOL     MW 1392   2.968   4.648   4.246 -0.0376 -0.0645 -0.2660
  227SOL     OW 1393   4.410   4.056   4.853 -0.3618  0.0350 -0.5639
  227SOL    HW1 1394   4.348   4.106   4.799 -0.4837 -0.4474 -0.8718
  227SOL    HW2 1395   4.479   4.030   4.792 -0.3055 -0.1850 -0.4052
  227SOL     MW 1396   4.411   4.059   4.838 -0.3702 -0.0549 -0.5830
  228SOL     OW 1397   1.632   5.249   3.171  0.5385  0.3524  0.3211
  228SOL    HW1 1398   1.544   5.270   3.142  0.9923 -1.2355 -2.3171
  228SOL    HW2 1399   1.670   5.334   3.194 -0.8128  1.3515 -1.0193
  228SOL     MW 1400   1.626   5.262   3.170  0.4236  0.2770 -0.1882
  229SOL     OW 1401   0.697   1.028   1.842  0.7174 -0.3927  0.2568
  229SOL    HW1 1402   0.655   1.095   1.895  0.3821 -0.7458  0.4401
  229SOL    HW2 1403   0.766   1.074   1.794 -0.7161  0.4426 -1.0370
  229SOL     MW 1404   0.700   1.042   1.842  0.4910 -0.3310  0.1146
  230SOL     OW 1405   4.714   4.374   3.089  0.0636 -0.2266 -0.0644
  230SOL    HW1 1406   4.752   4.433   3.023  1.1362 -0.1249  0.6298
  230SOL    HW2 1407   4.768   4.388   3.167 -0.5970 -1.0579  0.5436
  230SOL     MW 1408   4.726   4.383   3.090  0.1163 -0.3200  0.1023
  231SOL     OW 1409   0.140   4.068   4.244  0.4893  0.2253  0.0273
  231SOL    HW1 1410   0.099   3.990   4.206 -1.5278  1.1625  0.1781
  231SOL    HW2 1411   0.122   4.061   4.338  0.8084  0.5668  0.1127
  231SOL     MW 1412   0.132   4.057   4.251  0.2719  0.3890  0.0575
  232SOL     OW 1413   5.269   4.973   3.186  0.1941 -0.9958  0.1898
  232SOL    HW1 1414   5.352   5.020   3.177 -0.4399  0.0973  0.1212
  232SOL    HW2 1415   5.295   4.881   3.190  1.3337 -0.7468 -1.0346
  232SOL     MW 1416   5.283   4.967   3.185  0.2588 -0.8240  0.0243
  233SOL     OW 1417   1.582   0.014   4.385 -0.4210 -0.3903 -0.4555
  233SOL    HW1 1418   1.508   0.072   4.366 -0.8939 -1.3699 -1.7292
  233SOL    HW2 1419   1.581  -0.050   4.313  1.7175 -0.3706 -0.5336
  233SOL     MW 1420   1.572   0.013   4.373 -0.2078 -0.5132 -0.6285
  234SOL     OW 1421   3.538   2.687   2.437 -0.0495 -0.3826 -0.0258
  234SOL    HW1 1422   3.581   2.601   2.431  0.8337 -0.2575  3.7721
  234SOL    HW2 1423   3.462   2.672   2.493 -0.2882  1.1960  0.0928
  234SOL     MW 1424   3.534   2.674   2.443  0.0330 -0.1645  0.4755
  235SOL     OW 1425   4.887   1.336   3.444  0.1172 -0.1902  0.2643
  235SOL    HW1 1426   4.840   1.336   3.361  0.8151 -0.2396 -0.1332
  235SOL    HW2 1427   4.819   1.351   3.510 -0.3205  0.6794 -0.3806
  235SOL     MW 1428   4.872   1.338   3.442  0.1505 -0.0852  0.1309
  236SOL     OW 1429   2.034   2.807   2.822 -0.2961  0.0512  0.7004
  236SOL    HW1 1430   1.970   2.875   2.841  1.0740  1.6346 -0.2439
  236SOL    HW2 1431   2.085   2.798   2.903  1.9841  2.8883 -0.3598
  236SOL     MW 1432   2.032   2.815   2.835  0.1712  0.6171  0.4438
  237SOL     OW 1433   0.537   1.147   5.042  0.5575  0.2598  0.5914
  237SOL    HW1 1434   0.633   1.143   5.049  0.6756 -0.6645 -1.4221
  237SOL    HW2 1435   0.520   1.229   4.994  0.4101 -0.2213 -0.1844
  237SOL     MW 1436   0.547   1.157   5.037  0.5537  0.0799  0.2343
  238SOL     OW 1437   5.334   1.909   0.087 -0.1829 -0.6358 -0.6754
  238SOL    HW1 1438   5.396   1.838   0.102  1.3917  0.5427 -1.4620
  238SOL    HW2 1439   5.271   1.873   0.024 -0.8152 -2.1238  0.7750
  238SOL     MW 1440   5.334   1.895   0.081 -0.0622 -0.6755 -0.5905
  239SOL     OW 1441   0.625   3.201   1.391 -0.3575  0.9148  0.0830
  239SOL    HW1 1442   0.655   3.113   1.414 -0.8290  1.6458  3.9808
  239SOL    HW2 1443   0.705   3.251   1.378 -0.0395  0.4466  0.2400
  239SOL     MW 1444   0.639   3.196   1.393 -0.3771  0.9485  0.6021
  240SOL     OW 1445   3.472   0.548   2.539 -0.2619  0.3250 -0.1215
  240SOL    HW1 1446   3.476   0.633   2.583  0.2895  0.8675 -1.1961
  240SOL    HW2 1447   3.563   0.519   2.532 -0.2534  0.6332 -1.6067
  240SOL     MW 1448   3.484   0.555   2.544 -0.1903  0.4339 -0.4492
  241SOL     OW 1449   1.695   2.670   1.240  0.5892  0.3619 -0.2467
  241SOL    HW1 1450   1.632   2.650   1.309 -0.0069  0.3585 -0.7863
  241SOL    HW2 1451   1.679   2.762   1.219  2.2542  0.9911  1.1327
  241SOL     MW 1452   1.685   2.679   1.246  0.7260  0.4420 -0.1392
  242SOL     OW 1453   3.542   3.827   5.301 -0.0384  0.9737 -0.0917
  242SOL    HW1 1454   3.533   3.803   5.209 -0.5769  0.4093  0.1093
  242SOL    HW2 1455   3.610   3.769   5.335  0.2288  1.2471 -0.1529
  242SOL     MW 1456   3.550   3.817   5.294 -0.0731  0.9365 -0.0738
  243SOL     OW 1457   2.310   2.200   4.645 -0.2774 -0.0625  0.1316
  243SOL    HW1 1458   2.259   2.216   4.565  1.1450  0.5416 -0.6711
  243SOL    HW2 1459   2.289   2.274   4.702  1.7045  1.5996 -1.2349
  243SOL     MW 1460   2.301   2.212   4.642  0.1584  0.2276 -0.1460
  244SOL     OW 1461   5.031   2.587   0.369 -0.4115 -0.7171 -0.1385
  244SOL    HW1 1462   5.096   2.543   0.424  0.6685  0.4539 -0.4523
  244SOL    HW2 1463   5.075   2.596   0.284 -1.0195 -0.0050 -0.3784
  244SOL     MW 1464   5.045   2.583   0.365 -0.3510 -0.4761 -0.2094
  245SOL     OW 1465   3.163   0.168   3.487  0.0569 -0.3542 -0.1853
  245SOL    HW1 1466   3.196   0.155   3.398  1.0827  0.6991  0.0341
  245SOL    HW2 1467   3.200   0.096   3.537  0.4210 -0.2873 -0.3604
  245SOL     MW 1468   3.172   0.157   3.482  0.2348 -0.2108 -0.1796
  246SOL     OW 1469   2.883   2.415   1.598 -0.1898  0.3609 -0.2739
  246SOL    HW1 1470   2.812   2.407   1.662  0.2679 -1.7098 -0.0092
  246SOL    HW2 1471   2.844   2.384   1.516  0.2877 -0.4149 -0.2114
  246SOL     MW 1472   2.869   2.410   1.596 -0.0701 -0.0035 -0.2320
  247SOL     OW 1473   1.265   4.714   5.251 -0.1556 -0.1746  0.1663
  247SOL    HW1 1474   1.328   4.784   5.269 -1.2245  0.7026  0.5828
  247SOL    HW2 1475   1.283   4.647   5.317 -0.5221  0.6548  1.1130
  247SOL     MW 1476   1.276   4.714   5.262 -0.3394  0.0439  0.3408
  248SOL     OW 1477   5.046   1.396   3.667 -0.6954 -0.2219  0.6564
  248SOL    HW1 1478   5.016   1.330   3.605 -0.4616 -0.2399  0.5614
  248SOL    HW2 1479   5.013   1.478   3.632 -1.4014 -0.3390  1.0325
  248SOL     MW 1480   5.038   1.398   3.655 -0.7559 -0.2392  0.6924
  249SOL     OW 1481   4.421   3.137   0.358  0.0948  0.2070 -0.3347
  249SOL    HW1 1482   4.498   3.141   0.301 -0.9179  2.4456 -1.5855
  249SOL    HW2 1483   4.386   3.049   0.344  3.3923 -1.5227  1.6234
  249SOL     MW 1484   4.427   3.126   0.349  0.3873  0.2721 -0.2441
  250SOL     OW 1485   1.719   4.176   2.755 -0.1092  0.4369 -0.6866
  250SOL    HW1 1486   1.813   4.191   2.750  0.4622 -2.9240 -1.5005
  250SOL    HW2 1487   1.699   4.128   2.674 -1.6215 -3.1321  1.7104
  250SOL     MW 1488   1.728   4.172   2.744 -0.2297 -0.4502 -0.4839
  251SOL     OW 1489   0.133   0.026   0.408 -0.4053 -0.2087  0.7674
  251SOL    HW1 1490   0.210   0.083   0.408 -0.1075 -0.6048  0.6147
  251SOL    HW2 1491   0.104   0.024   0.499  1.4595 -2.2995  1.3699
  251SOL     MW 1492   0.139   0.033   0.419 -0.1285 -0.5271  0.8250
  252SOL     OW 1493   1.088   5.139   1.476 -0.4534 -0.4815  0.4465
  252SOL    HW1 1494   1.081   5.234   1.468 -0.6163 -0.5088  0.2444
  252SOL    HW2 1495   1.181   5.122   1.488 -0.4586 -0.2740  0.7756
  252SOL     MW 1496   1.099   5.149   1.476 -0.4749 -0.4585  0.4628
  253SOL     OW 1497   2.247   4.255   4.976 -0.2302  0.0557 -0.1812
  253SOL    HW1 1498   2.156   4.242   5.001 -0.3422 -0.0293 -0.6333
  253SOL    HW2 1499   2.294   4.183   5.019 -0.4625 -0.2542 -0.4484
  253SOL     MW 1500   2.241   4.244   4.985 -0.2743  0.0051 -0.2733
  254SOL     OW 1501   0.777   4.987   0.893 -0.5577 -0.0056 -0.3838
  254SOL    HW1 1502   0.850   5.046   0.915 -1.0396  1.0186 -1.4492
  254SOL    HW2 1503   0.745   4.956   0.978 -1.3184  2.5440  0.2988
  254SOL     MW 1504   0.782   4.991   0.907 -0.7168  0.4519 -0.4328
  255SOL     OW 1505   2.536   3.964   1.763 -0.2709  0.5254 -0.4574
  255SOL    HW1 1506   2.529   3.937   1.671  2.2259  1.5258 -0.9843
  255SOL    HW2 1507   2.583   3.892   1.805 -0.0503  0.7557 -0.3091
  255SOL     MW 1508   2.541   3.952   1.756  0.0770  0.6830 -0.5059
  256SOL     OW 1509   4.393   4.676   3.143  0.1836  0.3772  0.7335
  256SOL    HW1 1510   4.423   4.689   3.232  0.1216  2.9061  0.4183
  256SOL    HW2 1511   4.306   4.717   3.140 -1.5133 -2.9992  0.4754
  256SOL     MW 1512   4.386   4.683   3.154 -0.0415  0.2687  0.6601
  257SOL     OW 1513   3.773   3.355   2.742 -0.9572  0.9229 -0.4385
  257SOL    HW1 1514   3.817   3.413   2.679 -0.8914  1.7344  0.3392
  257SOL    HW2 1515   3.822   3.273   2.738  0.0301  1.5009 -0.2881
  257SOL     MW 1516   3.785   3.352   2.734 -0.8224  1.1007 -0.3197
  258SOL     OW 1517   2.260   4.218   2.556  0.3498 -0.3398 -0.4115
  258SOL    HW1 1518   2.341   4.231   2.507  0.2233  0.6198 -0.3875
  258SOL    HW2 1519   2.194   4.197   2.490  0.2960  0.4094 -0.5966
  258SOL     MW 1520   2.262   4.217   2.542  0.3267 -0.1210 -0.4321
  259SOL     OW 1521   2.270   4.806   1.933 -0.1493  0.1875  0.2954
  259SOL    HW1 1522   2.343   4.863   1.910 -1.1633  1.0991 -0.6987
  259SOL    HW2 1523   2.285   4.784   2.025  0.5785  1.5750  0.5243
  259SOL     MW 1524   2.281   4.811   1.942 -0.1859  0.4818  0.1974
  260SOL     OW 1525   1.365   3.294   4.929 -0.3445  0.0685 -0.0491
  260SOL    HW1 1526   1.340   3.336   5.011  1.7697  2.7174 -0.7048
  260SOL    HW2 1527   1.295   3.319   4.868 -1.1459 -0.7025  0.5203
  260SOL     MW 1528   1.353   3.303   4.931 -0.1764  0.3089 -0.0602
  261SOL     OW 1529   0.174   3.595   0.701  0.1049  0.2531 -0.4596
  261SOL    HW1 1530   0.230   3.668   0.676 -0.3814  0.0308 -2.3217
  261SOL    HW2 1531   0.196   3.526   0.638 -1.3706 -0.2412 -0.4559
  261SOL     MW 1532   0.184   3.595   0.690 -0.1462  0.1614 -0.6975
  262SOL     OW 1533   3.135   1.297   3.764  0.0587 -0.7432  0.2108
  262SOL    HW1 1534   3.084   1.219   3.786 -0.0545 -0.1431  2.1646
  262SOL    HW2 1535   3.226   1.272   3.780 -0.0048 -0.3838  1.1769
  262SOL     MW 1536   3.140   1.284   3.769  0.0361 -0.6204  0.5846
  263SOL     OW 1537   2.170   3.358   0.477 -0.4472  0.2471 -0.0537
  263SOL    HW1 1538   2.167   3.268   0.508  0.9584  0.2167  0.0462
  263SOL    HW2 1539   2.084   3.394   0.499 -1.0770 -1.1098 -0.2583
  263SOL     MW 1540   2.159   3.351   0.484 -0.3479  0.0695 -0.0671
  264SOL     OW 1541   4.944   0.269   0.004  0.1108 -0.4498  0.0518
  264SOL    HW1 1542   4.932   0.343   0.063  2.6722 -0.9669  1.2615
  264SOL    HW2 1543   5.009   0.299  -0.060 -0.8138 -0.7467 -1.0573
  264SOL     MW 1544   4.950   0.282   0.003  0.3203 -0.5540  0.0646
  265SOL     OW 1545   1.926   4.294   2.458 -0.1273  0.2186  0.3699
  265SOL    HW1 1546   2.005   4.349   2.457 -1.3864  2.0833  1.3706
  265SOL    HW2 1547   1.877   4.324   2.534 -1.9429 -0.7696 -0.3916
  265SOL     MW 1548   1.930   4.305   2.468 -0.5209  0.3308  0.4005
  266SOL     OW 1549   0.581   2.863   5.026  0.5586 -0.1268 -0.1701
  266SOL    HW1 1550   0.631   2.863   4.944  1.4765 -1.3918  0.3649
  266SOL    HW2 1551   0.639   2.820   5.089  0.5891  2.3505  1.5948
  266SOL     MW 1552   0.595   2.858   5.023  0.6800  0.0284  0.1243
  267SOL     OW 1553   2.797   1.265   4.119 -1.1171 -0.2363 -0.0389
  267SOL    HW1 1554   2.784   1.334   4.054 -2.6028 -0.3587  0.1009
  267SOL    HW2 1555   2.862   1.207   4.080 -0.7543  0.5988 -0.6845
  267SOL     MW 1556   2.804   1.266   4.105 -1.2608 -0.1451 -0.1036
  268SOL     OW 1557   2.146   0.870   2.577 -0.0238  0.1589  0.5807
  268SOL    HW1 1558   2.211   0.889   2.645  0.3077  3.1146 -0.4935
  268SOL    HW2 1559   2.079   0.937   2.589  0.8323  1.7773 -2.9763
  268SOL     MW 1560   2.146   0.881   2.588  0.1282  0.7445 -0.0122
  269SOL     OW 1561   5.072   3.717   3.473  0.1381  0.1805  0.2906
  269SOL    HW1 1562   5.091   3.756   3.387 -0.7565 -1.8365 -0.8777
  269SOL    HW2 1563   4.979   3.734   3.487  0.1348 -0.0436  0.5496
  269SOL     MW 1564   5.062   3.724   3.464  0.0231 -0.1064  0.1742
  270SOL     OW 1565   1.272   0.992   2.115  0.3099 -0.2259 -0.6137
  270SOL    HW1 1566   1.339   1.039   2.065  2.1312 -2.2013 -0.1289
  270SOL    HW2 1567   1.321   0.924   2.162 -1.9621 -1.2889  0.2797
  270SOL     MW 1568   1.287   0.989   2.114  0.2522 -0.6148 -0.4373
  271SOL     OW 1569   4.542   3.859   3.530  0.3486  0.0800 -0.0331
  271SOL    HW1 1570   4.498   3.775   3.546 -0.6071  0.8261  1.2969
  271SOL    HW2 1571   4.547   3.900   3.616  1.5034  1.0588 -0.5594
  271SOL     MW 1572   4.537   3.853   3.543  0.3741  0.3008  0.0698
  272SOL     OW 1573   1.266   1.242   2.318 -0.2068  0.4786  0.1422
  272SOL    HW1 1574   1.324   1.283   2.253  3.3297 -0.6219  2.4839
  272SOL    HW2 1575   1.258   1.151   2.289  1.8183 -0.1511  1.4896
  272SOL     MW 1576   1.272   1.236   2.306  0.5052  0.2571  0.6145
  273SOL     OW 1577   4.827   1.893   3.677  0.3837 -0.8917 -0.2882
  273SOL    HW1 1578   4.744   1.926   3.645  0.4865 -1.1927 -0.8838
  273SOL    HW2 1579   4.867   1.967   3.722  0.0091 -0.6063 -0.4222
  273SOL     MW 1580   4.822   1.907   3.678  0.3489 -0.8937 -0.3816
  274SOL     OW 1581   5.141   0.664   2.293 -0.0750  0.0316 -0.3462
  274SOL    HW1 1582   5.080   0.734   2.270 -1.3533 -1.3889 -1.3363
  274SOL    HW2 1583   5.141   0.662   2.389  0.3376  1.6922 -0.3002
  274SOL     MW 1584   5.134   0.673   2.302 -0.1858  0.0624 -0.4671
  275SOL     OW 1585   4.374   2.370   4.917  0.4753  0.7463 -0.2883
  275SOL    HW1 1586   4.303   2.413   4.965  0.2584 -0.0678  0.1341
  275SOL    HW2 1587   4.377   2.281   4.953  1.7278  0.7797 -0.2983
  275SOL     MW 1588   4.365   2.364   4.927  0.6079  0.6464 -0.2355
  276SOL     OW 1589   0.663   4.964   3.418 -0.2535 -0.1681  0.4636
  276SOL    HW1 1590   0.637   5.027   3.484  0.3980 -2.0311  2.5640
  276SOL    HW2 1591   0.628   4.999   3.336 -3.2226  0.9447  2.1403
  276SOL     MW 1592   0.655   4.976   3.416 -0.5502 -0.2641  0.9471
  277SOL     OW 1593   0.165   0.201   3.193 -0.1368 -0.2270  0.0524
  277SOL    HW1 1594   0.146   0.206   3.287 -0.8007  1.3370 -0.1449
  277SOL    HW2 1595   0.091   0.246   3.151  2.2452  2.9042 -0.9400
  277SOL     MW 1596   0.153   0.207   3.200  0.0831  0.3740 -0.0999
  278SOL     OW 1597   4.415   2.385   4.371  0.6203  0.4644 -1.0838
  278SOL    HW1 1598   4.465   2.462   4.346  1.5349 -0.2323 -1.4352
  278SOL    HW2 1599   4.416   2.385   4.466 -0.0066  1.2858 -1.0734
  278SOL     MW 1600   4.421   2.395   4.380  0.6571  0.4803 -1.1275
  279SOL     OW 1601   1.055   0.406   5.256 -0.0909 -0.0529 -0.6638
  279SOL    HW1 1602   1.034   0.467   5.184 -0.6441  0.6640  0.1000
  279SOL    HW2 1603   1.137   0.439   5.291 -1.3027  1.3480  0.9212
  279SOL     MW 1604   1.063   0.418   5.251 -0.3168  0.2182 -0.3631
  280SOL     OW 1605   3.377   1.549   2.992 -0.1982 -0.1091 -0.3861
  280SOL    HW1 1606   3.335   1.498   2.923 -1.2377  1.4146 -0.9154
  280SOL    HW2 1607   3.365   1.640   2.965  0.2980  0.4709  1.2895
  280SOL     MW 1608   3.370   1.554   2.980 -0.2678  0.1602 -0.2394
  281SOL     OW 1609   3.234   0.042   0.348  0.0654  0.0311  0.2697
  281SOL    HW1 1610   3.274  -0.031   0.300  0.3214 -0.4470  1.1912
  281SOL    HW2 1611   3.302   0.069   0.410 -1.3388 -1.4472  2.5408
  281SOL     MW 1612   3.248   0.036   0.350 -0.0816 -0.2194  0.6784
  282SOL     OW 1613   4.676   2.276   5.080 -0.5496 -0.0158 -0.1385
  282SOL    HW1 1614   4.678   2.195   5.028 -1.4092 -0.6432  0.7958
  282SOL    HW2 1615   4.762   2.280   5.121 -0.5912 -0.5988  0.0133
  282SOL     MW 1616   4.687   2.266   5.078 -0.6650 -0.1708  0.0006
  283SOL     OW 1617   4.032   4.794   3.631  0.2300 -0.8988  0.2695
  283SOL    HW1 1618   4.061   4.719   3.578 -1.3244 -0.3587 -1.4021
  283SOL    HW2 1619   3.976   4.755   3.699 -1.4379 -1.1943 -1.2288
  283SOL     MW 1620   4.028   4.779   3.633 -0.1825 -0.8675 -0.1363
  284SOL     OW 1621   0.579   1.953   1.485 -0.7653  0.7709 -1.0747
  284SOL    HW1 1622   0.557   1.974   1.576  0.3434 -1.5133 -0.2628
  284SOL    HW2 1623   0.513   1.889   1.458  0.1748 -0.1780 -1.1685
  284SOL     MW 1624   0.568   1.948   1.493 -0.5030  0.3570 -0.9828
  285SOL     OW 1625   3.693   0.333   4.849 -0.2300 -0.4775  0.2916
  285SOL    HW1 1626   3.598   0.320   4.858 -0.7929  1.6930 -1.6554
  285SOL    HW2 1627   3.715   0.290   4.766  0.3824 -0.5667  0.4998
  285SOL     MW 1628   3.683   0.326   4.839 -0.2236 -0.2111  0.0691
  286SOL     OW 1629   2.197   4.843   0.189 -0.0941  0.8789  0.4907
  286SOL    HW1 1630   2.232   4.890   0.114 -0.1160 -1.1534 -0.8336
  286SOL    HW2 1631   2.253   4.766   0.198 -0.0311  1.1392  2.6312
  286SOL     MW 1632   2.209   4.839   0.180 -0.0889  0.6521  0.5952
  287SOL     OW 1633   4.006   0.926   1.659  0.0199 -0.3313  0.0681
  287SOL    HW1 1634   3.943   0.973   1.713 -1.1934 -0.2317 -1.3978
  287SOL    HW2 1635   3.997   0.964   1.572  1.2958 -1.1024 -0.4259
  287SOL     MW 1636   3.997   0.937   1.655  0.0279 -0.4173 -0.1828
  288SOL     OW 1637   3.282   1.785   2.802 -0.3265 -0.0667 -0.6675
  288SOL    HW1 1638   3.365   1.785   2.754 -1.1531  1.8402 -2.1589
  288SOL    HW2 1639   3.285   1.864   2.856  0.2964 -1.8402  1.9603
  288SOL     MW 1640   3.293   1.795   2.803 -0.3526 -0.0496 -0.5220
  289SOL     OW 1641   4.187   1.552   1.497 -0.2918 -0.5725  0.5747
  289SOL    HW1 1642   4.179   1.456   1.496  0.8412 -0.6708  0.5368
  289SOL    HW2 1643   4.239   1.572   1.419 -0.5029  0.0793  0.6042
  289SOL     MW 1644   4.193   1.542   1.487 -0.1738 -0.5017  0.5736
  290SOL     OW 1645   1.351   2.988   3.652  0.0415 -0.0011  0.0759
  290SOL    HW1 1646   1.290   2.924   3.691  1.5938  0.0596  2.7258
  290SOL    HW2 1647   1.432   2.938   3.639  1.2566  1.3610  2.1366
  290SOL     MW 1648   1.353   2.973   3.656  0.3958  0.1811  0.6789
  291SOL     OW 1649   4.052   1.955   4.351  0.1917  0.8834 -0.4877
  291SOL    HW1 1650   4.079   2.043   4.326  0.0751  0.2190 -3.1565
  291SOL    HW2 1651   4.122   1.899   4.319 -0.2424 -0.0974  0.2542
  291SOL     MW 1652   4.064   1.959   4.344  0.1212  0.6728 -0.7343
  292SOL     OW 1653   4.581   1.260   4.741 -0.1711  0.2613 -0.0630
  292SOL    HW1 1654   4.520   1.191   4.768 -0.3340  0.4848  0.1324
  292SOL    HW2 1655   4.643   1.267   4.813 -0.8080  1.0982  0.4110
  292SOL     MW 1656   4.581   1.252   4.754 -0.2735  0.3971  0.0227
  293SOL     OW 1657   4.869   1.858   2.423  0.0237  0.0632  0.3594
  293SOL    HW1 1658   4.902   1.938   2.464 -0.0268  0.7870 -0.9684
  293SOL    HW2 1659   4.942   1.826   2.370 -0.2518 -0.2530  0.1654
  293SOL     MW 1660   4.882   1.864   2.421 -0.0180  0.1154  0.1646
  294SOL     OW 1661   3.395   3.837   1.049  0.3921  0.3958  0.6781
  294SOL    HW1 1662   3.340   3.908   1.014 -0.0536 -0.6912 -0.8629
  294SOL    HW2 1663   3.465   3.827   0.984 -1.1900 -2.5513 -0.6537
  294SOL     MW 1664   3.397   3.845   1.036  0.1325 -0.1206  0.3103
  295SOL     OW 1665   5.071   2.589   3.272 -0.4370 -0.4296 -0.8585
  295SOL    HW1 1666   5.116   2.673   3.278 -2.5941  0.8042 -1.4598
  295SOL    HW2 1667   5.139   2.524   3.290  1.7008  1.3307 -2.3805
  295SOL     MW 1668   5.086   2.592   3.275 -0.4395 -0.0463 -1.1303
  296SOL     OW 1669   0.330   3.974   0.385 -0.3181 -0.0842  0.3245
  296SOL    HW1 1670   0.355   4.050   0.437 -1.1286  0.5051 -0.1384
  296SOL    HW2 1671   0.244   3.996   0.349 -0.0982 -0.7786 -0.6741
  296SOL     MW 1672   0.323   3.987   0.387 -0.3937 -0.0977  0.1374
  297SOL     OW 1673   1.512   3.029   0.859  0.2940  0.0700  0.1251
  297SOL    HW1 1674   1.552   3.105   0.902  0.8557  0.4072 -0.9735
  297SOL    HW2 1675   1.419   3.050   0.854  0.2548  0.1088  1.0096
  297SOL     MW 1676   1.505   3.042   0.864  0.3609  0.1181  0.0977
  298SOL     OW 1677   4.619   0.158   4.569  0.2252  0.1761 -0.7400
  298SOL    HW1 1678   4.713   0.141   4.573  0.2612  0.3192 -0.9512
  298SOL    HW2 1679   4.589   0.151   4.660  0.2058 -1.1794 -0.8515
  298SOL     MW 1680   4.627   0.155   4.581  0.2273  0.0209 -0.7813
  299SOL     OW 1681   2.218   2.369   1.875 -0.0707  0.4718 -0.7693
  299SOL    HW1 1682   2.300   2.327   1.851 -0.2603  0.4018 -1.3047
  299SOL    HW2 1683   2.156   2.342   1.807  0.0450  2.3554 -1.6565
  299SOL     MW 1684   2.220   2.361   1.863 -0.0802  0.7040 -0.9514
  300SOL     OW 1685   0.161   2.845   1.135  0.4343 -0.0678 -0.2962
  300SOL    HW1 1686   0.230   2.822   1.198 -1.9472 -3.6341  1.1386
  300SOL    HW2 1687   0.081   2.844   1.187 -1.0099  1.7744 -2.4196
  300SOL     MW 1688   0.160   2.842   1.150 -0.0554 -0.2885 -0.3843
  301SOL     OW 1689   5.018   4.719   3.657  0.3488 -0.2249 -0.1774
  301SOL    HW1 1690   5.011   4.649   3.721 -2.3628  0.2015  0.0656
  301SOL    HW2 1691   5.078   4.782   3.696  0.4667 -1.0182  0.9409
  301SOL     MW 1692   5.025   4.718   3.670  0.0168 -0.2719 -0.0032
  302SOL     OW 1693   2.134   3.149   5.291 -0.6522 -0.0276  0.1118
  302SOL    HW1 1694   2.206   3.143   5.228  1.2553  0.5973  2.1606
  302SOL    HW2 1695   2.061   3.185   5.241  1.2613  1.8733 -1.3991
  302SOL     MW 1696   2.134   3.153   5.277 -0.1630  0.2957  0.1807
  303SOL     OW 1697   4.833   3.818   2.322  0.0768  0.0327  0.0881
  303SOL    HW1 1698   4.808   3.893   2.376 -0.3882  0.4459 -0.6931
  303SOL    HW2 1699   4.759   3.804   2.263  0.7138 -0.1955 -0.6763
  303SOL     MW 1700   4.820   3.826   2.321  0.0988  0.0564 -0.1098
  304SOL     OW 1701   5.180   1.544   0.357  0.3502  0.3272  0.0280
  304SOL    HW1 1702   5.216   1.529   0.444  0.6071 -0.8142 -0.2714
  304SOL    HW2 1703   5.229   1.484   0.300  0.6146  1.4951 -1.0066
  304SOL     MW 1704   5.191   1.535   0.360  0.4169  0.3306 -0.1428
  305SOL     OW 1705   4.769   1.883   1.098 -0.0483  0.0132  0.4470
  305SOL    HW1 1706   4.675   1.901   1.087 -0.1391  0.9821  2.5996
  305SOL    HW2 1707   4.803   1.959   1.145  1.2496 -1.6012  2.2102
  305SOL     MW 1708   4.761   1.895   1.103  0.1062 -0.0695  0.9483
  306SOL     OW 1709   2.182   2.950   3.703 -0.0625  0.4522 -0.0498
  306SOL    HW1 1710   2.107   2.920   3.652 -0.3207 -0.8679  1.0694
  306SOL    HW2 1711   2.154   3.033   3.741 -1.1308 -0.2430  0.7139
  306SOL     MW 1712   2.169   2.957   3.701 -0.2323  0.1942  0.1912
  307SOL     OW 1713   1.569   0.505   4.383  0.0278  0.5297  0.7343
  307SOL    HW1 1714   1.479   0.497   4.351  0.0506 -1.2726  1.0702
  307SOL    HW2 1715   1.566   0.469   4.471  1.6162 -2.0756 -0.2260
  307SOL     MW 1716   1.557   0.500   4.390  0.2340 -0.0346  0.6544
  308SOL     OW 1717   2.216   0.577   4.113 -0.5193  0.2131  0.0600
  308SOL    HW1 1718   2.270   0.526   4.053  0.0701 -1.3623  1.8788
  308SOL    HW2 1719   2.272   0.650   4.138 -0.1849  0.0126 -0.0897
  308SOL     MW 1720   2.230   0.580   4.108 -0.4011 -0.0143  0.2737
  309SOL     OW 1721   0.896   3.651   4.255 -0.2453  0.6254 -0.5843
  309SOL    HW1 1722   0.891   3.607   4.341 -1.0344 -1.3837 -1.6155
  309SOL    HW2 1723   0.934   3.737   4.274 -1.3082  0.5882  1.9170
  309SOL     MW 1724   0.900   3.656   4.269 -0.4824  0.3635 -0.3961
  310SOL     OW 1725   1.691   3.484   1.884  0.1031  0.0681 -0.4908
  310SOL    HW1 1726   1.602   3.472   1.851 -0.4335  2.7567 -0.1443
  310SOL    HW2 1727   1.680   3.494   1.979  0.7915  0.2302 -0.4279
  310SOL     MW 1728   1.678   3.484   1.892  0.1225  0.4330 -0.4384
  311SOL     OW 1729   3.997   1.447   1.182 -0.4191 -0.0967  0.1357
  311SOL    HW1 1730   3.985   1.540   1.164  0.3196  0.1390  0.8055
  311SOL    HW2 1731   3.984   1.439   1.277 -2.3276 -0.9839 -0.1850
  311SOL     MW 1732   3.994   1.458   1.192 -0.5689 -0.1801  0.1804
  312SOL     OW 1733   2.611   3.788   3.583 -0.0511 -0.4416 -0.0249
  312SOL    HW1 1734   2.620   3.866   3.638  1.3266  0.8447 -2.0012
  312SOL    HW2 1735   2.540   3.809   3.522 -0.7629 -1.3829  0.4685
  312SOL     MW 1736   2.603   3.801   3.582  0.0341 -0.3975 -0.2147
  313SOL     OW 1737   2.763   4.342   3.095 -0.5897 -0.1888 -0.3694
  313SOL    HW1 1738   2.779   4.354   3.001  2.0920  0.6325  0.1399
  313SOL    HW2 1739   2.778   4.249   3.110 -0.3840 -0.2013 -0.6402
  313SOL     MW 1740   2.767   4.332   3.085 -0.2201 -0.0852 -0.3389
  314SOL     OW 1741   4.043   1.042   3.528 -0.0534 -0.2201 -0.1518
  314SOL    HW1 1742   3.969   1.022   3.587 -0.6989  2.3467 -0.0523
  314SOL    HW2 1743   4.010   1.021   3.441 -0.0438 -1.3860  0.1081
  314SOL     MW 1744   4.029   1.037   3.525 -0.1348 -0.0408 -0.1058
  315SOL     OW 1745   3.974   1.791   3.936  0.0254 -0.5330  0.1384
  315SOL    HW1 1746   4.029   1.716   3.957  0.5873 -0.6657 -1.6819
  315SOL    HW2 1747   4.002   1.817   3.848 -1.9953  0.1450 -0.3352
  315SOL     MW 1748   3.985   1.785   3.927 -0.1613 -0.4632 -0.1552
  316SOL     OW 1749   2.415   3.352   0.895  0.0162  0.1539 -0.7055
  316SOL    HW1 1750   2.379   3.341   0.983  1.2526  0.4473 -0.1462
  316SOL    HW2 1751   2.342   3.386   0.843 -1.1624 -1.5209 -0.1713
  316SOL     MW 1752   2.401   3.355   0.899  0.0236 -0.0230 -0.5656
  317SOL     OW 1753   1.322   3.646   3.332 -0.3155 -0.0624  0.1442
  317SOL    HW1 1754   1.318   3.629   3.426  1.2975  0.4523  0.3242
  317SOL    HW2 1755   1.309   3.561   3.291  2.2349 -0.8849  0.9275
  317SOL     MW 1756   1.320   3.633   3.338  0.2175 -0.1018  0.2675
  318SOL     OW 1757   3.089   4.585   0.328 -0.3029 -0.5337  0.0603
  318SOL    HW1 1758   3.108   4.528   0.403 -0.8658  0.7807  1.2254
  318SOL    HW2 1759   3.034   4.654   0.364 -2.1443 -0.9025 -1.9875
  318SOL     MW 1760   3.085   4.587   0.342 -0.6107 -0.4127 -0.0527
  319SOL     OW 1761   3.498   3.267   2.099  0.4934  0.0731  0.0231
  319SOL    HW1 1762   3.584   3.270   2.142 -0.3688  0.9543  1.7569
  319SOL    HW2 1763   3.468   3.177   2.112  0.0915  0.4151  1.6572
  319SOL     MW 1764   3.505   3.256   2.106  0.3316  0.2297  0.4543
  320SOL     OW 1765   3.992   0.927   0.177  0.5026 -0.7250  0.7201
  320SOL    HW1 1766   4.061   0.942   0.112 -0.6233  1.0998 -0.0847
  320SOL    HW2 1767   3.930   0.868   0.133  0.6372 -0.9231  0.7941
  320SOL     MW 1768   3.993   0.921   0.163  0.3757 -0.5167  0.6266
  321SOL     OW 1769   2.091   2.747   4.488 -0.2824 -0.0906 -0.1423
  321SOL    HW1 1770   2.170   2.729   4.539  0.0670  1.7534 -0.0030
  321SOL    HW2 1771   2.021   2.750   4.554 -0.5798 -2.2418 -0.3243
  321SOL     MW 1772   2.092   2.745   4.503 -0.2757 -0.1299 -0.1478
  322SOL     OW 1773   1.491   1.340   3.551  0.4083  0.0927  0.1622
  322SOL    HW1 1774   1.523   1.285   3.622  0.6482 -1.9680 -1.5035
  322SOL    HW2 1775   1.396   1.329   3.552  0.4562 -0.3491 -0.1690
  322SOL     MW 1776   1.483   1.332   3.560  0.4452 -0.2276 -0.0934
  323SOL     OW 1777   0.790   2.140   2.871 -0.1793  0.3097 -0.1962
  323SOL    HW1 1778   0.697   2.119   2.879  0.0661 -0.6255  0.1869
  323SOL    HW2 1779   0.791   2.235   2.858 -1.2632  0.1186 -1.7836
  323SOL     MW 1780   0.778   2.150   2.871 -0.2867  0.1655 -0.3503
  324SOL     OW 1781   0.734   1.673   4.359  0.2951  0.0451 -0.0785
  324SOL    HW1 1782   0.733   1.754   4.307 -0.0636 -0.2625 -0.5575
  324SOL    HW2 1783   0.805   1.686   4.422  0.6937  0.4527 -0.6029
  324SOL     MW 1784   0.743   1.685   4.360  0.3002  0.0579 -0.2070
  325SOL     OW 1785   5.043   5.188   0.054  0.0518 -0.1301  0.1619
  325SOL    HW1 1786   5.129   5.194   0.097 -1.1185 -1.6172  2.8341
  325SOL    HW2 1787   4.999   5.269   0.078 -0.2173 -0.4969  0.9221
  325SOL     MW 1788   5.049   5.199   0.062 -0.1325 -0.3675  0.6013
  326SOL     OW 1789   2.851   3.203   2.477  0.0239 -0.7511 -0.5970
  326SOL    HW1 1790   2.780   3.234   2.534 -0.8208 -0.2943 -1.8710
  326SOL    HW2 1791   2.818   3.121   2.441  0.7245 -1.2465 -0.1244
  326SOL     MW 1792   2.837   3.196   2.480  0.0055 -0.7560 -0.6996
  327SOL     OW 1793   0.342   2.732   1.343 -0.1318  0.4105 -0.2788
  327SOL    HW1 1794   0.432   2.703   1.327 -0.7614 -0.9088 -1.6080
  327SOL    HW2 1795   0.294   2.651   1.360 -0.8531  1.2160  1.6624
  327SOL     MW 1796   0.348   2.718   1.343 -0.3047  0.3447 -0.2004
  328SOL     OW 1797   0.621   1.457   1.044 -0.4609 -0.6258  0.0446
  328SOL    HW1 1798   0.552   1.427   1.103 -0.7047 -0.0010  0.0822
  328SOL    HW2 1799   0.702   1.423   1.082 -0.7360 -1.3202  0.0289
  328SOL     MW 1800   0.622   1.449   1.056 -0.5273 -0.6347  0.0474
  329SOL     OW 1801   0.870   0.044   1.142  0.0542  1.0053 -0.4233
  329SOL    HW1 1802   0.931  -0.002   1.201  0.3444 -1.2562 -2.3951
  329SOL    HW2 1803   0.784   0.026   1.178  0.3054  0.6683  0.0198
  329SOL     MW 1804   0.867   0.036   1.154  0.1235  0.6727 -0.6190
  330SOL     OW 1805   3.250   1.861   0.861 -0.2182  0.0919 -0.1926
  330SOL    HW1 1806   3.187   1.928   0.837 -0.2051 -0.0158 -0.5303
  330SOL    HW2 1807   3.327   1.909   0.890 -0.1858  0.2227 -0.4955
  330SOL     MW 1808   3.252   1.876   0.862 -0.2124  0.0949 -0.2746
  331SOL     OW 1809   2.483   1.969   2.944 -0.0922 -0.3538  0.0904
  331SOL    HW1 1810   2.491   1.886   2.897  0.7274  0.2414 -0.8616
  331SOL    HW2 1811   2.405   2.011   2.908 -0.1320 -0.4256  0.0954
  331SOL     MW 1812   2.474   1.964   2.933  0.0076 -0.2868 -0.0308
  332SOL     OW 1813   1.444   5.321   0.034  0.2295  0.1082  0.5072
  332SOL    HW1 1814   1.423   5.340   0.126  1.2552  2.7837  0.2513
  332SOL    HW2 1815   1.359   5.311  -0.008 -0.3298  1.2094  1.3261
  332SOL     MW 1816   1.431   5.322   0.040  0.2892  0.5916  0.5792
  333SOL     OW 1817   0.402   3.032   0.598  0.4912 -0.7010 -0.3376
  333SOL    HW1 1818   0.315   2.991   0.599  0.8747 -1.5106 -0.3024
  333SOL    HW2 1819   0.398   3.094   0.524  0.4305 -1.9243 -1.3803
  333SOL     MW 1820   0.390   3.035   0.588  0.5325 -0.9613 -0.4666
  334SOL     OW 1821   3.465   2.500   1.741 -0.4231  0.2968  0.0605
  334SOL    HW1 1822   3.511   2.582   1.762  0.0447  0.1274 -0.3038
  334SOL    HW2 1823   3.374   2.518   1.763 -0.2756  0.8225  0.2576
  334SOL     MW 1824   3.459   2.513   1.747 -0.3443  0.3424  0.0391
  335SOL     OW 1825   2.125   4.541   0.075 -0.3993  0.5824  0.3260
  335SOL    HW1 1826   2.052   4.562   0.017 -2.3310 -0.7962  2.1929
  335SOL    HW2 1827   2.114   4.600   0.150  0.5687  0.5545  0.4965
  335SOL     MW 1828   2.114   4.552   0.077 -0.5226  0.4023  0.5868
  336SOL     OW 1829   4.241   1.456   3.667 -0.1513 -0.6875 -0.1717
  336SOL    HW1 1830   4.250   1.532   3.725  0.5384  0.5323 -1.8297
  336SOL    HW2 1831   4.150   1.459   3.638 -0.2377 -0.7502  0.0873
  336SOL     MW 1832   4.231   1.466   3.671 -0.0741 -0.5394 -0.3508
  337SOL     OW 1833   0.709   2.087   4.349  0.0703 -0.4565  0.3903
  337SOL    HW1 1834   0.632   2.038   4.378  0.8147 -0.3159  2.6648
  337SOL    HW2 1835   0.774   2.020   4.328  0.8498 -0.4792  2.8235
  337SOL     MW 1836   0.707   2.072   4.350  0.2654 -0.4414  0.9929
  338SOL     OW 1837   3.617   3.136   1.576 -0.1170 -0.0727 -0.1389
  338SOL    HW1 1838   3.555   3.148   1.648 -0.1993 -0.2655 -0.1792
  338SOL    HW2 1839   3.692   3.092   1.617 -1.5342 -3.2840 -0.8552
  338SOL     MW 1840   3.619   3.132   1.591 -0.3089 -0.5085 -0.2357
  339SOL     OW 1841   0.741   3.506   3.169  0.4219  0.3879 -0.0203
  339SOL    HW1 1842   0.795   3.583   3.152  0.1757  0.5932  0.1252
  339SOL    HW2 1843   0.653   3.532   3.140  0.2267  0.3490  0.5265
  339SOL     MW 1844   0.737   3.519   3.163  0.3654  0.4092  0.0684
  340SOL     OW 1845   0.662   3.916   4.999 -0.1373  0.4675  0.4569
  340SOL    HW1 1846   0.635   3.969   5.074 -1.8800  1.2734 -0.7147
  340SOL    HW2 1847   0.588   3.857   4.984 -0.4880  1.3944 -1.6053
  340SOL     MW 1848   0.649   3.915   5.007 -0.4053  0.6893  0.0429
  341SOL     OW 1849   1.998   1.227   2.107  0.7405 -0.1918 -0.3865
  341SOL    HW1 1850   2.081   1.267   2.082  0.8034 -0.7433 -1.0946
  341SOL    HW2 1851   2.000   1.222   2.202  0.5238  1.9300 -0.2425
  341SOL     MW 1852   2.009   1.231   2.116  0.7208  0.0092 -0.4587
  342SOL     OW 1853   5.340   0.355   3.067  0.1295 -0.6419  0.3464
  342SOL    HW1 1854   5.266   0.393   3.021  0.4039  0.4475  0.8009
  342SOL    HW2 1855   5.375   0.426   3.121  2.2929 -0.7723 -0.8123
  342SOL     MW 1856   5.335   0.369   3.068  0.4415 -0.5191  0.2562
  343SOL     OW 1857   3.620   4.808   5.116 -0.2969 -0.3839  0.5441
  343SOL    HW1 1858   3.695   4.849   5.073 -0.6199  0.1409  0.4854
  343SOL    HW2 1859   3.645   4.802   5.208 -0.5860  0.7017  0.6969
  343SOL     MW 1860   3.633   4.812   5.122 -0.3752 -0.1778  0.5562
  344SOL     OW 1861   0.711   2.010   4.843 -0.2767  0.5846  0.3796
  344SOL    HW1 1862   0.622   1.973   4.850 -0.4439  0.8316 -0.4136
  344SOL    HW2 1863   0.697   2.104   4.842 -0.1516  0.6124 -1.4611
  344SOL     MW 1864   0.698   2.017   4.844 -0.2821  0.6198  0.0425
  345SOL     OW 1865   0.124   0.279   1.351 -0.1269  0.8867  0.1738
  345SOL    HW1 1866   0.197   0.264   1.412 -0.4224 -1.0295  0.0738
  345SOL    HW2 1867   0.053   0.311   1.407  1.2554  4.3632  0.0468
  345SOL     MW 1868   0.124   0.281   1.366  0.0122  1.0864  0.1447
  346SOL     OW 1869   4.687   4.299   1.435  0.5432 -0.6670 -0.4865
  346SOL    HW1 1870   4.600   4.261   1.420  0.5349 -1.1094  0.6334
  346SOL    HW2 1871   4.669   4.383   1.477  0.5530  0.7241 -3.1442
  346SOL     MW 1872   4.673   4.305   1.438  0.5434 -0.5456 -0.6834
  347SOL     OW 1873   0.110   0.461   1.655  0.7487 -0.4432 -0.2289
  347SOL    HW1 1874   0.196   0.431   1.686  0.0943 -2.4692 -0.3004
  347SOL    HW2 1875   0.047   0.416   1.712 -0.2787  1.0239 -0.1786
  347SOL     MW 1876   0.113   0.451   1.666  0.5334 -0.5148 -0.2317
  348SOL     OW 1877   0.831   4.087   0.498 -0.2752  0.5299 -0.2163
  348SOL    HW1 1878   0.884   4.049   0.568 -0.6199  0.8030  0.1934
  348SOL    HW2 1879   0.885   4.077   0.419 -0.3535 -0.7920 -0.1134
  348SOL     MW 1880   0.845   4.081   0.497 -0.3293  0.3957 -0.1507
  349SOL     OW 1881   4.669   5.152   1.918 -0.0853 -0.0492 -0.2252
  349SOL    HW1 1882   4.705   5.063   1.908 -0.2861 -0.3285  1.3546
  349SOL    HW2 1883   4.741   5.203   1.953 -0.4735 -0.0101  0.5303
  349SOL     MW 1884   4.683   5.147   1.921 -0.1607 -0.0800  0.0738
  350SOL     OW 1885   5.036   4.070   2.250 -0.5851  0.3252  0.1783
  350SOL    HW1 1886   5.007   4.055   2.160 -0.4025 -1.1173  0.3536
  350SOL    HW2 1887   5.073   3.986   2.278  2.5882  1.7208  0.4154
  350SOL     MW 1888   5.037   4.057   2.242 -0.1555  0.3192  0.2311
  351SOL     OW 1889   3.531   5.050   1.849  0.2960 -0.2146  0.5300
  351SOL    HW1 1890   3.452   5.008   1.817  0.1677  0.2161  0.2888
  351SOL    HW2 1891   3.560   4.994   1.922 -1.1015  0.4784  1.6465
  351SOL     MW 1892   3.525   5.037   1.854  0.1007 -0.0708  0.6421
  352SOL     OW 1893   0.274   4.622   4.511  0.5832  0.3602 -0.5057
  352SOL    HW1 1894   0.279   4.604   4.605 -2.2579  2.1118  0.0566
  352SOL    HW2 1895   0.241   4.541   4.473 -2.7061  1.0316  0.6941
  352SOL     MW 1896   0.270   4.609   4.518 -0.2016  0.6704 -0.2802
  353SOL     OW 1897   2.293   1.946   3.270 -0.8364 -0.0921 -0.0817
  353SOL    HW1 1898   2.276   1.863   3.316 -0.4334 -1.2202 -1.9137
  353SOL    HW2 1899   2.381   1.971   3.298 -0.6250 -0.7182 -0.1631
  353SOL     MW 1900   2.302   1.938   3.280 -0.7577 -0.3166 -0.3267
  354SOL     OW 1901   2.746   4.028   2.458 -0.0495 -0.7737 -0.0754
  354SOL    HW1 1902   2.723   3.949   2.409 -0.8093 -0.3878 -0.3488
  354SOL    HW2 1903   2.829   4.006   2.501 -0.3472 -1.7877  0.0008
  354SOL     MW 1904   2.754   4.015   2.457 -0.1849 -0.8541 -0.1006
  355SOL     OW 1905   0.035   1.382   1.357  0.4480  0.1742  0.0297
  355SOL    HW1 1906   0.114   1.417   1.317 -1.7930  1.8448 -3.1477
  355SOL    HW2 1907   0.043   1.287   1.346  0.7853  0.4743 -2.8593
  355SOL     MW 1908   0.046   1.374   1.350  0.2043  0.4265 -0.7469
  356SOL     OW 1909   4.645   4.023   3.755  0.7382 -0.1154 -0.0499
  356SOL    HW1 1910   4.611   4.049   3.841 -1.7411  0.4217 -1.1540
  356SOL    HW2 1911   4.702   4.096   3.729 -0.6432  0.9983 -0.0239
  356SOL     MW 1912   4.648   4.036   3.763  0.2440  0.0959 -0.1879
  357SOL     OW 1913   2.515   3.200   5.185 -0.1431  0.2532 -0.0304
  357SOL    HW1 1914   2.469   3.117   5.172 -1.8806  1.2158 -0.3504
  357SOL    HW2 1915   2.607   3.177   5.190 -0.7081 -1.8556  1.4047
  357SOL     MW 1916   2.521   3.187   5.184 -0.4378  0.1065  0.1124
  358SOL     OW 1917   4.398   2.437   1.901  0.4224  0.0730  0.8680
  358SOL    HW1 1918   4.489   2.464   1.909  1.3465 -1.0620 -3.9101
  358SOL    HW2 1919   4.352   2.517   1.874  0.8317 -0.2113 -0.7629
  358SOL     MW 1920   4.404   2.451   1.898  0.5931 -0.1087  0.0476
  359SOL     OW 1921   0.064   1.566   3.186  0.5077 -0.0266 -0.5349
  359SOL    HW1 1922   0.084   1.510   3.261  0.9904  0.5167 -0.2505
  359SOL    HW2 1923   0.058   1.505   3.112  2.7540 -0.2862 -0.5417
  359SOL     MW 1924   0.066   1.551   3.186  0.8570  0.0097 -0.4993
  360SOL     OW 1925   1.871   2.595   3.962  0.5073  0.3460 -0.1084
  360SOL    HW1 1926   1.907   2.513   3.994  2.1862  0.7860 -0.8230
  360SOL    HW2 1927   1.885   2.592   3.867 -0.3772  1.0084 -0.2737
  360SOL     MW 1928   1.877   2.584   3.954  0.6090  0.4871 -0.2211
  361SOL     OW 1929   2.417   4.287   1.766 -0.0869 -0.0775 -0.0137
  361SOL    HW1 1930   2.492   4.239   1.802  0.2645  1.1656  0.9279
  361SOL    HW2 1931   2.340   4.237   1.796  0.2065  0.8391  2.3273
  361SOL     MW 1932   2.416   4.274   1.775 -0.0044  0.1990  0.4065
  362SOL     OW 1933   4.259   3.564   4.059 -0.4098 -0.0720  0.2522
  362SOL    HW1 1934   4.338   3.583   4.008 -0.1771  0.0539  0.6578
  362SOL    HW2 1935   4.199   3.635   4.038  0.7053  1.5374  2.2884
  362SOL     MW 1936   4.262   3.576   4.050 -0.2373  0.1502  0.5648
  363SOL     OW 1937   2.282   0.464   2.280  0.1143  0.1005 -0.4242
  363SOL    HW1 1938   2.210   0.471   2.218  0.7883  1.9648 -1.0296
  363SOL    HW2 1939   2.355   0.508   2.237  0.5294  1.6593  1.7713
  363SOL     MW 1940   2.282   0.471   2.267  0.2538  0.5387 -0.2207
  364SOL     OW 1941   0.176   3.179   5.069 -0.1695 -0.0781 -0.2602
  364SOL    HW1 1942   0.095   3.135   5.094  0.8032 -0.9809  1.3848
  364SOL    HW2 1943   0.226   3.114   5.021  0.8443 -0.5097  1.3223
  364SOL     MW 1944   0.172   3.165   5.066  0.0848 -0.2489  0.1529
  365SOL     OW 1945   1.299   0.716   2.243 -0.0383 -0.2431  0.4555
  365SOL    HW1 1946   1.384   0.743   2.278 -0.5421  1.8884  0.1306
  365SOL    HW2 1947   1.316   0.694   2.152  0.4679 -1.4894  0.8426
  365SOL     MW 1948   1.312   0.717   2.236 -0.0380 -0.1298  0.4634
  366SOL     OW 1949   3.938   0.788   0.984  0.2313  0.0941  0.0061
  366SOL    HW1 1950   3.866   0.828   1.034  1.6385  0.9633  1.3817
  366SOL    HW2 1951   3.912   0.798   0.893 -2.5654 -1.8075  0.4962
  366SOL     MW 1952   3.925   0.794   0.979  0.0534 -0.0380  0.2449
  367SOL     OW 1953   4.240   1.951   1.349  0.0460 -0.2973  0.1109
  367SOL    HW1 1954   4.313   1.958   1.411  0.3102 -1.9689 -0.0032
  367SOL    HW2 1955   4.260   2.017   1.282  0.9809 -0.1041  0.5637
  367SOL     MW 1956   4.252   1.960   1.349  0.1995 -0.4866  0.1542
  368SOL     OW 1957   0.631   5.190   3.591 -0.0053  0.7405  0.0295
  368SOL    HW1 1958   0.653   5.232   3.508 -0.1119  2.7197  0.9620
  368SOL    HW2 1959   0.605   5.263   3.648  0.5218 -0.5398  1.9360
  368SOL     MW 1960   0.630   5.205   3.588  0.0485  0.8300  0.3929
  369SOL     OW 1961   3.126   1.353   3.114  0.3245 -0.1122  0.4960
  369SOL    HW1 1962   3.158   1.329   3.027  0.9904  2.3711  0.0210
  369SOL    HW2 1963   3.033   1.373   3.101  0.1602 -0.7807  0.5894
  369SOL     MW 1964   3.118   1.352   3.102  0.3887  0.1201  0.4472
  370SOL     OW 1965   0.885   0.735   0.585 -0.1703  0.1448  0.1830
  370SOL    HW1 1966   0.791   0.748   0.602 -0.2996 -0.7613  0.2096
  370SOL    HW2 1967   0.918   0.822   0.564 -0.8923  0.5737  0.8050
  370SOL     MW 1968   0.877   0.748   0.584 -0.2793  0.0837  0.2660
  371SOL     OW 1969   4.134   1.930   2.199  0.3081  0.1575 -0.5165
  371SOL    HW1 1970   4.043   1.923   2.227  0.2768  0.5363 -0.5276
  371SOL    HW2 1971   4.173   1.996   2.256  1.5306 -2.5531  1.9400
  371SOL     MW 1972   4.128   1.937   2.210  0.4606 -0.1410 -0.2034
  372SOL     OW 1973   0.391   3.865   2.333  0.2358  0.1988 -0.0363
  372SOL    HW1 1974   0.410   3.824   2.418 -0.5721 -0.6985 -0.2804
  372SOL    HW2 1975   0.355   3.794   2.280  4.4086 -0.2974 -2.4449
  372SOL     MW 1976   0.389   3.850   2.337  0.6665  0.0204 -0.3759
  373SOL     OW 1977   3.121   0.550   2.983 -0.2328 -0.1454 -0.2364
  373SOL    HW1 1978   3.200   0.590   3.019 -0.3990 -0.0181 -0.0076
  373SOL    HW2 1979   3.102   0.600   2.904 -0.3108  0.0814 -0.0738
  373SOL     MW 1980   3.128   0.561   2.978 -0.2640 -0.1001 -0.1863
  374SOL     OW 1981   5.258   0.938   1.195 -0.3575  0.1070 -0.1935
  374SOL    HW1 1982   5.322   0.887   1.147  0.1637  1.3296 -0.8086
  374SOL    HW2 1983   5.307   1.014   1.227 -1.2545  0.5185  0.2188
  374SOL     MW 1984   5.272   0.941   1.193 -0.4056  0.3162 -0.2195
  375SOL     OW 1985   1.022   2.726   1.032 -0.0217 -0.2153 -0.3326
  375SOL    HW1 1986   1.029   2.799   0.970  1.2101  1.7047  1.9670
  375SOL    HW2 1987   1.113   2.698   1.046 -0.3317 -0.9226  0.2696
  375SOL     MW 1988   1.035   2.732   1.025  0.0963 -0.0601  0.0389
  376SOL     OW 1989   4.688   0.903   0.086 -0.5092  0.4932 -0.0379
  376SOL    HW1 1990   4.682   0.818   0.044 -2.8575  0.9177 -0.6287
  376SOL    HW2 1991   4.718   0.884   0.175  1.7973 -0.6541 -1.0253
  376SOL     MW 1992   4.691   0.890   0.092 -0.5145  0.4007 -0.2399
  377SOL     OW 1993   0.704   4.888   4.240 -0.3246 -0.6246 -0.3876
  377SOL    HW1 1994   0.708   4.880   4.145  0.8915 -0.4057 -0.3592
  377SOL    HW2 1995   0.689   4.799   4.272  0.6392 -0.8976 -0.7081
  377SOL     MW 1996   0.702   4.876   4.232 -0.0456 -0.6315 -0.4250
  378SOL     OW 1997   4.278   1.696   1.259 -0.1113  0.0553 -0.5970
  378SOL    HW1 1998   4.320   1.773   1.298  1.7720 -0.9558 -0.5930
  378SOL    HW2 1999   4.350   1.646   1.221 -1.2505 -2.0338 -0.0721
  378SOL     MW 2000   4.293   1.700   1.259 -0.0160 -0.3416 -0.5293
  379SOL     OW 2001   3.546   2.549   3.790  0.2072  0.4613  0.2509
  379SOL    HW1 2002   3.470   2.603   3.811 -0.0101 -0.0704  0.8614
  379SOL    HW2 2003   3.525   2.463   3.827 -0.4285 -0.6860 -2.6532
  379SOL     MW 2004   3.533   2.545   3.798  0.0980  0.2464 -0.0427
  380SOL     OW 2005   2.145   3.447   2.516  0.1981 -0.0079 -0.8062
  380SOL    HW1 2006   2.132   3.478   2.426  1.2160  0.2078 -0.8904
  380SOL    HW2 2007   2.107   3.359   2.517 -0.4748  0.2760 -1.2494
  380SOL     MW 2008   2.138   3.440   2.504  0.2423  0.0561 -0.8737
  381SOL     OW 2009   2.396   3.975   1.503 -0.2198 -0.2303 -0.0033
  381SOL    HW1 2010   2.426   4.032   1.433  0.1081 -1.5153 -0.9287
  381SOL    HW2 2011   2.305   4.000   1.518  0.0583  0.8376 -0.0862
  381SOL     MW 2012   2.388   3.986   1.496 -0.1422 -0.2581 -0.1324
  382SOL     OW 2013   2.116   3.698   3.941  0.0351  0.7535  0.0599
  382SOL    HW1 2014   2.100   3.650   4.022  0.7924 -2.7842 -1.8101
  382SOL    HW2 2015   2.210   3.693   3.927 -0.5824 -3.5336 -3.7876
  382SOL     MW 2016   2.126   3.691   3.949  0.0530 -0.2482 -0.6720
  383SOL     OW 2017   2.576   1.914   3.335 -0.1121 -0.2416  0.4550
  383SOL    HW1 2018   2.550   1.843   3.276  3.3504 -0.5695 -0.8078
  383SOL    HW2 2019   2.616   1.870   3.410 -0.8028  0.2956  1.1468
  383SOL     MW 2020   2.578   1.899   3.337  0.2427 -0.2148  0.3819
  384SOL     OW 2021   2.491   4.422   3.206  0.1997  0.0381 -0.1531
  384SOL    HW1 2022   2.565   4.370   3.174  1.9367  1.1311  1.9225
  384SOL    HW2 2023   2.462   4.376   3.285 -0.2911  0.5109 -0.0585
  384SOL     MW 2024   2.497   4.409   3.212  0.3592  0.2385  0.1247
  385SOL     OW 2025   3.892   1.062   5.192  0.0580 -0.1126 -0.8249
  385SOL    HW1 2026   3.885   1.013   5.110 -0.0107 -0.4349 -0.6284
  385SOL    HW2 2027   3.961   1.016   5.241  0.1972  0.1634 -0.7603
  385SOL     MW 2028   3.900   1.050   5.188  0.0670 -0.1185 -0.7915
  386SOL     OW 2029   1.538   0.591   2.778  0.2955  0.3468  0.1162
  386SOL    HW1 2030   1.457   0.624   2.740 -0.5600  0.0364  1.6221
  386SOL    HW2 2031   1.587   0.555   2.704 -0.3065  1.7898 -1.0216
  386SOL     MW 2032   1.534   0.591   2.764  0.1090  0.4918  0.1633
  387SOL     OW 2033   3.171   5.104   0.123  0.5113  0.8751  0.6722
  387SOL    HW1 2034   3.220   5.037   0.075  0.6959  1.4759  0.0126
  387SOL    HW2 2035   3.083   5.066   0.132  1.0441 -0.1354  1.7234
  387SOL     MW 2036   3.166   5.090   0.118  0.6031  0.8227  0.7223
  388SOL     OW 2037   4.404   1.634   4.413 -0.2039 -0.0109 -0.1262
  388SOL    HW1 2038   4.485   1.669   4.376  0.6277 -1.6676  0.1144
  388SOL    HW2 2039   4.432   1.587   4.492 -1.4324 -0.3436  0.1186
  388SOL     MW 2040   4.418   1.633   4.418 -0.2547 -0.2655 -0.0640
  389SOL     OW 2041   0.663   4.832   0.679  0.0493  0.2197  0.1052
  389SOL    HW1 2042   0.715   4.889   0.736 -0.6201  0.5476  0.3984
  389SOL    HW2 2043   0.651   4.752   0.730  1.6131 -0.4924 -0.5954
  389SOL     MW 2044   0.668   4.829   0.693  0.1638  0.1705  0.0530
  390SOL     OW 2045   0.980   1.566   4.475 -0.4984  0.0173 -0.3319
  390SOL    HW1 2046   1.070   1.599   4.464  0.0716 -1.4906 -0.2577
  390SOL    HW2 2047   0.952   1.546   4.386 -0.7134  0.3688 -0.3424
  390SOL     MW 2048   0.988   1.568   4.462 -0.4530 -0.1307 -0.3237
  391SOL     OW 2049   3.173   0.150   4.511  0.0784  0.0389  0.4195
  391SOL    HW1 2050   3.256   0.163   4.556 -0.2813 -0.1812  1.1642
  391SOL    HW2 2051   3.192   0.089   4.441  0.7266  0.6619  0.0554
  391SOL     MW 2052   3.186   0.144   4.508  0.1154  0.0904  0.4683
  392SOL     OW 2053   4.674   3.542   5.321 -0.4676 -0.3695 -0.6114
  392SOL    HW1 2054   4.610   3.576   5.258 -1.8819  0.5212  1.2828
  392SOL    HW2 2055   4.648   3.451   5.335 -1.3355  0.0011  0.1804
  392SOL     MW 2056   4.662   3.534   5.315 -0.7598 -0.2080 -0.2676
  393SOL     OW 2057   0.231   0.834   3.409 -0.2100  0.0409 -0.3033
  393SOL    HW1 2058   0.272   0.772   3.470 -0.4616 -0.8818 -1.0591
  393SOL    HW2 2059   0.252   0.799   3.322 -2.5535 -0.4101 -0.7129
  393SOL     MW 2060   0.239   0.822   3.406 -0.5422 -0.1350 -0.4525
  394SOL     OW 2061   2.628   5.106   3.111  0.1513  0.6793 -0.4904
  394SOL    HW1 2062   2.665   5.025   3.076 -0.7802  0.3659 -0.7663
  394SOL    HW2 2063   2.647   5.102   3.205  1.9876  1.1627 -0.8229
  394SOL     MW 2064   2.635   5.095   3.119  0.2671  0.7011 -0.5683
  395SOL     OW 2065   3.895   0.922   2.472  0.1158 -0.1325  0.3002
  395SOL    HW1 2066   3.939   1.007   2.479  0.5325 -0.4555  1.6789
  395SOL    HW2 2067   3.946   0.864   2.528  0.0172 -1.3768 -0.8849
  395SOL     MW 2068   3.907   0.925   2.480  0.1565 -0.3331  0.3249
  396SOL     OW 2069   5.046   2.249   1.175  0.0406  0.9369  0.2496
  396SOL    HW1 2070   5.102   2.322   1.151 -1.1527  1.7781 -0.0131
  396SOL    HW2 2071   4.968   2.260   1.121 -0.6147  0.0951  1.0061
  396SOL     MW 2072   5.043   2.259   1.165 -0.1960  0.9368  0.3128
  397SOL     OW 2073   0.198   4.868   2.813 -0.1169  0.4333  0.3749
  397SOL    HW1 2074   0.178   4.958   2.787  0.1414  0.1340 -0.8815
  397SOL    HW2 2075   0.139   4.814   2.761  1.5857 -0.2651 -0.9092
  397SOL     MW 2076   0.188   4.872   2.803  0.1341  0.3056  0.0497
  398SOL     OW 2077   3.352   0.693   3.044  0.6499  0.6625 -0.6322
  398SOL    HW1 2078   3.344   0.756   2.972  0.0029  0.7365 -0.4919
  398SOL    HW2 2079   3.430   0.641   3.021 -0.5102 -0.4204 -2.2497
  398SOL     MW 2080   3.361   0.694   3.032  0.4186  0.5334 -0.8213
  399SOL     OW 2081   3.546   4.870   3.636 -0.9257 -0.0606 -0.3515
  399SOL    HW1 2082   3.632   4.911   3.644 -1.6131  1.2278  0.5599
  399SOL    HW2 2083   3.514   4.896   3.550 -0.8246  0.2847 -0.2831
  399SOL     MW 2084   3.553   4.878   3.626 -1.0008  0.1485 -0.2261
  400SOL     OW 2085   4.755   5.197   0.401 -0.0979  0.3865 -0.0345
  400SOL    HW1 2086   4.820   5.147   0.353  1.5203  0.8852  1.5714
  400SOL    HW2 2087   4.756   5.284   0.361  0.8072  0.6274  0.5140
  400SOL     MW 2088   4.763   5.202   0.390  0.2251  0.4812  0.2413
  401SOL     OW 2089   0.109   0.513   5.175 -0.2981 -0.4112 -0.1140
  401SOL    HW1 2090   0.059   0.528   5.095  0.6197 -0.6246 -0.7376
  401SOL    HW2 2091   0.044   0.487   5.240 -1.1071  0.2293 -0.6647
  401SOL     MW 2092   0.094   0.511   5.173 -0.2842 -0.3565 -0.2643
  402SOL     OW 2093   0.531   0.912   1.680 -0.0800  0.2897  0.1391
  402SOL    HW1 2094   0.595   0.963   1.730 -0.2222  2.4623 -1.7990
  402SOL    HW2 2095   0.584   0.851   1.629  0.0900 -1.6332  2.5063
  402SOL     MW 2096   0.546   0.911   1.680 -0.0765  0.3217  0.1940
  403SOL     OW 2097   1.356   2.398   4.897 -0.1600 -0.1301 -0.2929
  403SOL    HW1 2098   1.306   2.320   4.922 -0.7316 -0.2389 -1.7559
  403SOL    HW2 2099   1.433   2.363   4.852  0.5084  0.0923  0.6646
  403SOL     MW 2100   1.360   2.383   4.894 -0.1476 -0.1155 -0.3576
  404SOL     OW 2101   4.265   5.158   5.223 -0.4038 -1.0453  0.0268
  404SOL    HW1 2102   4.303   5.073   5.247 -1.0876 -1.3322  0.1058
  404SOL    HW2 2103   4.215   5.140   5.143  1.1171 -0.2814 -1.1194
  404SOL     MW 2104   4.263   5.145   5.216 -0.2966 -0.9842 -0.1098
  405SOL     OW 2105   2.238   2.750   3.416 -0.0600  0.6119  0.2260
  405SOL    HW1 2106   2.313   2.747   3.357 -0.9870  0.4806 -0.9695
  405SOL    HW2 2107   2.261   2.692   3.489  0.6557 -0.0616 -0.5403
  405SOL     MW 2108   2.250   2.742   3.418 -0.0870  0.5089 -0.0251
  406SOL     OW 2109   3.702   0.616   4.461 -0.0981  0.1993 -0.7647
  406SOL    HW1 2110   3.761   0.654   4.396  0.9327  0.0331  0.0573
  406SOL    HW2 2111   3.710   0.673   4.537  1.7912 -1.8071  0.6388
  406SOL     MW 2112   3.711   0.628   4.462  0.2757 -0.0788 -0.4798
  407SOL     OW 2113   0.528   1.400   4.581 -0.5811 -0.2517 -0.0329
  407SOL    HW1 2114   0.515   1.442   4.496 -0.9809 -0.3258 -0.0097
  407SOL    HW2 2115   0.464   1.329   4.583  0.9992 -1.7409 -0.6385
  407SOL     MW 2116   0.518   1.396   4.571 -0.4300 -0.4518 -0.1074
  408SOL     OW 2117   1.047   3.261   4.170 -0.2636 -0.3046 -0.3518
  408SOL    HW1 2118   1.130   3.249   4.125 -0.2124  0.1187 -0.3737
  408SOL    HW2 2119   0.990   3.194   4.134 -0.1288 -0.1655 -0.8249
  408SOL     MW 2120   1.050   3.251   4.160 -0.2398 -0.2326 -0.4152
  409SOL     OW 2121   3.306   5.162   2.780  0.7600 -0.5043  0.6868
  409SOL    HW1 2122   3.397   5.184   2.799  0.9206 -1.0976  0.6167
  409SOL    HW2 2123   3.292   5.079   2.826  0.5563 -0.9242 -0.1371
  409SOL     MW 2124   3.316   5.154   2.789  0.7545 -0.6340  0.5724
  410SOL     OW 2125   1.109   0.226   3.303  0.0255 -0.6102 -0.2691
  410SOL    HW1 2126   1.185   0.243   3.358  0.1409 -2.4546  0.1800
  410SOL    HW2 2127   1.056   0.305   3.311 -0.2599 -1.0286  3.0103
  410SOL     MW 2128   1.112   0.238   3.311  0.0037 -0.8999  0.2082
  411SOL     OW 2129   3.195   1.955   1.178  0.0673 -0.4272  0.7415
  411SOL    HW1 2130   3.261   1.939   1.110  0.1320 -0.0285  0.7063
  411SOL    HW2 2131   3.120   1.902   1.152  0.0408 -0.1712  0.2784
  411SOL     MW 2132   3.194   1.946   1.166  0.0722 -0.3434  0.6777
  412SOL     OW 2133   2.411   1.618   1.513  0.1594 -0.2612 -0.3588
  412SOL    HW1 2134   2.385   1.708   1.491  0.0433 -0.2457 -0.1565
  412SOL    HW2 2135   2.497   1.608   1.472  0.2830  0.0272 -0.1717
  412SOL     MW 2136   2.419   1.628   1.505  0.1604 -0.2223 -0.3090
  413SOL     OW 2137   1.357   4.906   2.691  0.0635  0.5365 -0.0351
  413SOL    HW1 2138   1.301   4.984   2.691 -0.4025  0.2144  1.2960
  413SOL    HW2 2139   1.442   4.938   2.720 -0.2859  0.4485  1.1016
  413SOL     MW 2140   1.360   4.920   2.695 -0.0409  0.4840  0.2808
  414SOL     OW 2141   3.772   1.074   4.367 -0.5561  0.3361 -0.3499
  414SOL    HW1 2142   3.763   1.140   4.298 -0.6751 -0.6388 -1.2905
  414SOL    HW2 2143   3.710   1.101   4.435 -0.8392  1.0018 -0.8710
  414SOL     MW 2144   3.763   1.085   4.367 -0.6076  0.2965 -0.5370
  415SOL     OW 2145   4.916   0.951   1.698 -0.1301 -0.0279 -0.7459
  415SOL    HW1 2146   4.904   0.902   1.779  0.5593  1.0645  0.0316
  415SOL    HW2 2147   4.972   0.895   1.644  0.4093 -0.2383  0.0202
  415SOL     MW 2148   4.922   0.937   1.701  0.0272  0.0850 -0.5483
  416SOL     OW 2149   1.984   3.655   3.716 -0.2966 -0.2968  0.0453
  416SOL    HW1 2150   2.025   3.669   3.801  1.1821 -0.2893 -0.6491
  416SOL    HW2 2151   1.935   3.735   3.699 -1.0753 -0.5307  1.1420
  416SOL     MW 2152   1.983   3.667   3.725 -0.2070 -0.3258  0.0968
  417SOL     OW 2153   2.115   5.308   3.502 -0.5117  0.0213  0.4264
  417SOL    HW1 2154   2.044   5.344   3.448 -0.6887  0.0588  0.6848
  417SOL    HW2 2155   2.148   5.234   3.452  2.7163  3.0294 -2.2466
  417SOL     MW 2156   2.110   5.303   3.489 -0.1212  0.4112  0.1173
  418SOL     OW 2157   1.864   1.645   4.389 -0.6526  0.2760 -0.4124
  418SOL    HW1 2158   1.858   1.621   4.481 -2.1207  0.0990 -0.5409
  418SOL    HW2 2159   1.883   1.739   4.390  1.4031 -0.1047  0.0603
  418SOL     MW 2160   1.866   1.654   4.401 -0.5773  0.2046 -0.3683
  419SOL     OW 2161   5.093   1.272   4.727  0.0094  0.0796  0.0944
  419SOL    HW1 2162   5.005   1.297   4.701  0.1996  0.6007 -0.0485
  419SOL    HW2 2163   5.123   1.343   4.784  0.9527  0.7211 -1.1785
  419SOL     MW 2164   5.086   1.284   4.731  0.1545  0.2285 -0.0868
  420SOL     OW 2165   0.938   0.642   1.472 -0.4936  0.3379  0.5711
  420SOL    HW1 2166   1.002   0.610   1.409 -1.0315  0.6123 -0.1259
  420SOL    HW2 2167   0.959   0.596   1.553  2.6162  2.8082  1.2619
  420SOL     MW 2168   0.949   0.632   1.474 -0.1644  0.6892  0.5703
  421SOL     OW 2169   1.835   3.102   2.055  0.3540 -0.2498  0.2229
  421SOL    HW1 2170   1.853   3.017   2.095  0.0130  0.0094  0.9201
  421SOL    HW2 2171   1.850   3.166   2.124 -1.0886  0.1320  0.2008
  421SOL     MW 2172   1.839   3.099   2.069  0.1257 -0.1678  0.3093
  422SOL     OW 2173   3.830   4.837   4.366  0.0072 -0.5787  0.4043
  422SOL    HW1 2174   3.925   4.827   4.369 -0.0038 -0.8650 -0.1307
  422SOL    HW2 2175   3.816   4.931   4.361  0.3271 -0.6004 -1.2843
  422SOL     MW 2176   3.841   4.848   4.366  0.0467 -0.6181  0.1196
  423SOL     OW 2177   2.619   4.904   1.200 -0.4172 -0.1010 -0.0225
  423SOL    HW1 2178   2.564   4.894   1.278  0.3498  1.6596  0.7927
  423SOL    HW2 2179   2.667   4.986   1.216 -0.1430  0.2082 -2.2808
  423SOL     MW 2180   2.618   4.914   1.212 -0.2839  0.1639 -0.2073
  424SOL     OW 2181   4.059   2.282   4.686 -0.1749  0.5708 -0.1582
  424SOL    HW1 2182   4.029   2.268   4.775  0.9915 -0.0189  0.1565
  424SOL    HW2 2183   4.108   2.364   4.690  0.8716 -0.0555  0.0028
  424SOL     MW 2184   4.062   2.291   4.698  0.1084  0.4151 -0.0973
  425SOL     OW 2185   4.615   4.695   3.682 -0.1293  0.0688  0.9573
  425SOL    HW1 2186   4.666   4.614   3.679 -3.7737 -2.3255 -1.1521
  425SOL    HW2 2187   4.640   4.741   3.602 -0.1909 -0.4053  0.6588
  425SOL     MW 2188   4.625   4.690   3.671 -0.6037 -0.2984  0.6491
  426SOL     OW 2189   3.401   1.971   4.331  0.1013 -0.4068 -1.2570
  426SOL    HW1 2190   3.415   2.022   4.411  1.1694  0.2923 -1.8720
  426SOL    HW2 2191   3.469   2.002   4.271 -1.5741  0.1233 -2.9397
  426SOL     MW 2192   3.411   1.981   4.333  0.0235 -0.2495 -1.5511
  427SOL     OW 2193   2.339   3.033   5.011  0.3608 -0.1763 -0.3877
  427SOL    HW1 2194   2.340   2.948   4.968  1.8660  0.4477 -1.6257
  427SOL    HW2 2195   2.295   3.091   4.950  2.0460  0.5980 -0.9065
  427SOL     MW 2196   2.334   3.030   4.998  0.7692  0.0027 -0.6126
  428SOL     OW 2197   4.175   2.148   0.044  0.4498  0.2130 -0.1390
  428SOL    HW1 2198   4.209   2.117   0.128  0.3290 -0.5355 -0.3650
  428SOL    HW2 2199   4.147   2.238   0.061  2.0334  0.6600  0.1951
  428SOL     MW 2200   4.176   2.155   0.057  0.6371  0.1744 -0.1252
  429SOL     OW 2201   3.360   2.910   1.051 -0.4556  0.0874  0.1468
  429SOL    HW1 2202   3.334   3.001   1.034 -1.9806 -0.4114 -0.2425
  429SOL    HW2 2203   3.449   2.917   1.085  0.1196  1.6122 -1.5764
  429SOL     MW 2204   3.368   2.923   1.053 -0.5772  0.2187 -0.1236
  430SOL     OW 2205   4.620   1.293   0.807 -0.5243  0.6779  0.5666
  430SOL    HW1 2206   4.657   1.338   0.731  0.1975  1.1059  1.1677
  430SOL    HW2 2207   4.538   1.255   0.775  0.1959  0.1234 -0.6507
  430SOL     MW 2208   4.614   1.294   0.793 -0.3397  0.6617  0.4877
  431SOL     OW 2209   4.418   3.633   1.331  0.3053  0.1916 -0.5180
  431SOL    HW1 2210   4.350   3.632   1.264 -0.0149 -4.5483 -0.2657
  431SOL    HW2 2211   4.385   3.694   1.397 -1.0398  2.1953 -2.9656
  431SOL     MW 2212   4.405   3.641   1.331  0.0921 -0.1587 -0.7990
  432SOL     OW 2213   1.900   1.797   2.953  0.8370  0.3706 -0.0519
  432SOL    HW1 2214   1.892   1.861   3.023 -1.4870  0.9959 -0.8204
  432SOL    HW2 2215   1.857   1.838   2.878 -0.2925 -1.8757 -0.6968
  432SOL     MW 2216   1.893   1.810   2.952  0.3949  0.1631 -0.2328
  433SOL     OW 2217   5.032   5.274   3.960  0.1720  0.9436 -0.8584
  433SOL    HW1 2218   5.117   5.281   4.003  1.4945 -0.0783 -3.2370
  433SOL    HW2 2219   5.019   5.181   3.946 -1.0755  1.1337 -1.0671
  433SOL     MW 2220   5.041   5.263   3.964  0.1816  0.8371 -1.1896
  434SOL     OW 2221   3.925   4.382   1.610  0.1678  0.4378 -0.3499
  434SOL    HW1 2222   3.929   4.429   1.527  2.4751 -1.3410 -1.3027
  434SOL    HW2 2223   3.864   4.310   1.594  1.9927 -0.9807 -1.1301
  434SOL     MW 2224   3.917   4.379   1.597  0.6968  0.0285 -0.5717
  435SOL     OW 2225   3.924   0.421   3.611 -0.7140 -0.4484 -0.6865
  435SOL    HW1 2226   3.911   0.444   3.703  0.1396 -0.2314 -0.6165
  435SOL    HW2 2227   3.999   0.360   3.612  1.3950  2.0469 -1.5380
  435SOL     MW 2228   3.932   0.416   3.623 -0.3347 -0.1012 -0.7866
  436SOL     OW 2229   2.712   2.620   4.959  0.5357 -0.7299  0.6484
  436SOL    HW1 2230   2.689   2.608   5.052  1.1888 -0.2101  0.8792
  436SOL    HW2 2231   2.650   2.684   4.927  0.6610 -0.4950  0.8718
  436SOL     MW 2232   2.701   2.626   4.967  0.6354 -0.6333  0.7066
  437SOL     OW 2233   5.254   1.761   3.713 -0.4030  0.0662  0.2715
  437SOL    HW1 2234   5.179   1.755   3.772 -1.1684 -1.0913 -0.8064
  437SOL    HW2 2235   5.225   1.818   3.642 -0.2457 -0.3199 -0.1076
  437SOL     MW 2236   5.241   1.767   3.711 -0.4808 -0.1314  0.0850
  438SOL     OW 2237   2.262   5.250   4.929 -0.4074 -0.0699  0.5419
  438SOL    HW1 2238   2.205   5.327   4.933  0.6839  0.8955 -1.6128
  438SOL    HW2 2239   2.212   5.185   4.880 -0.4079  0.1118  0.3001
  438SOL     MW 2240   2.248   5.251   4.923 -0.2678  0.0770  0.2351
  439SOL     OW 2241   4.623   0.680   5.327 -0.0257  0.4696  0.3031
  439SOL    HW1 2242   4.664   0.623   5.262  1.5538  2.4215 -0.4581
  439SOL    HW2 2243   4.605   0.622   5.401 -2.1219 -1.8558 -1.9243
  439SOL     MW 2244   4.626   0.665   5.328 -0.0918  0.4218 -0.0794
  440SOL     OW 2245   4.723   2.804   4.972  0.3243  0.0044  0.3682
  440SOL    HW1 2246   4.689   2.851   5.048 -0.6989  1.8423 -1.1864
  440SOL    HW2 2247   4.655   2.739   4.952 -0.2088  0.6606  0.0104
  440SOL     MW 2248   4.710   2.801   4.979  0.1250  0.3237  0.1234
  441SOL     OW 2249   3.123   3.269   1.905 -0.2790  0.1129  0.1386
  441SOL    HW1 2250   3.110   3.362   1.922 -0.5024 -0.2949  2.4194
  441SOL    HW2 2251   3.119   3.228   1.992  1.8952 -1.7785 -0.6110
  441SOL     MW 2252   3.121   3.275   1.919 -0.0292 -0.1815  0.3346
  442SOL     OW 2253   4.683   2.621   0.233  0.3205  0.0708 -0.1504
  442SOL    HW1 2254   4.612   2.558   0.227  0.7881 -0.4581 -0.1591
  442SOL    HW2 2255   4.690   2.642   0.326 -0.0280  0.3398 -0.1818
  442SOL     MW 2256   4.675   2.616   0.244  0.3357  0.0375 -0.1555
  443SOL     OW 2257   2.184   1.638   4.292  0.1371 -0.4066  0.1478
  443SOL    HW1 2258   2.162   1.668   4.380  1.1503  1.2927 -0.1406
  443SOL    HW2 2259   2.104   1.599   4.259 -1.1088  1.5496  0.7694
  443SOL     MW 2260   2.171   1.637   4.299  0.1073  0.0614  0.1905
  444SOL     OW 2261   1.137   1.824   5.137  0.3333  0.6422 -0.3331
  444SOL    HW1 2262   1.151   1.748   5.079  1.6913  0.8262 -0.2552
  444SOL    HW2 2263   1.074   1.878   5.090  1.6118  0.9084 -1.7871
  444SOL     MW 2264   1.131   1.821   5.123  0.6708  0.6999 -0.5093
  445SOL     OW 2265   1.299   2.797   1.836 -0.4196 -0.3697 -0.1367
  445SOL    HW1 2266   1.383   2.788   1.792 -0.2172  1.2622 -0.1286
  445SOL    HW2 2267   1.240   2.833   1.769  0.2384  3.4559  1.1943
  445SOL     MW 2268   1.302   2.801   1.822 -0.3094  0.3289  0.0347
  446SOL     OW 2269   3.557   5.257   2.241 -0.0964  0.0452 -0.1974
  446SOL    HW1 2270   3.506   5.338   2.230  0.0630  0.1160 -0.4144
  446SOL    HW2 2271   3.502   5.202   2.296  0.5417  0.9819  1.4352
  446SOL     MW 2272   3.543   5.261   2.247  0.0057  0.1741 -0.0162
  447SOL     OW 2273   2.856   1.624   3.717  0.0570  0.4398 -0.5363
  447SOL    HW1 2274   2.801   1.565   3.768  1.1830  0.3266  0.5491
  447SOL    HW2 2275   2.912   1.667   3.781  1.1017  0.7131 -1.6058
  447SOL     MW 2276   2.856   1.622   3.731  0.3348  0.4603 -0.5343
  448SOL     OW 2277   3.536   1.402   2.186 -0.1446 -0.1925 -0.2664
  448SOL    HW1 2278   3.581   1.456   2.122 -1.1090 -0.0247 -0.8095
  448SOL    HW2 2279   3.596   1.329   2.203  0.3677  0.0784 -0.9136
  448SOL     MW 2280   3.549   1.399   2.180 -0.2024 -0.1363 -0.4188
  449SOL     OW 2281   3.161   3.845   0.672 -0.3465  0.8480 -0.4146
  449SOL    HW1 2282   3.212   3.769   0.642 -1.5018 -0.4045  0.7487
  449SOL    HW2 2283   3.096   3.859   0.602 -0.4095  0.4926 -0.4283
  449SOL     MW 2284   3.159   3.837   0.659 -0.5025  0.6421 -0.2674
  450SOL     OW 2285   0.056   0.788   1.028  0.1622  0.3163  0.0429
  450SOL    HW1 2286   0.040   0.783   0.934 -0.8660 -0.3415  0.2477
  450SOL    HW2 2287   0.060   0.697   1.057  1.2081  0.5008  0.5263
  450SOL     MW 2288   0.055   0.776   1.020  0.1645  0.2557  0.1310
  451SOL     OW 2289   2.401   3.056   1.223 -0.3392  0.3259 -0.2216
  451SOL    HW1 2290   2.387   3.000   1.146 -1.5361  3.0440 -2.0801
  451SOL    HW2 2291   2.327   3.038   1.280 -0.8425  0.1752 -0.9146
  451SOL     MW 2292   2.390   3.047   1.220 -0.5568  0.6546 -0.5482
  452SOL     OW 2293   3.427   3.099   0.071  0.1197  0.9122  0.1923
  452SOL    HW1 2294   3.334   3.076   0.079  0.4901 -0.7114  0.0152
  452SOL    HW2 2295   3.437   3.124  -0.020 -0.1142  0.9364  0.1705
  452SOL     MW 2296   3.416   3.099   0.061  0.1372  0.7075  0.1669
  453SOL     OW 2297   1.384   2.604   2.188 -0.1567 -0.3566  0.4707
  453SOL    HW1 2298   1.398   2.698   2.199 -1.7652 -0.1818  1.3403
  453SOL    HW2 2299   1.414   2.585   2.100  0.9134  0.8208  0.5587
  453SOL     MW 2300   1.389   2.614   2.178 -0.2256 -0.1835  0.5933
  454SOL     OW 2301   5.030   0.734   4.948 -0.0098 -0.0225  0.5253
  454SOL    HW1 2302   5.017   0.655   4.896  1.6872 -0.5607  0.8941
  454SOL    HW2 2303   4.973   0.800   4.907 -0.4244 -1.0585 -0.5858
  454SOL     MW 2304   5.021   0.732   4.936  0.1543 -0.2240  0.4303
  455SOL     OW 2305   2.467   5.329   4.526 -1.1060 -0.0673  0.6209
  455SOL    HW1 2306   2.549   5.379   4.525 -0.6539 -0.8105  0.3360
  455SOL    HW2 2307   2.419   5.362   4.602 -0.2283 -0.1379  1.2098
  455SOL     MW 2308   2.471   5.340   4.535 -0.9358 -0.1715  0.6598
  456SOL     OW 2309   4.748   0.003   2.072  0.3066  0.1354 -0.5798
  456SOL    HW1 2310   4.662   0.040   2.053 -1.0374 -1.4412  2.0438
  456SOL    HW2 2311   4.789   0.065   2.132  0.0852 -0.1826 -0.0956
  456SOL     MW 2312   4.742   0.015   2.077  0.1062 -0.1071 -0.1820
  457SOL     OW 2313   2.966   1.728   2.673 -0.2327 -0.2926  0.2483
  457SOL    HW1 2314   2.991   1.674   2.748 -3.4431  1.1629  2.5166
  457SOL    HW2 2315   2.920   1.668   2.614  1.5717 -1.2717 -0.1865
  457SOL     MW 2316   2.963   1.714   2.675 -0.4127 -0.2316  0.4830
  458SOL     OW 2317   2.127   4.492   4.753 -0.3448  0.4128  0.1927
  458SOL    HW1 2318   2.151   4.403   4.729 -0.5341  0.8627 -1.8215
  458SOL    HW2 2319   2.211   4.535   4.773 -0.0282  0.3295 -0.8849
  458SOL     MW 2320   2.141   4.486   4.752 -0.3285  0.4597 -0.2031
  459SOL     OW 2321   1.494   2.769   0.968 -0.1135  0.1142 -0.3553
  459SOL    HW1 2322   1.582   2.736   0.985  0.0316 -0.2149 -1.7454
  459SOL    HW2 2323   1.508   2.856   0.930 -0.4091  0.2507 -0.1578
  459SOL     MW 2324   1.507   2.776   0.965 -0.1328  0.0895 -0.5080
  460SOL     OW 2325   5.325   0.446   0.300  0.0657 -0.0010  0.0128
  460SOL    HW1 2326   5.382   0.390   0.352  0.8608  0.1986 -0.6382
  460SOL    HW2 2327   5.237   0.423   0.328  0.2619 -2.8130 -1.4305
  460SOL     MW 2328   5.321   0.436   0.310  0.1926 -0.3354 -0.2553
  461SOL     OW 2329   1.913   4.601   1.966  0.0220  0.6050 -0.1168
  461SOL    HW1 2330   1.858   4.526   1.987 -0.5424  0.9043 -0.4967
  461SOL    HW2 2331   1.926   4.645   2.050  2.9672 -1.6278  0.6437
  461SOL     MW 2332   1.907   4.597   1.979  0.3268  0.3575 -0.0681
  462SOL     OW 2333   4.031   0.150   1.538  0.0777 -0.3511  0.1812
  462SOL    HW1 2334   4.094   0.137   1.608  0.9609 -0.3928 -0.6062
  462SOL    HW2 2335   3.960   0.200   1.578  0.4203 -0.6432  1.1736
  462SOL     MW 2336   4.030   0.154   1.552  0.2346 -0.3938  0.2074
  463SOL     OW 2337   3.850   1.835   4.759  0.2681 -0.8016 -0.6411
  463SOL    HW1 2338   3.908   1.901   4.721  0.6660 -1.4944 -1.2345
  463SOL    HW2 2339   3.802   1.799   4.684 -1.7228  0.5094 -0.0612
  463SOL     MW 2340   3.851   1.839   4.745  0.0642 -0.7225 -0.6428
  464SOL     OW 2341   1.376   5.298   2.072 -0.1611  0.4613  0.5199
  464SOL    HW1 2342   1.352   5.257   1.989  2.0774  2.0565 -0.9713
  464SOL    HW2 2343   1.472   5.299   2.072 -0.1511  2.3986  2.1363
  464SOL     MW 2344   1.385   5.293   2.061  0.1267  0.9135  0.5359
  465SOL     OW 2345   1.547   0.752   3.985  0.0719 -0.1904  0.4738
  465SOL    HW1 2346   1.466   0.704   4.004  0.2585 -0.5847  0.2929
  465SOL    HW2 2347   1.592   0.758   4.069  0.2396 -0.6978  0.4260
  465SOL     MW 2348   1.542   0.746   3.998  0.1173 -0.3058  0.4445
  466SOL     OW 2349   3.403   0.149   0.534 -0.5325 -0.1543  0.1955
  466SOL    HW1 2350   3.460   0.107   0.598  1.0008  0.9744 -0.3962
  466SOL    HW2 2351   3.422   0.243   0.543 -2.2014  0.2340 -0.1009
  466SOL     MW 2352   3.413   0.156   0.543 -0.5499  0.0399  0.0818
  467SOL     OW 2353   2.776   3.120   5.148  0.2379  0.1962  0.3243
  467SOL    HW1 2354   2.750   3.094   5.060  0.9290 -1.2773  0.5364
  467SOL    HW2 2355   2.869   3.095   5.154 -0.1305 -0.8883  1.8892
  467SOL     MW 2356   2.785   3.113   5.138  0.2792 -0.1313  0.5518
  468SOL     OW 2357   0.759   2.007   1.765 -0.0031  0.1057 -0.3011
  468SOL    HW1 2358   0.754   2.099   1.791 -1.4078  0.1837 -0.7705
  468SOL    HW2 2359   0.667   1.980   1.757  0.3924 -1.3955  0.0256
  468SOL     MW 2360   0.747   2.015   1.767 -0.1323 -0.0765 -0.3193
  469SOL     OW 2361   2.996   1.583   0.619 -0.4529  0.2540  0.5829
  469SOL    HW1 2362   2.955   1.556   0.537  1.9024  0.4489 -0.7131
  469SOL    HW2 2363   2.966   1.673   0.633 -3.0454 -0.6968  1.4279
  469SOL     MW 2364   2.987   1.591   0.610 -0.4833  0.1572  0.5251
  470SOL     OW 2365   2.032   2.305   4.928  0.2420  0.9705  0.4832
  470SOL    HW1 2366   2.004   2.265   4.845  2.8441  1.0523 -0.4818
  470SOL    HW2 2367   1.953   2.348   4.961 -0.7916  1.1998 -2.1250
  470SOL     MW 2368   2.018   2.306   4.921  0.4428  1.0103  0.0258
  471SOL     OW 2369   2.701   4.933   5.100 -0.5213 -0.1446 -0.1119
  471SOL    HW1 2370   2.762   4.871   5.061 -0.4228  0.4114 -0.8451
  471SOL    HW2 2371   2.756   4.989   5.155 -0.4710 -0.0545 -0.2557
  471SOL     MW 2372   2.716   4.932   5.102 -0.5022 -0.0619 -0.2241
  472SOL     OW 2373   3.949   3.554   3.334 -0.1750  0.3254  0.6099
  472SOL    HW1 2374   3.992   3.610   3.398  0.3365 -0.4472  0.9540
  472SOL    HW2 2375   3.902   3.489   3.388  0.2276 -0.3048  0.2054
  472SOL     MW 2376   3.948   3.553   3.349 -0.0580  0.1458  0.6022
  473SOL     OW 2377   1.967   4.094   5.326  0.1586  0.1032 -0.1519
  473SOL    HW1 2378   2.025   4.019   5.340 -0.2764 -0.0256  0.9905
  473SOL    HW2 2379   1.917   4.071   5.248  1.1317 -0.1002 -0.7286
  473SOL     MW 2380   1.968   4.081   5.318  0.2275  0.0606 -0.0795
  474SOL     OW 2381   1.809   0.150   4.366 -0.1092 -0.1682 -0.6487
  474SOL    HW1 2382   1.726   0.109   4.386  0.2094 -0.6987 -0.4067
  474SOL    HW2 2383   1.787   0.240   4.343 -0.5947  0.1314  0.9360
  474SOL     MW 2384   1.796   0.156   4.365 -0.1306 -0.1978 -0.4149
  475SOL     OW 2385   4.171   4.149   0.450 -0.3102 -0.1600 -0.2408
  475SOL    HW1 2386   4.087   4.189   0.470 -1.0046 -0.7258 -1.9401
  475SOL    HW2 2387   4.236   4.209   0.486 -1.3990  1.3032 -0.7121
  475SOL     MW 2388   4.169   4.161   0.457 -0.5385 -0.0451 -0.5187
  476SOL     OW 2389   2.200   2.213   1.419  0.1682  0.4731 -0.1566
  476SOL    HW1 2390   2.231   2.262   1.343  1.8264  0.3917  0.4485
  476SOL    HW2 2391   2.197   2.122   1.390 -0.5738  0.6184 -0.5452
  476SOL     MW 2392   2.203   2.208   1.406  0.2855  0.4813 -0.1289
  477SOL     OW 2393   0.322   4.186   3.404 -0.0697 -0.0620  0.0071
  477SOL    HW1 2394   0.263   4.124   3.363  0.9142 -0.9987 -0.0215
  477SOL    HW2 2395   0.407   4.169   3.363  0.8629 -0.8099  2.1867
  477SOL     MW 2396   0.326   4.176   3.394  0.1756 -0.2777  0.2824
  478SOL     OW 2397   4.117   3.499   2.404 -0.6636  0.4797 -0.7459
  478SOL    HW1 2398   4.151   3.569   2.461 -3.0006  1.5527 -0.6262
  478SOL    HW2 2399   4.118   3.537   2.316 -1.8478  0.6434 -0.6955
  478SOL     MW 2400   4.122   3.513   2.400 -1.1144  0.6380 -0.7241
  479SOL     OW 2401   4.087   0.736   2.492 -0.5529 -0.4011 -0.2029
  479SOL    HW1 2402   4.132   0.687   2.561 -2.3161 -0.8218  0.6810
  479SOL    HW2 2403   4.154   0.795   2.458  0.9509 -1.7051  0.3738
  479SOL     MW 2404   4.102   0.737   2.496 -0.5861 -0.6219 -0.0159
  480SOL     OW 2405   3.109   4.422   0.520 -0.0775  0.1595 -0.3128
  480SOL    HW1 2406   3.025   4.416   0.565 -0.9345 -0.7714 -1.9826
  480SOL    HW2 2407   3.124   4.335   0.484  1.4618  0.4003 -0.3076
  480SOL     MW 2408   3.100   4.410   0.521  0.0098  0.0711 -0.5259
  481SOL     OW 2409   4.952   2.681   4.316  0.0228  0.3535 -0.1329
  481SOL    HW1 2410   4.909   2.747   4.371 -0.0572 -0.1113  0.3751
  481SOL    HW2 2411   4.880   2.629   4.281  0.0962  0.4178 -0.3801
  481SOL     MW 2412   4.937   2.683   4.319  0.0220  0.3022 -0.0995
  482SOL     OW 2413   3.142   1.049   3.491  0.3753  0.2766 -0.2153
  482SOL    HW1 2414   3.234   1.067   3.511  0.6678 -1.5317  0.1118
  482SOL    HW2 2415   3.144   1.002   3.408 -0.3003  0.7701 -0.5140
  482SOL     MW 2416   3.154   1.046   3.483  0.3262  0.1083 -0.2117
  483SOL     OW 2417   0.647   2.516   2.612  0.1259  0.3419  0.1282
  483SOL    HW1 2418   0.610   2.600   2.640  0.1712  0.7250 -0.9219
  483SOL    HW2 2419   0.571   2.460   2.599  0.0766  0.3086  0.5812
  483SOL     MW 2420   0.633   2.520   2.614  0.1254  0.3867  0.0518
  484SOL     OW 2421   5.047   2.963   3.164 -0.1649 -0.1123  0.0824
  484SOL    HW1 2422   5.036   2.957   3.069  0.5477 -0.2423  0.0035
  484SOL    HW2 2423   5.029   3.055   3.184  0.1574  0.0259 -0.2458
  484SOL     MW 2424   5.043   2.974   3.154 -0.0324 -0.1113  0.0303
  485SOL     OW 2425   3.957   2.575   1.876  0.4603 -0.2100  0.4154
  485SOL    HW1 2426   3.961   2.579   1.780 -0.9706  0.0616  0.3538
  485SOL    HW2 2427   3.915   2.657   1.902  0.3157 -0.5403  1.2389
  485SOL     MW 2428   3.952   2.586   1.867  0.2586 -0.2175  0.5129
  486SOL     OW 2429   0.652   2.260   1.582 -0.2765 -0.8010  0.0587
  486SOL    HW1 2430   0.655   2.322   1.508 -0.9074  0.2028  0.8538
  486SOL    HW2 2431   0.713   2.191   1.558  0.8428  0.3964 -0.6298
  486SOL     MW 2432   0.660   2.259   1.569 -0.2140 -0.5192  0.0724
  487SOL     OW 2433   1.701   4.362   1.157 -0.0611 -0.3679  0.2082
  487SOL    HW1 2434   1.724   4.335   1.246 -0.6560 -0.1021  0.4539
  487SOL    HW2 2435   1.666   4.283   1.116 -1.0256 -0.1813  0.6522
  487SOL     MW 2436   1.699   4.348   1.163 -0.2607 -0.3100  0.2965
  488SOL     OW 2437   0.357   5.076   2.986 -0.1648 -0.6448 -0.2991
  488SOL    HW1 2438   0.335   5.167   2.963 -2.1820 -1.2080 -0.6796
  488SOL    HW2 2439   0.401   5.042   2.908  0.7493  0.0557 -0.0933
  488SOL     MW 2440   0.360   5.083   2.973 -0.3060 -0.6272 -0.3215
  489SOL     OW 2441   3.161   1.630   3.154 -0.0574  0.1451 -0.1287
  489SOL    HW1 2442   3.256   1.636   3.163  0.0369  0.8326 -1.5122
  489SOL    HW2 2443   3.140   1.541   3.182  1.1573 -0.4621 -1.0921
  489SOL     MW 2444   3.170   1.620   3.159  0.1101  0.1554 -0.4291
  490SOL     OW 2445   2.744   3.300   4.287 -0.0798  0.1907  0.3873
  490SOL    HW1 2446   2.748   3.208   4.315 -1.0005  0.0388  0.0630
  490SOL    HW2 2447   2.715   3.295   4.195  0.7902  0.7707  0.0764
  490SOL     MW 2448   2.741   3.287   4.279 -0.0863  0.2455  0.3060
  491SOL     OW 2449   0.098   1.319   4.254  0.2074 -0.2151  0.0268
  491SOL    HW1 2450   0.010   1.304   4.220  0.6841  0.9270 -1.7699
  491SOL    HW2 2451   0.085   1.374   4.331 -0.7111 -0.7856  0.2826
  491SOL     MW 2452   0.086   1.324   4.260  0.1508 -0.1419 -0.1704
  492SOL     OW 2453   3.122   3.965   1.690 -0.0736  0.2306 -0.2400
  492SOL    HW1 2454   3.144   3.940   1.600 -1.5513 -0.2360 -0.4766
  492SOL    HW2 2455   3.171   3.903   1.744 -0.0992 -0.2329 -0.7419
  492SOL     MW 2456   3.131   3.954   1.686 -0.2660  0.1115 -0.3346
  493SOL     OW 2457   0.889   0.346   0.332  0.0042  0.7249 -0.1796
  493SOL    HW1 2458   0.817   0.311   0.280  0.2163 -2.1194  1.3469
  493SOL    HW2 2459   0.859   0.340   0.423  1.1942  1.8407  0.3102
  493SOL     MW 2460   0.876   0.341   0.337  0.1837  0.5036  0.0785
  494SOL     OW 2461   4.633   1.327   2.473  0.1409 -0.5489 -0.0020
  494SOL    HW1 2462   4.677   1.395   2.524 -1.5130  0.8664 -0.4065
  494SOL    HW2 2463   4.666   1.338   2.384  0.5893 -0.9098  0.1167
  494SOL     MW 2464   4.643   1.337   2.468 -0.0135 -0.4139 -0.0386
  495SOL     OW 2465   0.452   1.438   2.843  0.3241 -0.0597 -0.5364
  495SOL    HW1 2466   0.539   1.411   2.875  1.0476  1.7375 -0.9562
  495SOL    HW2 2467   0.421   1.501   2.907 -0.3214 -0.0645 -0.8387
  495SOL     MW 2468   0.459   1.442   2.855  0.3341  0.1698 -0.6288
  496SOL     OW 2469   2.611   0.677   4.465 -0.0844  0.4387  0.0416
  496SOL    HW1 2470   2.556   0.695   4.389 -0.7564  2.3751  0.9499
  496SOL    HW2 2471   2.691   0.727   4.449  0.4210 -0.4101 -0.1188
  496SOL     MW 2472   2.614   0.685   4.453 -0.1057  0.5779  0.1373
  497SOL     OW 2473   4.876   2.821   3.573 -0.0317 -0.1338  0.4142
  497SOL    HW1 2474   4.823   2.900   3.563  0.2037  0.0248  0.4094
  497SOL    HW2 2475   4.965   2.853   3.587  0.3189 -0.4204 -1.0683
  497SOL     MW 2476   4.881   2.835   3.574  0.0433 -0.1502  0.2238
  498SOL     OW 2477   0.697   4.155   3.808 -0.3659  0.4298 -0.0020
  498SOL    HW1 2478   0.659   4.139   3.894 -0.0424 -1.0228 -0.1035
  498SOL    HW2 2479   0.639   4.219   3.766 -2.1788 -1.0518  0.1822
  498SOL     MW 2480   0.685   4.161   3.813 -0.5565  0.0542  0.0086
  499SOL     OW 2481   3.096   0.871   1.140  0.0777 -0.3589 -0.1181
  499SOL    HW1 2482   3.109   0.964   1.121  0.3372 -0.9174 -2.8046
  499SOL    HW2 2483   3.001   0.862   1.152 -0.0701  0.0370 -1.0107
  499SOL     MW 2484   3.085   0.882   1.139  0.0920 -0.3797 -0.5762
  500SOL     OW 2485   4.295   0.290   1.147 -0.0574 -0.2510 -0.0023
  500SOL    HW1 2486   4.205   0.293   1.180  0.7464  0.4304  2.1971
  500SOL    HW2 2487   4.332   0.375   1.169  1.1136 -0.5014 -0.9414
  500SOL     MW 2488   4.288   0.301   1.154  0.1954 -0.1958  0.1590
  501SOL     OW 2489   5.305   0.390   4.929  0.5584  0.0364 -0.2854
  501SOL    HW1 2490   5.268   0.345   4.853 -0.6657 -0.9395  0.8665
  501SOL    HW2 2491   5.282   0.482   4.917 -0.4920 -0.2700 -0.5939
  501SOL     MW 2492   5.298   0.396   4.918  0.2673 -0.1278 -0.1774
  502SOL     OW 2493   3.546   4.193   3.333 -0.3311 -0.6569 -0.2683
  502SOL    HW1 2494   3.500   4.272   3.363 -1.4591 -0.7135 -1.7860
  502SOL    HW2 2495   3.542   4.134   3.408 -2.0660 -0.3556 -0.0852
  502SOL     MW 2496   3.539   4.196   3.347 -0.6976 -0.6256 -0.4391
  503SOL     OW 2497   1.140   2.469   1.461 -0.3187 -0.5685 -0.3890
  503SOL    HW1 2498   1.065   2.441   1.410 -0.2895 -1.8361  0.2631
  503SOL    HW2 2499   1.103   2.518   1.534 -0.4601 -0.4091 -0.5682
  503SOL     MW 2500   1.126   2.472   1.464 -0.3331 -0.7104 -0.3284
  504SOL     OW 2501   5.071   4.725   0.780 -0.0840 -0.0070  0.0206
  504SOL    HW1 2502   5.028   4.787   0.722  0.5603  0.6672  0.2623
  504SOL    HW2 2503   5.005   4.657   0.796 -0.4829  0.1516 -0.9542
  504SOL     MW 2504   5.057   4.724   0.775 -0.0526  0.0996 -0.0732
  505SOL     OW 2505   2.089   1.135   2.939 -0.3442  0.1357  0.6416
  505SOL    HW1 2506   2.158   1.131   3.005 -0.1510  2.7455  0.6621
  505SOL    HW2 2507   2.012   1.164   2.986  0.0972  3.2424 -0.4362
  505SOL     MW 2508   2.088   1.138   2.953 -0.2630  0.8675  0.5063
  506SOL     OW 2509   2.268   3.840   0.969 -0.1121  0.1869 -0.0888
  506SOL    HW1 2510   2.313   3.910   1.017  2.2051 -0.4973 -1.2081
  506SOL    HW2 2511   2.247   3.775   1.036  0.0635  0.7535  0.5215
  506SOL     MW 2512   2.271   3.841   0.984  0.2070  0.1719 -0.1540
  507SOL     OW 2513   4.027   0.992   2.955 -0.0083  0.0671 -0.3146
  507SOL    HW1 2514   3.970   1.051   3.005  0.1146  0.4245 -0.5977
  507SOL    HW2 2515   3.997   0.904   2.979 -0.2943  0.2469 -0.0125
  507SOL     MW 2516   4.016   0.988   2.964 -0.0292  0.1358 -0.3122
  508SOL     OW 2517   4.534   0.014   4.800 -0.2144 -0.2591 -0.2785
  508SOL    HW1 2518   4.552   0.043   4.890 -0.6094 -0.6932 -0.0559
  508SOL    HW2 2519   4.602  -0.051   4.782 -0.9363 -1.1591  0.1978
  508SOL     MW 2520   4.545   0.009   4.810 -0.3574 -0.4299 -0.1890
  509SOL     OW 2521   3.352   2.653   5.321 -0.7638  0.2448  0.0258
  509SOL    HW1 2522   3.310   2.707   5.254  0.0229 -2.2543 -2.5521
  509SOL    HW2 2523   3.419   2.711   5.358 -2.0471  2.0884 -0.4185
  509SOL     MW 2524   3.355   2.668   5.317 -0.8274  0.1609 -0.3611
  510SOL     OW 2525   2.440   0.651   1.817 -0.5338 -0.1402  0.3650
  510SOL    HW1 2526   2.430   0.739   1.853 -0.6489 -0.4032  0.9825
  510SOL    HW2 2527   2.369   0.643   1.754 -0.2518  0.3738 -0.0228
  510SOL     MW 2528   2.430   0.661   1.814 -0.5124 -0.1080  0.3944
  511SOL     OW 2529   4.086   3.366   2.741  0.1540  1.1374 -0.4154
  511SOL    HW1 2530   4.140   3.305   2.690  2.7378  2.7253  0.3253
  511SOL    HW2 2531   4.118   3.453   2.718 -1.0725  2.0582  1.1971
  511SOL     MW 2532   4.097   3.369   2.732  0.3277  1.4586 -0.1142
  512SOL     OW 2533   2.848   2.019   4.333 -0.0705  0.3452 -0.7946
  512SOL    HW1 2534   2.938   1.989   4.328 -0.6643 -1.8315  0.8076
  512SOL    HW2 2535   2.798   1.956   4.281 -0.8622  0.7249 -0.5077
  512SOL     MW 2536   2.853   2.007   4.326 -0.2479  0.1152 -0.5528
  513SOL     OW 2537   3.425   2.141   0.144  0.3768  0.0149 -0.6153
  513SOL    HW1 2538   3.446   2.149   0.237 -1.0603 -0.2637 -0.2502
  513SOL    HW2 2539   3.401   2.049   0.133 -1.1144  0.4199 -0.8908
  513SOL     MW 2540   3.425   2.130   0.154  0.0020  0.0310 -0.6038
  514SOL     OW 2541   3.814   2.641   4.189  0.5085  0.0232  0.5560
  514SOL    HW1 2542   3.826   2.644   4.284 -0.0839 -1.6403  0.6893
  514SOL    HW2 2543   3.852   2.557   4.162  0.9618  0.6225 -0.7264
  514SOL     MW 2544   3.821   2.631   4.198  0.4907 -0.1131  0.4089
  515SOL     OW 2545   3.059   4.067   4.021  0.2521  0.2063  0.1317
  515SOL    HW1 2546   3.054   4.084   3.927  2.0749  0.2015  0.0264
  515SOL    HW2 2547   3.135   4.117   4.051  0.5453 -0.9312  1.3380
  515SOL     MW 2548   3.068   4.076   4.013  0.5230  0.0600  0.2726
  516SOL     OW 2549   0.838   3.754   2.531  0.7724  0.3072 -0.2354
  516SOL    HW1 2550   0.866   3.677   2.483 -1.0225 -0.0516 -0.7117
  516SOL    HW2 2551   0.811   3.721   2.617 -3.2826 -0.1355 -1.5793
  516SOL     MW 2552   0.838   3.740   2.536  0.0236  0.2046 -0.4684
  517SOL     OW 2553   3.794   3.567   4.304 -0.1210  0.3043 -0.5569
  517SOL    HW1 2554   3.831   3.577   4.217  1.2748  0.9939  0.0955
  517SOL    HW2 2555   3.755   3.652   4.324 -1.5335 -0.2279 -0.9881
  517SOL     MW 2556   3.794   3.579   4.296 -0.1231  0.3244 -0.5286
  518SOL     OW 2557   1.478   1.416   2.545 -0.7527  0.3528 -0.3667
  518SOL    HW1 2558   1.455   1.500   2.507 -3.1024 -1.1704 -2.4883
  518SOL    HW2 2559   1.493   1.359   2.470  0.9094 -1.1199  1.0311
  518SOL     MW 2560   1.477   1.419   2.531 -0.8407 -0.0307 -0.4594
  519SOL     OW 2561   1.158   0.047   4.625  0.0195 -0.0768 -0.0160
  519SOL    HW1 2562   1.176   0.089   4.709  1.0763 -1.3653  0.4094
  519SOL    HW2 2563   1.108   0.112   4.576 -0.4614  0.7473  1.5444
  519SOL     MW 2564   1.154   0.061   4.630  0.0933 -0.1363  0.2382
  520SOL     OW 2565   3.067   0.665   2.734  0.2493 -0.0195 -0.9542
  520SOL    HW1 2566   3.070   0.573   2.707 -0.5226 -0.4154  0.2732
  520SOL    HW2 2567   3.006   0.706   2.673 -0.1982 -0.5534 -0.8757
  520SOL     MW 2568   3.059   0.658   2.723  0.0932 -0.1385 -0.7870
  521SOL     OW 2569   0.099   5.201   0.706 -0.0499  0.2600  0.2499
  521SOL    HW1 2570   0.133   5.156   0.629  1.5087 -0.6085  1.4216
  521SOL    HW2 2571   0.132   5.290   0.698 -1.8607  0.8224 -1.2813
  521SOL     MW 2572   0.107   5.207   0.695 -0.0822  0.2208  0.2039
  522SOL     OW 2573   3.510   5.346   3.952  0.2412 -0.4933 -0.5932
  522SOL    HW1 2574   3.532   5.317   4.040  0.5008 -0.4232 -0.6322
  522SOL    HW2 2575   3.486   5.266   3.905  2.1162 -0.8381 -1.0411
  522SOL     MW 2576   3.510   5.332   3.957  0.5144 -0.5285 -0.6555
  523SOL     OW 2577   4.928   2.663   4.734 -0.4595  0.6883  0.3212
  523SOL    HW1 2578   4.835   2.677   4.715 -0.9408 -1.3770  0.9802
  523SOL    HW2 2579   4.930   2.642   4.828  0.5102 -0.4784  0.0538
  523SOL     MW 2580   4.916   2.662   4.744 -0.3970  0.2745  0.3713
  524SOL     OW 2581   1.883   4.196   2.142  0.2577 -0.1290  0.0204
  524SOL    HW1 2582   1.940   4.126   2.110  1.2191  1.9096 -2.8974
  524SOL    HW2 2583   1.940   4.250   2.197  0.1415 -0.2404  0.2518
  524SOL     MW 2584   1.898   4.194   2.145  0.3659  0.1177 -0.3235
  525SOL     OW 2585   1.642   0.359   1.196 -0.0434 -0.3910  0.2153
  525SOL    HW1 2586   1.694   0.430   1.159  0.2231 -0.7451 -0.0913
  525SOL    HW2 2587   1.659   0.363   1.290  1.4493 -1.2304 -0.0049
  525SOL     MW 2588   1.651   0.369   1.203  0.1818 -0.5438  0.1479
  526SOL     OW 2589   2.369   2.684   2.822 -0.3115 -0.4237  0.0425
  526SOL    HW1 2590   2.408   2.724   2.744  0.1366 -0.3361  0.3074
  526SOL    HW2 2591   2.309   2.751   2.856 -0.1397 -0.2739  0.0505
  526SOL     MW 2592   2.366   2.698   2.816 -0.2321 -0.3933  0.0774
  527SOL     OW 2593   0.472   0.896   4.183 -0.2022  1.5323  0.7076
  527SOL    HW1 2594   0.445   0.978   4.142  2.2306  2.3892  0.7378
  527SOL    HW2 2595   0.490   0.919   4.274  1.6400  1.2716  0.4373
  527SOL     MW 2596   0.471   0.909   4.189  0.3451  1.6086  0.6769
  528SOL     OW 2597   1.954   4.944   1.540  0.0385 -0.2508  0.1051
  528SOL    HW1 2598   2.033   4.891   1.547 -0.3589 -0.7084  1.1160
  528SOL    HW2 2599   1.892   4.904   1.601  0.2014  2.2050  1.9455
  528SOL     MW 2600   1.956   4.932   1.548  0.0085  0.0050  0.4701
  529SOL     OW 2601   5.157   0.040   3.254  0.6389  0.0969 -0.1137
  529SOL    HW1 2602   5.214   0.005   3.186  0.7424  1.6785 -0.8659
  529SOL    HW2 2603   5.139  -0.034   3.311  0.2716 -1.3467 -2.0446
  529SOL     MW 2604   5.162   0.026   3.253  0.6051  0.1146 -0.4572
  530SOL     OW 2605   4.436   1.498   3.460  0.2726 -0.3619  1.0328
  530SOL    HW1 2606   4.466   1.588   3.444  0.1410 -0.6877 -1.1772
  530SOL    HW2 2607   4.348   1.508   3.494 -0.2614  0.3312 -0.4856
  530SOL     MW 2608   4.429   1.511   3.462  0.1874 -0.3149  0.5555
  531SOL     OW 2609   4.120   0.160   0.240 -0.3964  0.1570 -0.3346
  531SOL    HW1 2610   4.031   0.193   0.254 -0.6310 -1.1492  1.4026
  531SOL    HW2 2611   4.112   0.106   0.161 -0.8203  1.1848 -1.0130
  531SOL     MW 2612   4.107   0.157   0.231 -0.4807  0.1213 -0.1990
  532SOL     OW 2613   3.527   4.679   1.835  0.7385 -0.3181 -0.1472
  532SOL    HW1 2614   3.461   4.676   1.766 -0.0071  2.6567  0.3794
  532SOL    HW2 2615   3.495   4.617   1.901 -1.3595  0.8213 -0.0621
  532SOL     MW 2616   3.515   4.671   1.834  0.3745  0.2086 -0.0689
  533SOL     OW 2617   3.052   3.075   5.114 -0.6966  0.1444 -0.1534
  533SOL    HW1 2618   3.040   2.990   5.073 -2.2234 -0.9231  2.3411
  533SOL    HW2 2619   3.056   3.137   5.042 -2.0835 -1.7749 -1.9153
  533SOL     MW 2620   3.051   3.072   5.100 -1.0696 -0.2380 -0.0596
  534SOL     OW 2621   0.985   4.198   3.885 -0.0261  0.3707 -0.3324
  534SOL    HW1 2622   1.009   4.217   3.976 -2.7339  1.3190  0.2585
  534SOL    HW2 2623   0.892   4.222   3.880 -0.2125 -0.7432 -3.0607
  534SOL     MW 2624   0.976   4.204   3.896 -0.3966  0.3495 -0.6060
  535SOL     OW 2625   4.138   4.073   0.731 -0.0977 -0.1565 -0.6761
  535SOL    HW1 2626   4.088   4.142   0.687 -0.5832 -0.9382 -1.3729
  535SOL    HW2 2627   4.127   4.091   0.824 -0.4777  0.5244 -0.8484
  535SOL     MW 2628   4.130   4.084   0.737 -0.2085 -0.1694 -0.7873
  536SOL     OW 2629   3.900   2.955   2.290 -0.2265  0.0886  0.3520
  536SOL    HW1 2630   3.945   2.977   2.209  0.6080 -0.1341  0.7491
  536SOL    HW2 2631   3.809   2.944   2.265 -0.1609  1.0965 -0.3689
  536SOL     MW 2632   3.894   2.957   2.277 -0.1113  0.1891  0.3106
  537SOL     OW 2633   4.344   0.817   2.746 -0.5787  0.7964 -0.3269
  537SOL    HW1 2634   4.431   0.801   2.782 -2.5833 -2.9797  3.2993
  537SOL    HW2 2635   4.316   0.899   2.787 -0.0611  0.2435  1.1513
  537SOL     MW 2636   4.351   0.826   2.756 -0.7691  0.2422  0.3265
  538SOL     OW 2637   2.639   3.041   4.314 -0.1682  0.1082 -0.0672
  538SOL    HW1 2638   2.554   3.053   4.272 -0.1381 -1.0682 -0.4838
  538SOL    HW2 2639   2.686   2.981   4.256  1.4265  1.7528 -0.5272
  538SOL     MW 2640   2.634   3.035   4.301  0.0398  0.1682 -0.1794
  539SOL     OW 2641   3.751   2.139   5.057 -0.1577 -0.6862  0.2455
  539SOL    HW1 2642   3.752   2.045   5.040  0.1378 -0.4715 -0.9396
  539SOL    HW2 2643   3.672   2.171   5.014  0.0475 -0.2979  0.1519
  539SOL     MW 2644   3.741   2.131   5.050 -0.0936 -0.6090  0.0818
  540SOL     OW 2645   1.917   2.038   3.730 -0.0062  0.0077 -0.1289
  540SOL    HW1 2646   1.899   2.122   3.688  1.4594  0.7249  0.6413
  540SOL    HW2 2647   1.951   1.982   3.660 -3.2131 -0.7447 -1.1735
  540SOL     MW 2648   1.919   2.042   3.716 -0.2291  0.0032 -0.1641
  541SOL     OW 2649   3.896   3.890   0.431  0.0675 -0.2273 -0.4382
  541SOL    HW1 2650   3.925   3.895   0.522 -1.5702  0.3494  0.0774
  541SOL    HW2 2651   3.909   3.798   0.407 -0.5027 -0.6345  0.7516
  541SOL     MW 2652   3.901   3.879   0.440 -0.2152 -0.2056 -0.2199
  542SOL     OW 2653   0.856   0.165   3.806 -0.1601  0.1412 -0.1803
  542SOL    HW1 2654   0.947   0.138   3.822 -0.8538 -0.9684  2.0847
  542SOL    HW2 2655   0.855   0.258   3.829 -0.0221 -0.3020  1.7080
  542SOL     MW 2656   0.868   0.173   3.811 -0.2312 -0.0576  0.3514
  543SOL     OW 2657   4.352   4.550   3.869 -0.0769 -0.1528 -0.3901
  543SOL    HW1 2658   4.358   4.645   3.870 -0.6720 -0.1139 -0.0302
  543SOL    HW2 2659   4.404   4.522   3.944  0.3550 -0.1346 -0.6763
  543SOL     MW 2660   4.359   4.559   3.879 -0.0978 -0.1455 -0.3806
  544SOL     OW 2661   3.416   5.074   2.379 -0.3730 -0.7287 -0.1701
  544SOL    HW1 2662   3.340   5.043   2.331  0.0897  0.9347 -2.0578
  544SOL    HW2 2663   3.447   4.997   2.428 -1.3946 -2.2388 -1.8347
  544SOL     MW 2664   3.411   5.060   2.379 -0.4445 -0.7091 -0.6248
  545SOL     OW 2665   3.513   2.051   5.226  0.2826 -0.5879  0.3571
  545SOL    HW1 2666   3.598   2.054   5.183 -0.9347  0.9844 -2.0170
  545SOL    HW2 2667   3.511   2.130   5.280  0.1441 -0.4096  0.0877
  545SOL     MW 2668   3.524   2.061   5.228  0.1091 -0.3638  0.0187
  546SOL     OW 2669   0.487   5.067   4.025  0.0215 -0.0199 -0.1659
  546SOL    HW1 2670   0.548   5.135   3.997 -2.5933  2.1552 -0.8008
  546SOL    HW2 2671   0.453   5.099   4.109  0.6111 -1.8123  0.7930
  546SOL     MW 2672   0.491   5.080   4.032 -0.2377  0.0291 -0.1244
  547SOL     OW 2673   2.699   0.200   5.150  0.1306  0.6520 -0.1001
  547SOL    HW1 2674   2.656   0.285   5.140  2.4953  1.8877  0.0048
  547SOL    HW2 2675   2.723   0.174   5.061  1.7420  1.3545  0.1149
  547SOL     MW 2676   2.696   0.208   5.138  0.6396  0.9001 -0.0592
  548SOL     OW 2677   0.207   3.700   3.753 -0.1029 -0.2379 -0.5024
  548SOL    HW1 2678   0.237   3.717   3.664  2.3058  0.1126  0.3180
  548SOL    HW2 2679   0.126   3.748   3.762  1.9531  3.4949 -1.1015
  548SOL     MW 2680   0.201   3.708   3.743  0.4687  0.2848 -0.4741
  549SOL     OW 2681   3.218   3.832   4.832 -0.8209 -0.3275  0.3740
  549SOL    HW1 2682   3.132   3.820   4.791 -0.2212 -1.8850 -0.4474
  549SOL    HW2 2683   3.211   3.787   4.916 -0.6322 -0.9184  0.0725
  549SOL     MW 2684   3.206   3.825   4.838 -0.7200 -0.6025  0.2303
  550SOL     OW 2685   0.011   3.888   3.701 -1.0120  0.2362  0.2389
  550SOL    HW1 2686  -0.037   3.895   3.783 -0.0928 -2.9429  1.1374
  550SOL    HW2 2687   0.074   3.959   3.703 -0.7573 -0.0309  2.4826
  550SOL     MW 2688   0.013   3.898   3.711 -0.8617 -0.2050  0.6412
  551SOL     OW 2689   0.398   0.794   1.901  0.2317 -0.2105 -0.1996
  551SOL    HW1 2690   0.459   0.845   1.847  0.7651 -0.3281  0.2837
  551SOL    HW2 2691   0.314   0.802   1.856  0.1372  1.7311  0.2814
  551SOL     MW 2692   0.395   0.802   1.888  0.2879  0.0230 -0.0762
  552SOL     OW 2693   3.093   0.533   5.355 -0.0952  0.2677 -0.3293
  552SOL    HW1 2694   3.035   0.461   5.381 -0.1313 -0.2854 -1.8874
  552SOL    HW2 2695   3.048   0.573   5.281  0.5168  1.1376 -0.2247
  552SOL     MW 2696   3.080   0.529   5.349 -0.0215  0.3082 -0.5153
  553SOL     OW 2697   2.998   0.310   3.000 -0.1330 -0.3419  0.3797
  553SOL    HW1 2698   3.049   0.390   3.004 -1.4236  0.4445  1.5493
  553SOL    HW2 2699   2.952   0.315   2.916 -1.6197  1.0442  1.2466
  553SOL     MW 2700   2.998   0.321   2.989 -0.4885 -0.0638  0.6404
  554SOL     OW 2701   2.607   3.625   4.098 -0.2775  0.1628 -0.7245
  554SOL    HW1 2702   2.690   3.615   4.145 -0.4065  0.6443 -0.3905
  554SOL    HW2 2703   2.599   3.719   4.082 -0.2245  0.0011 -1.7329
  554SOL     MW 2704   2.616   3.635   4.102 -0.2872  0.2037 -0.8108
  555SOL     OW 2705   2.820   3.421   0.925  0.3138 -0.3677 -0.2307
  555SOL    HW1 2706   2.876   3.439   1.000 -1.7206 -2.7729  1.9705
  555SOL    HW2 2707   2.747   3.482   0.933  1.0390  0.6818 -1.3798
  555SOL     MW 2708   2.818   3.431   0.935  0.1462 -0.5413 -0.0960
  556SOL     OW 2709   4.004   3.534   5.124  0.4510  0.3705 -0.6003
  556SOL    HW1 2710   4.023   3.497   5.210  1.7409 -0.3895 -1.2103
  556SOL    HW2 2711   4.043   3.621   5.127  1.7780 -0.2098 -0.9338
  556SOL     MW 2712   4.011   3.541   5.136  0.7860  0.1989 -0.7211
  557SOL     OW 2713   0.554   1.167   3.865  0.8341  0.1873 -0.0558
  557SOL    HW1 2714   0.544   1.198   3.956 -1.2356  0.4976 -0.3679
  557SOL    HW2 2715   0.513   1.236   3.812 -1.1554 -1.6598 -0.9750
  557SOL     MW 2716   0.547   1.180   3.870  0.3144 -0.0094 -0.2134
  558SOL     OW 2717   1.022   3.120   4.401 -0.3094 -0.5325 -0.2982
  558SOL    HW1 2718   0.936   3.080   4.414 -0.5191 -0.2461 -0.7899
  558SOL    HW2 2719   1.015   3.165   4.316  0.0743  0.1370  0.0187
  558SOL     MW 2720   1.010   3.121   4.392 -0.2871 -0.4101 -0.3205
  559SOL     OW 2721   3.893   3.912   0.979  0.0707  0.5461  0.0330
  559SOL    HW1 2722   3.960   3.973   1.010  0.4708  0.3665 -0.4789
  559SOL    HW2 2723   3.907   3.833   1.031 -0.6861  1.0026  0.9624
  559SOL     MW 2724   3.903   3.910   0.990  0.0251  0.5816  0.0864
  560SOL     OW 2725   1.161   1.111   4.110  0.3437  0.1124 -0.1359
  560SOL    HW1 2726   1.147   1.138   4.201  0.6929 -0.0986 -0.0195
  560SOL    HW2 2727   1.080   1.134   4.065 -0.5221 -1.4304  0.6067
  560SOL     MW 2728   1.149   1.118   4.116  0.2775 -0.1121 -0.0259
  561SOL     OW 2729   3.232   0.544   1.650 -0.0810 -0.0633 -0.0801
  561SOL    HW1 2730   3.244   0.623   1.702  1.3097  0.3217 -0.9376
  561SOL    HW2 2731   3.152   0.560   1.600  0.8716  1.3463 -1.1856
  561SOL     MW 2732   3.224   0.556   1.650  0.2190  0.1664 -0.3314
  562SOL     OW 2733   3.807   0.280   3.393 -0.9149  0.5909 -0.5771
  562SOL    HW1 2734   3.835   0.336   3.466 -0.2426  2.4106 -2.1779
  562SOL    HW2 2735   3.742   0.333   3.346 -0.4031 -0.0336 -2.0097
  562SOL     MW 2736   3.803   0.294   3.396 -0.7633  0.7439 -0.9654
  563SOL     OW 2737   3.767   4.898   2.570  0.2153  0.3221  0.0094
  563SOL    HW1 2738   3.825   4.906   2.494 -0.2081  0.3601 -0.3180
  563SOL    HW2 2739   3.823   4.866   2.640  0.1167 -2.0475 -0.9480
  563SOL     MW 2740   3.781   4.895   2.569  0.1484  0.0236 -0.1551
  564SOL     OW 2741   3.247   3.525   0.952  0.3517  0.4078  0.2689
  564SOL    HW1 2742   3.303   3.546   1.026  1.7342 -0.4695 -0.5167
  564SOL    HW2 2743   3.306   3.523   0.877 -0.6307 -1.0862 -0.4823
  564SOL     MW 2744   3.262   3.528   0.952  0.4029  0.1043  0.0722
  565SOL     OW 2745   1.113   4.381   2.822  0.4193 -0.3338  0.6959
  565SOL    HW1 2746   1.164   4.397   2.742  0.0278  1.0515  0.7064
  565SOL    HW2 2747   1.030   4.345   2.792 -0.1680  1.2466  0.3834
  565SOL     MW 2748   1.109   4.378   2.808  0.2940  0.0459  0.6573
  566SOL     OW 2749   1.538   2.558   3.896 -0.1449 -0.1597 -0.1371
  566SOL    HW1 2750   1.527   2.499   3.821  1.8570  0.3772 -0.8775
  566SOL    HW2 2751   1.626   2.595   3.885 -0.4167  1.0790  1.6635
  566SOL     MW 2752   1.548   2.555   3.885  0.0766  0.0676 -0.0014
  567SOL     OW 2753   1.787   2.191   4.040 -0.6553 -0.0640  0.3874
  567SOL    HW1 2754   1.879   2.199   4.016 -1.3283  0.2317 -2.3516
  567SOL    HW2 2755   1.763   2.279   4.071  0.3963 -0.6108  2.8387
  567SOL     MW 2756   1.796   2.204   4.041 -0.6068 -0.0961  0.3505
  568SOL     OW 2757   2.080   1.667   3.657  0.4637  0.4912  0.9029
  568SOL    HW1 2758   2.165   1.625   3.671  0.6763  1.0023  1.1826
  568SOL    HW2 2759   2.019   1.595   3.641  1.1598  0.1872 -0.4329
  568SOL     MW 2760   2.083   1.652   3.657  0.5800  0.5177  0.7677
  569SOL     OW 2761   3.085   1.104   4.954  0.2204  0.0096  0.7866
  569SOL    HW1 2762   3.091   1.009   4.961 -0.3343 -0.1264 -0.3482
  569SOL    HW2 2763   3.045   1.132   5.036  1.2666 -0.6321  1.5357
  569SOL     MW 2764   3.081   1.095   4.965  0.2833 -0.0900  0.7372
  570SOL     OW 2765   5.198   5.135   3.559  0.4519  0.3931 -0.3248
  570SOL    HW1 2766   5.129   5.133   3.492 -0.2565 -0.4500  0.4228
  570SOL    HW2 2767   5.245   5.052   3.546 -0.2256 -0.1729  0.7767
  570SOL     MW 2768   5.195   5.124   3.548  0.2745  0.2128 -0.0881
  571SOL     OW 2769   1.327   3.916   1.477 -0.2290  0.3329 -0.2356
  571SOL    HW1 2770   1.392   3.981   1.451 -0.7260  0.2988 -1.6537
  571SOL    HW2 2771   1.243   3.960   1.460 -0.5627 -0.2718 -0.1415
  571SOL     MW 2772   1.324   3.930   1.472 -0.3354  0.2511 -0.4051
  572SOL     OW 2773   3.322   0.124   2.570  0.0317 -0.2564  0.3063
  572SOL    HW1 2774   3.288   0.039   2.543  2.4258 -1.6264  1.4296
  572SOL    HW2 2775   3.408   0.130   2.529 -1.0383  2.7119 -1.7074
  572SOL     MW 2776   3.329   0.114   2.561  0.2012 -0.0518  0.1924
  573SOL     OW 2777   5.282   4.838   4.558  0.2156  0.1052  0.4677
  573SOL    HW1 2778   5.316   4.785   4.630 -1.6374 -0.4323  0.9648
  573SOL    HW2 2779   5.317   4.926   4.575  1.3612 -0.4303  0.9422
  573SOL     MW 2780   5.291   4.842   4.569  0.1250 -0.0322  0.5921
  574SOL     OW 2781   3.271   3.611   0.547  0.6703 -0.1062  0.1600
  574SOL    HW1 2782   3.220   3.531   0.558 -0.2669  0.5959  1.0215
  574SOL    HW2 2783   3.344   3.602   0.609 -0.0842  0.2143  1.1092
  574SOL     MW 2784   3.274   3.600   0.557  0.4538  0.0247  0.3918
  575SOL     OW 2785   4.799   2.812   2.978 -0.0938 -0.3185 -0.1827
  575SOL    HW1 2786   4.877   2.837   2.930 -1.6006  3.6174 -0.7706
  575SOL    HW2 2787   4.734   2.793   2.910 -0.3120 -1.3700  0.3073
  575SOL     MW 2788   4.800   2.813   2.963 -0.3146  0.0507 -0.1953
  576SOL     OW 2789   1.980   0.614   1.223 -0.0458 -0.1680  0.1239
  576SOL    HW1 2790   2.074   0.603   1.205 -0.1046 -0.3465 -0.0842
  576SOL    HW2 2791   1.975   0.624   1.318  0.2741  0.8302  0.0431
  576SOL     MW 2792   1.991   0.614   1.233 -0.0124 -0.0631  0.0869
  577SOL     OW 2793   1.833   0.069   1.450 -0.5678  0.2969 -0.1247
  577SOL    HW1 2794   1.828  -0.020   1.485 -0.2778  0.0844 -0.6177
  577SOL    HW2 2795   1.832   0.058   1.355 -1.5785  0.8856 -0.1839
  577SOL     MW 2796   1.833   0.056   1.442 -0.6601  0.3451 -0.1954
  578SOL     OW 2797   1.147   2.609   1.971 -0.0041  0.2200  0.6938
  578SOL    HW1 2798   1.225   2.583   2.020 -0.3112  0.3944  1.2920
  578SOL    HW2 2799   1.178   2.669   1.904  0.6044 -1.0782 -0.1832
  578SOL     MW 2800   1.161   2.614   1.969  0.0345  0.0761  0.6581
  579SOL     OW 2801   3.819   4.880   2.289 -0.0549 -0.3760 -0.1160
  579SOL    HW1 2802   3.784   4.949   2.233 -1.7132 -1.1331 -0.0465
  579SOL    HW2 2803   3.902   4.857   2.248  0.2120  1.2064 -0.5019
  579SOL     MW 2804   3.825   4.886   2.276 -0.2330 -0.2703 -0.1565
  580SOL     OW 2805   2.750   3.619   5.195  0.0238  0.4332  0.2997
  580SOL    HW1 2806   2.671   3.626   5.141 -0.3784 -1.6774  0.5475
  580SOL    HW2 2807   2.719   3.581   5.277  0.9565  1.7093  1.2489
  580SOL     MW 2808   2.736   3.615   5.198  0.0917  0.3264  0.4529
  581SOL     OW 2809   0.415   3.335   2.637  0.0547 -0.5911  0.2940
  581SOL    HW1 2810   0.362   3.295   2.706  1.1387 -0.3931  1.2704
  581SOL    HW2 2811   0.367   3.318   2.557 -1.5888 -0.2228  1.1750
  581SOL     MW 2812   0.402   3.328   2.636 -0.0169 -0.5186  0.5318
  582SOL     OW 2813   2.268   4.058   3.112 -0.0656  0.5323  0.2761
  582SOL    HW1 2814   2.252   4.010   3.030 -0.0679  0.1824  0.4811
  582SOL    HW2 2815   2.264   4.150   3.086  1.2138  0.4264 -0.3796
  582SOL     MW 2816   2.265   4.064   3.098  0.0979  0.4740  0.2184
  583SOL     OW 2817   0.906   1.747   2.084  0.2958  0.1699  0.6490
  583SOL    HW1 2818   0.968   1.675   2.070 -1.8112 -1.6312  0.3098
  583SOL    HW2 2819   0.940   1.818   2.029  0.9998 -1.4317 -1.0659
  583SOL     MW 2820   0.918   1.747   2.075  0.1162 -0.2657  0.3861
  584SOL     OW 2821   1.686   3.895   0.951  0.0879  0.1895 -0.0586
  584SOL    HW1 2822   1.614   3.840   0.919  1.1710 -0.4740 -1.3702
  584SOL    HW2 2823   1.647   3.982   0.960 -0.7290 -0.0291 -1.3673
  584SOL     MW 2824   1.672   3.899   0.948  0.1220  0.0766 -0.3940
  585SOL     OW 2825   0.891   2.126   5.250  0.5702  0.2442  0.2572
  585SOL    HW1 2826   0.871   2.053   5.192 -0.4112  0.0928  0.7811
  585SOL    HW2 2827   0.961   2.174   5.205 -0.7242  0.5912 -1.4379
  585SOL     MW 2828   0.898   2.123   5.237  0.2789  0.2693  0.1073
  586SOL     OW 2829   1.022   2.269   4.050 -0.5500  0.2526  0.1920
  586SOL    HW1 2830   1.015   2.347   4.105  1.0090  0.0717  0.6618
  586SOL    HW2 2831   1.116   2.261   4.032 -1.0133  0.2804 -2.4515
  586SOL     MW 2832   1.033   2.278   4.055 -0.4098  0.2330 -0.0863
  587SOL     OW 2833   2.287   1.352   0.286 -0.0555 -0.0573  0.5091
  587SOL    HW1 2834   2.335   1.341   0.204 -0.8203 -1.7563  0.2568
  587SOL    HW2 2835   2.273   1.446   0.294 -0.7717  0.0619 -1.7856
  587SOL     MW 2836   2.291   1.362   0.277 -0.2451 -0.2595  0.1831
  588SOL     OW 2837   4.959   1.301   3.912 -0.3666 -0.1486 -0.4778
  588SOL    HW1 2838   4.865   1.312   3.899 -0.2617  0.8001 -0.4664
  588SOL    HW2 2839   4.999   1.342   3.836  0.0778  0.6101  0.1594
  588SOL     MW 2840   4.952   1.308   3.900 -0.2963  0.0700 -0.3947
  589SOL     OW 2841   1.381   5.290   4.123 -0.1425  0.0018  0.1596
  589SOL    HW1 2842   1.417   5.208   4.088 -0.1370 -0.0065  0.1845
  589SOL    HW2 2843   1.343   5.265   4.208 -0.2305  0.0051  0.1217
  589SOL     MW 2844   1.380   5.276   4.130 -0.1530  0.0012  0.1579
  590SOL     OW 2845   4.094   4.058   3.635  0.5658  0.0826 -0.5999
  590SOL    HW1 2846   4.103   4.114   3.557  1.9872 -0.7250 -1.0226
  590SOL    HW2 2847   4.144   4.103   3.703  0.1715  0.2642 -0.4285
  590SOL     MW 2848   4.101   4.071   3.634  0.6973  0.0025 -0.6321
  591SOL     OW 2849   3.165   3.006   1.550  0.4123  0.6585 -0.2029
  591SOL    HW1 2850   3.207   2.965   1.474  0.8085 -0.0224  0.3781
  591SOL    HW2 2851   3.089   2.951   1.569 -0.0139  1.1528 -0.4508
  591SOL     MW 2852   3.161   2.994   1.543  0.4085  0.6346 -0.1602
  592SOL     OW 2853   1.540   3.299   5.300 -0.1962  0.5499 -0.3202
  592SOL    HW1 2854   1.552   3.230   5.234  2.9570  1.4887 -0.8026
  592SOL    HW2 2855   1.496   3.370   5.252  0.3246  0.4773 -0.9138
  592SOL     MW 2856   1.536   3.299   5.285  0.2741  0.6608 -0.4580
  593SOL     OW 2857   4.003   2.659   1.014  0.2478 -0.2678 -0.1202
  593SOL    HW1 2858   3.923   2.704   1.041  0.8856  2.1115 -1.9760
  593SOL    HW2 2859   4.074   2.707   1.058  0.8442 -0.2782 -1.0494
  593SOL     MW 2860   4.002   2.671   1.023  0.4058  0.0355 -0.4767
  594SOL     OW 2861   4.827   3.421   4.679  0.3075  0.1562  0.5768
  594SOL    HW1 2862   4.759   3.418   4.612  0.4572  1.1649  0.3750
  594SOL    HW2 2863   4.780   3.428   4.762  0.1679  1.4096  0.3986
  594SOL     MW 2864   4.813   3.421   4.681  0.3088  0.4457  0.5282
  595SOL     OW 2865   4.803   4.866   1.101  0.5409  0.0421  0.1262
  595SOL    HW1 2866   4.818   4.929   1.171  1.2054  0.2718 -0.2250
  595SOL    HW2 2867   4.889   4.850   1.063 -0.1902  2.0434 -2.4997
  595SOL     MW 2868   4.816   4.872   1.105  0.5324  0.3277 -0.2549
  596SOL     OW 2869   5.088   2.546   3.989  0.2592  0.1044 -0.1342
  596SOL    HW1 2870   5.018   2.581   3.933  0.3255  1.6286  0.6973
  596SOL    HW2 2871   5.123   2.471   3.941  1.0037  1.9904 -2.6436
  596SOL     MW 2872   5.084   2.541   3.976  0.3630  0.5410 -0.3490
  597SOL     OW 2873   4.664   2.213   3.933 -0.3864 -0.2758  0.0324
  597SOL    HW1 2874   4.608   2.266   3.877 -1.9737  0.0216  1.8520
  597SOL    HW2 2875   4.751   2.218   3.892 -0.9862  1.8982 -1.0515
  597SOL     MW 2876   4.668   2.220   3.920 -0.6664  0.0406  0.1266
  598SOL     OW 2877   2.659   3.419   1.308  0.0714 -0.0314 -0.5526
  598SOL    HW1 2878   2.741   3.430   1.259 -0.4845 -0.5693 -1.6261
  598SOL    HW2 2879   2.659   3.326   1.331  1.1799  0.5724  2.0246
  598SOL     MW 2880   2.670   3.408   1.304  0.1421 -0.0229 -0.3601
  599SOL     OW 2881   4.232   5.022   4.005 -0.6770 -1.2052  0.4071
  599SOL    HW1 2882   4.224   5.112   3.973 -0.5649 -1.0115  0.9233
  599SOL    HW2 2883   4.249   4.970   3.926  0.9104 -0.5616  0.3168
  599SOL     MW 2884   4.233   5.026   3.991 -0.4595 -1.0980  0.4616
  600SOL     OW 2885   3.146   4.172   0.454  0.2448 -0.4478  0.4985
  600SOL    HW1 2886   3.211   4.124   0.506  2.3490 -0.3264 -1.9282
  600SOL    HW2 2887   3.118   4.109   0.387 -0.3248  0.2904  0.0393
  600SOL     MW 2888   3.150   4.158   0.452  0.4413 -0.3378  0.1291
  601SOL     OW 2889   5.016   1.688   3.897  0.0164  0.2656 -0.2721
  601SOL    HW1 2890   4.940   1.650   3.853  0.6929 -0.2625 -1.0173
  601SOL    HW2 2891   5.033   1.629   3.971  0.7647 -0.6265 -1.1387
  601SOL     MW 2892   5.009   1.676   3.901  0.1988  0.0838 -0.4785
  602SOL     OW 2893   2.970   0.312   0.063 -0.5980 -0.5045 -0.5594
  602SOL    HW1 2894   3.002   0.226   0.088 -0.2175 -0.7030 -1.6739
  602SOL    HW2 2895   2.945   0.354   0.145 -0.0546 -1.3815  0.0578
  602SOL     MW 2896   2.971   0.306   0.076 -0.4798 -0.6422 -0.6231
  603SOL     OW 2897   0.746   4.482   0.239  0.3342 -0.2000  0.3039
  603SOL    HW1 2898   0.805   4.438   0.300  0.9535 -0.6887 -0.6337
  603SOL    HW2 2899   0.671   4.508   0.292  0.7940 -0.7663  1.2347
  603SOL     MW 2900   0.744   4.479   0.253  0.4723 -0.3350  0.3030
  604SOL     OW 2901   3.431   3.533   1.746  0.4163  0.0078 -0.4010
  604SOL    HW1 2902   3.524   3.549   1.731  0.7575  1.8914  3.1484
  604SOL    HW2 2903   3.426   3.441   1.771  1.3702 -0.0040 -0.2413
  604SOL     MW 2904   3.442   3.523   1.747  0.5821  0.2474  0.0738
  605SOL     OW 2905   1.143   2.378   0.931 -0.7043 -0.3421  0.3096
  605SOL    HW1 2906   1.224   2.329   0.944 -0.3939  0.0269 -0.1926
  605SOL    HW2 2907   1.160   2.432   0.854 -1.2635  0.0853  0.4815
  605SOL     MW 2908   1.155   2.379   0.923 -0.7361 -0.2401  0.2673
  606SOL     OW 2909   1.690   3.782   2.156 -0.9025  0.0490  0.5253
  606SOL    HW1 2910   1.739   3.707   2.123  0.2540  0.3745  1.4491
  606SOL    HW2 2911   1.621   3.797   2.091  0.4678 -0.1787 -1.0010
  606SOL     MW 2912   1.687   3.774   2.143 -0.5790  0.0615  0.4482
  607SOL     OW 2913   0.029   0.823   2.355 -0.5444 -0.8885 -0.2636
  607SOL    HW1 2914  -0.037   0.889   2.376  0.5534  0.1973 -0.1559
  607SOL    HW2 2915   0.001   0.787   2.271 -0.7299  0.2707 -0.7080
  607SOL     MW 2916   0.017   0.827   2.347 -0.4276 -0.6011 -0.3067
  608SOL     OW 2917   3.796   3.516   5.335  0.3712  0.6429  0.2492
  608SOL    HW1 2918   3.836   3.560   5.260  0.8538  1.8706  1.2171
  608SOL    HW2 2919   3.745   3.584   5.379 -0.2020 -0.1530  0.8281
  608SOL     MW 2920   3.795   3.530   5.331  0.3596  0.6982  0.4472
  609SOL     OW 2921   2.175   4.927   4.250  0.6768 -0.4177  0.0963
  609SOL    HW1 2922   2.179   5.012   4.207  0.0724 -0.0635  0.7272
  609SOL    HW2 2923   2.266   4.899   4.258  0.8696  0.1385 -0.1810
  609SOL     MW 2924   2.187   4.934   4.246  0.6241 -0.3012  0.1416
  610SOL     OW 2925   0.825   2.344   3.278  0.2065  0.0298  0.1589
  610SOL    HW1 2926   0.874   2.416   3.316 -1.7108  1.6031 -0.2847
  610SOL    HW2 2927   0.777   2.306   3.351  2.2893 -1.7164  0.6539
  610SOL     MW 2928   0.825   2.348   3.292  0.2277  0.0077  0.1655
  611SOL     OW 2929   1.197   0.449   4.025 -0.4519 -0.2786 -1.0239
  611SOL    HW1 2930   1.156   0.452   3.938 -1.2628 -0.3886 -0.6566
  611SOL    HW2 2931   1.154   0.520   4.073 -0.8944 -1.0070 -0.3350
  611SOL     MW 2932   1.186   0.459   4.020 -0.6123 -0.3859 -0.8887
  612SOL     OW 2933   2.815   4.547   3.741  0.4751  0.5702 -0.0347
  612SOL    HW1 2934   2.794   4.638   3.761 -0.7450  0.3325 -0.1845
  612SOL    HW2 2935   2.741   4.497   3.777  0.5456 -0.2561 -1.0028
  612SOL     MW 2936   2.803   4.552   3.749  0.3280  0.4340 -0.1778
  613SOL     OW 2937   4.514   2.123   1.480  0.4078  0.2818 -0.2936
  613SOL    HW1 2938   4.531   2.155   1.391 -1.7621  2.7258  0.1308
  613SOL    HW2 2939   4.520   2.202   1.535  1.2589 -1.1293  1.6818
  613SOL     MW 2940   4.517   2.138   1.476  0.2390  0.4141  0.0136
  614SOL     OW 2941   1.569   4.144   1.024 -0.4794  0.0597 -0.2558
  614SOL    HW1 2942   1.605   4.193   0.950 -0.4137 -1.1553 -1.0256
  614SOL    HW2 2943   1.475   4.161   1.022 -0.5006 -0.1139 -0.7217
  614SOL     MW 2944   1.562   4.153   1.014 -0.4737 -0.1181 -0.4140
  615SOL     OW 2945   2.224   3.981   2.831  0.0739  0.3077  0.6860
  615SOL    HW1 2946   2.236   3.990   2.736  0.0783  1.5642  0.7949
  615SOL    HW2 2947   2.168   3.904   2.840 -0.1586  0.3345 -0.3604
  615SOL     MW 2948   2.218   3.972   2.820  0.0447  0.4720  0.5660
  616SOL     OW 2949   4.696   1.811   1.603  0.1330  0.4351  0.0747
  616SOL    HW1 2950   4.720   1.769   1.520  2.0144 -0.8622  1.2444
  616SOL    HW2 2951   4.629   1.753   1.640 -1.0278  1.2476 -0.7194
  616SOL     MW 2952   4.690   1.798   1.597  0.2253  0.3730  0.1228
  617SOL     OW 2953   1.137   1.581   3.577 -0.0095 -0.3432 -0.1987
  617SOL    HW1 2954   1.166   1.492   3.557  2.0034  0.2626 -0.0409
  617SOL    HW2 2955   1.207   1.637   3.544 -1.3389  1.1981 -0.4354
  617SOL     MW 2956   1.149   1.577   3.570  0.0780 -0.0683 -0.2088
  618SOL     OW 2957   1.735   2.410   1.916 -0.0345 -0.0268  0.3433
  618SOL    HW1 2958   1.762   2.488   1.965 -0.3415 -0.6147  1.4823
  618SOL    HW2 2959   1.738   2.437   1.824  2.4582  0.5112  0.5548
  618SOL     MW 2960   1.739   2.424   1.911  0.2453 -0.0332  0.5162
  619SOL     OW 2961   2.701   1.903   4.148  0.3599  0.3544 -0.1650
  619SOL    HW1 2962   2.761   1.829   4.146 -0.9601 -0.7482 -0.1854
  619SOL    HW2 2963   2.736   1.965   4.084  1.5673 -0.1855 -0.0341
  619SOL     MW 2964   2.713   1.902   4.140  0.3455  0.1441 -0.1509
  620SOL     OW 2965   2.179   0.065   0.474 -0.3530 -0.4772 -0.1923
  620SOL    HW1 2966   2.119   0.040   0.405 -1.4137 -2.3538  1.3755
  620SOL    HW2 2967   2.252   0.108   0.428 -2.4733  1.1264 -2.1632
  620SOL     MW 2968   2.181   0.067   0.459 -0.7602 -0.5122 -0.2439
  621SOL     OW 2969   4.999   4.749   4.120  0.0086  0.6241  0.1488
  621SOL    HW1 2970   5.018   4.814   4.188  0.6647  0.4573  0.1269
  621SOL    HW2 2971   4.971   4.801   4.045  1.8358  0.9902 -0.3149
  621SOL     MW 2972   4.998   4.764   4.119  0.3265  0.6496  0.0867
  622SOL     OW 2973   3.237   5.234   1.153 -0.0404  0.0604  0.0543
  622SOL    HW1 2974   3.325   5.211   1.124  0.8532  0.6213  2.2300
  622SOL    HW2 2975   3.184   5.158   1.131  1.0645 -0.4487 -0.9211
  622SOL     MW 2976   3.242   5.222   1.147  0.2155  0.0670  0.2080
  623SOL     OW 2977   2.855   5.137   5.218  0.1151  0.1336  0.8206
  623SOL    HW1 2978   2.911   5.212   5.235 -0.2527  0.4030  0.8358
  623SOL    HW2 2979   2.809   5.123   5.300  0.2395 -0.1597  0.8432
  623SOL     MW 2980   2.857   5.145   5.231  0.0839  0.1306  0.8255
  624SOL     OW 2981   3.706   4.001   2.936 -0.1870  1.0864  0.2079
  624SOL    HW1 2982   3.624   3.998   2.887  0.5786  0.6053 -1.0792
  624SOL    HW2 2983   3.773   4.012   2.869  1.0626 -1.6156  0.9523
  624SOL     MW 2984   3.704   4.002   2.921  0.0710  0.6789  0.1384
  625SOL     OW 2985   2.228   2.383   0.888  0.2609 -0.0957  0.1471
  625SOL    HW1 2986   2.243   2.347   0.976 -0.7560 -0.4357  0.1811
  625SOL    HW2 2987   2.184   2.466   0.902  0.6746  0.1538 -0.0194
  625SOL     MW 2988   2.225   2.389   0.901  0.1837 -0.1073  0.1301
  626SOL     OW 2989   4.700   1.312   1.058  0.7981 -0.4717  0.0604
  626SOL    HW1 2990   4.660   1.298   0.972  1.2426  0.6917 -0.3500
  626SOL    HW2 2991   4.794   1.318   1.040  1.1884 -3.0515  1.0004
  626SOL     MW 2992   4.707   1.311   1.044  0.9050 -0.6530  0.1282
  627SOL     OW 2993   3.934   0.564   4.824  0.9563  0.1814  0.0423
  627SOL    HW1 2994   3.894   0.499   4.767 -0.6387 -1.5810  3.0180
  627SOL    HW2 2995   4.021   0.528   4.844  0.3243 -0.7767  1.1617
  627SOL     MW 2996   3.940   0.551   4.819  0.6712 -0.1668  0.5665
  628SOL     OW 2997   1.827   1.711   4.922  0.1163  0.1188  0.4568
  628SOL    HW1 2998   1.848   1.688   4.831 -0.3563 -2.0553  0.8775
  628SOL    HW2 2999   1.902   1.680   4.972 -0.5236 -0.5346  1.0290
  628SOL     MW 3000   1.839   1.704   4.916 -0.0261 -0.2431  0.5839
  629SOL     OW 3001   0.196   4.260   0.375 -0.0715  0.0827 -0.5969
  629SOL    HW1 3002   0.226   4.338   0.421 -1.6419 -0.7366  1.9082
  629SOL    HW2 3003   0.100   4.265   0.379 -0.2015 -2.6877  0.9289
  629SOL     MW 3004   0.187   4.271   0.381 -0.2892 -0.3769 -0.0809
  630SOL     OW 3005   1.630   1.859   0.605 -0.0799 -0.0938 -0.1837
  630SOL    HW1 3006   1.601   1.816   0.525  2.2527 -0.1211 -1.0578
  630SOL    HW2 3007   1.700   1.803   0.639  0.1388  0.8151  0.9280
  630SOL     MW 3008   1.636   1.847   0.599  0.2467  0.0191 -0.1533
  631SOL     OW 3009   3.168   0.254   2.365  0.0523  0.7197 -0.3214
  631SOL    HW1 3010   3.207   0.341   2.358  1.4853  0.1228  0.1235
  631SOL    HW2 3011   3.225   0.207   2.426 -1.2440 -0.2415  0.1643
  631SOL     MW 3012   3.180   0.259   2.372  0.0698  0.5202 -0.2023
  632SOL     OW 3013   4.329   3.683   0.692  0.0397  0.2075 -0.3924
  632SOL    HW1 3014   4.303   3.664   0.782  0.7587 -2.0485 -0.6269
  632SOL    HW2 3015   4.391   3.756   0.700 -0.3055  0.3793  0.8880
  632SOL     MW 3016   4.334   3.690   0.705  0.0876 -0.0593 -0.2585
  633SOL     OW 3017   3.822   1.647   1.525  0.1839 -0.4322  0.0462
  633SOL    HW1 3018   3.745   1.687   1.487 -0.4469  0.0381  1.7613
  633SOL    HW2 3019   3.888   1.716   1.528 -0.0872 -0.2023  0.7085
  633SOL     MW 3020   3.821   1.661   1.521  0.0685 -0.3426  0.3506
  634SOL     OW 3021   1.275   2.669   1.106  0.3845  0.1187 -0.0946
  634SOL    HW1 3022   1.356   2.692   1.060  0.8661 -1.1263  0.1115
  634SOL    HW2 3023   1.297   2.589   1.154 -0.8652 -0.0168  0.2614
  634SOL     MW 3024   1.288   2.662   1.106  0.2862 -0.0580 -0.0227
  635SOL     OW 3025   4.921   1.444   3.020  0.1448 -0.1003 -0.2758
  635SOL    HW1 3026   4.927   1.530   2.980 -1.4989 -1.0406 -2.6245
  635SOL    HW2 3027   4.864   1.457   3.096 -0.3907  0.8160 -0.8221
  635SOL     MW 3028   4.915   1.457   3.025 -0.1342 -0.1033 -0.6464
  636SOL     OW 3029   0.326   0.457   2.844  0.0574  0.2665  0.3673
  636SOL    HW1 3030   0.268   0.382   2.855 -2.0412  1.8877  0.8025
  636SOL    HW2 3031   0.319   0.479   2.751  0.5107  0.0486  0.2811
  636SOL     MW 3032   0.318   0.450   2.833 -0.1532  0.4462  0.4120
  637SOL     OW 3033   2.914   3.365   4.529 -0.5846 -0.7431 -0.0138
  637SOL    HW1 3034   2.979   3.296   4.513 -0.3576 -0.3916 -0.6368
  637SOL    HW2 3035   2.836   3.335   4.482  0.1450  0.3878 -1.9990
  637SOL     MW 3036   2.913   3.352   4.521 -0.4622 -0.5534 -0.3477
  638SOL     OW 3037   2.327   1.737   4.528  0.3668  0.1828  0.4455
  638SOL    HW1 3038   2.336   1.641   4.528 -0.8915  0.0560  0.0448
  638SOL    HW2 3039   2.405   1.768   4.481  1.5142 -0.5532  1.8110
  638SOL     MW 3040   2.338   1.729   4.522  0.3526  0.0723  0.5690
  639SOL     OW 3041   4.076   1.724   3.277 -0.1840  0.4141 -0.3795
  639SOL    HW1 3042   3.990   1.707   3.239 -0.7391  1.9174  0.1805
  639SOL    HW2 3043   4.104   1.808   3.240  1.8671 -0.9039 -1.9631
  639SOL     MW 3044   4.069   1.732   3.267  0.0075  0.4378 -0.5106
  640SOL     OW 3045   4.247   2.390   0.583 -0.0445  0.0684  0.6374
  640SOL    HW1 3046   4.184   2.378   0.511 -0.1157  0.3006  0.6616
  640SOL    HW2 3047   4.214   2.466   0.631 -0.0601 -0.1587  0.9849
  640SOL     MW 3048   4.234   2.398   0.580 -0.0556  0.0690  0.6850
  641SOL     OW 3049   2.545   0.880   1.001 -0.1049  0.1753 -0.4248
  641SOL    HW1 3050   2.476   0.856   0.938 -1.0964  0.6462  0.4621
  641SOL    HW2 3051   2.497   0.906   1.080  1.1254 -0.1574  0.4392
  641SOL     MW 3052   2.530   0.880   1.003 -0.0744  0.1930 -0.2007
  642SOL     OW 3053   0.172   0.821   4.646 -0.5228  0.3843 -0.7109
  642SOL    HW1 3054   0.257   0.856   4.670 -1.7100  1.8898  1.5049
  642SOL    HW2 3055   0.146   0.870   4.568  0.7915 -0.3807 -1.6445
  642SOL     MW 3056   0.179   0.831   4.639 -0.5066  0.4791 -0.5468
  643SOL     OW 3057   4.499   5.005   5.374  0.3937 -0.2758  0.0461
  643SOL    HW1 3058   4.444   5.038   5.444 -1.6121  0.2711 -1.7317
  643SOL    HW2 3059   4.530   5.083   5.328  0.5368 -0.6609 -0.5232
  643SOL     MW 3060   4.496   5.019   5.377  0.1553 -0.2551 -0.2543
  644SOL     OW 3061   2.049   0.326   1.900  0.2946 -0.0259 -0.4559
  644SOL    HW1 3062   2.026   0.277   1.980  1.1282 -1.9335 -1.3746
  644SOL    HW2 3063   2.002   0.281   1.830 -1.6807  2.5701 -0.8812
  644SOL     MW 3064   2.040   0.314   1.902  0.1484  0.0622 -0.6279
  645SOL     OW 3065   2.616   4.136   5.289 -0.2143 -0.1534  0.3884
  645SOL    HW1 3066   2.709   4.155   5.276 -0.2769  0.1804  0.4220
  645SOL    HW2 3067   2.589   4.194   5.361 -0.1375 -1.1760  1.2652
  645SOL     MW 3068   2.624   4.145   5.297 -0.2125 -0.2416  0.5050
  646SOL     OW 3069   3.225   1.065   5.375  0.1864  0.0272 -0.0605
  646SOL    HW1 3070   3.133   1.084   5.357 -0.1602 -2.2463 -0.9677
  646SOL    HW2 3071   3.269   1.081   5.291  0.1344 -1.5514 -0.4049
  646SOL     MW 3072   3.219   1.069   5.362  0.1354 -0.4659 -0.2207
  647SOL     OW 3073   2.998   1.442   2.597 -0.1230  0.8090 -0.1555
  647SOL    HW1 3074   2.945   1.470   2.671 -0.0765  0.9657 -0.1829
  647SOL    HW2 3075   2.953   1.363   2.565 -0.2530  0.8538 -0.0839
  647SOL     MW 3076   2.986   1.435   2.602 -0.1337  0.8348 -0.1499
  648SOL     OW 3077   0.326   1.600   5.255  0.1286  0.4456 -0.2097
  648SOL    HW1 3078   0.390   1.614   5.185 -0.8882  0.8567 -1.0721
  648SOL    HW2 3079   0.246   1.574   5.209 -0.7208  1.2971  0.7583
  648SOL     MW 3080   0.324   1.598   5.240 -0.1103  0.6073 -0.1962
  649SOL     OW 3081   4.614   0.936   1.900  0.3814  0.1758 -0.3296
  649SOL    HW1 3082   4.524   0.930   1.870  0.2533  0.2155  0.0474
  649SOL    HW2 3083   4.609   0.925   1.995  0.5948  1.8792 -0.1038
  649SOL     MW 3084   4.602   0.934   1.908  0.3923  0.3989 -0.2524
  650SOL     OW 3085   1.406   3.710   1.296 -0.1161 -0.0121  0.1839
  650SOL    HW1 3086   1.400   3.790   1.348  1.4489  2.2947 -2.9969
  650SOL    HW2 3087   1.477   3.660   1.336  1.1824  1.7951  0.2006
  650SOL     MW 3088   1.414   3.714   1.308  0.2505  0.5146 -0.2211
  651SOL     OW 3089   4.221   2.405   2.104 -0.2686  0.2408 -0.2389
  651SOL    HW1 3090   4.275   2.379   2.030 -0.1654  0.1700 -0.1405
  651SOL    HW2 3091   4.164   2.330   2.120 -1.9133  1.1339 -1.7107
  651SOL     MW 3092   4.221   2.392   2.097 -0.4660  0.3461 -0.4147
  652SOL     OW 3093   2.576   3.523   3.671  0.2687  0.5103 -0.1013
  652SOL    HW1 3094   2.655   3.468   3.662 -1.3066 -1.8857  0.1431
  652SOL    HW2 3095   2.607   3.612   3.653  2.8247 -0.5019 -1.0637
  652SOL     MW 3096   2.590   3.527   3.667  0.3943  0.0740 -0.1932
  653SOL     OW 3097   5.298   4.245   0.423  0.4837 -0.5717  0.5248
  653SOL    HW1 3098   5.277   4.202   0.340  0.2664 -2.0971  1.3360
  653SOL    HW2 3099   5.309   4.172   0.485 -1.0418  0.5768  2.2197
  653SOL     MW 3100   5.297   4.230   0.420  0.2606 -0.6200  0.8456
  654SOL     OW 3101   0.967   0.923   4.314 -0.2233 -0.0054 -0.4770
  654SOL    HW1 3102   1.009   0.855   4.261 -0.1336  1.7548 -2.7628
  654SOL    HW2 3103   0.894   0.953   4.260  0.9972  3.1573 -0.4460
  654SOL     MW 3104   0.963   0.918   4.300 -0.0556  0.6248 -0.7657
  655SOL     OW 3105   4.995   3.437   3.398  0.1165  0.7019  0.2499
  655SOL    HW1 3106   5.078   3.438   3.446  0.0876 -0.3195  0.3163
  655SOL    HW2 3107   4.970   3.529   3.393  1.3677  1.0460  0.0431
  655SOL     MW 3108   5.003   3.449   3.403  0.2730  0.6152  0.2320
  656SOL     OW 3109   0.149   5.097   0.200  0.1256  0.3368  0.1350
  656SOL    HW1 3110   0.063   5.132   0.177  0.3942  0.4044 -0.7781
  656SOL    HW2 3111   0.210   5.139   0.139  0.7003 -0.3265  0.2395
  656SOL     MW 3112   0.146   5.107   0.190  0.2336  0.2606  0.0314
  657SOL     OW 3113   4.380   0.685   1.124  0.0578  0.1327 -0.2246
  657SOL    HW1 3114   4.410   0.696   1.214  0.5677  0.1598 -0.3969
  657SOL    HW2 3115   4.284   0.683   1.130  0.0207  2.3087  0.0551
  657SOL     MW 3116   4.372   0.686   1.136  0.1183  0.4147 -0.2108
  658SOL     OW 3117   5.021   2.312   4.960 -0.1925  0.3822 -0.2422
  658SOL    HW1 3118   5.098   2.368   4.973  2.3843 -2.7529 -1.4617
  658SOL    HW2 3119   4.989   2.295   5.048  1.8817 -0.1034  0.4437
  658SOL     MW 3120   5.027   2.317   4.973  0.4029 -0.0813 -0.3105
  659SOL     OW 3121   4.386   3.405   0.383 -0.4083  0.1767 -0.0569
  659SOL    HW1 3122   4.409   3.314   0.360  0.7971  0.6471 -0.7278
  659SOL    HW2 3123   4.420   3.417   0.471  1.0516  0.5585 -0.6706
  659SOL     MW 3124   4.393   3.395   0.391 -0.0671  0.2858 -0.2213
  660SOL     OW 3125   1.761   3.238   4.430 -0.1549 -0.1632 -0.0390
  660SOL    HW1 3126   1.787   3.190   4.509 -2.9159 -0.1726  0.9178
  660SOL    HW2 3127   1.842   3.280   4.400  1.3746 -1.7948  1.6222
  660SOL     MW 3128   1.775   3.237   4.436 -0.3125 -0.3733  0.2961
  661SOL     OW 3129   2.408   3.605   2.047  0.4941 -0.3359 -0.0972
  661SOL    HW1 3130   2.377   3.588   1.958  2.2941 -0.3052 -0.7495
  661SOL    HW2 3131   2.371   3.690   2.070  0.9077  0.1677 -1.2516
  661SOL     MW 3132   2.400   3.614   2.039  0.7775 -0.2675 -0.3285
  662SOL     OW 3133   2.009   2.771   4.162  0.6873  0.0732 -0.7405
  662SOL    HW1 3134   1.946   2.841   4.146 -1.1093 -1.0880  0.9115
  662SOL    HW2 3135   1.991   2.705   4.095  0.1223 -0.2621 -0.2636
  662SOL     MW 3136   1.999   2.771   4.152  0.3850 -0.1184 -0.4680
  663SOL     OW 3137   0.933   0.457   1.717  0.1992 -0.0587 -0.2128
  663SOL    HW1 3138   1.014   0.426   1.757  0.6008  1.8261  0.4636
  663SOL    HW2 3139   0.882   0.492   1.789 -0.3999  0.5330 -0.9147
  663SOL     MW 3140   0.937   0.457   1.731  0.1739  0.2583 -0.2160
  664SOL     OW 3141   0.191   2.071   1.544 -0.6033 -0.6315  0.3135
  664SOL    HW1 3142   0.109   2.119   1.555  0.0371  0.5135  0.2031
  664SOL    HW2 3143   0.211   2.080   1.451 -1.3673 -2.6156 -0.0718
  664SOL     MW 3144   0.183   2.078   1.534 -0.6191 -0.7389  0.2501
  665SOL     OW 3145   2.779   3.319   3.629  0.7065  0.0037  0.2271
  665SOL    HW1 3146   2.749   3.332   3.539  1.2366  0.5888  0.1355
  665SOL    HW2 3147   2.722   3.249   3.663 -1.3760  1.7036  0.3470
  665SOL     MW 3148   2.767   3.312   3.622  0.5078  0.2962  0.2307
  666SOL     OW 3149   3.949   2.846   3.793  0.1542  0.4737  0.2867
  666SOL    HW1 3150   3.905   2.762   3.803  1.2231 -0.1651 -0.2724
  666SOL    HW2 3151   4.006   2.852   3.870  1.1917 -0.0110 -0.4295
  666SOL     MW 3152   3.951   2.836   3.805  0.4238  0.3299  0.1235
  667SOL     OW 3153   4.028   0.047   0.541 -0.3584 -0.6111 -0.2520
  667SOL    HW1 3154   4.083   0.123   0.558  0.5939 -1.0961 -1.1002
  667SOL    HW2 3155   3.944   0.069   0.580  0.0435  0.6898 -0.0978
  667SOL     MW 3156   4.024   0.059   0.548 -0.1850 -0.5066 -0.3409
  668SOL     OW 3157   4.819   0.231   1.093  0.1983  0.4565 -0.2462
  668SOL    HW1 3158   4.804   0.176   1.015 -0.7562  2.9641 -1.9081
  668SOL    HW2 3159   4.865   0.174   1.154  0.1447 -1.8794 -2.2938
  668SOL     MW 3160   4.823   0.216   1.091  0.0693  0.4785 -0.7211
  669SOL     OW 3161   2.724   3.280   2.246  0.3693 -0.0338 -0.2868
  669SOL    HW1 3162   2.772   3.246   2.322  0.2240 -2.1550 -1.1089
  669SOL    HW2 3163   2.662   3.342   2.283  1.3250  0.0805  1.1710
  669SOL     MW 3164   2.722   3.283   2.260  0.4730 -0.2907 -0.2054
  670SOL     OW 3165   3.726   0.066   4.941  0.2306  0.2875 -0.1831
  670SOL    HW1 3166   3.727   0.160   4.920  0.2712  0.0376 -1.3118
  670SOL    HW2 3167   3.656   0.030   4.887  0.1250 -0.3165  0.3481
  670SOL     MW 3168   3.717   0.074   4.931  0.2223  0.1782 -0.2596
  671SOL     OW 3169   1.338   1.851   1.689 -0.0107 -0.9534 -0.0704
  671SOL    HW1 3170   1.263   1.841   1.747  1.1323 -1.3807  1.3334
  671SOL    HW2 3171   1.305   1.822   1.603 -2.0859  0.9288  0.0237
  671SOL     MW 3172   1.324   1.846   1.685 -0.1300 -0.7671  0.1214
  672SOL     OW 3173   3.397   3.660   2.006  0.2687  0.4472  0.0872
  672SOL    HW1 3174   3.395   3.617   1.921  3.0438 -0.9679  0.6604
  672SOL    HW2 3175   3.438   3.745   1.990  1.1026  0.0416  0.0549
  672SOL     MW 3176   3.402   3.665   1.993  0.7307  0.2142  0.1564
  673SOL     OW 3177   2.111   1.475   0.612  0.1562  0.3088 -0.0317
  673SOL    HW1 3178   2.093   1.410   0.543  1.7519 -0.0583 -0.1238
  673SOL    HW2 3179   2.199   1.453   0.642  0.7248  2.4873 -0.0947
  673SOL     MW 3180   2.120   1.464   0.607  0.4333  0.5407 -0.0515
  674SOL     OW 3181   0.083   3.787   2.588 -0.0109  0.3923  0.2484
  674SOL    HW1 3182   0.136   3.858   2.624 -2.7226  1.9328  1.3043
  674SOL    HW2 3183   0.025   3.830   2.524 -2.7535 -0.5543  2.0150
  674SOL     MW 3184   0.082   3.802   2.584 -0.7091  0.4683  0.6098
  675SOL     OW 3185   5.116   2.949   5.165 -0.4733 -0.0686  0.4275
  675SOL    HW1 3186   5.069   3.031   5.178 -0.4079 -0.5600  4.4454
  675SOL    HW2 3187   5.198   2.974   5.122 -1.2117  1.7321  0.0270
  675SOL     MW 3188   5.120   2.963   5.161 -0.5595  0.0990  0.8906
  676SOL     OW 3189   3.288   5.266   1.437  0.6503  0.0870  0.4726
  676SOL    HW1 3190   3.230   5.235   1.368 -0.5089  1.3260  0.8779
  676SOL    HW2 3191   3.374   5.276   1.394  0.1014  0.2005 -0.6156
  676SOL     MW 3192   3.292   5.263   1.423  0.4316  0.2602  0.3852
  677SOL     OW 3193   0.533   4.912   5.004 -0.6916 -0.1599  0.1591
  677SOL    HW1 3194   0.463   4.868   5.052 -1.1263  0.0564 -0.2640
  677SOL    HW2 3195   0.574   4.970   5.068 -0.8827 -0.3100  0.4176
  677SOL     MW 3196   0.529   4.914   5.018 -0.7717 -0.1514  0.1381
  678SOL     OW 3197   0.786   3.732   2.192 -0.1189 -0.1948 -0.1223
  678SOL    HW1 3198   0.730   3.676   2.245 -1.4244  0.7432 -0.5020
  678SOL    HW2 3199   0.748   3.819   2.199  1.7420  0.6224  0.2554
  678SOL     MW 3200   0.774   3.736   2.199 -0.0478  0.0299 -0.1226
  679SOL     OW 3201   1.889   3.262   3.547 -0.8208  0.7698 -0.1620
  679SOL    HW1 3202   1.920   3.335   3.494 -0.9787  0.1618 -1.0942
  679SOL    HW2 3203   1.811   3.230   3.501 -0.8742  0.1460  0.3502
  679SOL     MW 3204   1.883   3.267   3.535 -0.8479  0.6121 -0.2158
  680SOL     OW 3205   5.050   0.440   3.266 -0.5682  0.2703 -0.0184
  680SOL    HW1 3206   5.108   0.364   3.277  0.5815  0.9477 -1.3614
  680SOL    HW2 3207   4.996   0.439   3.345 -0.6520 -2.0072 -0.0463
  680SOL     MW 3208   5.051   0.430   3.278 -0.4317  0.0655 -0.1939
  681SOL     OW 3209   3.032   1.932   2.019  0.3744 -0.0019 -0.5093
  681SOL    HW1 3210   2.956   1.982   2.050  1.2298  1.7321 -1.1247
  681SOL    HW2 3211   3.082   1.913   2.099  0.2052  0.4157 -0.3000
  681SOL     MW 3212   3.029   1.936   2.033  0.4622  0.2736 -0.5613
  682SOL     OW 3213   2.254   4.999   3.752  0.4470  0.2548 -0.1900
  682SOL    HW1 3214   2.212   4.938   3.692 -1.0555 -0.2762  1.3637
  682SOL    HW2 3215   2.182   5.035   3.804  1.6302  1.2509  0.7802
  682SOL     MW 3216   2.240   4.995   3.751  0.4061  0.3143  0.1331
  683SOL     OW 3217   2.163   5.005   2.288 -0.0313 -0.2452 -0.1518
  683SOL    HW1 3218   2.080   4.996   2.240 -0.2648 -0.3199  0.2597
  683SOL    HW2 3219   2.149   4.955   2.368  0.8644 -1.2985 -0.6431
  683SOL     MW 3220   2.150   4.997   2.292  0.0535 -0.3896 -0.1620
  684SOL     OW 3221   2.550   3.509   1.669  0.1195  0.0952 -0.3554
  684SOL    HW1 3222   2.519   3.430   1.625 -2.4378  1.7851 -1.7203
  684SOL    HW2 3223   2.623   3.540   1.615  1.6266 -1.6949  0.6045
  684SOL     MW 3224   2.555   3.503   1.657 -0.0149  0.0823 -0.4072
  685SOL     OW 3225   5.080   4.711   3.116 -0.8030 -0.4555 -0.6819
  685SOL    HW1 3226   5.139   4.640   3.090 -0.3896 -0.0227 -0.9246
  685SOL    HW2 3227   5.095   4.780   3.051 -0.2194  0.3903  0.3359
  685SOL     MW 3228   5.090   4.711   3.104 -0.6754 -0.2918 -0.5827
  686SOL     OW 3229   4.745   4.967   3.231  0.1734 -0.2690 -0.0490
  686SOL    HW1 3230   4.813   5.024   3.197 -1.2043  1.0438 -0.6753
  686SOL    HW2 3231   4.693   4.943   3.154 -1.7160  1.0010  0.7955
  686SOL     MW 3232   4.747   4.971   3.217 -0.2448  0.0616 -0.0211
  687SOL     OW 3233   4.880   0.120   4.694  0.1435 -0.4702 -0.9081
  687SOL    HW1 3234   4.852   0.045   4.747  1.4893 -0.8866 -0.7744
  687SOL    HW2 3235   4.952   0.159   4.743 -0.2876  0.6740 -1.1800
  687SOL     MW 3236   4.885   0.115   4.707  0.2606 -0.3771 -0.9258
  688SOL     OW 3237   3.174   2.994   0.132 -0.0565 -0.5082  0.1871
  688SOL    HW1 3238   3.219   2.915   0.162 -1.5701 -0.9334  1.4095
  688SOL    HW2 3239   3.081   2.972   0.135 -0.4587  1.0294 -0.3044
  688SOL     MW 3240   3.168   2.981   0.136 -0.3017 -0.3658  0.2807
  689SOL     OW 3241   2.864   2.437   4.846 -0.0968 -0.3872  0.2170
  689SOL    HW1 3242   2.817   2.356   4.825  0.0414 -0.5546  0.5537
  689SOL    HW2 3243   2.795   2.500   4.868 -0.2595 -0.1494 -0.9155
  689SOL     MW 3244   2.849   2.435   4.846 -0.0999 -0.3782  0.1152
  690SOL     OW 3245   1.871   2.865   5.009 -0.0996 -0.0609 -0.1508
  690SOL    HW1 3246   1.799   2.801   5.010 -0.8078  0.7396  2.5965
  690SOL    HW2 3247   1.938   2.827   5.065  0.5996  0.3508 -0.7078
  690SOL     MW 3248   1.870   2.852   5.016 -0.1007  0.0943  0.1296
  691SOL     OW 3249   1.435   0.647   3.096  0.5866  0.0056 -0.1551
  691SOL    HW1 3250   1.467   0.658   3.186 -1.0440  2.1530  0.2030
  691SOL    HW2 3251   1.477   0.719   3.048  2.1570 -1.6625 -1.3352
  691SOL     MW 3252   1.445   0.658   3.101  0.5789  0.0669 -0.2603
  692SOL     OW 3253   2.371   3.112   2.358 -0.0858 -0.3649  0.0411
  692SOL    HW1 3254   2.284   3.111   2.317  0.5188 -2.1420 -1.2519
  692SOL    HW2 3255   2.429   3.074   2.292  1.0717 -2.4737  2.1963
  692SOL     MW 3256   2.367   3.107   2.344  0.1397 -0.8624  0.1515
  693SOL     OW 3257   2.011   1.334   1.647  0.1802  0.0065  0.0532
  693SOL    HW1 3258   1.964   1.257   1.613  0.3895 -0.2657  0.3792
  693SOL    HW2 3259   1.986   1.405   1.588  2.2342 -0.9197 -2.0379
  693SOL     MW 3260   2.002   1.333   1.635  0.4699 -0.1469 -0.1728
  694SOL     OW 3261   2.079   1.180   3.332 -0.5354  0.4045 -0.3968
  694SOL    HW1 3262   2.070   1.099   3.382  0.0613  0.2197 -0.5885
  694SOL    HW2 3263   1.992   1.195   3.295 -0.3735 -0.7780 -1.3139
  694SOL     MW 3264   2.067   1.172   3.333 -0.4383  0.2295 -0.5387
  695SOL     OW 3265   2.388   4.995   3.048  0.5557 -0.4246  0.5898
  695SOL    HW1 3266   2.475   5.025   3.073  0.2916  0.7016  0.2130
  695SOL    HW2 3267   2.389   4.994   2.952  0.5204 -1.5385  0.5921
  695SOL     MW 3268   2.399   4.999   3.039  0.5174 -0.4230  0.5419
  696SOL     OW 3269   4.666   2.791   4.662 -0.2047 -0.3337  0.2698
  696SOL    HW1 3270   4.613   2.770   4.740 -0.1443 -1.8787 -0.0899
  696SOL    HW2 3271   4.603   2.791   4.590  0.2367 -2.0377 -0.1388
  696SOL     MW 3272   4.651   2.788   4.663 -0.1405 -0.7496  0.1715
  697SOL     OW 3273   3.391   0.632   4.642 -0.4141  0.1427 -0.5172
  697SOL    HW1 3274   3.465   0.642   4.702  0.4617 -1.6768 -1.2548
  697SOL    HW2 3275   3.431   0.622   4.556 -1.5714  0.3040 -1.0842
  697SOL     MW 3276   3.405   0.632   4.639 -0.4501 -0.0696 -0.6842
  698SOL     OW 3277   2.301   0.292   4.575 -0.5534  0.6284  0.5293
  698SOL    HW1 3278   2.323   0.215   4.628  0.6827  0.0876 -0.7491
  698SOL    HW2 3279   2.226   0.265   4.523 -0.9951  0.7560  1.0926
  698SOL     MW 3280   2.294   0.278   4.575 -0.4517  0.5755  0.4378
  699SOL     OW 3281   1.773   1.458   0.680  0.2878  0.4585  0.5181
  699SOL    HW1 3282   1.687   1.447   0.720 -0.2802  2.3731 -0.0994
  699SOL    HW2 3283   1.835   1.429   0.747 -0.8653 -2.5853  0.3411
  699SOL     MW 3284   1.770   1.453   0.693  0.0674  0.3139  0.4164
  700SOL     OW 3285   4.000   0.369   0.512  0.2871  0.1906 -0.0752
  700SOL    HW1 3286   4.088   0.350   0.545  0.2482 -0.6580 -0.4485
  700SOL    HW2 3287   4.015   0.424   0.435  0.4511  0.7508  0.3514
  700SOL     MW 3288   4.013   0.373   0.506  0.3031  0.1537 -0.0684
  701SOL     OW 3289   1.132   4.267   3.547 -0.0176 -0.2102  0.2853
  701SOL    HW1 3290   1.108   4.310   3.465  3.3311  0.8035 -0.2526
  701SOL    HW2 3291   1.116   4.174   3.531  0.3985 -0.0044 -1.4725
  701SOL     MW 3292   1.127   4.261   3.534  0.4643 -0.0541 -0.0086
  702SOL     OW 3293   3.224   0.356   4.086 -0.4987  0.0674 -0.1774
  702SOL    HW1 3294   3.314   0.389   4.086  0.4543 -2.4300  0.7597
  702SOL    HW2 3295   3.215   0.315   4.000 -0.9850  0.8865 -0.5259
  702SOL     MW 3296   3.235   0.355   4.075 -0.4389 -0.1475 -0.1021
  703SOL     OW 3297   4.373   3.939   3.947 -0.0686  0.0624  0.2280
  703SOL    HW1 3298   4.406   3.856   3.914  0.6134 -0.1435  1.4006
  703SOL    HW2 3299   4.316   3.972   3.878  0.3972 -0.9304 -0.6324
  703SOL     MW 3300   4.370   3.933   3.934  0.0783 -0.0911  0.2680
  704SOL     OW 3301   3.536   1.102   1.946 -0.2968 -0.0246  0.2365
  704SOL    HW1 3302   3.488   1.150   2.014 -1.6574  0.1752 -0.8433
  704SOL    HW2 3303   3.546   1.165   1.875 -2.0855 -1.3002 -1.1878
  704SOL     MW 3304   3.531   1.116   1.946 -0.7000 -0.1623 -0.0841
  705SOL     OW 3305   2.701   4.800   3.739 -0.1696 -0.3816 -0.2058
  705SOL    HW1 3306   2.615   4.810   3.779  0.6472  0.5996  1.3710
  705SOL    HW2 3307   2.711   4.879   3.685  0.6140  0.6050  1.3408
  705SOL     MW 3308   2.692   4.812   3.737  0.0352 -0.1297  0.1940
  706SOL     OW 3309   4.146   1.537   0.640  0.1889 -0.0074  0.4080
  706SOL    HW1 3310   4.134   1.632   0.643  0.7500  0.0884 -0.1171
  706SOL    HW2 3311   4.241   1.526   0.632  0.1036 -0.6066  0.2228
  706SOL     MW 3312   4.157   1.548   0.639  0.2498 -0.0718  0.3171
  707SOL     OW 3313   4.315   2.089   1.114 -0.0379 -0.1010  0.0926
  707SOL    HW1 3314   4.229   2.048   1.106  0.4760 -1.4367  1.1690
  707SOL    HW2 3315   4.298   2.182   1.107 -1.2291 -0.4735 -2.5682
  707SOL     MW 3316   4.302   2.095   1.112 -0.1246 -0.3197 -0.1102
  708SOL     OW 3317   1.440   3.125   1.758 -0.4998  0.1087 -0.2136
  708SOL    HW1 3318   1.361   3.111   1.706  0.1252 -2.5704 -0.5381
  708SOL    HW2 3319   1.446   3.220   1.768 -1.8221  0.5826 -3.2273
  708SOL     MW 3320   1.431   3.135   1.752 -0.5891 -0.1736 -0.6410
  709SOL     OW 3321   0.108   2.953   0.889  0.2366  0.5604 -0.3131
  709SOL    HW1 3322   0.172   3.023   0.904  0.6764  0.1411 -0.2163
  709SOL    HW2 3323   0.122   2.893   0.962 -0.2293  0.4360 -0.3286
  709SOL     MW 3324   0.118   2.954   0.901  0.2332  0.4908 -0.3027
  710SOL     OW 3325   0.724   0.559   3.369  0.4001 -0.0314  0.5555
  710SOL    HW1 3326   0.685   0.603   3.294  1.7842  2.4067  1.2056
  710SOL    HW2 3327   0.705   0.466   3.355 -0.4775  0.5060 -2.1323
  710SOL     MW 3328   0.717   0.552   3.358  0.4650  0.3495  0.2947
  711SOL     OW 3329   0.546   3.426   2.852  0.0831 -0.0218 -0.4839
  711SOL    HW1 3330   0.605   3.357   2.881  0.6601  0.8185  0.3751
  711SOL    HW2 3331   0.528   3.405   2.760 -0.6144 -1.9131  0.0545
  711SOL     MW 3332   0.551   3.415   2.844  0.0677 -0.1563 -0.3050
  712SOL     OW 3333   0.904   3.394   0.127  0.1138  0.3970  0.2425
  712SOL    HW1 3334   0.841   3.339   0.174  0.6218  0.2950  0.8061
  712SOL    HW2 3335   0.897   3.480   0.169 -0.5162  0.7064 -0.4899
  712SOL     MW 3336   0.895   3.398   0.139  0.0982  0.4235  0.2209
  713SOL     OW 3337   2.469   1.900   2.436  0.0455  0.0473  0.1658
  713SOL    HW1 3338   2.469   1.924   2.343  2.7578 -1.3389 -0.2675
  713SOL    HW2 3339   2.422   1.970   2.479 -0.7145  1.0479 -2.1963
  713SOL     MW 3340   2.463   1.912   2.429  0.2954 -0.0021 -0.1920
  714SOL     OW 3341   2.154   3.518   0.185  0.1013 -0.0054 -0.2159
  714SOL    HW1 3342   2.080   3.570   0.215  0.6753  0.0460  1.1535
  714SOL    HW2 3343   2.197   3.572   0.119 -0.7867  0.1701 -0.6499
  714SOL     MW 3344   2.150   3.531   0.181  0.0611  0.0237 -0.0962
  715SOL     OW 3345   3.567   2.546   4.131  0.8508 -0.6369 -0.0738
  715SOL    HW1 3346   3.592   2.513   4.045 -0.2671  0.0469 -0.6726
  715SOL    HW2 3347   3.649   2.578   4.169  1.6270 -2.3555 -0.2340
  715SOL     MW 3348   3.581   2.546   4.125  0.8070 -0.7694 -0.1710
  716SOL     OW 3349   2.469   0.886   1.962 -0.0686  0.0529  0.3806
  716SOL    HW1 3350   2.549   0.896   1.911 -0.5793  0.6681 -0.3178
  716SOL    HW2 3351   2.421   0.969   1.949 -1.0536 -0.5064  0.3514
  716SOL     MW 3352   2.473   0.898   1.954 -0.2600  0.0601  0.2874
  717SOL     OW 3353   2.710   4.984   2.718 -0.1040  0.0617 -0.5634
  717SOL    HW1 3354   2.719   4.928   2.796  0.2023 -3.2477 -2.8586
  717SOL    HW2 3355   2.786   5.041   2.720  0.6461 -0.9615  0.8132
  717SOL     MW 3356   2.721   4.984   2.728  0.0313 -0.4929 -0.6810
  718SOL     OW 3357   1.607   4.451   0.369  0.3131  0.4370  0.1539
  718SOL    HW1 3358   1.558   4.379   0.409  3.2894 -0.0617  3.0934
  718SOL    HW2 3359   1.688   4.410   0.337  0.2407  1.7776 -1.8522
  718SOL     MW 3360   1.611   4.436   0.370  0.6848  0.5447  0.2734
  719SOL     OW 3361   4.373   2.620   0.422 -0.4116  0.2348  0.2488
  719SOL    HW1 3362   4.342   2.605   0.333 -0.2182 -2.2272  0.5590
  719SOL    HW2 3363   4.295   2.612   0.476 -0.0498 -1.2738  0.5718
  719SOL     MW 3364   4.359   2.617   0.417 -0.3405 -0.2735  0.3298
  720SOL     OW 3365   0.222   4.197   5.078 -1.1809 -0.1248 -0.2570
  720SOL    HW1 3366   0.297   4.207   5.020 -0.7976  0.1860  0.2844
  720SOL    HW2 3367   0.183   4.284   5.083 -0.0776  0.3070  1.4547
  720SOL     MW 3368   0.227   4.209   5.071 -0.9906 -0.0297  0.0314
  721SOL     OW 3369   4.858   4.036   4.313  0.3207  0.4517 -0.3105
  721SOL    HW1 3370   4.911   4.108   4.346 -0.7519  1.8847 -1.6519
  721SOL    HW2 3371   4.772   4.074   4.297 -0.4651 -1.2892 -0.3688
  721SOL     MW 3372   4.854   4.050   4.315  0.0828  0.4123 -0.4897
  722SOL     OW 3373   2.124   3.720   1.202 -0.0462  0.1677 -1.0547
  722SOL    HW1 3374   2.099   3.676   1.283  0.1147 -1.1996 -1.7307
  722SOL    HW2 3375   2.049   3.775   1.180 -0.4414 -0.1246 -0.4337
  722SOL     MW 3376   2.111   3.722   1.209 -0.0762 -0.0448 -1.0617
  723SOL     OW 3377   4.218   5.161   2.147  1.2528  0.0864  0.4135
  723SOL    HW1 3378   4.198   5.227   2.081  1.1492 -0.6952 -0.3451
  723SOL    HW2 3379   4.308   5.179   2.173  1.0095  0.9210  0.6723
  723SOL     MW 3380   4.227   5.172   2.142  1.2084  0.0932  0.3495
  724SOL     OW 3381   0.612   5.112   4.390  0.3906  0.2715  0.1577
  724SOL    HW1 3382   0.645   5.169   4.321 -1.4010 -1.2238 -2.0179
  724SOL    HW2 3383   0.638   5.024   4.363 -0.8238 -0.3930  1.1001
  724SOL     MW 3384   0.620   5.108   4.378  0.0058 -0.0050 -0.0002
  725SOL     OW 3385   1.925   3.484   0.529  0.1316  0.3664  0.4594
  725SOL    HW1 3386   1.879   3.437   0.599 -0.3988  0.6313  0.2980
  725SOL    HW2 3387   1.892   3.574   0.536  1.0617  0.6864  0.7046
  725SOL     MW 3388   1.915   3.490   0.539  0.1828  0.4413  0.4701
  726SOL     OW 3389   2.871   2.350   2.102 -0.1589 -0.3237 -0.5761
  726SOL    HW1 3390   2.843   2.266   2.065  1.0274 -0.2249 -1.7002
  726SOL    HW2 3391   2.948   2.375   2.051 -1.0269  1.8928 -0.8698
  726SOL     MW 3392   2.877   2.342   2.090 -0.1182 -0.0274 -0.7576
  727SOL     OW 3393   0.265   1.051   1.324 -0.4394 -0.0946 -0.0896
  727SOL    HW1 3394   0.319   0.972   1.319 -0.4680 -0.0078 -2.1255
  727SOL    HW2 3395   0.308   1.114   1.266 -0.8449  1.1304  0.9122
  727SOL     MW 3396   0.277   1.049   1.316 -0.4950  0.0734 -0.2220
  728SOL     OW 3397   3.690   2.865   4.026 -0.7288 -0.1802 -0.1067
  728SOL    HW1 3398   3.616   2.923   4.045 -0.1571  0.9268 -1.1864
  728SOL    HW2 3399   3.725   2.842   4.112 -1.7229  0.0776  0.3801
  728SOL     MW 3400   3.685   2.870   4.039 -0.7829 -0.0055 -0.1826
  729SOL     OW 3401   3.594   3.353   0.307 -0.2875  0.4270  0.2853
  729SOL    HW1 3402   3.505   3.330   0.335 -0.2980  0.2325  0.0917
  729SOL    HW2 3403   3.637   3.269   0.291 -0.8182  0.5498 -1.9577
  729SOL     MW 3404   3.588   3.339   0.309 -0.3568  0.4178 -0.0266
  730SOL     OW 3405   4.081   4.870   5.002 -0.1105 -0.3390  1.0028
  730SOL    HW1 3406   4.025   4.864   4.925  2.0636 -0.2805 -0.6177
  730SOL    HW2 3407   4.141   4.795   4.995  2.2773  1.5125  0.8340
  730SOL     MW 3408   4.082   4.859   4.992  0.4735 -0.0945  0.7738
  731SOL     OW 3409   1.470   2.839   0.352 -0.2274  0.0339 -0.3149
  731SOL    HW1 3410   1.463   2.750   0.383  2.4233  0.1210  0.6359
  731SOL    HW2 3411   1.435   2.836   0.262  1.2974 -2.2962 -0.8732
  731SOL     MW 3412   1.465   2.828   0.344  0.3071 -0.2532 -0.2646
  732SOL     OW 3413   0.772   2.393   3.866 -0.0573  0.1886 -0.3020
  732SOL    HW1 3414   0.762   2.395   3.771  0.0346 -1.3935 -0.3635
  732SOL    HW2 3415   0.712   2.324   3.894  1.8663 -1.1940  0.5061
  732SOL     MW 3416   0.763   2.385   3.857  0.2007 -0.1909 -0.2064
  733SOL     OW 3417   1.038   4.015   2.808 -0.2788 -0.4201  0.3142
  733SOL    HW1 3418   1.066   3.923   2.808 -0.4572 -0.4766 -0.9172
  733SOL    HW2 3419   1.032   4.038   2.901 -0.1892 -1.6443  0.6284
  733SOL     MW 3420   1.040   4.006   2.820 -0.2902 -0.5840  0.1968
  734SOL     OW 3421   4.476   1.774   4.077  0.9934 -0.4348  0.3366
  734SOL    HW1 3422   4.525   1.828   4.015 -0.2399  0.7743  0.3988
  734SOL    HW2 3423   4.409   1.832   4.112  0.5570 -1.6090  1.4898
  734SOL     MW 3424   4.473   1.788   4.073  0.7797 -0.4304  0.4922
  735SOL     OW 3425   1.775   2.074   1.281 -0.3276  0.2065 -0.0806
  735SOL    HW1 3426   1.695   2.114   1.247 -0.5312  0.2175  0.4174
  735SOL    HW2 3427   1.766   2.078   1.376  0.1907  0.0586 -0.0242
  735SOL     MW 3428   1.764   2.079   1.288 -0.2873  0.1890 -0.0097
  736SOL     OW 3429   3.551   0.727   0.865 -0.1985  0.3775 -0.1157
  736SOL    HW1 3430   3.576   0.684   0.784 -0.3955  0.0580 -0.0085
  736SOL    HW2 3431   3.570   0.663   0.933 -0.1210  0.6088  0.0815
  736SOL     MW 3432   3.556   0.714   0.864 -0.2138  0.3662 -0.0767
  737SOL     OW 3433   5.175   0.921   0.030  0.6311  0.1301 -0.4728
  737SOL    HW1 3434   5.231   0.844   0.022 -0.4104 -0.4175 -3.5439
  737SOL    HW2 3435   5.087   0.889   0.008 -0.4260  1.5026  1.6203
  737SOL     MW 3436   5.171   0.907   0.026  0.3624  0.2357 -0.5980
  738SOL     OW 3437   3.727   5.083   4.685 -0.5878 -0.5772 -0.0394
  738SOL    HW1 3438   3.808   5.042   4.715  0.6146  2.1879  0.7107
  738SOL    HW2 3439   3.680   5.105   4.766  0.7920  3.2838 -0.1734
  738SOL     MW 3440   3.731   5.080   4.700 -0.2573  0.2710  0.0395
  739SOL     OW 3441   0.561   4.915   4.621  0.3832 -0.1943  0.0008
  739SOL    HW1 3442   0.513   4.967   4.556  0.7239 -0.6861 -0.6491
  739SOL    HW2 3443   0.600   4.980   4.680  0.2907  0.2639 -0.4439
  739SOL     MW 3444   0.560   4.930   4.620  0.4150 -0.1986 -0.1393
  740SOL     OW 3445   4.012   0.940   3.934  0.4386  0.4910 -0.1008
  740SOL    HW1 3446   4.057   0.916   3.853  1.8032 -0.3293  0.8703
  740SOL    HW2 3447   4.065   1.011   3.971  0.6322 -0.0862  0.7600
  740SOL     MW 3448   4.025   0.946   3.929  0.6381  0.3121  0.1337
  741SOL     OW 3449   0.568   4.428   4.619  0.4635  0.0699 -0.1652
  741SOL    HW1 3450   0.637   4.372   4.654 -0.6064 -1.1855 -0.0342
  741SOL    HW2 3451   0.602   4.517   4.630  1.2708 -0.4332  1.5687
  741SOL     MW 3452   0.582   4.432   4.625  0.4299 -0.1552  0.0735
  742SOL     OW 3453   3.618   3.320   0.734  0.0196 -0.0068  0.0571
  742SOL    HW1 3454   3.704   3.321   0.692  0.4303  1.0424  0.8997
  742SOL    HW2 3455   3.629   3.264   0.811  0.3779  1.3355  1.0081
  742SOL     MW 3456   3.630   3.313   0.738  0.1180  0.2993  0.2867
  743SOL     OW 3457   1.035   2.811   4.193 -0.6417 -0.1684 -0.0891
  743SOL    HW1 3458   0.965   2.748   4.214  0.0354 -1.1512 -0.7343
  743SOL    HW2 3459   1.081   2.825   4.275  0.0257 -1.5485 -0.2205
  743SOL     MW 3460   1.032   2.805   4.206 -0.4696 -0.4709 -0.1885
  744SOL     OW 3461   3.063   2.083   4.814  0.3005  0.1472  0.4175
  744SOL    HW1 3462   3.077   2.127   4.898 -1.0771 -0.7667  1.1402
  744SOL    HW2 3463   3.035   1.995   4.838  0.2247 -0.2212 -1.0165
  744SOL     MW 3464   3.061   2.078   4.828  0.1144 -0.0169  0.3264
  745SOL     OW 3465   3.153   1.989   5.373 -0.5219 -0.4585  0.1512
  745SOL    HW1 3466   3.179   2.075   5.341  0.7668 -0.9266 -0.0810
  745SOL    HW2 3467   3.153   1.998   5.468 -1.7236  0.1749  0.1008
  745SOL     MW 3468   3.156   2.001   5.381 -0.5107 -0.4373  0.1150
  746SOL     OW 3469   1.430   4.790   3.505  0.0998  0.3059 -0.3870
  746SOL    HW1 3470   1.372   4.838   3.564 -1.5152  0.4138 -2.0286
  746SOL    HW2 3471   1.516   4.832   3.517 -1.2157  3.5612 -1.6347
  746SOL     MW 3472   1.434   4.802   3.514 -0.2753  0.7364 -0.7569
  747SOL     OW 3473   3.651   5.040   0.783  0.0761 -0.2269  0.0529
  747SOL    HW1 3474   3.565   5.082   0.782 -0.9383 -2.2582  0.7385
  747SOL    HW2 3475   3.673   5.029   0.690 -1.7432 -2.3328 -0.1669
  747SOL     MW 3476   3.643   5.044   0.771 -0.2866 -0.7565  0.1125
  748SOL     OW 3477   0.266   4.296   1.150  0.0246 -0.1248 -0.2682
  748SOL    HW1 3478   0.302   4.273   1.236 -0.3351 -1.1646 -0.3871
  748SOL    HW2 3479   0.291   4.388   1.137  0.4037 -0.0757  0.7790
  748SOL     MW 3480   0.274   4.305   1.159  0.0271 -0.2516 -0.1494
  749SOL     OW 3481   4.092   4.164   1.699 -0.4017  0.0194 -0.0563
  749SOL    HW1 3482   4.066   4.242   1.651  0.1820 -0.0798 -0.5422
  749SOL    HW2 3483   4.048   4.091   1.655  2.3227 -0.3952 -2.2108
  749SOL     MW 3484   4.083   4.164   1.687  0.0218 -0.0464 -0.3943
  750SOL     OW 3485   3.300   1.255   4.916 -0.5492  0.4304  0.0699
  750SOL    HW1 3486   3.224   1.199   4.932  1.0133 -2.4530 -2.0625
  750SOL    HW2 3487   3.303   1.265   4.821  0.1558  2.8537  0.3155
  750SOL     MW 3488   3.290   1.249   4.906 -0.2590  0.3715 -0.1716
  751SOL     OW 3489   1.807   1.693   2.543 -0.1548 -0.1651  0.0893
  751SOL    HW1 3490   1.794   1.621   2.604 -1.0512  0.0132  0.1180
  751SOL    HW2 3491   1.888   1.671   2.496 -0.1492 -0.9269  0.4515
  751SOL     MW 3492   1.816   1.681   2.545 -0.2689 -0.2398  0.1394
  752SOL     OW 3493   2.059   2.762   1.759 -0.2727  0.0423  0.0482
  752SOL    HW1 3494   2.113   2.718   1.824  0.0352 -0.2853 -0.4294
  752SOL    HW2 3495   1.985   2.798   1.809 -0.7626 -1.3888  0.3688
  752SOL     MW 3496   2.056   2.761   1.773 -0.2960 -0.1828  0.0281
  753SOL     OW 3497   1.462   4.723   1.876  0.1611  0.0442  0.4382
  753SOL    HW1 3498   1.549   4.696   1.847 -0.8303 -2.1960 -0.5286
  753SOL    HW2 3499   1.477   4.762   1.962  2.4227  1.9619 -0.7644
  753SOL     MW 3500   1.475   4.724   1.884  0.3237  0.0029  0.1605
  754SOL     OW 3501   4.491   4.778   4.266  0.6650 -0.3084 -1.0307
  754SOL    HW1 3502   4.538   4.856   4.296 -0.1045  0.4429 -1.7720
  754SOL    HW2 3503   4.535   4.752   4.186  0.2997 -0.0566 -1.3131
  754SOL     MW 3504   4.502   4.785   4.260  0.5198 -0.1800 -1.1617
  755SOL     OW 3505   3.385   3.019   5.172  0.1042 -0.2231 -0.5810
  755SOL    HW1 3506   3.360   3.076   5.100 -1.5917 -0.2653 -0.0483
  755SOL    HW2 3507   3.304   2.972   5.195  0.7604 -0.6485  0.9415
  755SOL     MW 3508   3.371   3.020   5.166 -0.0289 -0.2830 -0.3179
  756SOL     OW 3509   3.734   3.718   2.716  0.1563  0.3761 -0.2813
  756SOL    HW1 3510   3.723   3.653   2.646  1.3094  1.4011 -1.4350
  756SOL    HW2 3511   3.695   3.798   2.681 -0.5887  0.5336  0.8536
  756SOL     MW 3512   3.727   3.720   2.703  0.2086  0.5275 -0.2837
  757SOL     OW 3513   3.900   1.264   1.026  0.2222 -0.2562  0.2153
  757SOL    HW1 3514   3.911   1.312   0.945 -2.0015  0.9951  0.6116
  757SOL    HW2 3515   3.938   1.321   1.094  1.4919 -1.0111  0.1564
  757SOL     MW 3516   3.906   1.277   1.025  0.1001 -0.1927  0.2585
  758SOL     OW 3517   1.830   0.081   3.302  0.4352 -0.2532  0.0701
  758SOL    HW1 3518   1.819   0.154   3.241  0.4011  1.2734  1.8613
  758SOL    HW2 3519   1.911   0.038   3.273  1.3618  1.5088  0.0017
  758SOL     MW 3520   1.839   0.085   3.290  0.5494  0.1678  0.2907
  759SOL     OW 3521   2.993   0.670   1.799  0.6848  0.1644 -0.2079
  759SOL    HW1 3522   2.950   0.749   1.831  0.5770  0.7219 -1.7097
  759SOL    HW2 3523   2.963   0.601   1.858  0.8997  1.2465  1.2213
  759SOL     MW 3524   2.984   0.671   1.811  0.6985  0.3743 -0.2172
  760SOL     OW 3525   1.847   1.018   2.013  0.0027  0.0268 -0.7684
  760SOL    HW1 3526   1.903   1.095   2.022  1.0022 -0.7166 -0.4916
  760SOL    HW2 3527   1.880   0.957   2.079 -1.5323 -0.1932 -0.1786
  760SOL     MW 3528   1.858   1.020   2.023 -0.0658 -0.0965 -0.6575
  761SOL     OW 3529   1.772   0.765   3.509  0.7256  0.8035  0.1987
  761SOL    HW1 3530   1.833   0.712   3.561  0.9057  1.8839  1.1092
  761SOL    HW2 3531   1.741   0.831   3.570  0.8755  2.0544 -1.0627
  761SOL     MW 3532   1.776   0.766   3.523  0.7679  1.1019  0.1537
  762SOL     OW 3533   2.615   1.011   1.582 -0.1962 -0.1629 -0.7178
  762SOL    HW1 3534   2.559   0.946   1.540 -0.7750 -0.6669  0.8072
  762SOL    HW2 3535   2.600   1.091   1.533  1.1815 -1.3491 -3.1845
  762SOL     MW 3536   2.606   1.013   1.571 -0.0939 -0.3793 -0.8384
  763SOL     OW 3537   4.959   1.832   4.585  0.1288  0.8002  0.8588
  763SOL    HW1 3538   4.993   1.864   4.501  0.4838 -0.0654  0.6623
  763SOL    HW2 3539   4.969   1.906   4.645 -0.6501  1.6063  0.0033
  763SOL     MW 3540   4.965   1.846   4.582  0.0745  0.7926  0.7241
  764SOL     OW 3541   0.982   3.219   5.209 -0.1992 -0.7006 -0.4384
  764SOL    HW1 3542   1.052   3.193   5.150  0.5158  1.1707 -0.4432
  764SOL    HW2 3543   1.026   3.237   5.293 -1.0668 -2.3849  0.4019
  764SOL     MW 3544   0.997   3.218   5.212 -0.2187 -0.6767 -0.3315
  765SOL     OW 3545   5.023   1.021   0.245  0.2505 -0.0580  0.7869
  765SOL    HW1 3546   5.092   0.994   0.185  0.1136 -0.5482  0.8461
  765SOL    HW2 3547   5.066   1.081   0.307 -0.4003  3.4483 -2.0201
  765SOL     MW 3548   5.037   1.025   0.246  0.1497  0.3281  0.4351
  766SOL     OW 3549   0.477   5.157   0.584  0.2348  0.5770 -0.0804
  766SOL    HW1 3550   0.537   5.165   0.511 -0.1518  1.9938 -0.2516
  766SOL    HW2 3551   0.395   5.126   0.545  0.1316  1.0046 -0.2094
  766SOL     MW 3552   0.474   5.154   0.570  0.1721  0.8131 -0.1189
  767SOL     OW 3553   1.779   2.944   1.084 -0.2856  0.9266  0.3698
  767SOL    HW1 3554   1.819   2.907   1.006 -1.7550  2.3200 -1.0831
  767SOL    HW2 3555   1.851   2.953   1.146  1.0722  0.6139 -1.1324
  767SOL     MW 3556   1.794   2.941   1.082 -0.2999  1.0650 -0.0085
  768SOL     OW 3557   1.455   1.621   4.832  0.5116 -0.1112 -0.2993
  768SOL    HW1 3558   1.391   1.686   4.801  0.3001 -0.1984 -0.0493
  768SOL    HW2 3559   1.489   1.658   4.913  1.4528  0.3649 -0.9083
  768SOL     MW 3560   1.451   1.634   4.838  0.6050 -0.0614 -0.3453
  769SOL     OW 3561   4.643   1.671   0.379 -0.1461  0.0252  0.0430
  769SOL    HW1 3562   4.659   1.671   0.284 -0.9816 -0.0207 -0.0950
  769SOL    HW2 3563   4.727   1.644   0.417 -0.5031 -2.3382 -0.7792
  769SOL     MW 3564   4.656   1.668   0.371 -0.2987 -0.2832 -0.0799
  770SOL     OW 3565   4.679   4.179   0.198 -0.2351  0.0690  0.7452
  770SOL    HW1 3566   4.733   4.107   0.165  0.3615 -0.1868  2.2327
  770SOL    HW2 3567   4.713   4.196   0.285 -1.3049  1.2204  0.9504
  770SOL     MW 3568   4.690   4.172   0.205 -0.2957  0.1836  0.9619
  771SOL     OW 3569   2.855   2.784   0.473  0.0094 -0.0664 -0.0297
  771SOL    HW1 3570   2.886   2.698   0.501  0.0862  0.3845  1.3013
  771SOL    HW2 3571   2.803   2.767   0.394 -0.6076 -1.4078  0.6568
  771SOL     MW 3572   2.853   2.771   0.467 -0.0598 -0.1804  0.2286
  772SOL     OW 3573   4.732   2.158   2.488  0.3211  0.0342 -0.0396
  772SOL    HW1 3574   4.668   2.227   2.501  1.1023  0.6833  0.3717
  772SOL    HW2 3575   4.697   2.083   2.536 -0.7636 -0.0236 -0.8915
  772SOL     MW 3576   4.720   2.157   2.496  0.2822  0.1099 -0.0960
  773SOL     OW 3577   1.548   2.111   0.770  0.3135 -0.5303 -0.1250
  773SOL    HW1 3578   1.557   2.025   0.729  1.6802 -0.6257  0.3461
  773SOL    HW2 3579   1.603   2.169   0.716 -0.5234  0.0320 -0.3843
  773SOL     MW 3580   1.557   2.108   0.758  0.3813 -0.4705 -0.0978
  774SOL     OW 3581   4.730   2.583   4.177  0.0271  0.1524 -0.0600
  774SOL    HW1 3582   4.698   2.642   4.109  3.0743  0.5552 -1.2180
  774SOL    HW2 3583   4.696   2.497   4.152 -0.9724  0.7176 -0.6780
  774SOL     MW 3584   4.721   2.580   4.165  0.2892  0.2763 -0.2874
  775SOL     OW 3585   0.424   0.074   0.672 -0.1882 -0.1717 -0.3431
  775SOL    HW1 3586   0.452  -0.017   0.673  0.6028  0.0504  1.6009
  775SOL    HW2 3587   0.468   0.113   0.749  0.1141  2.0128 -1.5720
  775SOL     MW 3588   0.434   0.067   0.682 -0.0482  0.1364 -0.2516
  776SOL     OW 3589   4.330   2.095   5.009  0.1000  0.3313  0.2727
  776SOL    HW1 3590   4.310   2.069   5.099 -0.6670 -0.9304 -0.2453
  776SOL    HW2 3591   4.420   2.067   4.995 -0.0603 -0.2479  0.3779
  776SOL     MW 3592   4.339   2.088   5.018 -0.0187  0.0956  0.2199
  777SOL     OW 3593   5.123   4.947   2.961 -0.0251  0.1019 -0.3827
  777SOL    HW1 3594   5.171   4.915   2.885 -0.7231 -1.2696 -0.2853
  777SOL    HW2 3595   5.190   4.972   3.024  0.5560  1.1478 -1.4030
  777SOL     MW 3596   5.137   4.946   2.960 -0.0401  0.0602 -0.5009
  778SOL     OW 3597   1.263   2.299   2.550 -0.2894  0.1275  0.2227
  778SOL    HW1 3598   1.238   2.207   2.539 -0.8760  0.3886 -0.6957
  778SOL    HW2 3599   1.281   2.330   2.462  2.2337  0.2699  0.7404
  778SOL     MW 3600   1.262   2.291   2.538 -0.0415  0.1792  0.1714
  779SOL     OW 3601   3.011   2.941   1.920  0.4735  0.4941 -0.4499
  779SOL    HW1 3602   2.989   2.929   1.828  0.5150  0.1394 -0.4139
  779SOL    HW2 3603   2.945   3.003   1.953 -0.1816 -0.1817 -0.4614
  779SOL     MW 3604   3.000   2.948   1.913  0.3950  0.3622 -0.4468
  780SOL     OW 3605   2.207   0.260   1.045 -0.0227  0.0465  0.4509
  780SOL    HW1 3606   2.195   0.245   1.139  1.8701  1.2603  0.9267
  780SOL    HW2 3607   2.288   0.214   1.023 -0.4469 -0.2170 -0.5801
  780SOL     MW 3608   2.216   0.252   1.054  0.1653  0.1682  0.3798
  781SOL     OW 3609   4.919   4.462   4.660 -0.0647 -0.0389  0.7416
  781SOL    HW1 3610   4.891   4.504   4.579  0.5970  0.1988  0.6351
  781SOL    HW2 3611   4.864   4.501   4.728  0.9564  1.4477  0.7358
  781SOL     MW 3612   4.908   4.472   4.658  0.1507  0.1818  0.7272
  782SOL     OW 3613   2.010   5.175   1.758  0.2729  0.4027  0.0056
  782SOL    HW1 3614   1.930   5.216   1.727  0.2492  0.0286 -0.4258
  782SOL    HW2 3615   2.069   5.248   1.777 -0.0636  0.6646  0.0379
  782SOL     MW 3616   2.007   5.189   1.757  0.2268  0.3883 -0.0455
  783SOL     OW 3617   2.603   3.588   0.933  0.0910 -0.6166 -0.5806
  783SOL    HW1 3618   2.542   3.514   0.931 -0.4624 -0.1898  0.1703
  783SOL    HW2 3619   2.584   3.632   1.016  1.0267 -0.1468 -0.6143
  783SOL     MW 3620   2.593   3.584   0.944  0.1399 -0.5019 -0.4888
  784SOL     OW 3621   3.679   3.031   4.727 -0.1395 -0.2241 -0.5996
  784SOL    HW1 3622   3.699   2.975   4.652  1.5726  0.2460 -0.5100
  784SOL    HW2 3623   3.720   2.988   4.801  0.4947  0.7316 -0.3936
  784SOL     MW 3624   3.687   3.019   4.727  0.1608 -0.0416 -0.5617
  785SOL     OW 3625   0.919   2.136   3.120 -0.3572 -0.4252  0.2137
  785SOL    HW1 3626   0.881   2.208   3.170  0.4625  2.3720 -2.9849
  785SOL    HW2 3627   0.873   2.138   3.036  1.2239 -2.2006 -0.7392
  785SOL     MW 3628   0.908   2.145   3.116 -0.0498 -0.2944 -0.3177
  786SOL     OW 3629   0.528   0.989   4.431 -0.1470 -0.3995 -0.1270
  786SOL    HW1 3630   0.492   0.968   4.517 -2.7981  1.3817 -0.7421
  786SOL    HW2 3631   0.582   1.067   4.445  0.5428 -0.9101  0.1265
  786SOL     MW 3632   0.531   0.996   4.444 -0.3981 -0.2368 -0.1733
  787SOL     OW 3633   1.722   4.337   3.942  0.6584 -0.2669  0.3469
  787SOL    HW1 3634   1.768   4.280   4.003 -0.3855  0.3529  1.7240
  787SOL    HW2 3635   1.646   4.286   3.914  2.0427 -1.2499 -1.8526
  787SOL     MW 3636   1.718   4.323   3.946  0.7020 -0.3134  0.2416
  788SOL     OW 3637   3.353   1.250   4.075 -0.3691 -0.0297 -0.1178
  788SOL    HW1 3638   3.388   1.329   4.033 -0.7867  0.7718  0.9971
  788SOL    HW2 3639   3.306   1.204   4.005  1.4305 -0.2312 -1.2110
  788SOL     MW 3640   3.351   1.254   4.061 -0.1921  0.0471 -0.1150
  789SOL     OW 3641   4.004   0.829   4.626 -0.2907  0.0680 -0.4066
  789SOL    HW1 3642   4.074   0.773   4.659  0.7018  1.2540 -0.4385
  789SOL    HW2 3643   4.030   0.918   4.653 -2.7818  0.3289  1.3450
  789SOL     MW 3644   4.017   0.833   4.634 -0.4825  0.2532 -0.1865
  790SOL     OW 3645   5.184   0.773   2.017  0.0997 -0.1583 -0.6098
  790SOL    HW1 3646   5.235   0.736   2.089  0.4096  1.7349  0.1709
  790SOL    HW2 3647   5.099   0.793   2.055  0.5368  1.6422 -0.5124
  790SOL     MW 3648   5.179   0.771   2.031  0.1953  0.3145 -0.4974
  791SOL     OW 3649   1.296   1.938   4.090  0.2285 -0.1267 -0.2749
  791SOL    HW1 3650   1.283   1.959   4.183  0.2613 -0.9390 -0.0898
  791SOL    HW2 3651   1.207   1.925   4.056  0.2437 -0.3245 -0.2410
  791SOL     MW 3652   1.283   1.939   4.098  0.2346 -0.2560 -0.2469
  792SOL     OW 3653   1.586   3.355   3.896  0.1532 -0.0339  0.3961
  792SOL    HW1 3654   1.642   3.420   3.854  0.6831 -1.5917 -1.3762
  792SOL    HW2 3655   1.571   3.389   3.984  1.3081  1.9335 -0.1422
  792SOL     MW 3656   1.591   3.367   3.902  0.3689  0.0185  0.1004
  793SOL     OW 3657   1.742   1.396   3.285  0.2370  0.4855 -0.3880
  793SOL    HW1 3658   1.650   1.409   3.306  0.4092  0.8109  0.2067
  793SOL    HW2 3659   1.775   1.484   3.265  0.8597  0.6785  1.3312
  793SOL     MW 3660   1.735   1.409   3.285  0.3388  0.5519 -0.0918
  794SOL     OW 3661   5.161   3.971   2.533 -0.0682  0.2874 -0.1203
  794SOL    HW1 3662   5.068   3.994   2.533 -0.0357  0.4063 -0.6758
  794SOL    HW2 3663   5.206   4.053   2.558 -0.1898 -0.0870  1.4140
  794SOL     MW 3664   5.155   3.985   2.536 -0.0796  0.2547  0.0050
  795SOL     OW 3665   1.470   0.903   5.309 -0.1633 -0.3702 -0.7763
  795SOL    HW1 3666   1.556   0.944   5.307 -1.4056  2.4608  0.9713
  795SOL    HW2 3667   1.475   0.838   5.380  1.3134 -2.1962 -2.4912
  795SOL     MW 3668   1.481   0.900   5.318 -0.1333 -0.2415 -0.7721
  796SOL     OW 3669   1.171   4.483   2.161 -0.4689 -0.3558  0.6500
  796SOL    HW1 3670   1.158   4.558   2.219 -1.3326 -0.5381  0.7061
  796SOL    HW2 3671   1.233   4.427   2.208 -1.0950 -0.4599  1.3686
  796SOL     MW 3672   1.177   4.485   2.175 -0.6596 -0.3925  0.7492
  797SOL     OW 3673   2.456   4.764   5.037  0.2598 -0.1938 -0.6453
  797SOL    HW1 3674   2.524   4.795   5.097 -1.1867  1.2751  0.2703
  797SOL    HW2 3675   2.434   4.841   4.985  0.0931 -0.9626 -1.7214
  797SOL     MW 3676   2.462   4.778   5.038  0.0533 -0.1042 -0.6659
  798SOL     OW 3677   2.167   5.368   1.815 -0.3745  0.6176  0.0102
  798SOL    HW1 3678   2.115   5.437   1.774  1.7344  1.7237 -0.8768
  798SOL    HW2 3679   2.249   5.410   1.838  0.7178 -1.4388  0.0414
  798SOL     MW 3680   2.171   5.382   1.813  0.0353  0.4959 -0.0993
  799SOL     OW 3681   4.461   2.848   4.487  0.0662  0.2866  0.2041
  799SOL    HW1 3682   4.492   2.893   4.409 -1.7539 -0.2451 -0.8540
  799SOL    HW2 3683   4.418   2.915   4.539  0.9543  0.5641  0.6024
  799SOL     MW 3684   4.460   2.862   4.484 -0.0531  0.2541  0.1197
  800SOL     OW 3685   1.603   2.694   5.334 -0.2199 -0.7065  0.6071
  800SOL    HW1 3686   1.684   2.706   5.385  0.5841  2.0685 -1.2395
  800SOL    HW2 3687   1.551   2.633   5.387  2.2623 -1.0515  2.7744
  800SOL     MW 3688   1.607   2.688   5.347  0.2008 -0.3954  0.6481
  801SOL     OW 3689   2.759   2.638   2.924  0.0336  0.4638 -0.5431
  801SOL    HW1 3690   2.793   2.634   2.834 -2.3808  1.8853 -1.5675
  801SOL    HW2 3691   2.680   2.584   2.922  0.5017 -0.3006  0.9998
  801SOL     MW 3692   2.753   2.631   2.912 -0.2155  0.5479 -0.4767
  802SOL     OW 3693   1.261   3.716   2.090 -0.9979  0.1259  0.0812
  802SOL    HW1 3694   1.278   3.713   2.184 -0.6350  3.1984  0.1648
  802SOL    HW2 3695   1.183   3.771   2.081  0.5244  2.0862 -1.5540
  802SOL     MW 3696   1.253   3.722   2.101 -0.7565  0.7702 -0.1174
  803SOL     OW 3697   4.361   3.754   2.797  0.3599  0.0462  0.4453
  803SOL    HW1 3698   4.451   3.776   2.821  0.1651 -0.8719  2.1238
  803SOL    HW2 3699   4.308   3.787   2.870 -0.2703 -2.8428  1.3633
  803SOL     MW 3700   4.366   3.761   2.810  0.2543 -0.4412  0.7777
  804SOL     OW 3701   2.071   1.322   5.304  0.5036 -0.0947 -0.2597
  804SOL    HW1 3702   2.065   1.228   5.293  0.6214 -0.1167 -0.1270
  804SOL    HW2 3703   2.045   1.338   5.395 -0.0781  0.0524 -0.4488
  804SOL     MW 3704   2.066   1.312   5.314  0.4442 -0.0787 -0.2669
  805SOL     OW 3705   1.416   5.320   4.831  0.0115  0.4651 -0.6700
  805SOL    HW1 3706   1.370   5.240   4.855  1.4964  0.3262  1.9119
  805SOL    HW2 3707   1.353   5.390   4.847 -0.7395 -0.0391 -1.3617
  805SOL     MW 3708   1.402   5.319   4.836  0.1054  0.3827 -0.4280
  806SOL     OW 3709   0.643   3.050   3.567  0.1028 -0.3897 -0.2737
  806SOL    HW1 3710   0.692   3.003   3.499 -0.4922 -1.5528  0.0943
  806SOL    HW2 3711   0.664   3.142   3.552  0.5307 -0.6922 -1.5993
  806SOL     MW 3712   0.652   3.056   3.556  0.0814 -0.5773 -0.3963
  807SOL     OW 3713   1.273   5.208   2.815 -0.0303 -0.1769  0.1176
  807SOL    HW1 3714   1.303   5.208   2.906  1.1523 -1.6760 -0.2630
  807SOL    HW2 3715   1.189   5.161   2.818 -0.0709 -0.0851  0.4576
  807SOL     MW 3716   1.266   5.202   2.827  0.1159 -0.3570  0.1124
  808SOL     OW 3717   4.258   2.142   2.802  0.1663  0.3623  0.0227
  808SOL    HW1 3718   4.265   2.202   2.727  3.9313  0.1641  0.1155
  808SOL    HW2 3719   4.283   2.195   2.877 -0.2327 -0.3434  0.6540
  808SOL     MW 3720   4.262   2.157   2.802  0.5972  0.2466  0.1154
  809SOL     OW 3721   4.841   3.748   0.099  0.1510 -0.0116  0.2515
  809SOL    HW1 3722   4.781   3.697   0.044 -0.3553 -0.3657  1.1150
  809SOL    HW2 3723   4.921   3.755   0.047 -0.4824  0.0653 -0.7244
  809SOL     MW 3724   4.843   3.742   0.085  0.0051 -0.0471  0.2371
  810SOL     OW 3725   2.002   4.968   2.924  0.1421  0.6163  0.1294
  810SOL    HW1 3726   1.990   4.997   2.833  1.1822  0.5913 -0.0204
  810SOL    HW2 3727   2.014   4.874   2.918  0.7167  0.6812  0.2461
  810SOL     MW 3728   2.002   4.960   2.912  0.3488  0.6214  0.1252
  811SOL     OW 3729   2.938   1.620   1.973  0.1909 -0.2155  0.4802
  811SOL    HW1 3730   2.940   1.715   1.959 -0.0540 -0.1842  0.6678
  811SOL    HW2 3731   2.992   1.606   2.050  0.3416 -0.2429  0.3703
  811SOL     MW 3732   2.945   1.631   1.981  0.1789 -0.2150  0.4902
  812SOL     OW 3733   3.084   2.799   4.727  0.4010 -0.0269  0.0673
  812SOL    HW1 3734   3.170   2.776   4.763  0.8197 -0.1163 -0.9530
  812SOL    HW2 3735   3.045   2.715   4.703 -0.4423 -0.0645  1.5608
  812SOL     MW 3736   3.090   2.785   4.728  0.3466 -0.0431  0.1278
  813SOL     OW 3737   2.714   2.662   1.161  0.0667  0.3854  0.0583
  813SOL    HW1 3738   2.783   2.714   1.202  1.3718  0.3077 -1.9870
  813SOL    HW2 3739   2.662   2.725   1.112 -1.2224  0.4076  1.3914
  813SOL     MW 3740   2.716   2.676   1.160  0.0688  0.3783 -0.0329
  814SOL     OW 3741   3.568   3.069   3.082  0.3340 -0.1625  0.0928
  814SOL    HW1 3742   3.655   3.109   3.087 -0.4047  1.5707 -0.7237
  814SOL    HW2 3743   3.550   3.064   2.988 -1.0737  0.8637  0.2989
  814SOL     MW 3744   3.577   3.073   3.071  0.0592  0.1908  0.0146
  815SOL     OW 3745   4.719   0.642   2.418 -0.1131 -0.2270 -0.1526
  815SOL    HW1 3746   4.713   0.590   2.498  2.8345  3.9488  2.9811
  815SOL    HW2 3747   4.665   0.719   2.435 -0.7820 -0.0452 -2.8941
  815SOL     MW 3748   4.711   0.645   2.430  0.1786  0.3309 -0.1024
  816SOL     OW 3749   4.144   0.233   3.880  0.4717 -0.1737 -0.6207
  816SOL    HW1 3750   4.050   0.215   3.879  0.3875  0.1731  0.1393
  816SOL    HW2 3751   4.151   0.321   3.917  1.2025 -1.0582  1.4183
  816SOL     MW 3752   4.133   0.242   3.885  0.5545 -0.2425 -0.2624
  817SOL     OW 3753   1.288   4.733   1.423  0.0437 -0.0582 -0.6492
  817SOL    HW1 3754   1.322   4.773   1.503 -0.9014  1.9989 -1.2695
  817SOL    HW2 3755   1.296   4.801   1.356 -3.1006 -0.3052 -1.3585
  817SOL     MW 3756   1.294   4.747   1.425 -0.4798  0.1735 -0.8194
  818SOL     OW 3757   1.089   4.463   3.842  0.3191 -0.0416  0.2892
  818SOL    HW1 3758   1.058   4.379   3.876 -1.9361 -0.1675 -1.9486
  818SOL    HW2 3759   1.176   4.444   3.807  0.0307 -1.3371  0.2664
  818SOL     MW 3760   1.096   4.450   3.842 -0.0065 -0.2236 -0.0002
  819SOL     OW 3761   1.411   4.618   0.272 -0.1980  0.1894 -0.6873
  819SOL    HW1 3762   1.469   4.544   0.252  3.2782  2.8072 -0.8320
  819SOL    HW2 3763   1.382   4.602   0.362  0.6518 -1.2546 -0.6496
  819SOL     MW 3764   1.415   4.607   0.281  0.3558  0.3397 -0.7010
  820SOL     OW 3765   3.469   0.525   4.160 -0.7219 -0.0458 -0.0631
  820SOL    HW1 3766   3.564   0.524   4.142 -0.4574 -1.7712  1.2431
  820SOL    HW2 3767   3.460   0.579   4.238 -0.8398  0.2225 -0.2614
  820SOL     MW 3768   3.480   0.531   4.167 -0.7031 -0.2323  0.0787
  821SOL     OW 3769   4.244   3.258   1.016 -0.4644  0.2657 -0.2113
  821SOL    HW1 3770   4.291   3.216   1.087 -1.9789 -0.4749  0.3753
  821SOL    HW2 3771   4.257   3.201   0.940  1.2105  1.0935 -0.5543
  821SOL     MW 3772   4.251   3.246   1.015 -0.4438  0.2768 -0.1801
  822SOL     OW 3773   1.991   0.945   1.417 -0.2333 -0.3389  0.1221
  822SOL    HW1 3774   1.989   0.949   1.321  1.9420 -0.1986  0.0527
  822SOL    HW2 3775   2.079   0.974   1.440 -1.3550  1.4940  2.2842
  822SOL     MW 3776   2.002   0.949   1.408 -0.0984 -0.0863  0.3900
  823SOL     OW 3777   3.323   3.309   0.404 -0.3136  0.7390  0.2793
  823SOL    HW1 3778   3.268   3.337   0.331 -0.2584 -0.9716 -0.4570
  823SOL    HW2 3779   3.261   3.280   0.471 -0.3925 -2.5037 -1.0785
  823SOL     MW 3780   3.309   3.309   0.404 -0.3166  0.1049  0.0112
  824SOL     OW 3781   1.463   5.081   3.768  0.2845  0.5227  0.1911
  824SOL    HW1 3782   1.489   5.168   3.798  1.1880  0.1882  0.3907
  824SOL    HW2 3783   1.402   5.098   3.697  1.0975  1.3252 -0.3291
  824SOL     MW 3784   1.458   5.094   3.763  0.5042  0.5826  0.1500
  825SOL     OW 3785   2.430   0.174   0.847 -0.0647  0.1936 -0.0783
  825SOL    HW1 3786   2.429   0.079   0.836  1.4073  0.2821 -1.2429
  825SOL    HW2 3787   2.476   0.206   0.769  1.6546  1.6718  1.4965
  825SOL     MW 3788   2.436   0.166   0.835  0.3439  0.3941 -0.0258
  826SOL     OW 3789   4.529   0.970   0.614 -0.1085 -0.1788  0.4578
  826SOL    HW1 3790   4.606   0.962   0.671  0.0299 -1.6334  0.0919
  826SOL    HW2 3791   4.468   0.905   0.647 -0.8883  0.4580  0.2802
  826SOL     MW 3792   4.531   0.960   0.625 -0.1906 -0.2835  0.3882
  827SOL     OW 3793   4.147   2.618   3.168  0.4237  0.3282 -0.3587
  827SOL    HW1 3794   4.217   2.666   3.123  1.5254 -0.3986  0.5285
  827SOL    HW2 3795   4.175   2.616   3.260  0.4229 -2.0174 -0.3753
  827SOL     MW 3796   4.160   2.624   3.174  0.5646 -0.0651 -0.2472
  828SOL     OW 3797   4.182   0.521   3.203  0.0467 -0.1077  0.1809
  828SOL    HW1 3798   4.211   0.556   3.118  0.8494 -0.0129  0.4919
  828SOL    HW2 3799   4.103   0.471   3.182 -0.5020  0.9897 -0.4356
  828SOL     MW 3800   4.176   0.519   3.189  0.0792  0.0449  0.1418
  829SOL     OW 3801   0.798   0.961   2.304 -0.1408 -0.8142  0.4737
  829SOL    HW1 3802   0.771   0.875   2.335 -1.3531 -0.8221 -0.6082
  829SOL    HW2 3803   0.821   1.009   2.384  0.9879 -2.2678  1.0554
  829SOL     MW 3804   0.798   0.956   2.318 -0.1515 -1.0013  0.4096
  830SOL     OW 3805   4.904   2.362   5.201 -0.2262  0.0018  0.0557
  830SOL    HW1 3806   4.880   2.391   5.289  0.6217  0.8773  0.0020
  830SOL    HW2 3807   4.891   2.440   5.146 -0.4961 -0.4668 -0.5499
  830SOL     MW 3808   4.899   2.376   5.206 -0.1522  0.0539 -0.0287
  831SOL     OW 3809   0.608   1.536   3.663 -0.0410  0.3550  0.1291
  831SOL    HW1 3810   0.522   1.498   3.649 -0.0096 -0.0949  1.0779
  831SOL    HW2 3811   0.662   1.499   3.593 -0.4212 -0.0350  0.0386
  831SOL     MW 3812   0.604   1.526   3.652 -0.0857  0.2474  0.2390
  832SOL     OW 3813   2.854   3.936   2.019 -0.0605 -0.7925  0.1902
  832SOL    HW1 3814   2.769   3.893   2.032 -0.2474 -0.8522 -1.1629
  832SOL    HW2 3815   2.915   3.865   2.001  0.2801 -0.7427  1.0833
  832SOL     MW 3816   2.851   3.922   2.018 -0.0408 -0.7938  0.1313
  833SOL     OW 3817   0.273   3.813   3.458  0.4559 -0.2900 -0.6570
  833SOL    HW1 3818   0.190   3.824   3.413  0.8326  0.3291 -1.2101
  833SOL    HW2 3819   0.321   3.749   3.405  0.4054 -0.5025 -0.4449
  833SOL     MW 3820   0.269   3.807   3.445  0.4976 -0.2380 -0.7007
  834SOL     OW 3821   1.721   0.351   1.466  0.4373 -0.2654 -0.6788
  834SOL    HW1 3822   1.627   0.347   1.483  0.0625 -1.8224 -2.9085
  834SOL    HW2 3823   1.743   0.264   1.435  2.6124  0.1331 -0.3107
  834SOL     MW 3824   1.711   0.340   1.464  0.6678 -0.4137 -0.9171
  835SOL     OW 3825   1.007   1.931   0.376  0.3271 -0.6239  0.3742
  835SOL    HW1 3826   1.097   1.937   0.346  0.4487 -0.4086  0.7950
  835SOL    HW2 3827   1.008   1.963   0.466 -0.1352 -0.7897  0.4427
  835SOL     MW 3828   1.018   1.936   0.383  0.2835 -0.6176  0.4368
  836SOL     OW 3829   0.111   4.149   4.510  0.5554 -0.5603  0.0939
  836SOL    HW1 3830   0.119   4.077   4.572  0.4569  0.1035  0.8859
  836SOL    HW2 3831   0.028   4.191   4.531  0.1829 -0.7436 -0.9484
  836SOL     MW 3832   0.102   4.145   4.520  0.4951 -0.4988  0.0619
  837SOL     OW 3833   3.052   0.324   0.558  0.2853  0.1324  0.2779
  837SOL    HW1 3834   3.095   0.258   0.612  0.5479 -0.3196 -0.4721
  837SOL    HW2 3835   3.116   0.394   0.550  0.4879 -0.0818  0.0241
  837SOL     MW 3836   3.065   0.325   0.564  0.3448  0.0471  0.1494
  838SOL     OW 3837   4.008   0.600   1.552 -0.9038 -0.3202  0.8128
  838SOL    HW1 3838   4.065   0.664   1.510 -0.9242  1.1682  2.9876
  838SOL    HW2 3839   4.055   0.517   1.544  1.7278  0.9109  2.8000
  838SOL     MW 3840   4.021   0.598   1.545 -0.5695  0.0279  1.3456
  839SOL     OW 3841   0.915   3.048   4.065  0.2777  0.1761 -0.0385
  839SOL    HW1 3842   0.883   3.014   3.982  0.4265 -0.6158  0.2175
  839SOL    HW2 3843   0.959   2.973   4.106 -1.2783  0.0737  1.5071
  839SOL     MW 3844   0.916   3.034   4.060  0.0976  0.0616  0.1921
  840SOL     OW 3845   2.859   5.155   1.297 -0.2693  0.1222 -0.1300
  840SOL    HW1 3846   2.904   5.134   1.379 -1.1461 -0.0052  0.3146
  840SOL    HW2 3847   2.864   5.251   1.291 -1.3359  0.2394  0.7226
  840SOL     MW 3848   2.866   5.165   1.306 -0.5181  0.1209  0.0361
  841SOL     OW 3849   1.933   3.325   3.044  0.0316  0.5841  0.1688
  841SOL    HW1 3850   1.916   3.254   3.105  1.2675  0.1166 -0.0161
  841SOL    HW2 3851   1.868   3.392   3.066  1.4000  1.0611  2.9896
  841SOL     MW 3852   1.922   3.325   3.054  0.3650  0.5853  0.5062
  842SOL     OW 3853   1.487   2.486   0.785  0.0823 -0.4498 -0.6760
  842SOL    HW1 3854   1.461   2.428   0.856  0.1165 -1.4377 -1.4613
  842SOL    HW2 3855   1.406   2.504   0.737 -0.0765  0.8167  0.0260
  842SOL     MW 3856   1.474   2.481   0.788  0.0664 -0.4141 -0.6867
  843SOL     OW 3857   0.109   1.829   1.363 -0.2280  0.1281  0.1484
  843SOL    HW1 3858   0.071   1.744   1.385 -0.1608  0.0815  0.0858
  843SOL    HW2 3859   0.060   1.892   1.417 -1.6769  0.2871 -1.3183
  843SOL     MW 3860   0.098   1.826   1.373 -0.4049  0.1425 -0.0474
  844SOL     OW 3861   2.140   2.547   5.024 -0.1448  0.4019 -0.0238
  844SOL    HW1 3862   2.106   2.481   4.963  0.0632  2.0069 -1.9084
  844SOL    HW2 3863   2.206   2.501   5.075  1.6140 -0.3060 -2.8561
  844SOL     MW 3864   2.144   2.533   5.023  0.1070  0.5167 -0.6276
  845SOL     OW 3865   5.198   5.248   2.928 -0.3235 -0.1728 -0.4987
  845SOL    HW1 3866   5.120   5.303   2.923  0.9075  1.6080 -0.6403
  845SOL    HW2 3867   5.166   5.165   2.963 -2.1428  0.7973  0.2327
  845SOL     MW 3868   5.184   5.245   2.932 -0.3988  0.1793 -0.4232
  846SOL     OW 3869   2.675   4.473   2.563  0.3240 -0.0325 -0.1512
  846SOL    HW1 3870   2.771   4.471   2.553  0.4097 -0.2499  0.7122
  846SOL    HW2 3871   2.648   4.384   2.543  0.4694 -0.3977  1.2287
  846SOL     MW 3872   2.684   4.461   2.559  0.3536 -0.1071  0.1360
  847SOL     OW 3873   0.252   3.112   4.295 -0.1637 -0.5669  0.2914
  847SOL    HW1 3874   0.214   3.034   4.253 -0.8501  0.3442 -0.8091
  847SOL    HW2 3875   0.288   3.163   4.222 -2.0024  1.3925  0.7261
  847SOL     MW 3876   0.252   3.108   4.280 -0.4870 -0.1994  0.2061
  848SOL     OW 3877   4.212   1.736   4.244  0.0450  0.8793 -0.6241
  848SOL    HW1 3878   4.205   1.678   4.168 -0.4762  2.1629 -1.5747
  848SOL    HW2 3879   4.291   1.708   4.289 -0.0178 -0.3487 -1.2604
  848SOL     MW 3880   4.221   1.725   4.240 -0.0298  0.8864 -0.8273
  849SOL     OW 3881   3.301   4.271   3.792  0.7560  0.3104 -0.3994
  849SOL    HW1 3882   3.289   4.224   3.874  1.5131 -0.6159 -0.8080
  849SOL    HW2 3883   3.391   4.302   3.795  0.2653  1.7761 -0.1306
  849SOL     MW 3884   3.311   4.269   3.803  0.7901  0.3794 -0.4173
  850SOL     OW 3885   3.654   3.609   2.180 -0.4624  0.3823 -0.4807
  850SOL    HW1 3886   3.567   3.604   2.139 -0.3377 -2.7177 -0.4571
  850SOL    HW2 3887   3.677   3.518   2.199  3.6641  0.9402 -2.2828
  850SOL     MW 3888   3.646   3.597   2.177  0.0818  0.0569 -0.7084
  851SOL     OW 3889   1.936   1.607   1.782 -0.1063  0.2350 -0.1215
  851SOL    HW1 3890   1.977   1.529   1.820 -1.0606 -0.0159  0.3872
  851SOL    HW2 3891   1.878   1.573   1.714 -2.0894  0.3411  1.4832
  851SOL     MW 3892   1.934   1.593   1.779 -0.4823  0.2165  0.1490
  852SOL     OW 3893   1.446   1.460   2.217  0.0429 -0.0487  0.0032
  852SOL    HW1 3894   1.410   1.479   2.131  0.5693 -0.1283 -0.2367
  852SOL    HW2 3895   1.506   1.532   2.235 -0.2579  0.0980  0.4119
  852SOL     MW 3896   1.449   1.472   2.208  0.0718 -0.0401  0.0248
  853SOL     OW 3897   5.201   2.993   2.700  0.1866 -0.1944 -0.0813
  853SOL    HW1 3898   5.187   3.068   2.758  0.2033 -0.8750  0.8055
  853SOL    HW2 3899   5.201   3.031   2.612  0.2425  0.8566  0.3625
  853SOL     MW 3900   5.199   3.008   2.696  0.1959 -0.1470  0.0890
  854SOL     OW 3901   0.104   0.173   3.485  0.2661 -0.3593 -0.3815
  854SOL    HW1 3902   0.193   0.177   3.520  0.2489 -0.1288 -0.3625
  854SOL    HW2 3903   0.055   0.119   3.547  0.5334 -0.9628 -0.6953
  854SOL     MW 3904   0.109   0.166   3.498  0.2981 -0.4071 -0.4192
  855SOL     OW 3905   3.208   3.608   2.662  0.1813 -0.4916  0.3309
  855SOL    HW1 3906   3.286   3.611   2.606  1.3595  0.2036  1.9442
  855SOL    HW2 3907   3.134   3.618   2.602  1.4108  0.4418 -1.0656
  855SOL     MW 3908   3.209   3.609   2.647  0.4895 -0.2831  0.3587
  856SOL     OW 3909   0.963   3.516   2.431 -0.2818  0.1993  0.8102
  856SOL    HW1 3910   0.926   3.463   2.360 -2.3225  0.7468  1.4268
  856SOL    HW2 3911   1.053   3.534   2.404 -0.0646 -2.2187 -0.1629
  856SOL     MW 3912   0.970   3.512   2.419 -0.5153 -0.0402  0.7646
  857SOL     OW 3913   1.168   0.324   0.943  0.0675 -0.6136  0.2903
  857SOL    HW1 3914   1.153   0.229   0.938 -0.2625 -0.7427  3.0884
  857SOL    HW2 3915   1.262   0.333   0.932  0.1944 -1.3288  0.7154
  857SOL     MW 3916   1.178   0.313   0.941  0.0415 -0.7217  0.7029
  858SOL     OW 3917   4.670   1.982   2.905  0.5290  0.1513 -0.3211
  858SOL    HW1 3918   4.721   2.063   2.900  0.4991  0.1876 -0.0348
  858SOL    HW2 3919   4.680   1.942   2.818  0.2682  0.6255 -0.5720
  858SOL     MW 3920   4.678   1.987   2.893  0.4918  0.2166 -0.3166
  859SOL     OW 3921   2.015   2.416   1.211 -0.3469  0.5531  0.7644
  859SOL    HW1 3922   2.060   2.353   1.155 -0.8018  0.9043 -0.0040
  859SOL    HW2 3923   1.922   2.398   1.197 -0.4597  0.5553  1.5058
  859SOL     MW 3924   2.009   2.406   1.202 -0.4195  0.5983  0.7609
  860SOL     OW 3925   0.449   2.084   3.952  0.5951  0.3839  0.3233
  860SOL    HW1 3926   0.424   2.016   4.014 -1.1152  1.7630  1.1682
  860SOL    HW2 3927   0.485   2.035   3.877 -0.2003 -1.4137  1.0765
  860SOL     MW 3928   0.451   2.069   3.950  0.2743  0.3304  0.5279
  861SOL     OW 3929   1.565   1.365   0.862  0.6319  0.3066 -0.2996
  861SOL    HW1 3930   1.522   1.368   0.947  0.4461  0.5121 -0.3996
  861SOL    HW2 3931   1.640   1.307   0.875 -0.1882 -0.7879 -0.3744
  861SOL     MW 3932   1.569   1.358   0.875  0.5031  0.1928 -0.3220
  862SOL     OW 3933   1.111   3.641   1.448 -0.2330 -0.2559  0.5566
  862SOL    HW1 3934   1.183   3.656   1.388  0.2302 -0.2857  1.0952
  862SOL    HW2 3935   1.149   3.586   1.517 -0.7522 -0.2188  0.8734
  862SOL     MW 3936   1.125   3.636   1.450 -0.2401 -0.2549  0.6661
  863SOL     OW 3937   1.288   4.586   2.988 -0.1235  0.4866  0.0389
  863SOL    HW1 3938   1.320   4.597   3.077 -1.7102  0.6995  0.6068
  863SOL    HW2 3939   1.296   4.492   2.971 -1.8098  0.0995  1.2234
  863SOL     MW 3940   1.293   4.575   2.997 -0.5425  0.4643  0.2632
  864SOL     OW 3941   1.528   2.022   1.943 -0.1970  0.0171  0.1952
  864SOL    HW1 3942   1.605   2.074   1.922  0.5065 -0.7589  0.8718
  864SOL    HW2 3943   1.540   1.994   2.033 -0.2939 -1.7825 -0.3229
  864SOL     MW 3944   1.539   2.025   1.952 -0.1193 -0.3126  0.2155
  865SOL     OW 3945   0.872   4.439   1.060 -0.3339  0.4215  0.1929
  865SOL    HW1 3946   0.858   4.447   1.154  0.4870  0.9942  0.2710
  865SOL    HW2 3947   0.959   4.476   1.045 -0.9998  1.5810 -0.9632
  865SOL     MW 3948   0.882   4.445   1.070 -0.3141  0.6432  0.0549
  866SOL     OW 3949   1.302   0.459   0.017 -0.0340 -0.3102  0.6048
  866SOL    HW1 3950   1.360   0.472  -0.058 -1.5272  1.5238 -0.2498
  866SOL    HW2 3951   1.359   0.422   0.084  1.3917 -1.7412 -1.3215
  866SOL     MW 3952   1.316   0.456   0.016 -0.0427 -0.2586  0.2488
  867SOL     OW 3953   4.555   3.011   3.549  0.3811  0.1529 -0.3200
  867SOL    HW1 3954   4.576   3.067   3.475 -0.7868  0.2423 -0.5852
  867SOL    HW2 3955   4.517   2.932   3.511  1.1121 -0.4206  0.1073
  867SOL     MW 3956   4.553   3.008   3.535  0.3252  0.0909 -0.2992
  868SOL     OW 3957   2.649   3.553   2.839 -0.1140 -0.2954 -0.1454
  868SOL    HW1 3958   2.610   3.640   2.839  0.0769 -0.1949 -1.3388
  868SOL    HW2 3959   2.728   3.561   2.891  1.0864  0.8148 -2.0860
  868SOL     MW 3960   2.654   3.565   2.846  0.0641 -0.1405 -0.5466
  869SOL     OW 3961   2.285   0.124   3.631  0.1917  0.2017 -0.4967
  869SOL    HW1 3962   2.229   0.053   3.598 -0.5883  1.5754 -2.1667
  869SOL    HW2 3963   2.282   0.114   3.726 -0.8124 -1.3215 -0.6685
  869SOL     MW 3964   2.277   0.113   3.639 -0.0367  0.1826 -0.7325
  870SOL     OW 3965   0.251   4.056   0.952  0.5441  0.2337 -0.9778
  870SOL    HW1 3966   0.156   4.044   0.963  0.3096 -0.2559 -3.2728
  870SOL    HW2 3967   0.272   4.131   1.007 -0.7991 -0.9218  1.1933
  870SOL     MW 3968   0.241   4.064   0.961  0.3421  0.0231 -0.9936
  871SOL     OW 3969   3.397   3.163   4.385 -0.3834 -0.3703  0.6573
  871SOL    HW1 3970   3.469   3.226   4.394  1.2630 -2.0904 -0.0820
  871SOL    HW2 3971   3.325   3.214   4.349  0.8284  1.1522  0.3259
  871SOL     MW 3972   3.397   3.178   4.382 -0.0175 -0.3956  0.5202
  872SOL     OW 3973   2.227   2.330   3.863 -0.2584 -0.2054  0.6557
  872SOL    HW1 3974   2.241   2.236   3.866 -1.2471 -0.4589 -1.4726
  872SOL    HW2 3975   2.148   2.345   3.915 -0.4462 -0.6204  0.4885
  872SOL     MW 3976   2.219   2.320   3.870 -0.4090 -0.2910  0.3618
  873SOL     OW 3977   5.162   4.131   5.295  0.0003  0.0525  0.5361
  873SOL    HW1 3978   5.215   4.068   5.246 -0.3295 -0.4975  0.8724
  873SOL    HW2 3979   5.072   4.109   5.272 -0.0681  1.3862 -0.5214
  873SOL     MW 3980   5.157   4.120   5.286 -0.0506  0.1528  0.4438
  874SOL     OW 3981   2.151   2.145   3.171 -0.0951 -0.4443 -0.4783
  874SOL    HW1 3982   2.213   2.087   3.215 -0.1997 -1.6927 -1.9428
  874SOL    HW2 3983   2.153   2.226   3.222  3.2675 -0.2111 -0.9137
  874SOL     MW 3984   2.159   2.148   3.183  0.3220 -0.5743 -0.7215
  875SOL     OW 3985   1.485   3.052   4.533 -0.1993  0.0633 -0.3956
  875SOL    HW1 3986   1.454   3.038   4.444 -0.9440  0.0872 -0.1511
  875SOL    HW2 3987   1.556   2.990   4.545 -1.4105 -1.3371 -0.3563
  875SOL     MW 3988   1.490   3.043   4.523 -0.4497 -0.1129 -0.3592
  876SOL     OW 3989   4.582   1.501   2.890  0.7969  0.4492  0.0721
  876SOL    HW1 3990   4.629   1.418   2.880 -1.8578 -1.1410  0.2191
  876SOL    HW2 3991   4.490   1.477   2.885 -0.0726  3.1950  1.6625
  876SOL     MW 3992   4.577   1.487   2.888  0.3457  0.5971  0.2945
  877SOL     OW 3993   1.882   3.348   2.203  0.2841  0.0810  0.0785
  877SOL    HW1 3994   1.792   3.379   2.207  0.6980  1.3510  0.0197
  877SOL    HW2 3995   1.922   3.380   2.284  1.2589  1.5148 -0.9218
  877SOL     MW 3996   1.876   3.356   2.214  0.4619  0.4271 -0.0571
  878SOL     OW 3997   0.775   1.756   2.983 -0.3308  0.3054 -0.1630
  878SOL    HW1 3998   0.763   1.665   3.010 -1.8846 -0.0271 -1.9174
  878SOL    HW2 3999   0.747   1.807   3.059  1.5849 -0.6509  1.2352
  878SOL     MW 4000   0.770   1.751   2.996 -0.2845  0.1404 -0.2086
  879SOL     OW 4001   4.632   1.630   4.240  0.4334 -1.1333 -0.4864
  879SOL    HW1 4002   4.724   1.647   4.219  0.3606  0.1344  0.1682
  879SOL    HW2 4003   4.584   1.689   4.182  0.0824 -0.7337  0.2228
  879SOL     MW 4004   4.638   1.639   4.230  0.3792 -0.9199 -0.3118
  880SOL     OW 4005   1.120   4.166   5.326  0.1071  0.0155 -0.1874
  880SOL    HW1 4006   1.148   4.209   5.245 -0.9311 -0.0596 -0.5981
  880SOL    HW2 4007   1.126   4.073   5.306 -0.2521 -0.0023 -0.2140
  880SOL     MW 4008   1.125   4.160   5.313 -0.0718  0.0036 -0.2434
  881SOL     OW 4009   0.741   0.891   1.208 -0.1336  0.5530 -0.0228
  881SOL    HW1 4010   0.646   0.880   1.207 -0.0213 -0.4197 -0.2663
  881SOL    HW2 4011   0.776   0.808   1.176  0.8235  0.7012  0.6022
  881SOL     MW 4012   0.733   0.879   1.203  0.0033  0.4474  0.0260
  882SOL     OW 4013   0.601   5.012   3.135  0.6793  0.0063  0.1745
  882SOL    HW1 4014   0.624   5.093   3.090  0.3011  0.8643  1.4963
  882SOL    HW2 4015   0.506   5.006   3.125  0.4990  0.5711  1.4349
  882SOL     MW 4016   0.591   5.021   3.127  0.6078  0.1884  0.5050
  883SOL     OW 4017   1.528   3.604   1.050  0.2111  0.0931  0.0044
  883SOL    HW1 4018   1.511   3.641   1.136  0.4093  0.7606 -0.2385
  883SOL    HW2 4019   1.619   3.576   1.052  0.4101  0.7262 -0.2111
  883SOL     MW 4020   1.537   3.605   1.061  0.2619  0.2596 -0.0543
  884SOL     OW 4021   0.539   2.435   5.293  0.4393 -0.1189 -0.7154
  884SOL    HW1 4022   0.570   2.518   5.328 -2.6199 -0.0137  1.8996
  884SOL    HW2 4023   0.461   2.457   5.242  0.2597 -1.2616 -0.9636
  884SOL     MW 4024   0.533   2.448   5.291  0.0247 -0.2517 -0.4124
  885SOL     OW 4025   2.380   5.319   2.162  0.0030  0.5338  0.4836
  885SOL    HW1 4026   2.325   5.397   2.161 -0.1132  0.5085  2.7258
  885SOL    HW2 4027   2.452   5.341   2.221  1.2833 -0.2009 -0.7653
  885SOL     MW 4028   2.382   5.332   2.170  0.1520  0.4365  0.6107
  886SOL     OW 4029   0.943   4.246   0.138  0.1537  0.1058  1.2325
  886SOL    HW1 4030   0.918   4.163   0.179 -0.1232 -0.3912  0.0603
  886SOL    HW2 4031   1.004   4.222   0.068  3.1948  1.2285  3.3778
  886SOL     MW 4032   0.947   4.232   0.135  0.5075  0.1859  1.3571
  887SOL     OW 4033   1.229   2.212   1.487  0.1116  0.3705  0.5574
  887SOL    HW1 4034   1.214   2.305   1.505 -0.7099  0.2376  0.5505
  887SOL    HW2 4035   1.305   2.190   1.542  0.9849  1.3023 -0.2478
  887SOL     MW 4036   1.237   2.221   1.496  0.1182  0.4727  0.4534
  888SOL     OW 4037   5.138   3.638   5.131  0.0718  0.8396  0.0666
  888SOL    HW1 4038   5.224   3.660   5.167  1.4647 -1.1601 -1.9099
  888SOL    HW2 4039   5.143   3.662   5.039 -1.3498  0.3513 -0.1585
  888SOL     MW 4040   5.149   3.644   5.124  0.0682  0.5211 -0.2152
  889SOL     OW 4041   4.035   0.622   3.476 -0.2677 -0.5517  0.3048
  889SOL    HW1 4042   4.109   0.587   3.427 -0.1512  0.9615 -0.6343
  889SOL    HW2 4043   4.008   0.550   3.533  0.4416 -1.8985 -1.0086
  889SOL     MW 4044   4.041   0.608   3.477 -0.1620 -0.5304  0.0165
  890SOL     OW 4045   1.721   0.510   3.037  0.0408  0.4739 -0.1807
  890SOL    HW1 4046   1.697   0.524   3.128 -2.8205 -3.7096 -0.1356
  890SOL    HW2 4047   1.655   0.557   2.986 -0.3810  0.0472 -0.0391
  890SOL     MW 4048   1.709   0.518   3.042 -0.3795 -0.1163 -0.1568
  891SOL     OW 4049   2.925   5.127   2.656 -0.4688  0.3509 -0.2415
  891SOL    HW1 4050   2.945   5.139   2.564  0.6101  1.0850  0.0720
  891SOL    HW2 4051   2.965   5.203   2.700 -0.1760 -0.4435  0.9093
  891SOL     MW 4052   2.933   5.138   2.650 -0.2932  0.3432 -0.0541
  892SOL     OW 4053   2.893   3.054   4.086  0.0501  0.4963  0.8497
  892SOL    HW1 4054   2.920   3.126   4.029 -0.0383 -0.1301  0.0091
  892SOL    HW2 4055   2.821   3.012   4.038  0.6587 -0.6643  0.9523
  892SOL     MW 4056   2.887   3.058   4.072  0.1167  0.2675  0.7553
  893SOL     OW 4057   4.952   0.687   2.646  0.8823 -0.7423  0.1536
  893SOL    HW1 4058   4.911   0.655   2.565 -1.3318 -0.7554  1.2611
  893SOL    HW2 4059   5.040   0.714   2.618  0.1494 -0.7002 -2.2771
  893SOL     MW 4060   4.958   0.686   2.632  0.5050 -0.7386 -0.0158
  894SOL     OW 4061   1.986   4.027   1.926  0.3636 -0.4887  0.3830
  894SOL    HW1 4062   2.014   4.103   1.877  0.1774  0.0122  1.0421
  894SOL    HW2 4063   1.910   3.994   1.879  1.1641 -0.9839 -0.5764
  894SOL     MW 4064   1.980   4.032   1.914  0.4422 -0.4880  0.3446
  895SOL     OW 4065   5.164   2.852   0.131 -0.3211  0.0656  0.1593
  895SOL    HW1 4066   5.167   2.756   0.124 -0.3093  0.1690 -1.4090
  895SOL    HW2 4067   5.078   2.876   0.096 -0.9801  0.5146  2.0675
  895SOL     MW 4068   5.154   2.843   0.125 -0.4040  0.1363  0.2028
  896SOL     OW 4069   3.366   2.773   3.501  0.1403 -0.1443 -0.2820
  896SOL    HW1 4070   3.382   2.694   3.449 -1.0406 -0.1860 -0.6113
  896SOL    HW2 4071   3.293   2.817   3.456 -0.4353  0.1748  0.9337
  896SOL     MW 4072   3.359   2.768   3.489 -0.0845 -0.1088 -0.1685
  897SOL     OW 4073   2.856   1.065   5.102 -0.3432 -0.3894 -0.2251
  897SOL    HW1 4074   2.806   1.140   5.136  0.4057 -1.0432  2.3761
  897SOL    HW2 4075   2.801   0.989   5.122  1.2609 -1.0254  1.8269
  897SOL     MW 4076   2.842   1.065   5.109 -0.0420 -0.5545  0.3706
  898SOL     OW 4077   3.559   1.636   0.460 -0.3874 -0.3464  0.1194
  898SOL    HW1 4078   3.631   1.688   0.497  0.5808 -0.9411 -0.8893
  898SOL    HW2 4079   3.499   1.701   0.423  1.7964  0.0451 -2.9125
  898SOL     MW 4080   3.561   1.651   0.460  0.0161 -0.3724 -0.3978
  899SOL     OW 4081   0.028   2.231   2.673 -0.0842  0.5787 -0.0562
  899SOL    HW1 4082  -0.025   2.210   2.749  0.6053  0.6586  0.4509
  899SOL    HW2 4083  -0.008   2.177   2.602 -0.5674  0.3230  0.3871
  899SOL     MW 4084   0.017   2.221   2.674 -0.0578  0.5562  0.0655
  900SOL     OW 4085   1.531   2.756   2.996 -0.3306  0.0908  0.3733
  900SOL    HW1 4086   1.457   2.754   3.058  0.8198 -1.0511  1.7454
  900SOL    HW2 4087   1.608   2.737   3.050  0.9257  0.8355 -1.1231
  900SOL     MW 4088   1.531   2.753   3.011 -0.0226  0.0400  0.3574
  901SOL     OW 4089   3.078   2.216   5.044  0.4334  0.0040  0.2301
  901SOL    HW1 4090   3.168   2.186   5.050  1.2636  1.9107 -1.9865
  901SOL    HW2 4091   3.085   2.310   5.026 -1.9703 -0.0598 -1.2392
  901SOL     MW 4092   3.090   2.224   5.043  0.2320  0.2399 -0.2417
  902SOL     OW 4093   4.106   2.474   1.515  0.3713  0.2307 -0.8452
  902SOL    HW1 4094   4.036   2.417   1.547  0.1717  0.8443 -0.1595
  902SOL    HW2 4095   4.183   2.448   1.566 -0.0197  1.4190  0.4039
  902SOL     MW 4096   4.107   2.463   1.526  0.2957  0.4614 -0.5975
  903SOL     OW 4097   0.870   4.686   0.857 -0.0943  0.0732  0.0801
  903SOL    HW1 4098   0.903   4.730   0.779 -1.4295 -2.5361 -2.0569
  903SOL    HW2 4099   0.840   4.756   0.914 -0.7714  1.9808 -2.5329
  903SOL     MW 4100   0.871   4.700   0.855 -0.3519 -0.0166 -0.5280
  904SOL     OW 4101   2.005   3.251   1.349  0.5179  0.0658 -0.3442
  904SOL    HW1 4102   2.051   3.286   1.272  0.5615  0.7883  0.0128
  904SOL    HW2 4103   2.052   3.288   1.424  1.1987 -1.5432  0.0503
  904SOL     MW 4104   2.017   3.260   1.348  0.6106 -0.0477 -0.2480
  905SOL     OW 4105   3.091   2.464   0.070  0.3380  0.0548 -0.2011
  905SOL    HW1 4106   3.107   2.472   0.164  0.8795 -0.7043 -0.2218
  905SOL    HW2 4107   3.161   2.408   0.039 -0.1887 -0.1888 -0.9587
  905SOL     MW 4108   3.102   2.458   0.078  0.3399 -0.0735 -0.3007
  906SOL     OW 4109   0.644   3.472   1.061  0.0639 -0.4404  0.5048
  906SOL    HW1 4110   0.644   3.431   1.148 -0.4581 -0.4027  0.5283
  906SOL    HW2 4111   0.720   3.435   1.017 -0.5993 -1.7202  0.3988
  906SOL     MW 4112   0.654   3.462   1.066 -0.0878 -0.5994  0.4943
  907SOL     OW 4113   4.380   0.367   2.658  0.1708  0.3025 -0.5803
  907SOL    HW1 4114   4.451   0.307   2.678 -0.1280  0.7792  2.0037
  907SOL    HW2 4115   4.406   0.450   2.699  0.3679  1.8542 -3.6766
  907SOL     MW 4116   4.392   0.370   2.665  0.1578  0.5621 -0.6459
  908SOL     OW 4117   4.065   4.736   0.410 -0.0516  0.1837 -0.0594
  908SOL    HW1 4118   4.099   4.671   0.349  0.5672  2.1043 -1.8098
  908SOL    HW2 4119   4.008   4.687   0.469  0.6339 -1.9699 -1.1699
  908SOL     MW 4120   4.062   4.722   0.410  0.1153  0.1539 -0.4256
  909SOL     OW 4121   1.259   4.359   1.655 -0.7956  0.1863  0.5588
  909SOL    HW1 4122   1.353   4.356   1.668 -0.6803  0.1862 -0.2552
  909SOL    HW2 4123   1.228   4.422   1.721 -0.1267  0.8299  0.2652
  909SOL     MW 4124   1.267   4.367   1.665 -0.6952  0.2687  0.4170
  910SOL     OW 4125   2.404   3.376   2.495  0.5588  0.2104  0.0019
  910SOL    HW1 4126   2.399   3.282   2.478 -0.9575  0.2174  0.2962
  910SOL    HW2 4127   2.312   3.403   2.502  0.9458  1.9623 -1.4058
  910SOL     MW 4128   2.391   3.367   2.494  0.4142  0.4355 -0.1406
  911SOL     OW 4129   0.775   1.201   3.685 -0.3986  0.0092 -0.3761
  911SOL    HW1 4130   0.726   1.156   3.617  0.7441 -1.5243 -0.2015
  911SOL    HW2 4131   0.715   1.204   3.760 -0.4786 -1.2713 -0.3772
  911SOL     MW 4132   0.761   1.196   3.686 -0.2626 -0.3511 -0.3539
  912SOL     OW 4133   0.409   5.333   4.424 -0.3953 -0.0414 -0.4278
  912SOL    HW1 4134   0.406   5.427   4.410 -0.0072  0.0316 -0.0280
  912SOL    HW2 4135   0.495   5.306   4.391  0.4346  0.0967  1.5674
  912SOL     MW 4136   0.419   5.341   4.418 -0.2394 -0.0144 -0.1212
  913SOL     OW 4137   1.195   0.726   1.703  0.1389  0.2420 -0.2796
  913SOL    HW1 4138   1.101   0.738   1.717  0.1022 -1.1967  0.8241
  913SOL    HW2 4139   1.202   0.645   1.654  0.8282  0.1615 -0.0569
  913SOL     MW 4140   1.184   0.717   1.699  0.2225  0.0475 -0.1098
  914SOL     OW 4141   4.723   0.474   2.655 -0.2500 -0.2544 -0.4655
  914SOL    HW1 4142   4.699   0.383   2.670 -0.4736 -0.1107  0.0574
  914SOL    HW2 4143   4.801   0.487   2.709 -2.7089  1.0724  2.9726
  914SOL     MW 4144   4.730   0.464   2.664 -0.5934 -0.0661  0.0415
  915SOL     OW 4145   3.930   4.524   0.540  0.3428 -0.4891 -0.4021
  915SOL    HW1 4146   3.909   4.521   0.446 -1.6659  0.5692 -0.0174
  915SOL    HW2 4147   3.952   4.433   0.562  0.3614 -0.8414 -1.8020
  915SOL     MW 4148   3.930   4.512   0.531  0.0880 -0.3987 -0.5321
  916SOL     OW 4149   0.133   3.392   5.246 -0.1400  0.2574  0.2206
  916SOL    HW1 4150   0.214   3.426   5.285  0.2305  1.3749 -1.4959
  916SOL    HW2 4151   0.162   3.345   5.168 -1.1009  0.1664 -0.0837
  916SOL     MW 4152   0.147   3.390   5.241 -0.2156  0.3888 -0.0381
  917SOL     OW 4153   3.999   2.154   2.050 -0.7477  0.1329 -0.5340
  917SOL    HW1 4154   4.036   2.066   2.056 -1.4001 -0.2401 -1.8176
  917SOL    HW2 4155   3.946   2.164   2.129  1.0955  0.2235  0.7203
  917SOL     MW 4156   3.997   2.144   2.061 -0.5953  0.0967 -0.5378
  918SOL     OW 4157   2.287   4.327   3.036 -0.2060 -0.6218  0.5077
  918SOL    HW1 4158   2.373   4.352   3.071  0.8406 -0.1672 -2.2533
  918SOL    HW2 4159   2.224   4.358   3.101  1.6084  1.0844  1.4814
  918SOL     MW 4160   2.290   4.334   3.049  0.1602 -0.3452  0.2789
  919SOL     OW 4161   2.474   2.277   3.306 -0.4454  0.0207 -0.2797
  919SOL    HW1 4162   2.490   2.366   3.274  1.1693  0.4716  1.7076
  919SOL    HW2 4163   2.553   2.229   3.284 -0.5894 -0.4637  0.2562
  919SOL     MW 4164   2.486   2.282   3.299 -0.2571  0.0164  0.0433
  920SOL     OW 4165   3.826   1.023   1.856 -0.4487 -0.2529  0.0228
  920SOL    HW1 4166   3.885   1.067   1.917  0.5408 -1.9680  0.3206
  920SOL    HW2 4167   3.739   1.044   1.888  0.0531 -0.4165  1.5273
  920SOL     MW 4168   3.823   1.031   1.868 -0.2578 -0.4934  0.2535
  921SOL     OW 4169   1.262   1.123   1.051  0.1957  0.4188 -0.0313
  921SOL    HW1 4170   1.218   1.054   1.101  2.6702 -0.3027  1.2047
  921SOL    HW2 4171   1.324   1.077   0.995  1.3893  1.5705  0.3084
  921SOL     MW 4172   1.264   1.109   1.051  0.6653  0.4739  0.1704
  922SOL     OW 4173   0.313   3.251   4.068  0.4699 -0.0669  0.1734
  922SOL    HW1 4174   0.278   3.336   4.041  0.2967 -0.2207 -0.0957
  922SOL    HW2 4175   0.374   3.227   3.998 -1.7778 -1.5844 -1.3790
  922SOL     MW 4176   0.316   3.259   4.055  0.1600 -0.2808 -0.0598
  923SOL     OW 4177   0.688   2.047   0.707 -0.4699  0.1966  0.4711
  923SOL    HW1 4178   0.749   2.044   0.781  0.9144 -0.8453 -0.6573
  923SOL    HW2 4179   0.659   2.138   0.703  0.6643  0.6092  1.3256
  923SOL     MW 4180   0.692   2.058   0.716 -0.1475  0.1160  0.4360
  924SOL     OW 4181   4.385   4.121   2.931  0.2558  0.4737 -0.6190
  924SOL    HW1 4182   4.342   4.154   3.010  0.5176  0.4470 -0.4628
  924SOL    HW2 4183   4.476   4.105   2.958  0.2704  0.1666 -0.8435
  924SOL     MW 4184   4.391   4.123   2.944  0.2912  0.4310 -0.6277
  925SOL     OW 4185   1.059   1.169   3.151  0.3871 -0.9702  0.4920
  925SOL    HW1 4186   1.144   1.146   3.188  0.2447 -0.2693  1.2591
  925SOL    HW2 4187   0.999   1.170   3.226  0.0772  0.3320  0.2379
  925SOL     MW 4188   1.062   1.166   3.165  0.3292 -0.7138  0.5577
  926SOL     OW 4189   4.993   5.006   3.896 -0.5045  0.4244 -0.1410
  926SOL    HW1 4190   5.078   4.966   3.877 -0.5630  0.5405 -0.6430
  926SOL    HW2 4191   4.946   5.005   3.813 -0.6380  1.2349 -0.0771
  926SOL     MW 4192   4.997   5.001   3.883 -0.5290  0.5430 -0.1971
  927SOL     OW 4193   2.125   4.834   0.864  0.6343 -0.4365  0.5425
  927SOL    HW1 4194   2.090   4.913   0.823  1.2975 -0.1368  0.5552
  927SOL    HW2 4195   2.193   4.804   0.804 -0.1361 -1.4264  0.1549
  927SOL     MW 4196   2.129   4.840   0.851  0.6206 -0.5249  0.4945
  928SOL     OW 4197   2.561   3.065   2.152  0.2327 -0.5269 -0.0920
  928SOL    HW1 4198   2.598   3.151   2.134  0.7803 -0.6592  0.4199
  928SOL    HW2 4199   2.510   3.045   2.073 -0.5103  0.5826  0.0785
  928SOL     MW 4200   2.559   3.074   2.140  0.2077 -0.4018 -0.0046
  929SOL     OW 4201   0.598   1.254   5.349  0.2877  0.0412  0.5498
  929SOL    HW1 4202   0.655   1.305   5.291 -1.1985 -0.4898 -1.4187
  929SOL    HW2 4203   0.657   1.191   5.390  1.6988  1.6867  1.1142
  929SOL     MW 4204   0.613   1.252   5.347  0.2781  0.1839  0.3700
  930SOL     OW 4205   3.428   3.271   3.218  0.3063 -0.1914  1.0773
  930SOL    HW1 4206   3.407   3.348   3.165 -0.8723 -1.0586  0.2662
  930SOL    HW2 4207   3.461   3.207   3.155 -0.2956 -0.9307  1.5052
  930SOL     MW 4208   3.430   3.273   3.204  0.0784 -0.3970  1.0283
  931SOL     OW 4209   1.951   0.128   1.711 -0.4216 -0.6974 -0.1944
  931SOL    HW1 4210   1.943   0.105   1.618 -1.3699 -0.1896 -0.2419
  931SOL    HW2 4211   1.875   0.089   1.752 -0.0063 -0.9117  0.3740
  931SOL     MW 4212   1.940   0.120   1.704 -0.4898 -0.6598 -0.1277
  932SOL     OW 4213   4.963   1.008   3.265 -0.4692 -0.6184 -0.6328
  932SOL    HW1 4214   5.040   1.065   3.262 -0.7306 -0.2841 -1.0511
  932SOL    HW2 4215   4.899   1.058   3.317 -0.3064 -1.0221 -0.0313
  932SOL     MW 4216   4.965   1.022   3.272 -0.4818 -0.6273 -0.6093
  933SOL     OW 4217   2.440   1.785   3.853 -0.2713 -0.0412 -0.4259
  933SOL    HW1 4218   2.375   1.852   3.870  1.4101  1.5710 -0.1342
  933SOL    HW2 4219   2.524   1.832   3.853  1.1323 -2.3818  1.5033
  933SOL     MW 4220   2.443   1.800   3.855  0.1236 -0.1345 -0.1416
  934SOL     OW 4221   0.952   3.639   0.526 -0.5181 -0.1335 -0.0602
  934SOL    HW1 4222   0.900   3.688   0.589  0.5721  0.4074  0.4365
  934SOL    HW2 4223   0.974   3.558   0.572 -1.4245 -0.6239 -0.4899
  934SOL     MW 4224   0.948   3.635   0.540 -0.4945 -0.1270 -0.0516
  935SOL     OW 4225   4.223   2.897   2.275  0.1800 -0.4182  0.0846
  935SOL    HW1 4226   4.230   2.806   2.246 -1.5633 -1.1531  1.8801
  935SOL    HW2 4227   4.310   2.934   2.259  2.0207 -3.3984  2.6938
  935SOL     MW 4228   4.235   2.890   2.269  0.1925 -0.8938  0.6485
  936SOL     OW 4229   4.629   3.937   4.733  0.1703 -0.1493 -0.2918
  936SOL    HW1 4230   4.623   3.926   4.638  2.4420  0.8535 -0.5710
  936SOL    HW2 4231   4.631   3.848   4.767  0.0218 -0.5131 -1.2246
  936SOL     MW 4232   4.628   3.924   4.725  0.4421 -0.0675 -0.4470
  937SOL     OW 4233   4.398   1.881   1.571  0.5915 -0.4434  0.3658
  937SOL    HW1 4234   4.484   1.896   1.530  0.6425 -1.3520  0.1303
  937SOL    HW2 4235   4.400   1.789   1.596 -0.5533 -0.6278 -0.2000
  937SOL     MW 4236   4.409   1.871   1.569  0.4515 -0.5833  0.2632
  938SOL     OW 4237   2.359   0.062   5.206  0.0710  0.0550  0.3461
  938SOL    HW1 4238   2.304   0.124   5.254 -2.8128 -1.3926 -0.9490
  938SOL    HW2 4239   2.437   0.112   5.183 -1.7673  2.9456  0.1000
  938SOL     MW 4240   2.362   0.076   5.209 -0.5335  0.2397  0.1488
  939SOL     OW 4241   3.749   5.304   2.439  0.0778  0.4684 -0.5838
  939SOL    HW1 4242   3.811   5.339   2.375 -0.1209  4.8765  1.4760
  939SOL    HW2 4243   3.679   5.266   2.385  2.1959 -0.2044 -2.9371
  939SOL     MW 4244   3.748   5.304   2.424  0.3235  0.9466 -0.6214
  940SOL     OW 4245   3.403   0.626   1.223  0.5896 -0.1501 -0.3498
  940SOL    HW1 4246   3.347   0.562   1.179 -1.8390  0.9147  1.1439
  940SOL    HW2 4247   3.379   0.710   1.183 -0.3061  0.5719  1.6656
  940SOL     MW 4248   3.393   0.629   1.212  0.1640  0.0786  0.0994
  941SOL     OW 4249   1.652   4.351   3.221 -0.4309  0.4696  0.2694
  941SOL    HW1 4250   1.666   4.411   3.294 -1.5567  1.5841 -0.4019
  941SOL    HW2 4251   1.561   4.365   3.196  0.5298  1.6991 -2.7405
  941SOL     MW 4252   1.642   4.360   3.227 -0.4520  0.7697 -0.2018
  942SOL     OW 4253   0.789   2.899   3.813 -0.9259  0.1074 -0.4417
  942SOL    HW1 4254   0.776   2.812   3.850  1.7636  0.5490  1.6875
  942SOL    HW2 4255   0.700   2.935   3.803 -1.8948 -1.4181  2.2272
  942SOL     MW 4256   0.776   2.893   3.816 -0.7057 -0.0313  0.1725
  943SOL     OW 4257   5.250   3.980   1.541  0.0028  0.5062  0.0332
  943SOL    HW1 4258   5.322   3.921   1.518  0.1435  1.1212 -1.1354
  943SOL    HW2 4259   5.255   3.989   1.636  1.0173 -0.0288  0.0330
  943SOL     MW 4260   5.260   3.973   1.550  0.1506  0.5165 -0.1164
  944SOL     OW 4261   1.283   1.828   4.784 -0.2861 -0.1279 -0.0451
  944SOL    HW1 4262   1.260   1.787   4.700 -2.4562 -3.2109  1.9580
  944SOL    HW2 4263   1.214   1.892   4.799  1.0810  1.7122 -1.4124
  944SOL     MW 4264   1.271   1.831   4.775 -0.3889 -0.2870  0.0363
  945SOL     OW 4265   0.033   2.029   3.041  0.3068 -0.4421 -0.1681
  945SOL    HW1 4266  -0.025   2.070   2.977 -0.1316  0.2287  0.6455
  945SOL    HW2 4267  -0.013   1.951   3.070 -0.0894 -0.0476  0.2864
  945SOL     MW 4268   0.020   2.024   3.037  0.2000 -0.3057 -0.0058
  946SOL     OW 4269   2.326   1.237   3.488  0.1445  0.2529  0.0800
  946SOL    HW1 4270   2.297   1.221   3.577  1.0290  0.1947  0.3667
  946SOL    HW2 4271   2.246   1.236   3.435 -0.1305 -2.4090  0.4823
  946SOL     MW 4272   2.312   1.235   3.492  0.2225 -0.0953  0.1682
  947SOL     OW 4273   1.671   4.990   3.607 -0.0372 -0.1389  1.0147
  947SOL    HW1 4274   1.600   5.037   3.651 -0.4203 -0.3128  0.5858
  947SOL    HW2 4275   1.694   4.919   3.666 -1.4160 -1.1450  0.3736
  947SOL     MW 4276   1.665   4.987   3.620 -0.2628 -0.2900  0.8777
  948SOL     OW 4277   1.367   2.617   3.338  0.5124 -0.0115  0.5330
  948SOL    HW1 4278   1.447   2.660   3.368  0.7433 -1.2565  1.8066
  948SOL    HW2 4279   1.337   2.669   3.263  2.7118  0.2499 -0.1914
  948SOL     MW 4280   1.373   2.629   3.332  0.8235 -0.1374  0.6033
  949SOL     OW 4281   2.032   5.363   0.683 -0.5453  0.1733 -0.6043
  949SOL    HW1 4282   2.087   5.398   0.613  0.4710  1.0736  0.6155
  949SOL    HW2 4283   1.943   5.369   0.649 -0.0919  0.8613 -1.7008
  949SOL     MW 4284   2.028   5.368   0.670 -0.3571  0.3766 -0.5885
  950SOL     OW 4285   2.758   4.066   3.075  0.2502 -0.0434  0.2523
  950SOL    HW1 4286   2.828   4.017   3.118 -0.6995 -1.3100  0.3952
  950SOL    HW2 4287   2.681   4.009   3.083 -0.8919  1.4927  0.4651
  950SOL     MW 4288   2.757   4.052   3.082 -0.0176 -0.0089  0.2978
  951SOL     OW 4289   0.585   1.232   2.006 -0.2767 -0.1375  0.0790
  951SOL    HW1 4290   0.565   1.255   2.096  0.1597 -3.2934  1.0414
  951SOL    HW2 4291   0.548   1.303   1.954 -1.0240  1.4416  2.6868
  951SOL     MW 4292   0.578   1.244   2.011 -0.3165 -0.3393  0.5361
  952SOL     OW 4293   4.957   1.975   3.941 -0.2712 -0.0526  0.1496
  952SOL    HW1 4294   4.917   1.978   4.028 -0.2482  1.3960  0.1208
  952SOL    HW2 4295   4.941   1.886   3.910 -0.3660 -0.5512  1.5952
  952SOL     MW 4296   4.950   1.964   3.948 -0.2804  0.0690  0.3309
  953SOL     OW 4297   1.420   4.338   2.962  0.5709 -0.0546 -0.2020
  953SOL    HW1 4298   1.497   4.286   2.983  0.1071 -0.1505  1.3628
  953SOL    HW2 4299   1.440   4.380   2.879  1.9377 -0.8061 -0.2520
  953SOL     MW 4300   1.432   4.337   2.954  0.6865 -0.1631 -0.0081
  954SOL     OW 4301   0.144   4.677   0.328  0.4156  0.8776  0.0481
  954SOL    HW1 4302   0.198   4.749   0.296  0.1957  0.6218 -0.9387
  954SOL    HW2 4303   0.110   4.636   0.248  0.9131 -0.5952  0.5687
  954SOL     MW 4304   0.146   4.681   0.313  0.4511  0.6563 -0.0116
  955SOL     OW 4305   4.604   3.781   0.931 -0.0629 -0.8267  0.1654
  955SOL    HW1 4306   4.595   3.687   0.920  1.0220 -0.8083 -0.9254
  955SOL    HW2 4307   4.670   3.792   0.999  0.8215 -0.8456 -0.6852
  955SOL     MW 4308   4.611   3.771   0.938  0.1892 -0.8268 -0.0831
  956SOL     OW 4309   5.279   2.440   3.392  0.3542  0.2728 -0.2206
  956SOL    HW1 4310   5.363   2.423   3.349 -0.0355 -0.1855 -0.8260
  956SOL    HW2 4311   5.301   2.460   3.482  1.0136 -1.3991  0.0140
  956SOL     MW 4312   5.293   2.440   3.398  0.3888  0.0001 -0.2681
  957SOL     OW 4313   2.460   3.135   0.435  0.0755  0.0178 -0.0040
  957SOL    HW1 4314   2.366   3.121   0.447  0.0791 -0.6546 -0.7165
  957SOL    HW2 4315   2.470   3.231   0.436 -0.3172  0.0484  2.1439
  957SOL     MW 4316   2.449   3.146   0.436  0.0257 -0.0644  0.1798
  958SOL     OW 4317   2.040   0.156   4.686 -0.3727 -0.6119  0.1668
  958SOL    HW1 4318   1.977   0.085   4.672 -1.0344  0.0936 -0.4534
  958SOL    HW2 4319   2.089   0.130   4.764 -2.4530 -0.4305  1.5647
  958SOL     MW 4320   2.038   0.144   4.694 -0.7237 -0.4983  0.2663
  959SOL     OW 4321   0.941   3.713   5.116  0.1607 -0.5367 -0.3040
  959SOL    HW1 4322   0.893   3.785   5.156  1.0473  0.4333 -0.9910
  959SOL    HW2 4323   0.945   3.646   5.185 -0.9165 -0.0540  0.2311
  959SOL     MW 4324   0.935   3.713   5.130  0.1363 -0.3507 -0.3234
  960SOL     OW 4325   0.192   4.764   3.529 -0.6521 -0.1073  0.0407
  960SOL    HW1 4326   0.264   4.754   3.592 -1.7318 -1.7919  1.0458
  960SOL    HW2 4327   0.235   4.763   3.443  0.6161 -0.1446  0.6569
  960SOL     MW 4328   0.207   4.763   3.526 -0.6280 -0.3277  0.2482
  961SOL     OW 4329   3.664   2.442   2.470 -0.3582 -0.2462 -0.3511
  961SOL    HW1 4330   3.734   2.420   2.408  0.2992  0.1029  0.2660
  961SOL    HW2 4331   3.699   2.420   2.556 -1.6667 -1.7257 -0.1750
  961SOL     MW 4332   3.677   2.436   2.473 -0.4416 -0.3909 -0.2495
  962SOL     OW 4333   0.638   2.676   0.023  0.4203  0.5474 -0.0273
  962SOL    HW1 4334   0.634   2.766   0.054  0.4074  0.2690  0.7834
  962SOL    HW2 4335   0.714   2.638   0.067 -0.1191 -0.1059  0.3666
  962SOL     MW 4336   0.647   2.682   0.033  0.3496  0.4281  0.1269
  963SOL     OW 4337   1.158   4.501   1.319 -0.2052  0.4377  0.5005
  963SOL    HW1 4338   1.196   4.526   1.403 -0.2777 -1.3251  1.0837
  963SOL    HW2 4339   1.064   4.492   1.337  0.0142 -1.7413  0.7115
  963SOL     MW 4340   1.151   4.503   1.332 -0.1864 -0.0669  0.6021
  964SOL     OW 4341   0.957   2.463   4.921  0.0779 -0.2293  0.7582
  964SOL    HW1 4342   0.967   2.558   4.918  1.1461 -0.4007 -2.6224
  964SOL    HW2 4343   1.009   2.436   4.997  0.2833  1.8146  1.3644
  964SOL     MW 4344   0.965   2.472   4.930  0.2409  0.0104  0.4030
  965SOL     OW 4345   1.293   3.181   5.314  0.4265 -0.3475  0.0309
  965SOL    HW1 4346   1.296   3.116   5.383  0.8031  1.8116  2.1035
  965SOL    HW2 4347   1.378   3.225   5.318 -0.1283  0.8492 -0.7716
  965SOL     MW 4348   1.304   3.179   5.323  0.4037  0.0821  0.1935
  966SOL     OW 4349   1.242   3.834   1.729  0.0527 -0.3106  0.7181
  966SOL    HW1 4350   1.244   3.838   1.633  1.4022 -0.4746  0.7335
  966SOL    HW2 4351   1.282   3.917   1.757  0.3917 -0.6137  1.1384
  966SOL     MW 4352   1.248   3.845   1.720  0.2689 -0.3704  0.7739
  967SOL     OW 4353   0.018   0.181   0.886  0.4890 -0.6691 -0.1976
  967SOL    HW1 4354   0.006   0.269   0.851 -0.2745 -0.4349  0.6285
  967SOL    HW2 4355   0.076   0.193   0.962  0.3003 -0.8606 -0.0211
  967SOL     MW 4356   0.024   0.194   0.891  0.3671 -0.6636 -0.0693
  968SOL     OW 4357   0.138   1.428   1.624  0.3594  0.1226  0.0197
  968SOL    HW1 4358   0.076   1.427   1.551 -1.4153  1.6971  1.4481
  968SOL    HW2 4359   0.111   1.355   1.680 -1.4668  1.9356  1.5952
  968SOL     MW 4360   0.127   1.419   1.622 -0.1016  0.5562  0.4042
  969SOL     OW 4361   3.011   4.130   4.364  0.0500 -0.1805 -0.7339
  969SOL    HW1 4362   3.049   4.065   4.305 -0.4372 -0.3574 -0.8550
  969SOL    HW2 4363   3.015   4.212   4.315  2.1725  0.2019  0.0464
  969SOL     MW 4364   3.016   4.132   4.350  0.2593 -0.1542 -0.6495
  970SOL     OW 4365   4.715   2.538   0.802  0.0381 -0.3988 -0.5630
  970SOL    HW1 4366   4.774   2.491   0.743  1.2803  0.0967  0.2650
  970SOL    HW2 4367   4.629   2.501   0.784  0.3247  0.0970 -3.0410
  970SOL     MW 4368   4.712   2.527   0.792  0.2338 -0.2719 -0.7742
  971SOL     OW 4369   5.372   0.422   0.029  0.0048  0.4212 -0.2082
  971SOL    HW1 4370   5.366   0.436   0.124 -2.5772  0.9651 -0.4177
  971SOL    HW2 4371   5.331   0.337   0.015  1.2327 -0.0903 -0.7505
  971SOL     MW 4372   5.366   0.413   0.039 -0.1685  0.4254 -0.3044
  972SOL     OW 4373   1.498   2.198   2.589  0.6505  0.0479 -0.6644
  972SOL    HW1 4374   1.420   2.245   2.561 -1.2839 -2.1407  0.9090
  972SOL    HW2 4375   1.513   2.227   2.678  1.5507  0.3489 -0.9093
  972SOL     MW 4376   1.490   2.208   2.596  0.5181 -0.1937 -0.4943
  973SOL     OW 4377   2.883   1.332   2.230  0.6057  0.7344 -0.2248
  973SOL    HW1 4378   2.790   1.346   2.213  0.5081  0.0447 -0.2828
  973SOL    HW2 4379   2.920   1.420   2.234 -0.3303  1.0761  1.4002
  973SOL     MW 4380   2.876   1.345   2.229  0.4734  0.6899 -0.0242
  974SOL     OW 4381   4.072   2.877   0.425  0.2602  0.0853 -0.3859
  974SOL    HW1 4382   4.047   2.963   0.460 -1.3727 -0.5785  0.0921
  974SOL    HW2 4383   3.989   2.833   0.408  1.1006 -1.7487  0.1933
  974SOL     MW 4384   4.058   2.883   0.427  0.1587 -0.2345 -0.2506
  975SOL     OW 4385   4.191   2.264   2.557  0.0487 -0.1785 -0.0677
  975SOL    HW1 4386   4.225   2.349   2.529 -0.1442 -0.5218 -1.3630
  975SOL    HW2 4387   4.212   2.204   2.485 -1.3377 -0.8569  0.0722
  975SOL     MW 4388   4.198   2.267   2.544 -0.1535 -0.3093 -0.2156
  976SOL     OW 4389   0.539   0.648   0.658 -0.0915 -0.3181  0.3553
  976SOL    HW1 4390   0.485   0.713   0.612 -0.0487 -0.6755 -0.2027
  976SOL    HW2 4391   0.551   0.578   0.595  0.6585 -0.4416  0.6311
  976SOL     MW 4392   0.534   0.647   0.644  0.0100 -0.3796  0.3191
  977SOL     OW 4393   1.753   5.135   1.216  0.6790 -0.3185 -0.5744
  977SOL    HW1 4394   1.823   5.163   1.156  0.8796 -1.0665 -0.6951
  977SOL    HW2 4395   1.754   5.039   1.211  1.2728 -0.4245  1.2722
  977SOL     MW 4396   1.762   5.126   1.208  0.7807 -0.4278 -0.3535
  978SOL     OW 4397   0.787   1.691   5.171  0.0911 -0.1855  0.1645
  978SOL    HW1 4398   0.709   1.740   5.147  1.4784  1.7793 -0.4491
  978SOL    HW2 4399   0.772   1.663   5.261 -1.6256 -0.4797 -0.1969
  978SOL     MW 4400   0.776   1.693   5.179  0.0490  0.0284  0.0397
  979SOL     OW 4401   0.816   4.103   2.273  0.7596  0.3553  0.3944
  979SOL    HW1 4402   0.759   4.047   2.221 -0.6934  2.2291 -0.1021
  979SOL    HW2 4403   0.887   4.046   2.301 -0.5216 -1.6473 -0.3167
  979SOL     MW 4404   0.818   4.089   2.270  0.4096  0.3388  0.2398
  980SOL     OW 4405   5.207   2.079   3.965  0.0719  0.3956 -0.1387
  980SOL    HW1 4406   5.117   2.048   3.954 -0.3645  2.0566 -1.3669
  980SOL    HW2 4407   5.213   2.101   4.058 -0.4635 -0.6620  0.1601
  980SOL     MW 4408   5.196   2.078   3.976 -0.0525  0.4728 -0.2577
  981SOL     OW 4409   0.684   4.562   2.889 -0.2741 -0.6405  1.0566
  981SOL    HW1 4410   0.746   4.582   2.818 -1.9903 -0.2315 -0.3596
  981SOL    HW2 4411   0.691   4.636   2.949 -0.4294  0.0831  0.1807
  981SOL     MW 4412   0.693   4.574   2.887 -0.5137 -0.4955  0.7632
  982SOL     OW 4413   4.489   5.330   4.106 -0.1737  0.4146 -0.4200
  982SOL    HW1 4414   4.406   5.309   4.064 -1.6007 -0.1368  2.5547
  982SOL    HW2 4415   4.524   5.245   4.133 -0.2696  0.8805  1.2405
  982SOL     MW 4416   4.483   5.316   4.104 -0.3686  0.4036  0.1733
  983SOL     OW 4417   4.144   4.365   1.369 -0.2445  0.1166 -0.4975
  983SOL    HW1 4418   4.233   4.331   1.378 -0.3757 -0.2449 -0.5363
  983SOL    HW2 4419   4.144   4.410   1.285 -0.0015  0.4193 -0.3365
  983SOL     MW 4420   4.155   4.367   1.360 -0.2302  0.1091 -0.4819
  984SOL     OW 4421   4.893   2.409   0.598 -0.3507 -0.8766 -0.4717
  984SOL    HW1 4422   4.882   2.357   0.519  0.7345 -0.6439 -0.7807
  984SOL    HW2 4423   4.982   2.391   0.627 -0.8242 -1.1536  0.8444
  984SOL     MW 4424   4.903   2.400   0.592 -0.2724 -0.8823 -0.3428
  985SOL     OW 4425   0.772   2.869   3.366  0.3828  0.2371 -0.4062
  985SOL    HW1 4426   0.741   2.781   3.386  0.5379  0.4587  0.8428
  985SOL    HW2 4427   0.753   2.881   3.272  1.3844 -1.5377 -0.8566
  985SOL     MW 4428   0.766   2.860   3.356  0.5309  0.0383 -0.3039
  986SOL     OW 4429   4.573   2.404   2.572 -0.1999  0.4255  0.6389
  986SOL    HW1 4430   4.649   2.444   2.530 -0.4259  1.1534  0.9298
  986SOL    HW2 4431   4.502   2.465   2.557 -0.7540 -0.2874  0.3136
  986SOL     MW 4432   4.574   2.417   2.564 -0.2997  0.4274  0.6345
  987SOL     OW 4433   3.233   1.345   0.015  0.7242  0.9070 -0.5822
  987SOL    HW1 4434   3.285   1.378   0.088  2.3293  1.2511 -1.8395
  987SOL    HW2 4435   3.246   1.250   0.017 -0.2316  0.7918  0.3150
  987SOL     MW 4436   3.242   1.337   0.024  0.8073  0.9363 -0.6283
  988SOL     OW 4437   2.706   1.721   0.612  0.2873  0.7909 -0.4443
  988SOL    HW1 4438   2.731   1.813   0.612 -0.2546  0.9423 -0.6269
  988SOL    HW2 4439   2.681   1.703   0.521 -1.3940  0.9612 -0.0231
  988SOL     MW 4440   2.706   1.731   0.600  0.0027  0.8321 -0.4137
  989SOL     OW 4441   2.585   0.848   2.442  0.0159 -0.0509 -0.2678
  989SOL    HW1 4442   2.605   0.759   2.415 -1.2949 -0.4637  0.1208
  989SOL    HW2 4443   2.495   0.862   2.415  0.0355  0.9650  0.1806
  989SOL     MW 4444   2.576   0.839   2.435 -0.1494  0.0263 -0.1606
  990SOL     OW 4445   4.390   1.768   2.969 -0.6620  0.3245 -0.3770
  990SOL    HW1 4446   4.483   1.775   2.990 -0.9023 -0.3519  0.9695
  990SOL    HW2 4447   4.385   1.788   2.876  1.1541 -1.9142 -1.0155
  990SOL     MW 4448   4.401   1.771   2.960 -0.4603 -0.0487 -0.2864
  991SOL     OW 4449   3.838   0.014   1.967 -0.3845 -0.3201  0.1092
  991SOL    HW1 4450   3.896  -0.038   1.911 -0.5694 -0.0283 -0.3625
  991SOL    HW2 4451   3.877   0.009   2.054 -0.2844 -1.0680  0.0233
  991SOL     MW 4452   3.851   0.007   1.971 -0.3953 -0.3785  0.0378
  992SOL     OW 4453   3.702   3.717   0.110 -0.4497  0.5884  0.0729
  992SOL    HW1 4454   3.766   3.783   0.136 -0.0508  1.2333 -2.4034
  992SOL    HW2 4455   3.621   3.744   0.153  0.6916  0.2591  2.5172
  992SOL     MW 4456   3.700   3.729   0.119 -0.2525  0.6288  0.0688
  993SOL     OW 4457   2.783   3.599   2.389 -0.3515  0.1320  0.3061
  993SOL    HW1 4458   2.759   3.516   2.429  2.1025  0.1046  1.8178
  993SOL    HW2 4459   2.806   3.576   2.299  0.5156 -0.8745  0.7703
  993SOL     MW 4460   2.783   3.585   2.382  0.0737 -0.0004  0.5590
  994SOL     OW 4461   3.588   4.321   3.890 -0.1773 -0.0979 -0.1321
  994SOL    HW1 4462   3.602   4.402   3.940  0.4206 -0.8407  0.9303
  994SOL    HW2 4463   3.657   4.262   3.920 -1.2251 -1.3529 -0.1439
  994SOL     MW 4464   3.599   4.324   3.900 -0.2349 -0.3537  0.0024
  995SOL     OW 4465   2.863   1.443   3.083  0.3978 -0.2803  0.4866
  995SOL    HW1 4466   2.807   1.374   3.118 -0.6316 -0.2015 -1.0012
  995SOL    HW2 4467   2.836   1.522   3.129  0.0418 -0.4439  0.5558
  995SOL     MW 4468   2.852   1.444   3.094  0.2205 -0.2911  0.3050
  996SOL     OW 4469   4.601   2.832   4.050 -0.2637 -0.0895  0.2230
  996SOL    HW1 4470   4.522   2.821   3.998  0.1831  0.7031 -0.6406
  996SOL    HW2 4471   4.576   2.893   4.119 -0.2334  0.7028 -0.4535
  996SOL     MW 4472   4.588   2.839   4.052 -0.2026  0.1134  0.0258
  997SOL     OW 4473   4.861   3.789   0.627 -0.1039  0.1568  0.0131
  997SOL    HW1 4474   4.819   3.859   0.676  0.5859  0.8373 -0.3543
  997SOL    HW2 4475   4.954   3.797   0.648 -0.0568 -0.8730  0.2438
  997SOL     MW 4476   4.868   3.799   0.636 -0.0096  0.1121 -0.0044
  998SOL     OW 4477   1.699   4.928   5.268  0.4036  0.0718  0.1660
  998SOL    HW1 4478   1.670   4.986   5.197 -1.0645 -1.1118 -0.2415
  998SOL    HW2 4479   1.776   4.971   5.304 -1.0139  2.6240  0.3178
  998SOL     MW 4480   1.705   4.941   5.263  0.0342  0.2470  0.1332
  999SOL     OW 4481   2.532   0.698   2.836 -0.0445 -0.2111  0.2492
  999SOL    HW1 4482   2.581   0.642   2.896  1.3944 -2.0740 -2.5690
  999SOL    HW2 4483   2.460   0.643   2.806 -2.6596  1.7686  2.6274
  999SOL     MW 4484   2.529   0.684   2.840 -0.1950 -0.1961  0.1929
 1000SOL     OW 4485   2.080   4.105   2.400 -1.0723  0.0264 -0.2017
 1000SOL    HW1 4486   2.070   4.066   2.313  0.1055  1.2620 -0.9173
 1000SOL    HW2 4487   2.008   4.168   2.406 -1.1630 -0.0684 -0.2944
 1000SOL     MW 4488   2.070   4.108   2.389 -0.9331  0.1725 -0.3052
 1001SOL     OW 4489   0.625   1.034   3.258 -0.0617  0.2024  0.1370
 1001SOL    HW1 4490   0.706   0.983   3.256  0.0044  0.2524  1.1320
 1001SOL    HW2 4491   0.652   1.123   3.235  0.1054  0.1298  0.0573
 1001SOL     MW 4492   0.639   1.039   3.255 -0.0318  0.1995  0.2541
 1002SOL     OW 4493   4.675   3.517   3.184 -0.5060 -0.2226  0.4290
 1002SOL    HW1 4494   4.726   3.552   3.257  2.0835  1.2363 -1.9880
 1002SOL    HW2 4495   4.721   3.437   3.159  0.0897  0.6161 -1.1903
 1002SOL     MW 4496   4.687   3.511   3.191 -0.0983  0.0715 -0.0877
 1003SOL     OW 4497   2.808   0.825   0.509  0.1457 -0.6452  0.4515
 1003SOL    HW1 4498   2.748   0.899   0.502 -1.8178 -2.1943  0.0926
 1003SOL    HW2 4499   2.836   0.825   0.600  2.9021  2.5356 -0.3186
 1003SOL     MW 4500   2.804   0.834   0.520  0.2472 -0.4363  0.3070
 1004SOL     OW 4501   0.404   3.555   3.370 -0.2227 -0.0056 -0.0685
 1004SOL    HW1 4502   0.478   3.608   3.401 -0.7108 -0.3896  1.8101
 1004SOL    HW2 4503   0.436   3.512   3.291  1.1956  0.6912  0.1224
 1004SOL     MW 4504   0.417   3.557   3.364 -0.1036  0.0345  0.1964
 1005SOL     OW 4505   2.296   0.228   3.228 -0.0842 -0.3419  0.0867
 1005SOL    HW1 4506   2.218   0.173   3.220  0.9643 -1.7901 -0.6187
 1005SOL    HW2 4507   2.271   0.297   3.289 -1.5591 -1.4308  0.7596
 1005SOL     MW 4508   2.283   0.230   3.235 -0.1388 -0.6667  0.0825
 1006SOL     OW 4509   0.856   2.586   0.857  0.4921  0.2375  0.8041
 1006SOL    HW1 4510   0.907   2.619   0.932  1.2923 -0.8943  0.7826
 1006SOL    HW2 4511   0.780   2.643   0.852  1.2689  1.3536  1.4661
 1006SOL     MW 4512   0.853   2.597   0.866  0.6940  0.2355  0.8861
 1007SOL     OW 4513   1.105   1.583   0.665  0.0622  0.2863  0.1199
 1007SOL    HW1 4514   1.170   1.524   0.627  0.3363  1.9018 -2.0804
 1007SOL    HW2 4515   1.024   1.564   0.618 -0.4375  0.0006  1.0904
 1007SOL     MW 4516   1.103   1.573   0.654  0.0333  0.4566 -0.0376
 1008SOL     OW 4517   2.202   0.981   2.127 -0.4571  0.1557  0.4774
 1008SOL    HW1 4518   2.143   1.056   2.134 -0.8828 -0.2999  1.8029
 1008SOL    HW2 4519   2.289   1.021   2.118 -1.1219  0.8819 -4.0038
 1008SOL     MW 4520   2.206   0.996   2.127 -0.5967  0.1903  0.0734
 1009SOL     OW 4521   0.556   0.245   0.862  0.3574  0.2401 -0.1311
 1009SOL    HW1 4522   0.522   0.323   0.817  2.1032  1.2350  0.2061
 1009SOL    HW2 4523   0.647   0.268   0.881  1.0748 -2.1504 -0.5932
 1009SOL     MW 4524   0.563   0.258   0.858  0.6727  0.0614 -0.1471
 1010SOL     OW 4525   3.732   3.835   4.331 -0.1154  0.0695  0.3155
 1010SOL    HW1 4526   3.733   3.829   4.236  1.2518 -0.8620  0.3730
 1010SOL    HW2 4527   3.687   3.918   4.350 -4.1355 -1.6830 -1.0111
 1010SOL     MW 4528   3.726   3.845   4.321 -0.4550 -0.2741  0.1531
 1011SOL     OW 4529   2.007   0.259   5.137  0.1182 -0.4075  0.2532
 1011SOL    HW1 4530   2.075   0.309   5.184  1.2256 -0.9404 -0.7531
 1011SOL    HW2 4531   1.961   0.324   5.084  0.2363 -0.1347  0.4854
 1011SOL     MW 4532   2.010   0.273   5.136  0.2751 -0.4408  0.1541
 1012SOL     OW 4533   5.310   2.173   0.806  0.5385 -0.0777 -0.3182
 1012SOL    HW1 4534   5.396   2.210   0.823  0.0823 -0.4624  3.3367
 1012SOL    HW2 4535   5.258   2.246   0.773  0.6982  1.6788  3.0940
 1012SOL     MW 4536   5.314   2.187   0.804  0.5006  0.0979  0.5865
 1013SOL     OW 4537   2.107   1.981   4.520  0.8413  0.0126  0.3633
 1013SOL    HW1 4538   2.060   1.970   4.438  0.0376 -0.3922  0.8773
 1013SOL    HW2 4539   2.183   1.922   4.513  1.4196  0.8463 -0.5610
 1013SOL     MW 4540   2.111   1.972   4.509  0.8124  0.0675  0.3108
 1014SOL     OW 4541   3.900   1.696   4.276 -0.0084  0.0547  0.1316
 1014SOL    HW1 4542   3.969   1.762   4.274 -0.1515  0.2367  1.2219
 1014SOL    HW2 4543   3.841   1.724   4.346 -1.0366 -0.2575 -0.5970
 1014SOL     MW 4544   3.901   1.708   4.284 -0.1584  0.0380  0.1779
 1015SOL     OW 4545   2.178   4.775   1.650  0.4274  0.1125 -0.3491
 1015SOL    HW1 4546   2.260   4.813   1.620 -0.4028  1.9097 -0.4007
 1015SOL    HW2 4547   2.190   4.760   1.743  1.1517 -0.5669 -0.5449
 1015SOL     MW 4548   2.190   4.778   1.658  0.4139  0.2556 -0.3808
 1016SOL     OW 4549   4.214   0.658   2.941 -0.1862 -0.7130 -0.1608
 1016SOL    HW1 4550   4.212   0.724   2.871 -0.8098  0.8297  1.2759
 1016SOL    HW2 4551   4.299   0.616   2.932 -0.0784 -0.2322 -1.5661
 1016SOL     MW 4552   4.225   0.661   2.931 -0.2522 -0.4540 -0.1567
 1017SOL     OW 4553   0.301   1.425   1.874 -0.0217  0.7318 -0.2266
 1017SOL    HW1 4554   0.367   1.413   1.805 -0.1577  0.3507 -0.2907
 1017SOL    HW2 4555   0.217   1.415   1.829 -0.1145  0.6607 -0.0397
 1017SOL     MW 4556   0.299   1.422   1.859 -0.0510  0.6739 -0.2109
 1018SOL     OW 4557   0.756   3.664   2.793 -0.3725 -0.2039  0.3663
 1018SOL    HW1 4558   0.738   3.570   2.786  1.6071 -0.4197 -3.1966
 1018SOL    HW2 4559   0.780   3.677   2.885 -2.7120 -2.7654  1.4035
 1018SOL     MW 4560   0.757   3.653   2.804 -0.4186 -0.5594  0.0430
 1019SOL     OW 4561   4.090   3.098   3.977  0.5782  0.0803 -0.1238
 1019SOL    HW1 4562   3.999   3.074   3.957  0.2994 -0.0030  1.1893
 1019SOL    HW2 4563   4.093   3.193   3.962 -0.6857  0.7305  3.0778
 1019SOL     MW 4564   4.079   3.107   3.973  0.3807  0.1529  0.4542
 1020SOL     OW 4565   3.258   0.537   0.622 -0.3540 -0.5097  0.3449
 1020SOL    HW1 4566   3.247   0.629   0.646 -0.3878 -0.2367 -0.6851
 1020SOL    HW2 4567   3.287   0.494   0.703  2.1414  0.8597  0.2214
 1020SOL     MW 4568   3.261   0.543   0.636 -0.0389 -0.2995  0.1972
 1021SOL     OW 4569   1.683   4.490   4.778 -0.0733  0.2562  0.2409
 1021SOL    HW1 4570   1.616   4.550   4.811 -1.7160  0.2730 -2.8798
 1021SOL    HW2 4571   1.760   4.507   4.833 -2.9138 -0.6681  4.7598
 1021SOL     MW 4572   1.684   4.500   4.789 -0.6472  0.1400  0.4199
 1022SOL     OW 4573   3.456   4.876   4.037 -0.2055 -0.5208  0.0525
 1022SOL    HW1 4574   3.423   4.823   3.964  1.8895 -1.4293 -0.2728
 1022SOL    HW2 4575   3.514   4.817   4.084 -0.2034  0.6010  1.4735
 1022SOL     MW 4576   3.459   4.861   4.033  0.0629 -0.4935  0.1928
 1023SOL     OW 4577   3.569   1.361   5.255  0.5317 -0.4621  0.3607
 1023SOL    HW1 4578   3.558   1.455   5.238 -1.7485 -1.3445 -3.8969
 1023SOL    HW2 4579   3.649   1.338   5.208 -0.5002 -1.1304 -1.1176
 1023SOL     MW 4580   3.578   1.370   5.247  0.1077 -0.6606 -0.3736
 1024SOL     OW 4581   3.392   3.498   3.078  0.0925 -0.0794  0.0302
 1024SOL    HW1 4582   3.338   3.467   3.005  0.5244  0.2664 -0.4442
 1024SOL    HW2 4583   3.481   3.472   3.053  0.4968  1.7889 -0.5050
 1024SOL     MW 4584   3.397   3.491   3.065  0.1996  0.2041 -0.0991
 1025SOL     OW 4585   3.210   1.305   2.323 -0.2054  0.1172  0.3542
 1025SOL    HW1 4586   3.226   1.288   2.416 -0.2860  0.6673  0.4719
 1025SOL    HW2 4587   3.286   1.267   2.279 -0.1086 -0.0446  0.6506
 1025SOL     MW 4588   3.222   1.298   2.330 -0.2034  0.1669  0.4072
 1026SOL     OW 4589   0.607   2.715   2.247 -0.1629  0.2777  0.1577
 1026SOL    HW1 4590   0.660   2.687   2.172 -2.1331 -0.1816 -1.0834
 1026SOL    HW2 4591   0.655   2.683   2.324  0.9144 -0.8719 -0.9804
 1026SOL     MW 4592   0.620   2.707   2.247 -0.2772  0.0718 -0.1469
 1027SOL     OW 4593   3.145   4.106   3.379  0.1513 -0.2538 -0.3375
 1027SOL    HW1 4594   3.216   4.064   3.331  0.5135 -0.9831  0.8119
 1027SOL    HW2 4595   3.118   4.178   3.324  1.8700  0.0965 -0.7476
 1027SOL     MW 4596   3.150   4.110   3.366  0.4177 -0.3023 -0.2429
 1028SOL     OW 4597   0.885   2.965   2.360  0.8141 -0.1439 -0.9560
 1028SOL    HW1 4598   0.863   2.874   2.337  3.1270 -0.4231 -2.2962
 1028SOL    HW2 4599   0.915   2.959   2.451 -0.7104 -0.4038 -0.4499
 1028SOL     MW 4600   0.886   2.952   2.369  0.9150 -0.2129 -1.0628
 1029SOL     OW 4601   3.033   1.173   0.331  0.3739 -0.6446 -0.3883
 1029SOL    HW1 4602   3.023   1.084   0.363  1.1046 -1.0186 -1.1798
 1029SOL    HW2 4603   3.107   1.209   0.381 -1.2616  0.2605  1.4753
 1029SOL     MW 4604   3.041   1.166   0.342  0.2581 -0.5766 -0.2511
 1030SOL     OW 4605   2.827   4.848   4.514  0.0604 -0.4161  0.4153
 1030SOL    HW1 4606   2.886   4.775   4.533  2.8220  1.0288 -2.1723
 1030SOL    HW2 4607   2.759   4.810   4.458  0.6569 -1.3320  0.3034
 1030SOL     MW 4608   2.826   4.834   4.509  0.4903 -0.3484  0.0697
 1031SOL     OW 4609   1.184   2.443   2.994 -0.2774  0.3563 -0.1017
 1031SOL    HW1 4610   1.204   2.350   3.011 -1.9095  0.3509  1.8387
 1031SOL    HW2 4611   1.143   2.442   2.907  0.4562 -0.6219 -0.4626
 1031SOL     MW 4612   1.182   2.431   2.985 -0.3924  0.2304  0.1005
 1032SOL     OW 4613   4.354   1.258   1.279  0.2020 -0.2221  0.0424
 1032SOL    HW1 4614   4.292   1.269   1.207 -0.5273  0.2557  0.7405
 1032SOL    HW2 4615   4.415   1.190   1.248 -0.0463  0.0477 -1.0547
 1032SOL     MW 4616   4.354   1.251   1.266  0.0768 -0.1264 -0.0087
 1033SOL     OW 4617   1.220   4.525   1.882  0.2002 -0.3132  0.2383
 1033SOL    HW1 4618   1.298   4.577   1.901  0.1421 -0.2795  0.3908
 1033SOL    HW2 4619   1.195   4.487   1.967 -1.6347  1.9846  0.7930
 1033SOL     MW 4620   1.226   4.527   1.895 -0.0422 -0.0147  0.3288
 1034SOL     OW 4621   5.045   2.022   2.609  0.0511  0.2673  0.2736
 1034SOL    HW1 4622   5.037   2.109   2.648 -0.2716  0.5632 -0.4516
 1034SOL    HW2 4623   5.130   2.022   2.565 -0.2659  0.4704 -0.3473
 1034SOL     MW 4624   5.055   2.033   2.608 -0.0308  0.3311  0.1013
 1035SOL     OW 4625   4.520   3.713   1.941 -0.2537 -0.3952 -0.2732
 1035SOL    HW1 4626   4.434   3.748   1.918 -0.4250 -0.8071 -0.2686
 1035SOL    HW2 4627   4.512   3.618   1.927 -1.0794 -1.0131  3.5473
 1035SOL     MW 4628   4.508   3.705   1.937 -0.3813 -0.5270  0.2165
 1036SOL     OW 4629   4.211   3.254   0.549  0.5883 -0.0768  0.1350
 1036SOL    HW1 4630   4.293   3.284   0.511 -0.4601  1.6334 -0.8381
 1036SOL    HW2 4631   4.180   3.327   0.602 -1.1902  0.0135 -0.9678
 1036SOL     MW 4632   4.217   3.267   0.551  0.2264  0.1537 -0.1307
 1037SOL     OW 4633   0.437   0.255   1.094 -0.3217  0.0549 -0.2733
 1037SOL    HW1 4634   0.343   0.240   1.081 -0.5924  0.4907  1.0771
 1037SOL    HW2 4635   0.477   0.232   1.010 -1.2266 -3.6159  0.2455
 1037SOL     MW 4636   0.430   0.250   1.082 -0.4722 -0.3592 -0.0340
 1038SOL     OW 4637   5.361   5.109   4.663 -1.0171  0.0489  0.0085
 1038SOL    HW1 4638   5.350   5.181   4.725 -0.9357 -0.5108  0.6791
 1038SOL    HW2 4639   5.384   5.151   4.581 -3.1600  0.9436 -0.1758
 1038SOL     MW 4640   5.362   5.124   4.661 -1.2810  0.0918  0.0708
 1039SOL     OW 4641   5.081   3.995   0.542 -0.1638  0.4750  0.0453
 1039SOL    HW1 4642   5.065   3.981   0.448  0.8051  0.9575 -0.1930
 1039SOL    HW2 4643   5.175   3.985   0.552 -0.3219 -0.0982  1.0692
 1039SOL     MW 4644   5.091   3.992   0.531 -0.0600  0.4634  0.1459
 1040SOL     OW 4645   1.251   0.160   4.894  0.5572 -0.3790 -0.2155
 1040SOL    HW1 4646   1.313   0.224   4.859  0.9637 -0.3859  0.4797
 1040SOL    HW2 4647   1.272   0.156   4.988 -1.2211  0.4591  0.2425
 1040SOL     MW 4648   1.262   0.168   4.902  0.3816 -0.2726 -0.0679
 1041SOL     OW 4649   0.058   3.630   4.168 -0.0082  0.5699  0.0024
 1041SOL    HW1 4650   0.026   3.604   4.254  0.5036  0.1953  0.0842
 1041SOL    HW2 4651   0.152   3.646   4.181  0.2741 -0.4424 -0.6906
 1041SOL     MW 4652   0.066   3.629   4.181  0.0934  0.3924 -0.0758
 1042SOL     OW 4653   0.995   0.639   4.723  0.6885  0.7256  0.6773
 1042SOL    HW1 4654   1.083   0.668   4.743  0.9657  0.6502 -0.3826
 1042SOL    HW2 4655   0.967   0.696   4.651  0.7246 -0.6981 -0.4897
 1042SOL     MW 4656   1.002   0.650   4.716  0.7286  0.5337  0.3922
 1043SOL     OW 4657   1.644   0.565   3.296  0.0438 -0.1731 -0.2113
 1043SOL    HW1 4658   1.632   0.660   3.295 -0.3055 -0.2105  0.3797
 1043SOL    HW2 4659   1.572   0.532   3.350  0.6625 -0.7017  0.2989
 1043SOL     MW 4660   1.633   0.573   3.303  0.0783 -0.2456 -0.0703
 1044SOL     OW 4661   1.901   0.848   0.458 -0.2693 -0.8901  0.5492
 1044SOL    HW1 4662   1.997   0.843   0.464 -0.4148 -2.3662  2.1264
 1044SOL    HW2 4663   1.877   0.919   0.517 -0.1289 -0.3385 -0.0560
 1044SOL     MW 4664   1.910   0.857   0.467 -0.2699 -1.0085  0.6736
 1045SOL     OW 4665   1.164   2.897   4.433  0.3346 -0.6818  0.1944
 1045SOL    HW1 4666   1.108   2.975   4.431  1.9670  0.4874 -1.1636
 1045SOL    HW2 4667   1.204   2.898   4.520 -0.4123 -0.5748  0.5403
 1045SOL     MW 4668   1.162   2.907   4.444  0.4479 -0.5184  0.0648
 1046SOL     OW 4669   4.861   4.083   1.014  0.2442  0.4370  0.3991
 1046SOL    HW1 4670   4.847   4.090   1.109 -1.7713  0.0496  0.1599
 1046SOL    HW2 4671   4.784   4.125   0.975 -0.0696 -1.4016 -1.0555
 1046SOL     MW 4672   4.849   4.089   1.021 -0.0540  0.1520  0.1823
 1047SOL     OW 4673   5.264   4.173   3.875  1.0849 -0.2686 -0.4089
 1047SOL    HW1 4674   5.232   4.084   3.858  3.4291 -1.2283 -0.0732
 1047SOL    HW2 4675   5.273   4.212   3.789  0.4615 -0.5080 -0.5874
 1047SOL     MW 4676   5.261   4.166   3.862  1.3052 -0.4221 -0.3888
 1048SOL     OW 4677   2.630   5.379   4.855 -0.5456 -0.0930  0.4472
 1048SOL    HW1 4678   2.637   5.310   4.788 -3.1664 -1.0899  1.1307
 1048SOL    HW2 4679   2.620   5.331   4.937 -1.7617  1.1208  1.0132
 1048SOL     MW 4680   2.630   5.364   4.857 -1.0367 -0.0652  0.6071
 1049SOL     OW 4681   0.811   0.849   3.631 -0.1208  0.0115 -0.3920
 1049SOL    HW1 4682   0.810   0.879   3.540 -0.7870 -0.4114 -0.5285
 1049SOL    HW2 4683   0.746   0.779   3.634  1.1555 -1.1954 -0.0123
 1049SOL     MW 4684   0.803   0.844   3.620 -0.0427 -0.1971 -0.3608
 1050SOL     OW 4685   4.810   0.547   2.173 -0.1275  0.1229 -0.2215
 1050SOL    HW1 4686   4.721   0.533   2.141 -0.2032 -1.3789  0.6300
 1050SOL    HW2 4687   4.799   0.574   2.264  0.2336  1.3138 -0.5214
 1050SOL     MW 4688   4.797   0.549   2.180 -0.0909  0.0831 -0.1509
 1051SOL     OW 4689   5.273   0.409   1.831 -0.2394 -0.1494  0.4759
 1051SOL    HW1 4690   5.273   0.504   1.819  2.0610 -0.5016 -3.1241
 1051SOL    HW2 4691   5.193   0.380   1.788 -0.2754  0.0281  0.4204
 1051SOL     MW 4692   5.263   0.418   1.824  0.0505 -0.1718  0.0079
 1052SOL     OW 4693   1.596   1.993   2.851 -0.2337 -0.3166 -0.3189
 1052SOL    HW1 4694   1.658   1.970   2.782  0.3658 -0.4895  0.2775
 1052SOL    HW2 4695   1.536   1.918   2.855  2.3353 -2.3283  2.3350
 1052SOL     MW 4696   1.596   1.980   2.843  0.1719 -0.5963  0.0972
 1053SOL     OW 4697   0.833   2.087   2.169 -0.2991 -0.7528 -0.1048
 1053SOL    HW1 4698   0.815   2.157   2.232  0.6294 -0.3287 -0.2982
 1053SOL    HW2 4699   0.748   2.049   2.150 -1.1764  1.9992 -1.9468
 1053SOL     MW 4700   0.820   2.091   2.175 -0.2925 -0.3462 -0.3654
 1054SOL     OW 4701   2.928   2.564   3.888  0.0729  0.2949  0.0713
 1054SOL    HW1 4702   2.971   2.620   3.824  1.7137 -0.3718  0.5710
 1054SOL    HW2 4703   2.923   2.617   3.968 -0.4357  0.5253 -0.1115
 1054SOL     MW 4704   2.933   2.578   3.890  0.2179  0.2391  0.1119
 1055SOL     OW 4705   4.284   3.313   2.512 -0.7967  0.5498 -0.1706
 1055SOL    HW1 4706   4.364   3.355   2.545 -1.9171  0.8815  2.2116
 1055SOL    HW2 4707   4.234   3.384   2.472 -0.5601  0.5958 -0.3907
 1055SOL     MW 4708   4.288   3.327   2.511 -0.9099  0.5981  0.1062
 1056SOL     OW 4709   0.955   0.017   4.969 -0.1481  0.0977 -0.0330
 1056SOL    HW1 4710   0.909   0.095   4.938 -0.7392 -0.1363  0.2390
 1056SOL    HW2 4711   1.022   0.051   5.028 -2.0785  0.2521  2.1335
 1056SOL     MW 4712   0.957   0.031   4.973 -0.4709  0.0876  0.2791
 1057SOL     OW 4713   4.707   1.193   0.090 -0.5678 -0.2415 -0.5321
 1057SOL    HW1 4714   4.648   1.210   0.017  1.0362 -0.4704 -1.9218
 1057SOL    HW2 4715   4.739   1.104   0.075 -1.2735 -0.8062  1.2156
 1057SOL     MW 4716   4.703   1.184   0.079 -0.4528 -0.3431 -0.4863
 1058SOL     OW 4717   3.404   1.563   4.243  0.5351 -0.4521 -0.0528
 1058SOL    HW1 4718   3.401   1.560   4.147  1.9655 -0.4607 -0.1014
 1058SOL    HW2 4719   3.469   1.497   4.267  2.5415  1.7351  0.7562
 1058SOL     MW 4720   3.412   1.554   4.234  0.9750 -0.1732  0.0445
 1059SOL     OW 4721   3.698   1.919   1.433  0.0607  0.1911 -0.2402
 1059SOL    HW1 4722   3.790   1.926   1.410 -0.0429  0.8334 -0.4600
 1059SOL    HW2 4723   3.691   1.959   1.519 -0.3120  1.7160 -0.9646
 1059SOL     MW 4724   3.709   1.925   1.441 -0.0002  0.4685 -0.3611
 1060SOL     OW 4725   4.164   0.267   3.596 -0.2145 -0.2942  0.0252
 1060SOL    HW1 4726   4.197   0.251   3.685  1.7231 -0.7040 -0.7568
 1060SOL    HW2 4727   4.233   0.317   3.553 -0.2823 -1.7891 -1.8695
 1060SOL     MW 4728   4.177   0.271   3.602  0.0249 -0.5380 -0.3174
 1061SOL     OW 4729   3.372   4.434   1.265  0.4374  0.1156 -0.0441
 1061SOL    HW1 4730   3.425   4.409   1.341  0.8597 -1.8741 -0.9649
 1061SOL    HW2 4731   3.300   4.371   1.265  0.3582  0.1966 -1.2197
 1061SOL     MW 4732   3.369   4.423   1.275  0.4813 -0.1287 -0.3125
 1062SOL     OW 4733   4.827   4.896   3.502 -0.2902 -0.4951  0.1361
 1062SOL    HW1 4734   4.814   4.962   3.570  1.7403  0.4922 -0.4132
 1062SOL    HW2 4735   4.899   4.841   3.535  0.7802  0.0568 -1.2352
 1062SOL     MW 4736   4.835   4.897   3.515  0.1068 -0.2981 -0.1098
 1063SOL     OW 4737   0.591   4.653   3.902  0.2757  0.0873  0.3726
 1063SOL    HW1 4738   0.612   4.609   3.820 -0.2908 -1.3208  0.9625
 1063SOL    HW2 4739   0.496   4.667   3.898  0.6442  2.5668 -0.4288
 1063SOL     MW 4740   0.581   4.649   3.891  0.2503  0.2244  0.3455
 1064SOL     OW 4741   5.011   4.012   3.579  0.4771  0.5704  0.0348
 1064SOL    HW1 4742   4.954   3.977   3.511  1.7783 -0.1654 -0.7040
 1064SOL    HW2 4743   5.073   3.942   3.597  1.7582  1.7005  0.1178
 1064SOL     MW 4744   5.012   3.999   3.573  0.8077  0.6208 -0.0492
 1065SOL     OW 4745   3.960   2.466   5.253 -0.2779  0.6598  0.1247
 1065SOL    HW1 4746   3.943   2.560   5.250  0.3476  0.7781  0.1670
 1065SOL    HW2 4747   3.929   2.434   5.168 -3.8082  0.3019  1.4788
 1065SOL     MW 4748   3.954   2.474   5.241 -0.6497  0.6292  0.3035
 1066SOL     OW 4749   3.944   4.740   3.376 -0.2257 -0.0712 -0.0056
 1066SOL    HW1 4750   3.919   4.778   3.461 -0.1501  0.3961 -0.1861
 1066SOL    HW2 4751   3.874   4.679   3.355  0.5644 -1.3961  1.1591
 1066SOL     MW 4752   3.932   4.737   3.384 -0.1148 -0.1810  0.1204
 1067SOL     OW 4753   5.359   2.066   2.050 -0.3246 -0.1938  0.4313
 1067SOL    HW1 4754   5.422   2.132   2.020  0.3588 -1.4985 -1.0705
 1067SOL    HW2 4755   5.274   2.103   2.026  0.0544  0.1735 -0.3706
 1067SOL     MW 4756   5.356   2.080   2.043 -0.1886 -0.3138  0.1364
 1068SOL     OW 4757   3.152   0.938   3.848  0.3385 -0.2522  0.3416
 1068SOL    HW1 4758   3.118   0.880   3.780  0.5084 -1.1602  1.0208
 1068SOL    HW2 4759   3.074   0.966   3.896  0.2011  0.5232 -0.3170
 1068SOL     MW 4760   3.138   0.934   3.845  0.3427 -0.2692  0.3442
 1069SOL     OW 4761   2.341   1.902   4.749 -0.3181 -0.4832  0.2084
 1069SOL    HW1 4762   2.324   1.979   4.694 -0.2697 -0.8038 -0.2577
 1069SOL    HW2 4763   2.332   1.828   4.689  1.3300 -0.7457  0.2740
 1069SOL     MW 4764   2.338   1.902   4.734 -0.1009 -0.5579  0.1571
 1070SOL     OW 4765   0.082   3.064   0.245 -0.1654  0.1711 -0.5667
 1070SOL    HW1 4766   0.057   3.013   0.167  3.5322 -1.2369 -0.9224
 1070SOL    HW2 4767   0.175   3.048   0.255 -0.2166  1.7610  3.1791
 1070SOL     MW 4768   0.090   3.055   0.236  0.3014  0.1943 -0.1327
 1071SOL     OW 4769   2.106   2.512   4.325 -0.1816 -0.4989  0.1551
 1071SOL    HW1 4770   2.100   2.591   4.378 -1.3537  0.2553 -1.0621
 1071SOL    HW2 4771   2.201   2.497   4.314  0.0903 -0.9965  2.8644
 1071SOL     MW 4772   2.118   2.520   4.330 -0.2968 -0.4661  0.3461
 1072SOL     OW 4773   0.385   4.947   0.939 -0.1780  0.1648  0.2658
 1072SOL    HW1 4774   0.431   5.019   0.895  0.7245  0.1206  1.1190
 1072SOL    HW2 4775   0.442   4.871   0.925 -1.1084 -0.3860 -0.6019
 1072SOL     MW 4776   0.398   4.946   0.931 -0.1815  0.0886  0.2640
 1073SOL     OW 4777   5.077   2.706   1.194  0.1751  0.0083 -0.0360
 1073SOL    HW1 4778   5.020   2.736   1.124  1.0713 -0.5533 -1.0203
 1073SOL    HW2 4779   5.144   2.775   1.200  0.9907 -0.6995 -0.8154
 1073SOL     MW 4780   5.079   2.719   1.186  0.3943 -0.1542 -0.2618
 1074SOL     OW 4781   3.087   2.218   1.084  0.4396 -0.4624 -0.3428
 1074SOL    HW1 4782   3.119   2.155   1.148  0.8948  1.8192  1.7569
 1074SOL    HW2 4783   3.164   2.245   1.035  0.3884 -0.8423 -0.6390
 1074SOL     MW 4784   3.101   2.214   1.086  0.4913 -0.2189 -0.1119
 1075SOL     OW 4785   2.073   2.978   0.213 -0.6559 -0.4105 -0.3908
 1075SOL    HW1 4786   2.047   3.069   0.228  0.8908 -0.0924  0.4210
 1075SOL    HW2 4787   2.019   2.950   0.139 -1.5712  0.9728 -0.2701
 1075SOL     MW 4788   2.063   2.987   0.205 -0.5751 -0.1927 -0.2714
 1076SOL     OW 4789   2.141   4.459   1.936  0.0894 -0.3953 -0.3542
 1076SOL    HW1 4790   2.071   4.524   1.930 -0.5144 -1.0889 -1.0289
 1076SOL    HW2 4791   2.222   4.509   1.930 -0.3460  0.4002  0.2450
 1076SOL     MW 4792   2.142   4.473   1.935 -0.0436 -0.3822 -0.3639
 1077SOL     OW 4793   2.546   4.286   2.146  0.0095  0.4516 -0.0739
 1077SOL    HW1 4794   2.623   4.229   2.137 -0.4820 -0.2706  0.2735
 1077SOL    HW2 4795   2.579   4.373   2.125  1.2343  0.3583  1.3871
 1077SOL     MW 4796   2.560   4.290   2.142  0.1033  0.3472  0.1576
 1078SOL     OW 4797   4.916   2.037   0.889 -0.3633 -0.1111 -0.0559
 1078SOL    HW1 4798   4.998   2.037   0.938 -0.6128  0.0508  0.3659
 1078SOL    HW2 4799   4.850   2.007   0.952 -0.5837 -0.5163 -0.4696
 1078SOL     MW 4800   4.918   2.033   0.903 -0.4235 -0.1423 -0.0549
 1079SOL     OW 4801   5.001   0.839   0.862  0.5776 -0.1501 -0.0775
 1079SOL    HW1 4802   5.061   0.766   0.847 -0.0042 -1.0735  1.9273
 1079SOL    HW2 4803   5.001   0.851   0.957 -1.4560  0.6395 -0.1481
 1079SOL     MW 4804   5.009   0.831   0.872  0.2428 -0.1672  0.1701
 1080SOL     OW 4805   4.765   1.937   2.173  0.0124 -0.6390 -0.8474
 1080SOL    HW1 4806   4.700   1.879   2.133 -0.0371 -0.7919 -0.5457
 1080SOL    HW2 4807   4.789   1.893   2.254  1.5346 -1.2785 -1.6301
 1080SOL     MW 4808   4.760   1.924   2.178  0.2009 -0.7405 -0.9090
 1081SOL     OW 4809   1.523   1.210   3.000  0.9297 -0.7514  0.0101
 1081SOL    HW1 4810   1.520   1.160   2.918 -0.9177 -0.1396 -0.3106
 1081SOL    HW2 4811   1.556   1.297   2.974 -1.5973  0.1033 -0.4605
 1081SOL     MW 4812   1.527   1.215   2.986  0.3697 -0.5637 -0.0912
 1082SOL     OW 4813   2.693   2.506   1.979  0.9329  0.1192  0.1421
 1082SOL    HW1 4814   2.670   2.465   1.896 -1.9034  0.5549  0.6581
 1082SOL    HW2 4815   2.758   2.448   2.018 -1.4445 -2.8180 -0.1019
 1082SOL     MW 4816   2.699   2.494   1.973  0.2655 -0.2010  0.1769
 1083SOL     OW 4817   4.113   2.108   0.491 -0.0990  0.4781  0.2087
 1083SOL    HW1 4818   4.163   2.138   0.567 -0.3126 -0.2444  0.6324
 1083SOL    HW2 4819   4.180   2.086   0.426  0.1173  0.0860  0.5639
 1083SOL     MW 4820   4.128   2.109   0.492 -0.0987  0.3354  0.3084
 1084SOL     OW 4821   4.521   4.115   0.940  0.4247 -0.2033 -0.3915
 1084SOL    HW1 4822   4.528   4.202   0.902 -1.1790 -0.2106 -0.7373
 1084SOL    HW2 4823   4.453   4.072   0.888  0.4924 -1.3140  0.4265
 1084SOL     MW 4824   4.513   4.120   0.929  0.2281 -0.3464 -0.3310
 1085SOL     OW 4825   0.962   1.180   1.287 -0.0573 -0.3310  0.3683
 1085SOL    HW1 4826   0.925   1.216   1.368  1.7017  0.3648  0.8819
 1085SOL    HW2 4827   0.968   1.086   1.304 -0.8673 -0.3547  0.5563
 1085SOL     MW 4828   0.958   1.172   1.300  0.0642 -0.2450  0.4581
 1086SOL     OW 4829   0.190   1.352   0.599 -0.0792 -0.4078 -0.2316
 1086SOL    HW1 4830   0.254   1.365   0.529  0.3933 -2.1945 -0.1541
 1086SOL    HW2 4831   0.147   1.437   0.608  2.8571  1.0918  0.2898
 1086SOL     MW 4832   0.193   1.365   0.591  0.3572 -0.4445 -0.1549
 1087SOL     OW 4833   5.344   0.934   1.721 -0.3768  0.1364  0.2044
 1087SOL    HW1 4834   5.388   1.017   1.703  0.1495 -0.2806 -0.4507
 1087SOL    HW2 4835   5.267   0.934   1.664  0.6876 -0.6900 -1.2619
 1087SOL     MW 4836   5.340   0.945   1.712 -0.1732 -0.0228 -0.0672
 1088SOL     OW 4837   4.842   0.125   1.697 -0.2277  0.6225  0.5383
 1088SOL    HW1 4838   4.753   0.144   1.728 -1.2000 -2.6277 -0.0860
 1088SOL    HW2 4839   4.835   0.125   1.601 -0.2357 -2.3860  0.4947
 1088SOL     MW 4840   4.830   0.127   1.689 -0.3532 -0.1787  0.4528
 1089SOL     OW 4841   2.671   0.672   0.066 -0.0561  0.4014 -0.7832
 1089SOL    HW1 4842   2.682   0.577   0.061  0.9560  0.4897 -0.2593
 1089SOL    HW2 4843   2.654   0.689   0.159 -2.7619  0.4752 -1.2472
 1089SOL     MW 4844   2.670   0.662   0.078 -0.2729  0.4221 -0.7755
 1090SOL     OW 4845   4.902   1.577   0.119 -0.5769 -0.4630 -0.1273
 1090SOL    HW1 4846   4.911   1.658   0.170  3.7864 -0.3683 -0.8694
 1090SOL    HW2 4847   4.908   1.507   0.183  0.0541 -0.2796  0.0122
 1090SOL     MW 4848   4.904   1.579   0.134  0.0624 -0.4274 -0.2045
 1091SOL     OW 4849   3.732   0.812   4.645 -0.6357 -0.4404  0.8263
 1091SOL    HW1 4850   3.701   0.898   4.674 -0.8983 -0.1821 -0.2029
 1091SOL    HW2 4851   3.828   0.820   4.645 -0.6710 -0.0273  0.3650
 1091SOL     MW 4852   3.741   0.824   4.649 -0.6738 -0.3545  0.6355
 1092SOL     OW 4853   5.123   3.290   0.117 -0.1910 -0.2028  0.0925
 1092SOL    HW1 4854   5.113   3.240   0.198  0.7862  0.9486  0.9468
 1092SOL    HW2 4855   5.068   3.367   0.129 -0.4077 -0.2513 -0.5406
 1092SOL     MW 4856   5.114   3.293   0.129 -0.0936 -0.0616  0.1208
 1093SOL     OW 4857   3.083   3.216   4.885 -0.4733 -0.6841 -0.1731
 1093SOL    HW1 4858   3.139   3.285   4.850  2.3041 -2.3644  0.7500
 1093SOL    HW2 4859   3.065   3.159   4.810 -0.0330 -0.6995 -0.2725
 1093SOL     MW 4860   3.088   3.218   4.871 -0.0614 -0.9011 -0.0677
 1094SOL     OW 4861   2.083   5.179   5.283 -0.0025 -0.1943  0.0319
 1094SOL    HW1 4862   2.168   5.187   5.240  0.2778 -1.0481  0.4099
 1094SOL    HW2 4863   2.036   5.258   5.258  2.0068  1.8167  2.2419
 1094SOL     MW 4864   2.088   5.190   5.275  0.2906 -0.0462  0.3632
 1095SOL     OW 4865   4.039   0.251   1.251  0.7559  0.4446  0.1748
 1095SOL    HW1 4866   4.023   0.194   1.326  0.5793 -1.2120 -1.1064
 1095SOL    HW2 4867   3.959   0.301   1.241 -0.4670 -1.6542 -0.8872
 1095SOL     MW 4868   4.027   0.250   1.259  0.5767 -0.0361 -0.1251
 1096SOL     OW 4869   4.338   1.398   2.839  0.4021 -0.2668  0.2143
 1096SOL    HW1 4870   4.287   1.431   2.765  0.0762  1.0999  1.0293
 1096SOL    HW2 4871   4.272   1.365   2.900  0.6994 -2.0209 -0.3607
 1096SOL     MW 4872   4.323   1.398   2.837  0.3984 -0.3164  0.2450
 1097SOL     OW 4873   4.169   0.032   5.358 -0.0444 -0.5665  0.7263
 1097SOL    HW1 4874   4.165   0.095   5.286  1.5558  1.1159  2.0682
 1097SOL    HW2 4875   4.224  -0.039   5.325 -0.6909 -0.5969 -0.2930
 1097SOL     MW 4876   4.175   0.031   5.345  0.0777 -0.3550  0.7676
 1098SOL     OW 4877   2.897   4.256   2.338  0.3050 -0.9684  0.0291
 1098SOL    HW1 4878   2.982   4.212   2.325  1.3699  0.8496  0.6714
 1098SOL    HW2 4879   2.844   4.191   2.384  1.4533 -2.0140 -0.0776
 1098SOL     MW 4880   2.901   4.242   2.342  0.5883 -0.8696  0.0977
 1099SOL     OW 4881   4.036   1.545   4.455 -0.0342  0.1247  0.3493
 1099SOL    HW1 4882   4.121   1.507   4.429 -0.6097 -1.1104  0.2167
 1099SOL    HW2 4883   4.011   1.599   4.381  0.6487  0.5105  0.3943
 1099SOL     MW 4884   4.044   1.547   4.442 -0.0204  0.0160  0.3381
 1100SOL     OW 4885   2.924   3.266   0.304  0.1863 -0.0170 -0.0917
 1100SOL    HW1 4886   3.004   3.304   0.267 -0.6257  1.3035 -0.5710
 1100SOL    HW2 4887   2.863   3.263   0.230 -0.5137 -0.0928  0.4781
 1100SOL     MW 4888   2.926   3.271   0.290 -0.0073  0.1423 -0.0802
 1101SOL     OW 4889   4.013   3.031   2.836 -0.4599 -0.0414 -0.4458
 1101SOL    HW1 4890   4.088   3.035   2.777  0.1995 -3.4479  0.0745
 1101SOL    HW2 4891   4.040   3.079   2.914  1.1029 -0.9868 -0.3883
 1101SOL     MW 4892   4.026   3.038   2.838 -0.1755 -0.5985 -0.3718
 1102SOL     OW 4893   2.639   4.807   1.451 -0.1987  0.1575 -0.2936
 1102SOL    HW1 4894   2.685   4.754   1.517  0.0824 -2.3111 -2.4080
 1102SOL    HW2 4895   2.706   4.827   1.386 -1.3205 -0.6433 -1.7256
 1102SOL     MW 4896   2.654   4.803   1.451 -0.3063 -0.2610 -0.7476
 1103SOL     OW 4897   4.007   1.717   1.207  0.1396 -0.1406  0.0106
 1103SOL    HW1 4898   3.999   1.739   1.300 -0.3648 -1.1731  0.2173
 1103SOL    HW2 4899   4.101   1.712   1.192  0.2131 -0.4275  0.5711
 1103SOL     MW 4900   4.018   1.719   1.217  0.0844 -0.3095  0.1088
 1104SOL     OW 4901   4.864   3.078   0.411  0.5975 -0.1020 -0.3062
 1104SOL    HW1 4902   4.786   3.076   0.356 -0.4482 -0.4544  1.1934
 1104SOL    HW2 4903   4.836   3.045   0.496  2.0770  0.9459  0.6216
 1104SOL     MW 4904   4.851   3.074   0.415  0.6530 -0.0130  0.0046
 1105SOL     OW 4905   2.295   0.263   1.788  0.0204  0.1766  0.0481
 1105SOL    HW1 4906   2.210   0.285   1.828 -0.7653  1.0467 -2.0075
 1105SOL    HW2 4907   2.357   0.267   1.861 -1.4906  0.8350  1.3591
 1105SOL     MW 4908   2.292   0.267   1.803 -0.2736  0.3723 -0.0472
 1106SOL     OW 4909   0.512   3.620   4.528  0.2936 -0.1737  0.1665
 1106SOL    HW1 4910   0.543   3.708   4.502 -1.0723 -0.0334 -1.0447
 1106SOL    HW2 4911   0.538   3.564   4.455 -0.9246 -0.3382 -0.1434
 1106SOL     MW 4912   0.519   3.624   4.515 -0.0372 -0.1768 -0.0282
 1107SOL     OW 4913   1.855   1.756   0.383 -0.8699 -0.3134  0.2856
 1107SOL    HW1 4914   1.863   1.849   0.359 -2.2639 -0.4185 -0.6100
 1107SOL    HW2 4915   1.761   1.738   0.379 -0.4551 -2.2568 -1.3934
 1107SOL     MW 4916   1.844   1.766   0.380 -0.9953 -0.5756 -0.0440
 1108SOL     OW 4917   3.847   2.059   1.859 -0.6162 -0.0600  0.1832
 1108SOL    HW1 4918   3.803   1.984   1.899  1.2448  0.0883  2.6497
 1108SOL    HW2 4919   3.893   2.101   1.932  0.4960  1.9697 -1.6327
 1108SOL     MW 4920   3.847   2.055   1.873 -0.2356  0.2188  0.2665
 1109SOL     OW 4921   4.392   0.486   4.776  0.4958  0.0906 -0.0575
 1109SOL    HW1 4922   4.321   0.422   4.773  0.0007  0.5405  1.8242
 1109SOL    HW2 4923   4.351   0.569   4.750  0.1069  0.5412  1.9678
 1109SOL     MW 4924   4.377   0.489   4.772  0.3826  0.2058  0.4426
 1110SOL     OW 4925   3.956   4.999   3.994 -0.2903  0.6734 -0.3386
 1110SOL    HW1 4926   4.052   4.994   4.001 -0.4698 -0.4123  1.5782
 1110SOL    HW2 4927   3.941   5.071   3.933  1.7315  1.3498 -0.0900
 1110SOL     MW 4928   3.967   5.008   3.987 -0.0545  0.6210 -0.0614
 1111SOL     OW 4929   4.198   3.910   0.254  0.2527 -0.0278 -0.3723
 1111SOL    HW1 4930   4.215   3.824   0.293  0.1242 -0.1683 -0.6217
 1111SOL    HW2 4931   4.176   3.966   0.329 -1.0235 -0.5544 -0.3328
 1111SOL     MW 4932   4.197   3.906   0.269  0.0729 -0.1132 -0.3992
 1112SOL     OW 4933   3.440   3.328   2.826 -0.0538  0.1288  0.8662
 1112SOL    HW1 4934   3.455   3.233   2.825  0.1052  0.1290 -2.1343
 1112SOL    HW2 4935   3.527   3.366   2.813 -0.1667  0.6819  1.6990
 1112SOL     MW 4936   3.453   3.321   2.824 -0.0479  0.1996  0.5887
 1113SOL     OW 4937   0.254   3.379   0.530  0.0721  0.5625 -0.1751
 1113SOL    HW1 4938   0.174   3.328   0.546  0.7333 -0.3356  0.2957
 1113SOL    HW2 4939   0.304   3.370   0.611  1.0633  0.3675 -0.8095
 1113SOL     MW 4940   0.250   3.371   0.542  0.2836  0.4226 -0.1960
 1114SOL     OW 4941   1.702   2.011   5.307  0.2174  0.4028  0.0899
 1114SOL    HW1 4942   1.779   1.956   5.321 -0.2599 -0.2116  0.3643
 1114SOL    HW2 4943   1.723   2.094   5.350  1.5874  1.0117 -1.7098
 1114SOL     MW 4944   1.715   2.014   5.314  0.3317  0.4021 -0.1054
 1115SOL     OW 4945   5.170   1.264   4.402  0.4358  0.4185 -0.0819
 1115SOL    HW1 4946   5.243   1.254   4.462  0.7947  0.2101 -0.5501
 1115SOL    HW2 4947   5.106   1.318   4.450  0.7448  0.3097  0.4533
 1115SOL     MW 4948   5.171   1.270   4.416  0.5213  0.3779 -0.0733
 1116SOL     OW 4949   1.723   1.015   5.339  0.5726 -0.7961  0.2014
 1116SOL    HW1 4950   1.767   0.988   5.419 -0.0315  0.6920  1.0591
 1116SOL    HW2 4951   1.698   1.106   5.354  1.3763 -0.1556 -2.0983
 1116SOL     MW 4952   1.725   1.023   5.351  0.5981 -0.5236  0.0168
 1117SOL     OW 4953   1.184   3.875   3.206  0.0398  0.2394 -0.0396
 1117SOL    HW1 4954   1.224   3.811   3.266 -3.0529 -0.6901  1.0890
 1117SOL    HW2 4955   1.257   3.904   3.151  2.1674 -1.8157  1.5925
 1117SOL     MW 4956   1.199   3.870   3.207 -0.0837 -0.1426  0.3138
 1118SOL     OW 4957   1.648   5.335   4.640  0.2223  0.0598  0.2711
 1118SOL    HW1 4958   1.580   5.274   4.670 -0.2749  0.9573  0.9909
 1118SOL    HW2 4959   1.614   5.372   4.559 -1.7681  3.1026  2.3784
 1118SOL     MW 4960   1.635   5.332   4.634 -0.0961  0.5642  0.6330
 1119SOL     OW 4961   3.582   3.745   0.853  0.2916 -0.0042  0.0186
 1119SOL    HW1 4962   3.674   3.721   0.861  0.3393  0.8096  2.3206
 1119SOL    HW2 4963   3.579   3.808   0.781  1.5990  0.2789  0.2062
 1119SOL     MW 4964   3.593   3.750   0.845  0.4650  0.1362  0.3373
 1120SOL     OW 4965   2.594   0.149   1.052  0.3972 -0.0253  0.2167
 1120SOL    HW1 4966   2.557   0.148   0.963 -1.0739 -0.1020  0.8106
 1120SOL    HW2 4967   2.649   0.071   1.055  2.4496  1.2995 -1.4273
 1120SOL     MW 4968   2.596   0.138   1.041  0.4716  0.1345  0.0823
 1121SOL     OW 4969   1.150   0.061   0.990  0.6034  0.6359 -0.1204
 1121SOL    HW1 4970   1.129  -0.008   0.927  0.4067  0.5088  0.0809
 1121SOL    HW2 4971   1.069   0.071   1.041  1.0996  0.0187  0.7891
 1121SOL     MW 4972   1.137   0.054   0.988  0.6418  0.5407  0.0218
 1122SOL     OW 4973   0.676   1.183   1.335  0.1958 -0.7060 -0.5922
 1122SOL    HW1 4974   0.609   1.123   1.369  1.2035 -1.8947 -0.6712
 1122SOL    HW2 4975   0.727   1.209   1.412 -0.3794  0.2438 -0.5228
 1122SOL     MW 4976   0.674   1.179   1.349  0.2512 -0.7366 -0.5934
 1123SOL     OW 4977   3.320   2.268   0.977  0.6292  0.0756  0.2347
 1123SOL    HW1 4978   3.389   2.300   1.036 -0.5450 -1.5682  2.6184
 1123SOL    HW2 4979   3.311   2.336   0.911  2.1956  1.8764  1.8062
 1123SOL     MW 4980   3.328   2.281   0.976  0.6795  0.0957  0.7410
 1124SOL     OW 4981   3.409   2.034   1.909 -0.2052 -0.3610 -0.6952
 1124SOL    HW1 4982   3.485   1.998   1.864 -0.1772 -1.7457  0.4319
 1124SOL    HW2 4983   3.387   1.968   1.975 -1.3629  0.8003  0.0882
 1124SOL     MW 4984   3.416   2.021   1.912 -0.3498 -0.3896 -0.4507
 1125SOL     OW 4985   0.632   4.514   5.008  0.1207 -0.4056  0.3739
 1125SOL    HW1 4986   0.671   4.561   5.081  0.3664 -1.6939  1.0908
 1125SOL    HW2 4987   0.655   4.565   4.931 -2.5344  2.5618  1.4308
 1125SOL     MW 4988   0.640   4.526   5.008 -0.1878 -0.1907  0.6010
 1126SOL     OW 4989   3.005   4.797   2.876 -0.1931 -0.1059 -0.3913
 1126SOL    HW1 4990   3.011   4.738   2.800  0.4204 -1.2979  0.5653
 1126SOL    HW2 4991   3.040   4.745   2.949  2.4188  2.1955  0.0490
 1126SOL     MW 4992   3.010   4.782   2.876  0.2198  0.0361 -0.2125
 1127SOL     OW 4993   0.439   2.156   4.938  0.4689  0.3496 -0.0507
 1127SOL    HW1 4994   0.411   2.170   5.029  0.8151  0.2860  0.0660
 1127SOL    HW2 4995   0.521   2.205   4.931  0.3894  0.4365 -0.3591
 1127SOL     MW 4996   0.446   2.164   4.949  0.5030  0.3526 -0.0752
 1128SOL     OW 4997   0.866   1.671   3.329  0.0633 -0.3038 -0.3641
 1128SOL    HW1 4998   0.844   1.761   3.353  0.4138 -0.0809 -0.8520
 1128SOL    HW2 4999   0.942   1.680   3.271  1.3839 -1.0583  1.2286
 1128SOL     MW 5000   0.872   1.684   3.324  0.2772 -0.3718 -0.2227
 1129SOL     OW 5001   0.144   4.498   3.163 -0.1378  0.1643  0.0090
 1129SOL    HW1 5002   0.181   4.483   3.249 -0.4431  0.7400  0.2450
 1129SOL    HW2 5003   0.201   4.564   3.123  0.6057 -0.8586 -0.6283
 1129SOL     MW 5004   0.156   4.505   3.169 -0.0817  0.1071 -0.0424
 1130SOL     OW 5005   3.856   3.786   2.085 -0.1383 -0.0600 -0.1562
 1130SOL    HW1 5006   3.853   3.715   2.150  1.7091  0.7266  0.8461
 1130SOL    HW2 5007   3.775   3.834   2.098 -0.2109 -0.4639  0.9739
 1130SOL     MW 5008   3.845   3.783   2.095  0.0889 -0.0110  0.1168
 1131SOL     OW 5009   3.721   3.796   4.892 -0.0042 -0.3268  0.0838
 1131SOL    HW1 5010   3.776   3.815   4.968  0.8390 -0.0405 -0.5966
 1131SOL    HW2 5011   3.636   3.771   4.929  0.7311 -1.2610  1.1460
 1131SOL     MW 5012   3.717   3.795   4.906  0.1979 -0.4097  0.1327
 1132SOL     OW 5013   2.402   3.169   2.808  0.1520  0.2776  0.1322
 1132SOL    HW1 5014   2.444   3.238   2.859  1.1012 -1.6667  2.0719
 1132SOL    HW2 5015   2.470   3.137   2.750  0.2869 -0.3163  0.6082
 1132SOL     MW 5016   2.416   3.174   2.807  0.2908 -0.0473  0.4414
 1133SOL     OW 5017   4.531   3.768   0.288 -0.2372 -0.1617 -0.2509
 1133SOL    HW1 5018   4.492   3.728   0.211 -2.0191 -0.1175  0.6129
 1133SOL    HW2 5019   4.469   3.752   0.358  0.5453  1.3038  0.8077
 1133SOL     MW 5020   4.518   3.761   0.287 -0.3651  0.0316 -0.0048
 1134SOL     OW 5021   3.316   4.939   1.742  0.4230 -0.6418 -0.4493
 1134SOL    HW1 5022   3.310   4.867   1.679 -1.3581  0.0494 -1.1157
 1134SOL    HW2 5023   3.256   5.005   1.708  1.4619  0.8592  0.5542
 1134SOL     MW 5024   3.308   4.938   1.729  0.3280 -0.3611 -0.4061
 1135SOL     OW 5025   1.353   5.157   1.528 -0.4472  0.3272 -0.3209
 1135SOL    HW1 5026   1.400   5.235   1.499  1.8524 -1.4264 -1.4469
 1135SOL    HW2 5027   1.419   5.107   1.578 -2.2753 -0.2470  1.5975
 1135SOL     MW 5028   1.368   5.161   1.531 -0.3868  0.0292 -0.2195
 1136SOL     OW 5029   0.619   5.215   0.366 -0.5334  0.1429  0.0061
 1136SOL    HW1 5030   0.683   5.268   0.412  0.1541 -1.5743  1.0829
 1136SOL    HW2 5031   0.556   5.278   0.331  0.2285  1.6488  1.2930
 1136SOL     MW 5032   0.619   5.230   0.367 -0.3479  0.1158  0.3087
 1137SOL     OW 5033   4.503   0.603   0.897  0.0386 -0.2857  0.3045
 1137SOL    HW1 5034   4.595   0.592   0.922 -0.5467  0.9074  3.1461
 1137SOL    HW2 5035   4.462   0.645   0.972 -3.1644 -2.0332 -0.3651
 1137SOL     MW 5036   4.510   0.607   0.909 -0.4463 -0.3567  0.5825
 1138SOL     OW 5037   2.730   4.265   4.292 -1.0843  0.1142 -0.6105
 1138SOL    HW1 5038   2.669   4.206   4.338 -0.3751 -1.0213 -1.1173
 1138SOL    HW2 5039   2.739   4.340   4.351 -1.5376 -0.5417  0.3079
 1138SOL     MW 5040   2.723   4.267   4.305 -1.0515 -0.1151 -0.5578
 1139SOL     OW 5041   2.580   5.380   3.073 -0.4263  0.6400  0.1765
 1139SOL    HW1 5042   2.568   5.286   3.082  2.4686  0.1699 -0.5578
 1139SOL    HW2 5043   2.599   5.410   3.162  0.3640  0.2628  0.1372
 1139SOL     MW 5044   2.581   5.372   3.086  0.0454  0.5315  0.0774
 1140SOL     OW 5045   2.631   0.550   3.504  0.8688 -0.2172 -0.4987
 1140SOL    HW1 5046   2.565   0.619   3.498  0.2800 -0.8169 -1.0704
 1140SOL    HW2 5047   2.711   0.595   3.533  0.4863  0.6887 -0.8235
 1140SOL     MW 5048   2.633   0.565   3.507  0.7444 -0.1780 -0.6135
 1141SOL     OW 5049   3.258   2.258   5.355 -0.0064 -0.5746 -0.1683
 1141SOL    HW1 5050   3.319   2.320   5.316  1.2721 -1.1350  0.9086
 1141SOL    HW2 5051   3.308   2.216   5.425 -1.3785 -1.6194  0.2026
 1141SOL     MW 5052   3.272   2.261   5.359 -0.0184 -0.7801  0.0171
 1142SOL     OW 5053   1.264   1.826   0.585 -0.3319 -0.3889  0.8774
 1142SOL    HW1 5054   1.214   1.757   0.540 -1.2451  0.5633  0.4253
 1142SOL    HW2 5055   1.301   1.878   0.514 -1.1067  0.6412  1.2267
 1142SOL     MW 5056   1.262   1.824   0.570 -0.5480 -0.1352  0.8642
 1143SOL     OW 5057   1.967   0.854   2.225  0.1821  0.0021 -0.7448
 1143SOL    HW1 5058   2.051   0.896   2.208  1.1809 -1.6339  0.0381
 1143SOL    HW2 5059   1.989   0.764   2.248 -1.9025 -0.9845 -2.3593
 1143SOL     MW 5060   1.981   0.847   2.226  0.0431 -0.3336 -0.8513
 1144SOL     OW 5061   4.681   5.300   3.830  0.0393  0.3043 -0.6030
 1144SOL    HW1 5062   4.620   5.300   3.756  0.3993 -1.8053 -0.9474
 1144SOL    HW2 5063   4.626   5.319   3.906 -0.7600  0.0889 -1.1166
 1144SOL     MW 5064   4.666   5.302   3.831 -0.0170  0.0067 -0.7128
 1145SOL     OW 5065   1.497   3.669   3.809  0.0039  0.1601 -0.5057
 1145SOL    HW1 5066   1.444   3.632   3.880  0.2471  0.7254 -0.0335
 1145SOL    HW2 5067   1.436   3.677   3.735 -0.6124  0.9643  0.0867
 1145SOL     MW 5068   1.483   3.665   3.808 -0.0438  0.3354 -0.3694
 1146SOL     OW 5069   2.074   1.262   0.390  0.0445 -0.1142 -0.3231
 1146SOL    HW1 5070   2.106   1.183   0.434  3.4906  1.3269 -0.0493
 1146SOL    HW2 5071   2.150   1.294   0.342 -1.5353  2.6049 -1.0872
 1146SOL     MW 5072   2.088   1.256   0.390  0.2834  0.4184 -0.3859
 1147SOL     OW 5073   1.756   3.731   1.763 -0.3397  0.7628  0.4356
 1147SOL    HW1 5074   1.842   3.743   1.722  0.0018  2.1281  1.5423
 1147SOL    HW2 5075   1.770   3.661   1.827  0.3080  1.9628  1.6231
 1147SOL     MW 5076   1.769   3.723   1.766 -0.2131  1.0912  0.7293
 1148SOL     OW 5077   5.205   4.550   4.054 -0.6264 -0.1602  0.3627
 1148SOL    HW1 5078   5.237   4.531   4.142  1.6146  1.9667  0.0903
 1148SOL    HW2 5079   5.148   4.626   4.064 -1.1429 -0.5067  0.0979
 1148SOL     MW 5080   5.202   4.558   4.066 -0.4057  0.0677  0.2940
 1149SOL     OW 5081   2.054   5.006   3.345  0.9428 -0.2135  0.0977
 1149SOL    HW1 5082   1.959   5.001   3.353  0.8789  0.9029  0.1096
 1149SOL    HW2 5083   2.070   5.025   3.253  1.2169 -1.5797 -0.1553
 1149SOL     MW 5084   2.044   5.008   3.334  0.9697 -0.2454  0.0668
 1150SOL     OW 5085   3.378   2.531   4.357 -0.4673  0.5532  0.2896
 1150SOL    HW1 5086   3.314   2.508   4.290 -0.8935 -0.0583  0.8944
 1150SOL    HW2 5087   3.461   2.494   4.326 -1.0259 -1.3521  0.9693
 1150SOL     MW 5088   3.381   2.523   4.344 -0.5934  0.2310  0.4540
 1151SOL     OW 5089   1.580   1.770   5.043 -0.2515  0.6321  0.0397
 1151SOL    HW1 5090   1.560   1.725   5.125  0.5456 -3.4284 -1.8390
 1151SOL    HW2 5091   1.672   1.751   5.027 -0.6290  0.4977 -2.2428
 1151SOL     MW 5092   1.589   1.762   5.051 -0.1978  0.0951 -0.4930
 1152SOL     OW 5093   2.741   3.707   0.469 -0.2456 -0.2756  0.1288
 1152SOL    HW1 5094   2.664   3.718   0.413  0.1781  1.7288 -0.0971
 1152SOL    HW2 5095   2.705   3.707   0.558 -0.4253  2.2599  0.1202
 1152SOL     MW 5096   2.726   3.709   0.473 -0.2144  0.3056  0.0988
 1153SOL     OW 5097   0.631   3.157   2.878 -0.0660  0.5874 -0.0677
 1153SOL    HW1 5098   0.677   3.180   2.959  0.2907  1.0359 -0.3911
 1153SOL    HW2 5099   0.685   3.088   2.839  0.9381  1.8427 -0.9744
 1153SOL     MW 5100   0.644   3.151   2.883  0.1082  0.8055 -0.2251
 1154SOL     OW 5101   4.063   2.571   4.813 -0.1380  0.0790  0.5254
 1154SOL    HW1 5102   4.022   2.516   4.880  0.7716 -1.8029 -0.4212
 1154SOL    HW2 5103   4.047   2.661   4.842 -3.0407 -0.6492  1.2589
 1154SOL     MW 5104   4.056   2.575   4.825 -0.3931 -0.2552  0.4981
 1155SOL     OW 5105   3.277   2.590   2.537  0.9122  0.0037  0.0480
 1155SOL    HW1 5106   3.241   2.678   2.529  1.6792  0.3213  0.0105
 1155SOL    HW2 5107   3.275   2.555   2.448 -0.5548 -0.4835  0.2715
 1155SOL     MW 5108   3.272   2.597   2.525  0.8226 -0.0180  0.0718
 1156SOL     OW 5109   4.833   0.688   2.893  0.3296 -0.0086  0.5396
 1156SOL    HW1 5110   4.880   0.665   2.813 -0.0151 -2.0871  0.9007
 1156SOL    HW2 5111   4.899   0.730   2.948  0.9836 -0.0845 -0.1722
 1156SOL     MW 5112   4.847   0.691   2.890  0.3692 -0.2844  0.4947
 1157SOL     OW 5113   2.393   2.753   4.336  0.1559 -0.1190 -0.3070
 1157SOL    HW1 5114   2.404   2.665   4.299 -1.9673 -0.6452  0.2265
 1157SOL    HW2 5115   2.445   2.751   4.417  0.0371 -0.9166 -0.2463
 1157SOL     MW 5116   2.401   2.741   4.342 -0.1311 -0.2884 -0.2309
 1158SOL     OW 5117   2.193   2.592   1.344  0.3473  0.2592  0.6672
 1158SOL    HW1 5118   2.131   2.538   1.296  0.5329  2.0446 -1.6287
 1158SOL    HW2 5119   2.170   2.578   1.436 -1.2686 -1.6848  0.0058
 1158SOL     MW 5120   2.182   2.583   1.350  0.1642  0.2389  0.2886
 1159SOL     OW 5121   1.984   3.639   3.240 -0.4236 -0.4410  0.5173
 1159SOL    HW1 5122   2.070   3.673   3.214 -0.0494 -2.1285 -0.5379
 1159SOL    HW2 5123   2.004   3.570   3.304 -1.0418 -0.2378  0.9304
 1159SOL     MW 5124   1.997   3.634   3.245 -0.4549 -0.6310  0.4351
 1160SOL     OW 5125   2.491   1.668   3.565 -0.0599 -0.2130 -0.2635
 1160SOL    HW1 5126   2.425   1.675   3.497 -1.3958 -3.9899  0.5373
 1160SOL    HW2 5127   2.459   1.725   3.635 -0.6838  0.6402 -1.2242
 1160SOL     MW 5128   2.479   1.676   3.566 -0.3108 -0.5873 -0.2840
 1161SOL     OW 5129   2.354   0.372   3.912 -0.1232  0.0124 -0.0146
 1161SOL    HW1 5130   2.343   0.431   3.837 -0.9575 -0.6947 -0.4545
 1161SOL    HW2 5131   2.435   0.402   3.954  0.0042  0.8259 -0.8162
 1161SOL     MW 5132   2.363   0.384   3.908 -0.2137  0.0260 -0.1735
 1162SOL     OW 5133   0.282   1.966   2.927  0.4384 -0.9189 -0.6278
 1162SOL    HW1 5134   0.312   2.042   2.877  0.0121 -1.5186 -1.7987
 1162SOL    HW2 5135   0.197   1.993   2.961 -0.1342 -1.2064 -1.8176
 1162SOL     MW 5136   0.275   1.979   2.925  0.3106 -1.0325 -0.9300
 1163SOL     OW 5137   2.981   1.758   4.537  0.5374  0.4185 -0.6166
 1163SOL    HW1 5138   3.023   1.760   4.622 -0.5534  0.4328 -0.0608
 1163SOL    HW2 5139   3.053   1.760   4.474  1.3180  2.4234  0.2707
 1163SOL     MW 5140   2.995   1.759   4.540  0.4977  0.6770 -0.4319
 1164SOL     OW 5141   0.552   4.066   0.622  0.0164 -0.4331 -0.3180
 1164SOL    HW1 5142   0.564   4.143   0.566  0.5963  0.1784  0.6248
 1164SOL    HW2 5143   0.626   4.009   0.600  0.5556  0.0514  0.2014
 1164SOL     MW 5144   0.563   4.068   0.612  0.1596 -0.2928 -0.1308
 1165SOL     OW 5145   0.602   0.060   5.079  0.3895 -0.1653 -0.2339
 1165SOL    HW1 5146   0.519   0.039   5.122  0.0877 -1.3006 -1.3117
 1165SOL    HW2 5147   0.634   0.138   5.124 -1.3253  0.3619  0.1140
 1165SOL     MW 5148   0.596   0.067   5.090  0.1314 -0.2431 -0.3274
 1166SOL     OW 5149   5.063   4.586   3.391  0.4710  0.0730 -0.4426
 1166SOL    HW1 5150   5.037   4.634   3.469 -1.4414  1.2040 -1.7037
 1166SOL    HW2 5151   5.080   4.654   3.326 -1.3235 -0.8812 -1.9775
 1166SOL     MW 5152   5.062   4.601   3.392 -0.0036  0.0956 -0.8005
 1167SOL     OW 5153   4.020   4.522   5.194 -0.6452  0.0374  0.2544
 1167SOL    HW1 5154   3.952   4.482   5.249 -1.3802  0.1060 -0.5909
 1167SOL    HW2 5155   3.979   4.530   5.108  0.9327 -1.2209 -0.6342
 1167SOL     MW 5156   4.006   4.518   5.190 -0.5373 -0.1149  0.0325
 1168SOL     OW 5157   3.394   1.666   1.925  0.2833  1.0324  0.1781
 1168SOL    HW1 5158   3.340   1.621   1.859  2.2410  0.0193 -0.7971
 1168SOL    HW2 5159   3.385   1.613   2.004 -0.6504  1.2399  0.2165
 1168SOL     MW 5160   3.386   1.653   1.926  0.4144  0.9293  0.0582
 1169SOL     OW 5161   5.140   2.566   0.118  0.3577 -0.5316  0.1747
 1169SOL    HW1 5162   5.085   2.487   0.114  0.1171 -0.4164  0.9712
 1169SOL    HW2 5163   5.229   2.533   0.112  0.2617 -0.8761  0.5924
 1169SOL     MW 5164   5.144   2.551   0.117  0.3146 -0.5609  0.3302
 1170SOL     OW 5165   3.689   3.558   1.676 -0.0869 -0.2943  0.0434
 1170SOL    HW1 5166   3.684   3.518   1.589  0.2928  0.4864 -0.3454
 1170SOL    HW2 5167   3.662   3.648   1.662 -1.6152 -0.5936  1.0482
 1170SOL     MW 5168   3.685   3.564   1.663 -0.2339 -0.2327  0.1223
 1171SOL     OW 5169   1.500   3.799   0.776  0.4655 -0.0116  0.2453
 1171SOL    HW1 5170   1.508   3.765   0.687 -0.4764 -0.2242  0.2353
 1171SOL    HW2 5171   1.435   3.742   0.817  0.4851  0.4324  0.8992
 1171SOL     MW 5172   1.493   3.787   0.770  0.3475  0.0180  0.3278
 1172SOL     OW 5173   4.371   2.591   2.567 -0.3552  0.4524  0.2867
 1172SOL    HW1 5174   4.301   2.652   2.544 -0.5607  0.2635  0.4145
 1172SOL    HW2 5175   4.374   2.592   2.662 -0.7354 -0.1687  0.3046
 1172SOL     MW 5176   4.363   2.599   2.576 -0.4302  0.3487  0.3054
 1173SOL     OW 5177   5.213   4.974   1.083 -0.3828  0.1345  0.3323
 1173SOL    HW1 5178   5.302   4.995   1.054  0.1672 -1.8203  0.5136
 1173SOL    HW2 5179   5.159   5.045   1.048  0.9150  0.1579 -1.7334
 1173SOL     MW 5180   5.217   4.986   1.075 -0.1463 -0.1128  0.0911
 1174SOL     OW 5181   5.372   2.606   5.270 -0.1791 -0.3319  0.7259
 1174SOL    HW1 5182   5.399   2.591   5.360  0.0333  0.5868  0.8289
 1174SOL    HW2 5183   5.405   2.694   5.249 -2.4652  0.5509  0.6339
 1174SOL     MW 5184   5.379   2.616   5.279 -0.4445 -0.1013  0.7273
 1175SOL     OW 5185   4.366   1.230   0.221  0.1337  0.1470 -0.6406
 1175SOL    HW1 5186   4.350   1.197   0.309 -2.5631  0.2882 -1.0044
 1175SOL    HW2 5187   4.402   1.155   0.174 -1.3440 -0.8939 -0.1814
 1175SOL     MW 5188   4.368   1.216   0.226 -0.4007  0.0319 -0.6284
 1176SOL     OW 5189   4.564   4.116   3.425 -0.4903 -1.4207 -0.7333
 1176SOL    HW1 5190   4.528   4.037   3.465 -0.0136 -1.1104  0.3485
 1176SOL    HW2 5191   4.552   4.104   3.331 -0.2722 -2.8485 -0.5876
 1176SOL     MW 5192   4.558   4.105   3.418 -0.4014 -1.5638 -0.5762
 1177SOL     OW 5193   0.002   3.656   5.280  0.0152  0.0351 -0.4077
 1177SOL    HW1 5194   0.010   3.561   5.275  2.4749  0.2276 -0.6914
 1177SOL    HW2 5195   0.056   3.689   5.208 -0.0894  1.6721  0.2361
 1177SOL     MW 5196   0.010   3.648   5.270  0.3167  0.2693 -0.3616
 1178SOL     OW 5197   1.414   5.018   4.020 -0.3592  0.5648  0.1966
 1178SOL    HW1 5198   1.420   5.021   3.924  1.7448  0.1935  0.3160
 1178SOL    HW2 5199   1.327   4.980   4.037 -0.5654  0.2134 -1.5555
 1178SOL     MW 5200   1.403   5.014   4.010 -0.1163  0.4723 -0.0124
 1179SOL     OW 5201   2.814   4.719   0.080  0.7280  0.1111 -0.8604
 1179SOL    HW1 5202   2.831   4.651   0.014  0.3593  1.2156 -2.1026
 1179SOL    HW2 5203   2.721   4.740   0.070  0.6472  0.2229  0.0805
 1179SOL     MW 5204   2.804   4.713   0.070  0.6704  0.2668 -0.8990
 1180SOL     OW 5205   2.505   3.457   2.274  0.4908 -0.2745 -0.2031
 1180SOL    HW1 5206   2.431   3.484   2.219 -0.5094  0.2486  1.3871
 1180SOL    HW2 5207   2.465   3.425   2.354  1.7953 -3.4784 -0.7464
 1180SOL     MW 5208   2.490   3.456   2.277  0.5298 -0.6177 -0.0691
 1181SOL     OW 5209   3.739   4.167   2.186 -0.3290  0.0459 -0.6773
 1181SOL    HW1 5210   3.698   4.080   2.189 -1.8842  0.7459 -0.9582
 1181SOL    HW2 5211   3.782   4.170   2.101 -0.5232 -0.3450 -0.7929
 1181SOL     MW 5212   3.739   4.156   2.175 -0.5529  0.0855 -0.7281
 1182SOL     OW 5213   0.831   1.391   1.789 -0.0397  0.4574 -0.5000
 1182SOL    HW1 5214   0.738   1.406   1.775 -0.4021 -0.8987  0.3606
 1182SOL    HW2 5215   0.871   1.478   1.782 -1.5273  1.2394  0.4892
 1182SOL     MW 5216   0.825   1.404   1.786 -0.2765  0.3839 -0.2632
 1183SOL     OW 5217   4.865   3.193   2.417  0.5859  0.9178  0.4027
 1183SOL    HW1 5218   4.838   3.272   2.464 -1.3254 -1.3329  3.2530
 1183SOL    HW2 5219   4.941   3.162   2.465  0.9998  0.7342 -0.3785
 1183SOL     MW 5220   4.871   3.199   2.429  0.3942  0.6062  0.6676
 1184SOL     OW 5221   5.090   3.916   3.264  0.2296 -0.2297  0.5631
 1184SOL    HW1 5222   5.180   3.930   3.294  0.4252 -0.6997  0.1920
 1184SOL    HW2 5223   5.098   3.911   3.169 -0.1433 -0.6595  0.5600
 1184SOL     MW 5224   5.103   3.917   3.256  0.2069 -0.3449  0.5152
 1185SOL     OW 5225   5.199   2.106   4.977 -0.5696  0.0893 -0.5436
 1185SOL    HW1 5226   5.125   2.159   4.948  0.1651  1.1577 -0.4864
 1185SOL    HW2 5227   5.276   2.151   4.943  0.3139  1.2829  2.7876
 1185SOL     MW 5228   5.200   2.119   4.969 -0.3624  0.3788 -0.1098
 1186SOL     OW 5229   1.732   3.253   4.858  0.0647  0.3681  0.1822
 1186SOL    HW1 5230   1.673   3.315   4.816  1.8451  1.0210 -1.4348
 1186SOL    HW2 5231   1.813   3.302   4.872  0.4617 -0.6834  1.7875
 1186SOL     MW 5232   1.735   3.267   4.854  0.3434  0.3171  0.1807
 1187SOL     OW 5233   3.329   2.112   5.004 -0.8045  0.0684 -0.1420
 1187SOL    HW1 5234   3.381   2.077   5.076 -0.4552  3.0658  1.1279
 1187SOL    HW2 5235   3.306   2.035   4.952  2.5225 -1.6426  0.7927
 1187SOL     MW 5236   3.333   2.097   5.007 -0.3339  0.2331  0.1402
 1188SOL     OW 5237   3.497   3.823   3.346  0.0780  0.1781  0.1900
 1188SOL    HW1 5238   3.556   3.839   3.272 -0.8846  2.5228 -0.1112
 1188SOL    HW2 5239   3.537   3.870   3.419 -0.5009  0.2992  0.4315
 1188SOL     MW 5240   3.510   3.831   3.346 -0.1193  0.4938  0.1824
 1189SOL     OW 5241   2.682   4.900   4.751 -0.6565  0.8530 -0.6305
 1189SOL    HW1 5242   2.597   4.860   4.730  0.0398 -0.3241 -1.2652
 1189SOL    HW2 5243   2.738   4.876   4.677  1.0044 -0.7465  1.1205
 1189SOL     MW 5244   2.678   4.892   4.739 -0.3547  0.4976 -0.4876
 1190SOL     OW 5245   1.632   3.916   4.753  0.4416  0.2603 -0.4591
 1190SOL    HW1 5246   1.679   3.989   4.714  0.5898  0.5347  0.2335
 1190SOL    HW2 5247   1.540   3.932   4.729  0.5329  0.4100 -0.7163
 1190SOL     MW 5248   1.626   3.927   4.745  0.4723  0.3146 -0.4034
 1191SOL     OW 5249   3.671   3.038   5.150 -0.0468  0.1455 -0.1723
 1191SOL    HW1 5250   3.679   3.105   5.218 -1.4382  0.2339 -0.0966
 1191SOL    HW2 5251   3.578   3.018   5.146  0.1396 -0.5255 -1.4269
 1191SOL     MW 5252   3.660   3.044   5.158 -0.2010  0.0709 -0.3232
 1192SOL     OW 5253   2.089   2.891   0.672 -0.1149 -0.2584  0.1929
 1192SOL    HW1 5254   2.074   2.927   0.759 -0.5657 -0.5158  0.2234
 1192SOL    HW2 5255   2.184   2.878   0.667 -0.0942 -0.2865  0.6637
 1192SOL     MW 5256   2.099   2.894   0.683 -0.1699 -0.2949  0.2570
 1193SOL     OW 5257   4.904   5.023   0.270 -0.3595  0.3347 -0.1288
 1193SOL    HW1 5258   4.935   5.051   0.183 -0.5385 -0.6049 -0.4983
 1193SOL    HW2 5259   4.837   4.957   0.251  0.8126 -1.1295  0.7660
 1193SOL     MW 5260   4.899   5.018   0.256 -0.2324  0.0269 -0.0615
 1194SOL     OW 5261   0.276   1.314   0.846 -0.0557 -0.1264  0.1658
 1194SOL    HW1 5262   0.220   1.309   0.769  0.3918  2.0076 -0.3473
 1194SOL    HW2 5263   0.365   1.322   0.810  0.2963 -0.6231  0.9220
 1194SOL     MW 5264   0.280   1.314   0.832  0.0466  0.0832  0.1970
 1195SOL     OW 5265   2.752   4.032   1.489  0.0158 -0.5005 -0.2175
 1195SOL    HW1 5266   2.782   4.027   1.580  0.0364 -0.3956 -0.2176
 1195SOL    HW2 5267   2.832   4.029   1.437 -0.1035 -2.2363 -0.3028
 1195SOL     MW 5268   2.766   4.031   1.494  0.0031 -0.7093 -0.2284
 1196SOL     OW 5269   1.859   3.433   2.498  0.3436 -0.2641  0.6110
 1196SOL    HW1 5270   1.775   3.446   2.540 -2.0845  0.5524 -4.1406
 1196SOL    HW2 5271   1.909   3.512   2.517 -1.6576  1.2102 -0.1480
 1196SOL     MW 5272   1.855   3.445   2.506 -0.2234  0.0291 -0.0944
 1197SOL     OW 5273   1.421   3.982   2.538 -1.5039  0.3588  0.5547
 1197SOL    HW1 5274   1.389   3.998   2.626 -1.0492  0.5163  0.6951
 1197SOL    HW2 5275   1.516   3.992   2.545 -1.4808  0.5607  0.0114
 1197SOL     MW 5276   1.429   3.986   2.550 -1.4427  0.4048  0.5031
 1198SOL     OW 5277   2.851   1.171   0.555 -0.6157 -0.1120 -0.3413
 1198SOL    HW1 5278   2.915   1.175   0.484  0.0884  0.6290  0.3255
 1198SOL    HW2 5279   2.776   1.126   0.517  0.2633 -0.8971 -1.1534
 1198SOL     MW 5280   2.849   1.166   0.541 -0.4130 -0.1176 -0.3599
 1199SOL     OW 5281   1.374   2.871   2.259  0.2145 -0.0929 -0.1204
 1199SOL    HW1 5282   1.312   2.880   2.187 -0.9097 -2.6623  0.4915
 1199SOL    HW2 5283   1.459   2.863   2.217 -0.2593 -0.0439 -1.0883
 1199SOL     MW 5284   1.377   2.871   2.245  0.0099 -0.4155 -0.1660
 1200SOL     OW 5285   3.876   1.733   5.262 -0.3372 -0.0603 -0.2233
 1200SOL    HW1 5286   3.932   1.657   5.249 -1.3343 -0.8256 -0.1129
 1200SOL    HW2 5287   3.834   1.747   5.177  0.7086  1.0822 -0.5702
 1200SOL     MW 5288   3.878   1.725   5.249 -0.3310 -0.0120 -0.2536
 1201SOL     OW 5289   2.191   2.663   0.305  0.0147 -0.3071  0.5549
 1201SOL    HW1 5290   2.184   2.747   0.260 -0.2210 -1.7410 -2.1952
 1201SOL    HW2 5291   2.280   2.661   0.340 -0.0015  1.0762  0.7121
 1201SOL     MW 5292   2.201   2.674   0.304 -0.0175 -0.3136  0.2230
 1202SOL     OW 5293   3.615   3.433   1.421 -0.5961  0.0070 -0.1806
 1202SOL    HW1 5294   3.576   3.362   1.471 -1.3710 -0.1012 -0.9352
 1202SOL    HW2 5295   3.598   3.410   1.329  1.3671 -0.1281 -0.5351
 1202SOL     MW 5296   3.608   3.421   1.415 -0.4440 -0.0242 -0.3226
 1203SOL     OW 5297   4.816   2.464   2.502 -0.4490  0.4890 -0.7456
 1203SOL    HW1 5298   4.859   2.379   2.511 -2.5687 -0.4617  1.1756
 1203SOL    HW2 5299   4.831   2.507   2.587 -1.0002  1.2260 -1.0168
 1203SOL     MW 5300   4.823   2.459   2.514 -0.7909  0.4617 -0.5344
 1204SOL     OW 5301   5.358   4.643   4.748  0.3665 -0.4013 -0.2160
 1204SOL    HW1 5302   5.293   4.680   4.808 -0.9222  0.2519 -1.9759
 1204SOL    HW2 5303   5.440   4.646   4.798 -1.0732 -2.1240  2.4024
 1204SOL     MW 5304   5.360   4.648   4.762  0.0172 -0.5382 -0.1061
 1205SOL     OW 5305   2.632   4.959   0.633  0.1369  0.5400 -0.1046
 1205SOL    HW1 5306   2.638   4.915   0.717  1.3305 -0.1701 -0.5513
 1205SOL    HW2 5307   2.650   4.891   0.568 -0.9991  1.0278 -0.9491
 1205SOL     MW 5308   2.635   4.945   0.635  0.1443  0.5116 -0.2699
 1206SOL     OW 5309   4.908   2.232   0.374 -0.5530  0.2846  0.0896
 1206SOL    HW1 5310   5.002   2.234   0.361 -0.7362  1.5067 -1.1771
 1206SOL    HW2 5311   4.890   2.147   0.413  1.1685  0.3733  1.0912
 1206SOL     MW 5312   4.918   2.222   0.377 -0.3561  0.4524  0.0556
 1207SOL     OW 5313   1.828   5.368   2.491  0.6823  0.4826  0.0966
 1207SOL    HW1 5314   1.887   5.327   2.555  0.3428  0.2697  0.2797
 1207SOL    HW2 5315   1.749   5.314   2.495  0.6302  0.5195 -0.4470
 1207SOL     MW 5316   1.826   5.356   2.500  0.6322  0.4601  0.0505
 1208SOL     OW 5317   4.201   2.348   3.871  0.9112 -0.0352 -0.0024
 1208SOL    HW1 5318   4.149   2.424   3.896 -1.3037 -0.8059 -2.0633
 1208SOL    HW2 5319   4.289   2.383   3.856  0.2899  1.8350  0.6216
 1208SOL     MW 5320   4.206   2.362   3.872  0.5481  0.1055 -0.1863
 1209SOL     OW 5321   4.491   5.324   3.650  0.0519 -0.5325 -0.3130
 1209SOL    HW1 5322   4.483   5.416   3.626 -2.3135 -0.8419 -0.7606
 1209SOL    HW2 5323   4.536   5.284   3.576  0.7766  0.1725 -0.2680
 1209SOL     MW 5324   4.496   5.331   3.637 -0.1582 -0.4819 -0.3645
 1210SOL     OW 5325   1.360   1.805   0.113  0.3006  0.4012  0.4307
 1210SOL    HW1 5326   1.449   1.840   0.115  0.5705 -0.1766 -0.6155
 1210SOL    HW2 5327   1.309   1.871   0.066  0.3771  0.3227  0.2347
 1210SOL     MW 5328   1.365   1.818   0.107  0.3450  0.3172  0.2717
 1211SOL     OW 5329   0.399   0.656   2.336  0.4920 -0.0188  0.1643
 1211SOL    HW1 5330   0.368   0.730   2.283  1.0918 -0.4560 -0.7918
 1211SOL    HW2 5331   0.395   0.581   2.278  1.1949 -0.4985  0.7272
 1211SOL     MW 5332   0.394   0.656   2.322  0.6588 -0.1362  0.1140
 1212SOL     OW 5333   4.489   1.285   1.642  0.3061 -0.4269  0.1626
 1212SOL    HW1 5334   4.553   1.261   1.574 -1.2473 -1.4220 -0.9787
 1212SOL    HW2 5335   4.405   1.281   1.598 -0.6682 -0.3430  1.9795
 1212SOL     MW 5336   4.487   1.281   1.628 -0.0175 -0.5436  0.2491
 1213SOL     OW 5337   3.505   1.662   5.008  0.3319 -0.2691 -0.0179
 1213SOL    HW1 5338   3.509   1.583   4.954  0.7712  0.1806 -0.6523
 1213SOL    HW2 5339   3.432   1.711   4.972 -0.5888 -0.8529  1.0306
 1213SOL     MW 5340   3.496   1.658   4.997  0.2703 -0.2863  0.0351
 1214SOL     OW 5341   0.758   1.438   3.449 -0.3422  0.0955  0.4772
 1214SOL    HW1 5342   0.732   1.398   3.366 -0.3224  0.1250  0.4565
 1214SOL    HW2 5343   0.772   1.530   3.428  3.3766 -0.5695 -0.3285
 1214SOL     MW 5344   0.757   1.445   3.436  0.1364  0.0142  0.3714
 1215SOL     OW 5345   4.467   4.481   2.953  0.1828 -0.2929 -0.0001
 1215SOL    HW1 5346   4.443   4.547   3.018 -1.2467 -1.2414  0.4654
 1215SOL    HW2 5347   4.543   4.436   2.990  1.2455  1.1665 -0.3846
 1215SOL     MW 5348   4.474   4.483   2.966  0.1358 -0.2275  0.0102
 1216SOL     OW 5349   4.530   0.597   2.107 -0.0893 -0.3640 -0.0586
 1216SOL    HW1 5350   4.533   0.596   2.011  0.1672  0.0030 -0.0561
 1216SOL    HW2 5351   4.437   0.604   2.128 -0.0347  1.4825 -0.3125
 1216SOL     MW 5352   4.519   0.598   2.097 -0.0495 -0.0806 -0.0908
 1217SOL     OW 5353   0.944   1.754   0.995  0.1098 -1.0341 -0.1469
 1217SOL    HW1 5354   0.872   1.812   0.967  0.7275 -1.4269 -2.6110
 1217SOL    HW2 5355   1.023   1.807   0.983  0.3964 -1.2366  0.8234
 1217SOL     MW 5356   0.945   1.768   0.990  0.2256 -1.1103 -0.3381
 1218SOL     OW 5357   5.359   4.030   0.868 -0.0771 -0.1224 -0.1045
 1218SOL    HW1 5358   5.274   4.067   0.846  0.1647  0.0829 -0.6956
 1218SOL    HW2 5359   5.343   3.937   0.879 -0.3872 -0.0757 -0.1529
 1218SOL     MW 5360   5.346   4.023   0.867 -0.0858 -0.0902 -0.1864
 1219SOL     OW 5361   0.547   3.494   5.160 -0.3423  0.4349  0.1941
 1219SOL    HW1 5362   0.475   3.483   5.222  0.1024 -0.1464  0.6123
 1219SOL    HW2 5363   0.620   3.445   5.198 -0.5156 -1.2568 -1.5437
 1219SOL     MW 5364   0.547   3.486   5.173 -0.3075  0.1439  0.0252
 1220SOL     OW 5365   4.064   3.948   2.053  0.2257  0.3960  0.1655
 1220SOL    HW1 5366   3.976   3.915   2.073  1.0252 -1.3636  0.8630
 1220SOL    HW2 5367   4.064   4.038   2.085 -1.4614  0.5489 -0.2361
 1220SOL     MW 5368   4.053   3.956   2.060  0.1121  0.1903  0.2034
 1221SOL     OW 5369   2.694   4.027   0.840 -0.3009  0.4102  0.6180
 1221SOL    HW1 5370   2.623   4.087   0.817 -0.3845  0.2544  0.4701
 1221SOL    HW2 5371   2.771   4.063   0.796 -0.0682  1.1600  1.6213
 1221SOL     MW 5372   2.695   4.039   0.832 -0.2818  0.4862  0.7275
 1222SOL     OW 5373   5.025   2.833   2.288 -0.0519  0.6323 -0.6489
 1222SOL    HW1 5374   5.081   2.841   2.211 -0.8073 -0.7800 -1.3572
 1222SOL    HW2 5375   4.936   2.843   2.254 -0.3402  0.9294  0.1815
 1222SOL     MW 5376   5.020   2.836   2.274 -0.1855  0.4895 -0.6333
 1223SOL     OW 5377   2.187   4.409   2.763  0.1070  0.1208  0.1893
 1223SOL    HW1 5378   2.234   4.347   2.707 -1.2090 -0.0558 -0.7323
 1223SOL    HW2 5379   2.247   4.426   2.836  0.8424 -1.5282 -0.0200
 1223SOL     MW 5380   2.201   4.403   2.765  0.0327 -0.1129  0.0445
 1224SOL     OW 5381   1.782   5.371   0.592  0.3197 -0.2074 -0.6400
 1224SOL    HW1 5382   1.772   5.282   0.559 -1.4776  1.0447 -3.6840
 1224SOL    HW2 5383   1.819   5.420   0.519  0.2299  1.7665  0.6031
 1224SOL     MW 5384   1.785   5.366   0.579  0.0782  0.2056 -0.8705
 1225SOL     OW 5385   5.115   3.691   0.616 -0.2933  0.1306 -0.1320
 1225SOL    HW1 5386   5.161   3.731   0.542 -1.3604  0.5508 -0.5700
 1225SOL    HW2 5387   5.131   3.597   0.605  1.8219  0.3826  0.6383
 1225SOL     MW 5388   5.123   3.684   0.605 -0.1591  0.2167 -0.0894
 1226SOL     OW 5389   3.448   4.032   4.331  0.0190 -0.2648  0.2593
 1226SOL    HW1 5390   3.421   3.997   4.416 -2.5800  0.7700 -0.0789
 1226SOL    HW2 5391   3.526   4.085   4.350  0.8761 -1.9621  1.5932
 1226SOL     MW 5392   3.454   4.035   4.345 -0.2040 -0.3496  0.3868
 1227SOL     OW 5393   5.029   1.817   3.095 -0.6557  0.0297  0.2289
 1227SOL    HW1 5394   5.068   1.820   3.182  0.7866 -0.7431 -0.3769
 1227SOL    HW2 5395   5.006   1.908   3.077 -2.3718 -0.0134  2.0182
 1227SOL     MW 5396   5.031   1.829   3.104 -0.6907 -0.0747  0.3804
 1228SOL     OW 5397   5.302   3.956   4.943 -0.1061 -0.2905 -0.1631
 1228SOL    HW1 5398   5.335   3.980   5.030 -0.9036  0.6038 -0.0926
 1228SOL    HW2 5399   5.368   3.898   4.907  0.0352 -0.9956  1.2139
 1228SOL     MW 5400   5.314   3.952   4.950 -0.1901 -0.2663  0.0222
 1229SOL     OW 5401   4.778   4.414   2.164 -0.4887  0.9249 -0.3744
 1229SOL    HW1 5402   4.683   4.409   2.177 -0.4533  1.0371 -0.0541
 1229SOL    HW2 5403   4.794   4.364   2.085 -0.7849  0.6819 -0.2823
 1229SOL     MW 5404   4.768   4.407   2.156 -0.5221  0.9082 -0.3216
 1230SOL     OW 5405   2.961   3.887   0.487  0.2412  0.8014  0.1611
 1230SOL    HW1 5406   2.969   3.900   0.393  0.4911  0.6557  0.1610
 1230SOL    HW2 5407   2.922   3.800   0.496  1.2841  0.3342  0.2108
 1230SOL     MW 5408   2.957   3.877   0.476  0.4067  0.7229  0.1674
 1231SOL     OW 5409   4.728   2.236   0.763 -0.5823 -0.2355  0.9560
 1231SOL    HW1 5410   4.795   2.176   0.795 -1.2411 -0.1273  2.5806
 1231SOL    HW2 5411   4.776   2.300   0.711  0.5634 -0.1875  2.0762
 1231SOL     MW 5412   4.743   2.237   0.760 -0.5200 -0.2155  1.3074
 1232SOL     OW 5413   1.477   2.017   5.130 -0.0096 -0.0629 -0.1899
 1232SOL    HW1 5414   1.519   1.939   5.093 -0.6928 -0.2826 -0.5075
 1232SOL    HW2 5415   1.545   2.056   5.186  0.0337 -1.4242  0.7533
 1232SOL     MW 5416   1.491   2.012   5.133 -0.0915 -0.2653 -0.1098
 1233SOL     OW 5417   3.845   2.297   4.064  0.2507 -0.1726 -0.1649
 1233SOL    HW1 5418   3.760   2.312   4.022  0.0738 -0.1741  0.1969
 1233SOL    HW2 5419   3.858   2.202   4.060 -1.1085 -0.5031  2.3969
 1233SOL     MW 5420   3.836   2.287   4.058  0.0540 -0.2151  0.2093
 1234SOL     OW 5421   3.070   2.854   4.418 -0.1756 -0.9498  0.4561
 1234SOL    HW1 5422   3.080   2.856   4.513  0.2308  1.1329  0.3970
 1234SOL    HW2 5423   3.157   2.833   4.385 -0.0232 -0.4214  0.5142
 1234SOL     MW 5424   3.082   2.851   4.426 -0.1041 -0.6156  0.4560
 1235SOL     OW 5425   2.309   2.574   3.141  0.5018 -0.0218  0.0625
 1235SOL    HW1 5426   2.401   2.572   3.166  0.1135  0.2118  1.5356
 1235SOL    HW2 5427   2.278   2.485   3.155  0.6507 -0.2460 -1.0135
 1235SOL     MW 5428   2.317   2.563   3.146  0.4711 -0.0206  0.1133
 1236SOL     OW 5429   1.027   3.336   0.581 -0.3442 -0.1412 -0.2268
 1236SOL    HW1 5430   1.003   3.251   0.619  1.9256 -0.5618  0.3357
 1236SOL    HW2 5431   0.993   3.332   0.491 -1.9450 -0.8579  0.3776
 1236SOL     MW 5432   1.019   3.324   0.574 -0.2586 -0.2868 -0.0774
 1237SOL     OW 5433   4.515   1.931   1.019 -0.6430  0.2244 -0.2115
 1237SOL    HW1 5434   4.446   1.981   1.062 -0.7737  0.3924 -0.6100
 1237SOL    HW2 5435   4.474   1.899   0.938 -0.3574  0.0375 -0.2820
 1237SOL     MW 5436   4.501   1.934   1.014 -0.6232  0.2220 -0.2716
 1238SOL     OW 5437   4.553   2.435   1.620 -0.3785 -0.0236 -0.0799
 1238SOL    HW1 5438   4.601   2.373   1.674 -1.7340 -1.9693 -1.0658
 1238SOL    HW2 5439   4.465   2.398   1.614 -0.5698  0.7833 -2.6398
 1238SOL     MW 5440   4.548   2.423   1.626 -0.5765 -0.1694 -0.5338
 1239SOL     OW 5441   1.842   1.493   5.245  0.2388  0.2042  0.1942
 1239SOL    HW1 5442   1.760   1.542   5.236 -0.2546 -0.6825 -0.2803
 1239SOL    HW2 5443   1.875   1.516   5.331 -1.8932 -1.4947  1.5173
 1239SOL     MW 5444   1.835   1.502   5.255 -0.0972 -0.1268  0.3028
 1240SOL     OW 5445   4.942   1.641   3.562  0.2395 -0.0928  0.5310
 1240SOL    HW1 5446   4.901   1.726   3.546  0.3111 -0.2912 -0.7267
 1240SOL    HW2 5447   4.987   1.620   3.480 -0.3841 -1.6801  0.5801
 1240SOL     MW 5448   4.942   1.649   3.549  0.1688 -0.3214  0.3763
 1241SOL     OW 5449   4.105   0.019   3.173  0.3207  0.7071  0.5138
 1241SOL    HW1 5450   4.089   0.052   3.084  0.2033  0.5117  0.4625
 1241SOL    HW2 5451   4.033  -0.042   3.189  2.9177 -2.9688 -1.0870
 1241SOL     MW 5452   4.094   0.015   3.164  0.6381  0.2116  0.3023
 1242SOL     OW 5453   2.574   2.498   3.628 -0.2106 -0.2271 -0.6933
 1242SOL    HW1 5454   2.617   2.442   3.692 -0.8739 -0.5375 -0.5096
 1242SOL    HW2 5455   2.628   2.491   3.549 -0.1185 -0.8787 -0.5747
 1242SOL     MW 5456   2.586   2.490   3.626 -0.2837 -0.3503 -0.6546
 1243SOL     OW 5457   2.118   3.143   2.210 -0.3233  0.2616  0.2158
 1243SOL    HW1 5458   2.135   3.222   2.158 -1.2097  0.1875 -0.2046
 1243SOL    HW2 5459   2.065   3.175   2.284 -1.0173  0.0110 -0.1630
 1243SOL     MW 5460   2.113   3.157   2.213 -0.5256  0.2201  0.1135
 1244SOL     OW 5461   1.755   4.809   3.231 -0.0498 -0.0635  0.2185
 1244SOL    HW1 5462   1.666   4.780   3.212  0.4945 -1.4313 -0.2889
 1244SOL    HW2 5463   1.745   4.901   3.255 -1.6279 -0.2624  0.4051
 1244SOL     MW 5464   1.742   4.817   3.232 -0.1821 -0.2640  0.1774
 1245SOL     OW 5465   2.807   0.592   5.025 -0.2141 -0.1220 -0.0277
 1245SOL    HW1 5466   2.828   0.627   4.939  0.6801  0.6335  0.4970
 1245SOL    HW2 5467   2.873   0.629   5.084 -0.7445 -0.7170  0.9645
 1245SOL     MW 5468   2.818   0.601   5.022 -0.1675 -0.1015  0.1665
 1246SOL     OW 5469   4.799   4.196   0.436 -0.2753 -0.1248  0.3679
 1246SOL    HW1 5470   4.780   4.104   0.455 -1.2124  0.1425  0.7781
 1246SOL    HW2 5471   4.836   4.230   0.517 -1.0226  0.1415  0.6079
 1246SOL     MW 5472   4.801   4.189   0.448 -0.4909 -0.0565  0.4511
 1247SOL     OW 5473   3.667   4.540   1.216  0.1492  0.3599 -0.2010
 1247SOL    HW1 5474   3.739   4.568   1.273 -0.1884 -0.7744  0.8211
 1247SOL    HW2 5475   3.652   4.614   1.158  0.8039  1.3746  0.8918
 1247SOL     MW 5476   3.675   4.553   1.216  0.1898  0.3446  0.0697
 1248SOL     OW 5477   3.707   0.162   1.261  0.2578  0.0529 -0.1990
 1248SOL    HW1 5478   3.700   0.242   1.312 -0.9988  1.2422 -2.1827
 1248SOL    HW2 5479   3.681   0.187   1.173  2.7270 -1.8751 -1.5402
 1248SOL     MW 5480   3.702   0.175   1.256  0.4130 -0.0416 -0.6246
 1249SOL     OW 5481   4.554   0.902   0.969  0.7012 -0.0314 -0.1460
 1249SOL    HW1 5482   4.568   0.829   1.030  0.3031 -1.6468 -1.9377
 1249SOL    HW2 5483   4.637   0.910   0.922  0.3665 -0.1064 -0.7524
 1249SOL     MW 5484   4.566   0.894   0.971  0.6074 -0.2478 -0.4530
 1250SOL     OW 5485   0.693   3.298   0.267 -0.2600  0.1727 -0.2248
 1250SOL    HW1 5486   0.633   3.363   0.303  2.0946  2.6723 -0.6184
 1250SOL    HW2 5487   0.697   3.229   0.333 -0.7867  1.7226  1.4567
 1250SOL     MW 5488   0.686   3.297   0.280 -0.0260  0.6911 -0.0599
 1251SOL     OW 5489   3.138   0.801   4.426 -0.1180 -0.1023 -0.2457
 1251SOL    HW1 5490   3.053   0.782   4.386  0.6068 -0.9491 -1.4164
 1251SOL    HW2 5491   3.173   0.715   4.451 -0.2495  0.3599  1.5934
 1251SOL     MW 5492   3.132   0.788   4.424 -0.0420 -0.1515 -0.1601
 1252SOL     OW 5493   5.009   4.177   4.512  0.0707  0.1198 -0.5494
 1252SOL    HW1 5494   4.959   4.233   4.571  2.1358  0.5008  0.9026
 1252SOL    HW2 5495   5.009   4.091   4.554  1.8571  0.4793  0.2444
 1252SOL     MW 5496   5.003   4.173   4.525  0.5638  0.2146 -0.2619
 1253SOL     OW 5497   0.987   3.517   1.246 -0.4806  0.2440  0.0887
 1253SOL    HW1 5498   1.038   3.540   1.168  0.4288  1.8540  1.1314
 1253SOL    HW2 5499   1.027   3.567   1.317 -1.1749 -1.3508  1.6436
 1253SOL     MW 5500   0.998   3.526   1.245 -0.4531  0.2459  0.4213
 1254SOL     OW 5501   1.633   4.043   4.984  0.2569  0.3026  0.3501
 1254SOL    HW1 5502   1.622   3.996   4.901 -1.1399  0.7869  0.2449
 1254SOL    HW2 5503   1.570   4.001   5.043 -0.5366  1.5924  0.4379
 1254SOL     MW 5504   1.623   4.031   4.981 -0.0235  0.5297  0.3479
 1255SOL     OW 5505   3.644   2.051   4.155 -0.3453 -0.0571 -0.3712
 1255SOL    HW1 5506   3.632   1.988   4.085  0.6593 -0.0730 -0.5321
 1255SOL    HW2 5507   3.739   2.058   4.166 -0.4423  1.4179 -0.3609
 1255SOL     MW 5508   3.655   2.044   4.147 -0.2291  0.1297 -0.3905
 1256SOL     OW 5509   4.590   0.340   4.118  0.0563  0.3763  0.0360
 1256SOL    HW1 5510   4.634   0.267   4.163 -0.6216  0.4084  0.7639
 1256SOL    HW2 5511   4.511   0.301   4.081 -0.6123  0.8607  0.9342
 1256SOL     MW 5512   4.586   0.325   4.119 -0.1161  0.4424  0.2442
 1257SOL     OW 5513   0.970   4.967   0.471  0.1170 -0.8925 -0.1336
 1257SOL    HW1 5514   0.999   4.887   0.428 -2.9986 -2.9115  1.2857
 1257SOL    HW2 5515   0.876   4.970   0.455 -0.4546  0.4616  3.0073
 1257SOL     MW 5516   0.962   4.957   0.464 -0.3550 -0.9776  0.4502
 1258SOL     OW 5517   4.045   1.804   1.469  0.2101 -0.0312  0.5805
 1258SOL    HW1 5518   4.108   1.734   1.487 -0.4112 -0.7460 -0.0192
 1258SOL    HW2 5519   4.097   1.871   1.425  0.2268 -1.3466 -1.4799
 1258SOL     MW 5520   4.060   1.804   1.466  0.1327 -0.2911  0.2400
 1259SOL     OW 5521   1.110   1.875   3.445  0.5744  0.1922  0.5926
 1259SOL    HW1 5522   1.116   1.813   3.372 -1.0699  0.6632  0.0215
 1259SOL    HW2 5523   1.016   1.884   3.461  0.6779  3.3055 -0.0382
 1259SOL     MW 5524   1.098   1.869   3.438  0.3772  0.6511  0.4387
 1260SOL     OW 5525   0.243   1.666   4.498 -0.1204 -0.0826  0.0516
 1260SOL    HW1 5526   0.333   1.639   4.479 -0.0462  0.9411 -1.1210
 1260SOL    HW2 5527   0.247   1.697   4.589  0.7740  0.2146 -0.0799
 1260SOL     MW 5528   0.255   1.667   4.507  0.0036  0.0865 -0.1153
 1261SOL     OW 5529   3.414   4.873   3.197  0.3984 -0.5089 -0.4406
 1261SOL    HW1 5530   3.398   4.872   3.291  1.6771 -0.2477 -0.1996
 1261SOL    HW2 5531   3.347   4.816   3.160 -0.2747 -0.4113  0.5983
 1261SOL     MW 5532   3.404   4.866   3.204  0.4759 -0.4630 -0.2767
 1262SOL     OW 5533   3.558   0.914   4.844  0.2736  0.0776  0.0589
 1262SOL    HW1 5534   3.582   0.824   4.825  0.5985  0.4760 -1.4515
 1262SOL    HW2 5535   3.558   0.919   4.940  2.8266 -0.8466  0.1589
 1262SOL     MW 5536   3.561   0.903   4.854  0.6420  0.0103 -0.1216
 1263SOL     OW 5537   2.469   0.051   1.290  0.4589 -0.3109 -0.0882
 1263SOL    HW1 5538   2.423  -0.020   1.245  0.6089 -1.3379  1.3479
 1263SOL    HW2 5539   2.513   0.100   1.220 -0.2318 -1.2102 -1.1568
 1263SOL     MW 5540   2.469   0.049   1.275  0.3897 -0.5575 -0.0412
 1264SOL     OW 5541   4.052   3.159   3.579 -0.1535 -0.0390  0.2978
 1264SOL    HW1 5542   3.975   3.140   3.632 -0.5516 -0.8993 -0.5784
 1264SOL    HW2 5543   4.125   3.152   3.640 -0.4993 -2.1377  0.5105
 1264SOL     MW 5544   4.051   3.155   3.593 -0.2487 -0.4178  0.2129
 1265SOL     OW 5545   1.963   4.941   1.888  0.3260  0.3881 -0.1015
 1265SOL    HW1 5546   1.983   5.018   1.834 -0.2551 -0.7549 -1.9817
 1265SOL    HW2 5547   2.043   4.889   1.885  0.2684  0.2909  0.0713
 1265SOL     MW 5548   1.976   4.944   1.880  0.2442  0.2293 -0.3201
 1266SOL     OW 5549   4.740   1.459   3.224 -0.1361  0.1113 -0.4118
 1266SOL    HW1 5550   4.758   1.525   3.290  0.6290 -0.3929 -0.1115
 1266SOL    HW2 5551   4.648   1.473   3.200  0.1140  1.4960 -0.6049
 1266SOL     MW 5552   4.730   1.469   3.229 -0.0061  0.2240 -0.3981
 1267SOL     OW 5553   0.902   1.043   1.663  0.4755  0.0516 -0.2688
 1267SOL    HW1 5554   0.979   1.096   1.683  1.7080 -1.5247 -0.7792
 1267SOL    HW2 5555   0.919   1.006   1.577 -0.7721 -0.4764 -0.3013
 1267SOL     MW 5556   0.914   1.045   1.655  0.4735 -0.2177 -0.3383
 1268SOL     OW 5557   0.531   0.897   3.879 -0.5152  0.0289 -0.4549
 1268SOL    HW1 5558   0.538   0.992   3.877  0.3471  0.0576  2.3697
 1268SOL    HW2 5559   0.441   0.879   3.907 -0.3145  0.0226  0.1842
 1268SOL     MW 5560   0.520   0.907   3.882 -0.3791  0.0318 -0.0115
 1269SOL     OW 5561   3.747   0.608   2.577 -0.7786  0.0114  0.7697
 1269SOL    HW1 5562   3.792   0.600   2.493 -1.4588 -1.2211  0.5095
 1269SOL    HW2 5563   3.726   0.701   2.584 -0.3618  0.1917 -0.2276
 1269SOL     MW 5564   3.750   0.619   2.567 -0.8124 -0.1233  0.6087
 1270SOL     OW 5565   4.533   2.619   2.266  1.1765 -0.3432  0.0322
 1270SOL    HW1 5566   4.551   2.527   2.247 -0.8652 -0.7124 -0.2054
 1270SOL    HW2 5567   4.445   2.634   2.232  0.5721  1.0831  2.0986
 1270SOL     MW 5568   4.524   2.609   2.259  0.8378 -0.2079  0.2663
 1271SOL     OW 5569   4.264   0.831   5.145 -0.4726 -0.1823  0.0253
 1271SOL    HW1 5570   4.263   0.792   5.232  0.8382  1.2712  0.7150
 1271SOL    HW2 5571   4.209   0.773   5.092 -0.8424 -1.3771  1.6790
 1271SOL     MW 5572   4.257   0.819   5.149 -0.3522 -0.1491  0.3253
 1272SOL     OW 5573   4.116   1.344   3.021  0.2079 -0.4072  0.6138
 1272SOL    HW1 5574   4.145   1.391   3.099  1.2072  2.0666 -1.1726
 1272SOL    HW2 5575   4.058   1.405   2.976  0.6952 -1.2772 -1.2630
 1272SOL     MW 5576   4.113   1.358   3.025  0.3982 -0.2019  0.1449
 1273SOL     OW 5577   5.289   3.878   4.494 -0.1073  0.5644 -0.5295
 1273SOL    HW1 5578   5.251   3.829   4.422  2.1203 -1.3756 -0.4600
 1273SOL    HW2 5579   5.215   3.920   4.537 -1.7361 -0.3392 -2.3898
 1273SOL     MW 5580   5.275   3.877   4.490 -0.0307  0.2004 -0.7587
 1274SOL     OW 5581   0.610   5.357   1.726  0.2152  0.0980 -0.1202
 1274SOL    HW1 5582   0.566   5.394   1.650 -1.0293  1.5269  1.2559
 1274SOL    HW2 5583   0.602   5.262   1.715 -1.1562  0.3067 -1.0874
 1274SOL     MW 5584   0.603   5.350   1.715 -0.1196  0.3076 -0.0679
 1275SOL     OW 5585   3.426   0.826   5.078 -0.5645 -0.1559  0.8180
 1275SOL    HW1 5586   3.331   0.817   5.080 -0.7274  0.9630 -0.8988
 1275SOL    HW2 5587   3.444   0.913   5.114 -0.2757  0.0393  0.2242
 1275SOL     MW 5588   3.416   0.836   5.083 -0.5484  0.0123  0.5222
 1276SOL     OW 5589   1.793   3.899   0.701  0.1944  0.3525 -0.1363
 1276SOL    HW1 5590   1.886   3.898   0.720  0.0773 -0.3396  0.3893
 1276SOL    HW2 5591   1.750   3.887   0.785 -0.3801  0.8915 -0.3408
 1276SOL     MW 5592   1.799   3.897   0.714  0.1059  0.3329 -0.0952
 1277SOL     OW 5593   3.499   1.346   1.805  0.5624 -0.2238  0.0806
 1277SOL    HW1 5594   3.578   1.397   1.788  0.0239  0.6219  0.0424
 1277SOL    HW2 5595   3.472   1.315   1.719  1.0576 -0.8187  0.1416
 1277SOL     MW 5596   3.505   1.349   1.792  0.5569 -0.1917  0.0835
 1278SOL     OW 5597   4.705   3.489   2.258  0.0316 -0.2430  0.0279
 1278SOL    HW1 5598   4.681   3.407   2.215 -1.6047  0.3843 -0.2961
 1278SOL    HW2 5599   4.733   3.463   2.346  1.0660 -1.2930 -0.5884
 1278SOL     MW 5600   4.706   3.475   2.264 -0.0454 -0.2971 -0.0925
 1279SOL     OW 5601   2.709   1.999   0.559  0.5101 -0.0976 -0.1138
 1279SOL    HW1 5602   2.649   2.021   0.630  0.1691 -3.4478  0.7189
 1279SOL    HW2 5603   2.795   1.991   0.601  0.7923  0.5076 -0.5629
 1279SOL     MW 5604   2.712   2.001   0.574  0.5026 -0.4490 -0.0647
 1280SOL     OW 5605   1.456   2.067   2.212 -0.0341 -0.1208  0.2642
 1280SOL    HW1 5606   1.542   2.061   2.253 -0.7522 -0.6298  1.7154
 1280SOL    HW2 5607   1.424   2.154   2.235 -0.1485 -0.1439  0.1929
 1280SOL     MW 5608   1.463   2.077   2.220 -0.1407 -0.1889  0.4408
 1281SOL     OW 5609   3.863   2.694   3.155 -0.2575 -0.0079 -0.8952
 1281SOL    HW1 5610   3.851   2.685   3.250 -0.0336  1.7252 -0.6853
 1281SOL    HW2 5611   3.958   2.693   3.143 -0.3096 -1.2493 -1.2149
 1281SOL     MW 5612   3.873   2.693   3.166 -0.2355  0.0550 -0.9093
 1282SOL     OW 5613   0.708   0.944   4.774  0.6764 -0.0134 -0.3145
 1282SOL    HW1 5614   0.720   0.856   4.811  1.8747  0.3462  0.1788
 1282SOL    HW2 5615   0.721   1.003   4.848 -0.2294  0.5825 -0.6232
 1282SOL     MW 5616   0.711   0.940   4.788  0.7138  0.1089 -0.2908
 1283SOL     OW 5617   2.441   2.644   0.419  0.1258  0.0180 -0.0540
 1283SOL    HW1 5618   2.516   2.701   0.404 -0.4818  0.5440 -1.1607
 1283SOL    HW2 5619   2.456   2.607   0.505  2.3679 -0.9718 -0.8456
 1283SOL     MW 5620   2.452   2.647   0.428  0.3351 -0.0414 -0.2970
 1284SOL     OW 5621   0.572   3.111   5.134  0.1063  0.1782  0.2122
 1284SOL    HW1 5622   0.508   3.164   5.086 -1.9951 -0.6550  1.9762
 1284SOL    HW2 5623   0.577   3.029   5.084  0.6403  0.6594 -0.5323
 1284SOL     MW 5624   0.564   3.107   5.121 -0.0943  0.1332  0.3427
 1285SOL     OW 5625   0.075   1.064   2.646 -0.1364  0.2708 -0.2127
 1285SOL    HW1 5626   0.118   1.013   2.578 -1.3738 -1.1415  0.0497
 1285SOL    HW2 5627   0.084   1.155   2.617  0.2624 -0.2419 -1.7294
 1285SOL     MW 5628   0.082   1.069   2.633 -0.2437  0.0244 -0.3733
 1286SOL     OW 5629   0.261   4.806   3.268  0.2193  0.0178 -0.0053
 1286SOL    HW1 5630   0.346   4.767   3.251 -0.4368 -2.0905  1.3272
 1286SOL    HW2 5631   0.210   4.788   3.190  0.6433  0.2732 -0.3407
 1286SOL     MW 5632   0.265   4.798   3.256  0.1896 -0.2194  0.1223
 1287SOL     OW 5633   0.378   1.550   3.460 -0.5634 -0.0502 -0.1995
 1287SOL    HW1 5634   0.302   1.495   3.439 -0.1242 -0.5749 -0.4050
 1287SOL    HW2 5635   0.431   1.548   3.380 -0.1146 -0.0384  0.1003
 1287SOL     MW 5636   0.375   1.543   3.447 -0.4497 -0.1158 -0.1874
 1288SOL     OW 5637   0.469   1.331   1.219  0.3695 -0.2999 -0.3906
 1288SOL    HW1 5638   0.542   1.289   1.265 -0.8232 -1.3217  0.6083
 1288SOL    HW2 5639   0.440   1.266   1.155 -0.2315 -0.2580 -0.1657
 1288SOL     MW 5640   0.475   1.317   1.217  0.1399 -0.4253 -0.2340
 1289SOL     OW 5641   3.338   5.372   5.342 -0.2604 -0.2820  0.2777
 1289SOL    HW1 5642   3.243   5.359   5.343 -0.1102 -1.6646 -1.4822
 1289SOL    HW2 5643   3.368   5.334   5.425 -1.3217  0.9103  1.2200
 1289SOL     MW 5644   3.330   5.365   5.353 -0.3770 -0.3064  0.1730
 1290SOL     OW 5645   2.406   4.679   0.306 -0.3660 -0.1975  0.2970
 1290SOL    HW1 5646   2.485   4.713   0.265  0.5479 -1.6650  0.8024
 1290SOL    HW2 5647   2.435   4.650   0.393 -2.0119  1.7557  1.5543
 1290SOL     MW 5648   2.420   4.679   0.312 -0.4597 -0.1353  0.5226
 1291SOL     OW 5649   3.599   5.209   0.390 -0.2036 -0.1432 -0.4297
 1291SOL    HW1 5650   3.583   5.259   0.470 -0.2730 -1.6648  0.5282
 1291SOL    HW2 5651   3.605   5.118   0.420  1.2634 -0.5650 -1.9522
 1291SOL     MW 5652   3.598   5.204   0.404 -0.0247 -0.3919 -0.5020
 1292SOL     OW 5653   2.866   1.094   3.622  0.2070  0.4777  0.3885
 1292SOL    HW1 5654   2.858   1.154   3.548 -0.0842 -0.3851 -0.2804
 1292SOL    HW2 5655   2.948   1.047   3.606 -0.7400 -0.9696 -0.3258
 1292SOL     MW 5656   2.875   1.096   3.610  0.0485  0.1820  0.2115
 1293SOL     OW 5657   1.028   4.703   1.805  0.4311  0.0930  0.1485
 1293SOL    HW1 5658   1.075   4.625   1.837  0.7156 -0.6589 -2.0259
 1293SOL    HW2 5659   0.960   4.718   1.871  1.4574 -0.9526  1.4917
 1293SOL     MW 5660   1.025   4.695   1.818  0.5989 -0.1371  0.0421
 1294SOL     OW 5661   3.417   3.012   2.169  0.1422 -0.0967  0.5167
 1294SOL    HW1 5662   3.339   2.966   2.138  0.7534 -0.0455 -1.1200
 1294SOL    HW2 5663   3.411   3.006   2.265  0.3581 -3.9206  0.3825
 1294SOL     MW 5664   3.407   3.005   2.177  0.2481 -0.5797  0.2900
 1295SOL     OW 5665   2.456   3.449   5.222  0.2697 -0.3122 -0.4262
 1295SOL    HW1 5666   2.471   3.355   5.214 -0.8722 -0.4502 -1.0595
 1295SOL    HW2 5667   2.423   3.475   5.136  0.7415  0.6990 -0.3033
 1295SOL     MW 5668   2.454   3.440   5.210  0.1839 -0.2004 -0.4916
 1296SOL     OW 5669   0.941   1.469   4.234  0.1138  0.5073 -0.8310
 1296SOL    HW1 5670   1.026   1.437   4.265  0.9099 -0.0851 -3.4298
 1296SOL    HW2 5671   0.961   1.555   4.196 -1.1249  1.9563  1.7449
 1296SOL     MW 5672   0.955   1.476   4.233  0.0571  0.6169 -0.8339
 1297SOL     OW 5673   3.061   2.495   5.025  0.3645 -0.0383  0.1672
 1297SOL    HW1 5674   2.977   2.508   4.980  1.5477  1.6283 -1.6144
 1297SOL    HW2 5675   3.055   2.551   5.103 -0.2979 -0.2056  0.2457
 1297SOL     MW 5676   3.049   2.503   5.030  0.4312  0.1536 -0.0508
 1298SOL     OW 5677   3.255   5.306   4.339 -0.5571  0.0831 -0.6012
 1298SOL    HW1 5678   3.193   5.345   4.277 -1.9882  0.1625  0.8597
 1298SOL    HW2 5679   3.201   5.252   4.397  0.9172 -0.9920 -0.1817
 1298SOL     MW 5680   3.240   5.304   4.338 -0.5516 -0.0444 -0.3605
 1299SOL     OW 5681   2.472   1.232   0.952 -0.0799 -0.3872  0.3010
 1299SOL    HW1 5682   2.464   1.299   0.885 -1.8506  0.2804  1.1530
 1299SOL    HW2 5683   2.409   1.165   0.926  1.3794 -1.5387 -0.3153
 1299SOL     MW 5684   2.463   1.232   0.940 -0.1197 -0.4491  0.3312
 1300SOL     OW 5685   4.809   3.236   3.158 -0.3863 -0.1636 -0.2105
 1300SOL    HW1 5686   4.893   3.206   3.195 -1.1443 -0.9125  0.9358
 1300SOL    HW2 5687   4.743   3.192   3.211 -1.5115 -0.0612 -1.5156
 1300SOL     MW 5688   4.812   3.226   3.170 -0.6274 -0.2463 -0.2308
 1301SOL     OW 5689   1.438   2.135   0.260 -0.7161 -0.1450 -0.0516
 1301SOL    HW1 5690   1.404   2.193   0.192  0.8623  1.1828  0.2473
 1301SOL    HW2 5691   1.491   2.193   0.316  0.1670 -1.7205  0.7679
 1301SOL     MW 5692   1.440   2.150   0.259 -0.4010 -0.1767  0.0916
 1302SOL     OW 5693   3.340   4.878   3.453  0.1131  0.6102  0.5684
 1302SOL    HW1 5694   3.270   4.813   3.452 -0.8911  1.6601  0.1559
 1302SOL    HW2 5695   3.294   4.962   3.445  1.4262  1.3175  0.2978
 1302SOL     MW 5696   3.325   4.881   3.452  0.1527  0.8352  0.4809
 1303SOL     OW 5697   1.659   0.017   2.069  0.9256 -0.3464  0.2600
 1303SOL    HW1 5698   1.632   0.103   2.102 -0.5431 -0.6194 -0.2153
 1303SOL    HW2 5699   1.710   0.036   1.990  1.2253  0.1138  0.5623
 1303SOL     MW 5700   1.662   0.030   2.063  0.7759 -0.3225  0.2378
 1304SOL     OW 5701   4.094   3.357   5.292  0.2136  0.0501  0.2970
 1304SOL    HW1 5702   4.040   3.282   5.264 -0.3346 -0.3501  2.3905
 1304SOL    HW2 5703   4.139   3.327   5.371  0.0332  1.9194  1.1406
 1304SOL     MW 5704   4.093   3.343   5.298  0.1203  0.2382  0.6730
 1305SOL     OW 5705   4.447   5.237   5.023  0.0646 -0.0715  0.5829
 1305SOL    HW1 5706   4.447   5.332   5.017 -0.4291 -0.0881  0.2889
 1305SOL    HW2 5707   4.373   5.216   5.080 -0.1307 -0.3051  0.2425
 1305SOL     MW 5708   4.438   5.246   5.030 -0.0236 -0.1035  0.5017
 1306SOL     OW 5709   0.603   2.664   1.274  0.0216  0.2345 -0.1404
 1306SOL    HW1 5710   0.573   2.632   1.189  0.9079 -2.5823  0.5468
 1306SOL    HW2 5711   0.694   2.690   1.260  0.3756 -0.8554  0.0637
 1306SOL     MW 5712   0.611   2.663   1.261  0.1804 -0.2656 -0.0263
 1307SOL     OW 5713   0.970   1.609   1.210 -0.1716 -0.2362 -0.1108
 1307SOL    HW1 5714   0.947   1.518   1.192  0.0841 -0.2842 -0.1998
 1307SOL    HW2 5715   0.957   1.654   1.127 -0.9801 -0.0503  0.1116
 1307SOL     MW 5716   0.966   1.603   1.197 -0.2424 -0.2186 -0.0937
 1308SOL     OW 5717   0.354   1.948   4.158  0.4956  0.6386 -0.2045
 1308SOL    HW1 5718   0.344   2.004   4.235 -0.0884  0.2885 -0.0235
 1308SOL    HW2 5719   0.267   1.913   4.143  0.8611 -0.2462 -0.2981
 1308SOL     MW 5720   0.342   1.950   4.166  0.4676  0.4805 -0.1933
 1309SOL     OW 5721   0.283   1.546   0.985  0.1665  0.1456 -0.1920
 1309SOL    HW1 5722   0.280   1.460   0.944  0.4082 -0.8499  1.7947
 1309SOL    HW2 5723   0.305   1.528   1.077 -2.1922  2.0981  0.8329
 1309SOL     MW 5724   0.285   1.533   0.992 -0.1045  0.2681  0.1935
 1310SOL     OW 5725   2.779   5.074   1.701 -0.0778  0.2425  0.6315
 1310SOL    HW1 5726   2.813   5.073   1.790  0.4497 -2.5480  0.4404
 1310SOL    HW2 5727   2.686   5.090   1.711  0.0474  0.3562  1.6663
 1310SOL     MW 5728   2.772   5.076   1.714  0.0058 -0.1001  0.7395
 1311SOL     OW 5729   4.383   3.656   3.640  0.2295 -0.6192  0.6226
 1311SOL    HW1 5730   4.340   3.685   3.559 -0.8678 -0.9773  1.0589
 1311SOL    HW2 5731   4.440   3.584   3.613 -0.6130 -1.1585  0.2601
 1311SOL     MW 5732   4.385   3.651   3.626 -0.0188 -0.7341  0.6321
 1312SOL     OW 5733   2.089   5.360   3.238  0.4640 -0.1979 -0.3675
 1312SOL    HW1 5734   2.076   5.398   3.152  0.6455  0.0485 -0.2845
 1312SOL    HW2 5735   2.134   5.277   3.222 -0.0159 -0.4284 -0.5546
 1312SOL     MW 5736   2.093   5.354   3.225  0.4258 -0.1958 -0.3808
 1313SOL     OW 5737   0.090   1.516   5.130 -0.3954  0.5592  0.2428
 1313SOL    HW1 5738   0.077   1.608   5.105 -1.6919 -0.0779 -1.5274
 1313SOL    HW2 5739   0.082   1.468   5.048  0.3329 -1.1468  1.1594
 1313SOL     MW 5740   0.087   1.522   5.116 -0.4682  0.2592  0.1335
 1314SOL     OW 5741   3.923   3.956   3.823 -0.0697  0.1482  0.3301
 1314SOL    HW1 5742   3.990   3.995   3.767 -0.4610  0.0232 -0.2247
 1314SOL    HW2 5743   3.868   3.905   3.764 -0.2020 -0.3802  0.8967
 1314SOL     MW 5744   3.925   3.954   3.809 -0.1367  0.0646  0.3316
 1315SOL     OW 5745   3.587   0.983   0.369  0.7784 -0.2659 -0.3206
 1315SOL    HW1 5746   3.621   1.071   0.357  2.3215 -1.1289 -2.5640
 1315SOL    HW2 5747   3.519   0.974   0.303  0.5963 -0.7246 -0.0724
 1315SOL     MW 5748   3.583   0.993   0.359  0.9527 -0.4351 -0.5760
 1316SOL     OW 5749   1.483   0.995   2.399 -0.0414  0.0100 -0.4868
 1316SOL    HW1 5750   1.544   1.036   2.338  0.2287 -0.1117 -0.3010
 1316SOL    HW2 5751   1.503   0.901   2.392 -0.2983 -0.0415 -0.5246
 1316SOL     MW 5752   1.494   0.988   2.390 -0.0397 -0.0121 -0.4679
 1317SOL     OW 5753   0.515   1.867   4.443 -0.1947 -0.0155  0.7315
 1317SOL    HW1 5754   0.441   1.899   4.494 -1.6849  0.5154 -1.6842
 1317SOL    HW2 5755   0.482   1.786   4.402  0.6465  0.0644 -0.1174
 1317SOL     MW 5756   0.501   1.861   4.444 -0.2778  0.0627  0.3136
 1318SOL     OW 5757   0.633   3.233   2.538 -0.2278  0.3693  0.5050
 1318SOL    HW1 5758   0.555   3.264   2.583 -1.1956  0.2930 -1.0624
 1318SOL    HW2 5759   0.638   3.286   2.458 -0.3287 -1.5628 -0.8265
 1318SOL     MW 5760   0.624   3.244   2.533 -0.3646  0.1122  0.1339
 1319SOL     OW 5761   2.196   2.711   3.835 -0.0303 -0.0916  0.2309
 1319SOL    HW1 5762   2.222   2.706   3.927 -1.6020  0.6748  0.7350
 1319SOL    HW2 5763   2.205   2.803   3.812 -1.2398  0.0162  0.1214
 1319SOL     MW 5764   2.200   2.722   3.844 -0.3864  0.0203  0.2814
 1320SOL     OW 5765   0.642   2.235   4.070  0.1122 -0.0471 -0.2367
 1320SOL    HW1 5766   0.571   2.171   4.057  1.6490 -1.7237 -0.5227
 1320SOL    HW2 5767   0.688   2.204   4.148  0.3899  1.1820  0.0967
 1320SOL     MW 5768   0.639   2.223   4.079  0.3445 -0.1044 -0.2307
 1321SOL     OW 5769   4.304   0.925   0.875  0.0948  0.0893  0.1836
 1321SOL    HW1 5770   4.392   0.934   0.911  0.2763  1.4275 -0.6006
 1321SOL    HW2 5771   4.247   0.932   0.952  0.6962 -2.1164  0.8895
 1321SOL     MW 5772   4.308   0.927   0.890  0.1950 -0.0218  0.1735
 1322SOL     OW 5773   2.133   0.114   4.923 -0.3423 -0.3059  0.8277
 1322SOL    HW1 5774   2.089   0.154   4.998 -0.2634  1.8808 -0.2390
 1322SOL    HW2 5775   2.220   0.155   4.921 -0.5736  0.1568 -0.8181
 1322SOL     MW 5776   2.139   0.124   4.932 -0.3618  0.0333  0.4805
 1323SOL     OW 5777   2.144   0.476   0.313  0.1540 -0.0779  0.5782
 1323SOL    HW1 5778   2.161   0.503   0.403  1.3761  1.3031 -0.0421
 1323SOL    HW2 5779   2.230   0.459   0.276 -0.2307  0.7002 -0.7278
 1323SOL     MW 5780   2.157   0.477   0.320  0.2612  0.1985  0.3316
 1324SOL     OW 5781   1.129   0.553   3.432  0.4201  0.2469 -0.9541
 1324SOL    HW1 5782   1.084   0.567   3.515  2.3656  0.9347  0.0255
 1324SOL    HW2 5783   1.068   0.502   3.379 -0.6897 -0.5270  1.0398
 1324SOL     MW 5784   1.115   0.548   3.435  0.5271  0.2359 -0.5734
 1325SOL     OW 5785   3.824   1.497   2.937  1.0145 -0.4930 -0.9034
 1325SOL    HW1 5786   3.772   1.417   2.944  0.5800 -0.1754 -0.4618
 1325SOL    HW2 5787   3.763   1.563   2.903  1.1852 -0.1746 -0.5979
 1325SOL     MW 5788   3.809   1.496   2.933  0.9807 -0.4116 -0.8078
 1326SOL     OW 5789   1.715   1.814   4.173 -0.1612 -0.2141  0.1427
 1326SOL    HW1 5790   1.632   1.766   4.168 -0.2234 -0.1237  0.3126
 1326SOL    HW2 5791   1.763   1.786   4.095 -0.6341  0.2612 -0.3191
 1326SOL     MW 5792   1.711   1.804   4.162 -0.2297 -0.1417  0.1054
 1327SOL     OW 5793   1.771   0.401   1.847 -0.1120 -0.4014 -0.4176
 1327SOL    HW1 5794   1.861   0.414   1.878  0.2092 -0.3467 -1.3340
 1327SOL    HW2 5795   1.777   0.415   1.752 -0.7454 -2.1683 -0.7318
 1327SOL     MW 5796   1.783   0.405   1.838 -0.1520 -0.6206 -0.5751
[truncated: 1,014,332 more chars]
