# Supplementary material for: Solvation-Driven Self-Assembly of Polyetheramine–Epoxide Gels: Insights from Molecular Simulations
Source: ACS Polym Au. 2025 Dec 30;6(1):405–14. doi: 10.1021/acspolymersau.5c00159 (PMC12903512; doi:10.1021/acspolymersau.5c00159)
Supplement: Supplementary file 2 [file lg5c00159_si_002.zip › Last_GRO/C/npt_2.gro]

mol
 2480
    1MEP      C    1   4.968   7.732   5.897 -0.0275 -0.3548 -0.4459
    1MEP      C    2   4.830   7.744   5.942 -0.4942  0.0940 -0.8866
    1MEP      C    3   7.314   7.479   7.562  0.1208 -0.1026 -0.2266
    1MEP      C    4   7.223   7.595   7.519 -0.4531  0.1442  0.2771
    1MEP      C    5   4.757   7.554   6.051  0.1017  0.0226  0.6269
    1MEP      C    6   7.112   7.916   6.209  0.1393 -0.2024 -1.1486
    1MEP      C    7   7.370   7.256   7.518  0.2777  0.0986 -0.2372
    1MEP      C    8   4.984   7.797   5.762 -0.6892  0.2803 -0.2000
    1MEP      C    9   4.806   7.451   6.161  0.0292  0.2120  0.4946
    1MEP      C   10   7.130   8.109   5.970 -0.1438 -0.6375  0.2386
    1MEP      C   11   7.056   7.878   6.351  0.0439  0.4739  0.4215
    1MEP      C   12   7.427   7.171   7.411  0.0593  0.1073  0.1041
    1MEP      C   13   7.171   7.847   6.451  0.0472 -0.3967  0.1515
    1MEP      C   14   7.318   7.065   7.362 -0.3064 -0.3223 -0.2805
    1MEP      C   15   7.191   8.062   6.581  0.5940 -0.2281 -0.8109
    1MEP      C   16   5.002   7.531   6.268 -0.4823 -0.0235  0.2129
    1MEP      C   17   7.260   7.159   7.133 -0.5074 -0.1725 -0.0484
    1MEP      C   18   7.011   7.675   7.456 -0.4186 -0.6666 -0.0063
    1MEP      C   19   7.148   8.008   6.719  0.4086  0.1138  0.6780
    1MEP      C   20   7.302   7.315   7.127  0.0494  0.1786  0.0606
    1MEP      C   21   5.154   7.511   6.286  0.3872  1.2738  0.0351
    1MEP      C   22   7.086   8.114   6.813  0.2299  0.7172 -0.1976
    1MEP      C   23   7.208   7.417   7.065 -0.1462  0.4774 -0.6042
    1MEP      C   24   6.971   8.284   5.953  0.0598 -0.4262 -0.7355
    1MEP      C   25   5.259   7.502   6.163 -0.2111 -0.0694 -0.1981
    1MEP      C   26   6.892   8.254   6.828 -0.3311  0.2759 -0.4663
    1MEP      C   27   7.031   7.435   6.901  0.0047  0.4085  0.2292
    1MEP      C   28   6.761   8.309   6.754 -0.5223 -0.7531 -0.4258
    1MEP      C   29   5.511   7.502   6.097 -0.5037  0.1842 -0.2258
    1MEP      C   30   7.072   7.538   6.797  0.4904 -0.3102 -0.0995
    1MEP      C   31   6.618   8.146   6.622 -0.7881  0.2479  0.0604
    1MEP      C   32   5.553   7.648   6.138 -0.3390  0.7406 -0.6538
    1MEP      C   33   6.903   7.567   6.637  0.5378 -0.3856 -0.1743
    1MEP      C   34   5.471   7.487   5.949  0.1396  0.2334  0.1465
    1MEP      C   35   6.148   7.805   5.658  0.0643  0.4213  0.0506
    1MEP      C   36   6.867   7.631   7.399 -0.6052  0.4943  0.1801
    1MEP      C   37   5.580   7.787   6.323 -0.4667  0.2455 -0.2191
    1MEP      C   38   6.814   8.316   5.988 -0.3447 -0.3932  0.3893
    1MEP      C   39   6.687   8.007   6.611 -0.4095  0.3002 -0.9343
    1MEP      C   40   6.797   7.673   6.597  0.0264  0.5830 -0.0347
    1MEP      C   41   5.663   7.794   6.457  0.4986  0.3256 -0.8269
    1MEP      C   42   6.252   7.702   5.700  0.2216 -0.4231  0.5266
    1MEP      C   43   6.667   7.918   6.733 -1.0390  0.2584 -0.1786
    1MEP      C   44   5.590   7.726   6.578  0.7002 -0.0268 -0.0575
    1MEP      C   45   6.213   7.621   5.826 -0.0541  0.5580 -0.2880
    1MEP      C   46   6.471   7.748   6.916 -1.9009  0.0441  0.2433
    1MEP      C   47   5.802   7.729   6.424  0.8937  0.5945 -0.3411
    1MEP      C   48   5.576   7.570   6.597 -0.8120  0.0390  0.2066
    1MEP      C   49   6.679   7.672   6.701  0.1561  0.5948  0.3029
    1MEP      C   50   5.675   7.945   6.486  0.2048 -0.0215 -0.0045
    1MEP      C   51   5.993   7.734   6.287  0.5573 -0.3857 -0.2757
    1MEP      C   52   7.200   8.117   6.104 -0.1908 -0.5320 -0.2732
    1MEP      C   53   6.070   7.435   5.862  0.1422 -0.6717  0.3284
    1MEP      C   54   6.453   7.775   6.761  0.2159 -0.8634  0.8355
    1MEP      C   55   6.141   7.386   5.992  0.1853  0.0342  0.2586
    1MEP      C   56   6.360   7.903   6.743  0.5946 -0.2098  0.3057
    1MEP      C   57   6.066   7.998   6.913  0.1223  0.5620 -0.1015
    1MEP      C   58   6.067   7.820   6.189 -0.2433 -0.9656  0.0933
    1MEP      C   59   5.760   8.114   6.618 -0.3143  0.5640 -0.1793
    1MEP      C   60   6.271   7.464   6.170 -0.2927 -0.0990 -0.0236
    1MEP      C   61   6.148   8.003   6.784 -0.3778 -0.3504 -1.1328
    1MEP      C   62   6.780   7.747   7.361 -1.0009 -0.1110  0.0072
    1MEP      C   63   6.048   8.000   6.671 -0.3008 -0.6147  0.5603
    1MEP      C   64   5.903   8.324   6.562  0.1075 -0.2440  0.7487
    1MEP      C   65   5.900   8.168   6.580 -0.2986 -0.3112 -0.0411
    1MEP      C   66   6.271   7.575   6.281 -0.4157  0.1511 -0.0358
    1MEP      C   67   6.775   8.282   6.131  0.3891 -0.0092 -1.0876
    1MEP      C   68   6.104   7.957   6.243 -0.2889 -0.0362  0.1432
    1MEP      C   69   6.292   7.713   6.217 -0.0611 -0.9001 -0.0728
    1MEP      H   70   6.047   7.710   6.381 -2.7946  3.8396 -1.8531
    1MEP      H   71   5.729   8.159   6.711  0.2407  0.0005 -2.4703
    1MEP      H   72   5.692   8.154   6.544 -1.4741 -1.9237 -1.7190
    1MEP      H   73   5.963   7.642   6.231  1.2744  0.0428  3.9702
    1MEP      H   74   6.823   7.568   7.480  2.6102 -2.6704  1.8919
    1MEP      H   75   5.735   7.979   6.392  1.3764 -1.7205 -0.3407
    1MEP      H   76   5.999   7.849   6.105  2.4217  0.4747 -0.3372
    1MEP      H   77   6.022   7.990   6.306  1.6702 -2.4207 -1.0908
    1MEP      H   78   6.227   7.840   6.064 -1.2391  0.7109 -0.6182
    1MEP      H   79   5.582   8.001   6.478 -0.5645 -0.1807  0.3147
    1MEP      H   80   5.532   7.549   6.693  1.0536 -0.8948 -1.5223
    1MEP      H   81   6.123   8.027   6.158 -1.2041 -0.5667 -4.3491
    1MEP      H   82   6.200   7.958   6.306  1.3469 -0.9100 -0.0664
    1MEP      H   83   6.311   7.787   6.292  1.1832 -0.6927 -2.2151
    1MEP      H   84   6.383   7.705   6.146  2.1450  3.0161 -0.9555
    1MEP      H   85   5.930   8.117   6.485 -0.4616  0.7619 -0.0585
    1MEP      H   86   6.003   8.361   6.560 -3.7572  0.3005 -2.2121
    1MEP      H   87   5.515   7.539   6.510  1.6572 -0.8215 -0.5097
    1MEP      H   88   7.039   8.334   6.019  1.0407 -1.2575 -2.0056
    1MEP      H   89   6.177   7.564   6.339 -0.9920 -1.8064  1.5444
    1MEP      H   90   6.462   7.594   6.313 -3.5813  2.3231  0.1114
    1MEP      H   91   5.840   8.376   6.629 -0.9812 -1.8335 -1.9877
    1MEP      H   92   5.872   8.345   6.452  1.3147  2.4102 -1.3239
    1MEP      H   93   6.093   7.989   6.565 -0.8154 -1.3067 -0.0806
    1MEP      H   94   5.971   7.916   6.686 -0.7521 -0.9513 -1.5606
    1MEP      H   95   6.992   8.308   5.839 -1.4412 -0.0831 -3.5103
    1MEP      H   96   5.859   7.718   6.511  1.4645 -0.9557 -4.9617
    1MEP      H   97   5.776   7.623   6.387 -0.7643 -0.9575 -1.6003
    1MEP      H   98   5.675   7.517   6.583 -1.6283 -1.2076 -0.9701
    1MEP      H   99   5.639   7.775   6.664 -0.8008  0.8603 -1.4432
    1MEP      H  100   6.250   7.368   6.216 -0.3821 -0.2414 -1.6995
    1MEP      H  101   6.373   7.464   6.127  1.5864 -2.4212  1.2439
    1MEP      H  102   6.211   8.096   6.781  1.5045  1.9946  2.1158
    1MEP      H  103   5.992   8.088   6.917  1.1267  2.7973 -1.5003
    1MEP      H  104   5.488   7.767   6.577  1.3633  0.2022 -0.8530
    1MEP      H  105   6.988   7.761   7.526 -0.2383  1.0044  0.0127
    1MEP      H  106   6.915   7.460   7.319  0.4315 -0.5154  0.3183
    1MEP      H  107   6.014   7.903   6.926  0.5645 -1.2064  0.8532
    1MEP      H  108   6.414   7.994   6.782  1.5283 -0.9387  1.3887
    1MEP      H  109   6.354   7.917   6.638 -1.3183  2.2360  2.7483
    1MEP      H  110   7.067   7.720   7.374 -1.4184 -1.4574 -2.0856
    1MEP      H  111   6.759   8.253   5.919 -1.9695  0.3850 -0.1568
    1MEP      H  112   5.637   7.847   6.247  1.6074  1.5035  1.6170
    1MEP      H  113   6.070   7.318   6.043 -0.4177  0.0422 -0.5316
    1MEP      H  114   6.237   7.338   5.962  1.7964 -0.1744 -0.8724
    1MEP      H  115   6.396   7.697   6.710 -3.9190  0.2875 -0.7628
    1MEP      H  116   5.479   7.816   6.338 -0.3273  1.0113  0.0185
    1MEP      H  117   5.386   7.557   5.917  0.4821 -1.5948 -0.1192
    1MEP      H  118   5.995   7.504   5.892  0.0458 -0.3161 -1.8500
    1MEP      H  119   6.015   7.345   5.819 -0.3009  0.8543 -2.1715
    1MEP      H  120   6.386   7.748   6.980  2.6357  0.5411  1.2581
    1MEP      H  121   5.554   7.492   5.873  1.1079 -0.4236  0.3128
    1MEP      H  122   5.433   7.388   5.927  0.1809  1.2884  3.5778
    1MEP      H  123   5.640   7.673   6.066 -0.7275  2.9463 -2.9397
    1MEP      H  124   6.551   7.823   6.951 -1.1744 -2.0719  1.6130
    1MEP      H  125   6.497   7.640   6.925  0.5718 -2.4934 -0.3864
    1MEP      H  126   5.465   7.714   6.112 -2.6998 -0.9227  1.7750
    1MEP      H  127   5.604   7.440   6.111  1.4282  1.0038 -0.4062
    1MEP      H  128   7.177   8.168   5.890 -0.3770  1.1405 -0.5818
    1MEP      H  129   6.299   7.615   5.901 -0.5666  1.3657  1.1887
    1MEP      H  130   6.138   7.679   5.874 -2.5213 -0.8409 -3.1483
    1MEP      H  131   6.626   7.579   6.693  1.6641  4.2995  3.1171
    1MEP      H  132   6.739   7.665   6.797 -0.4956  0.4877 -3.8586
    1MEP      H  133   6.765   7.881   6.772 -1.0785  0.0171  0.9955
    1MEP      H  134   6.618   7.977   6.808  0.5250 -1.5653 -0.6019
    1MEP      H  135   6.696   8.460   6.001  0.4946  0.0884  0.9544
    1MEP      H  136   5.431   7.480   6.284 -4.3721  0.3014 -1.2479
    1MEP      H  137   5.213   7.444   6.085  0.2456 -0.6205  3.8594
    1MEP      H  138   6.275   7.633   5.615 -0.3627  1.4151 -1.6364
    1MEP      H  139   6.427   7.769   5.651  0.0344 -0.3794 -0.9418
    1MEP      H  140   6.847   7.773   6.603  0.4816  2.3521  1.5769
    1MEP      H  141   6.656   7.701   6.476 -0.0639 -0.8754  0.6138
    1MEP      H  142   6.658   7.949   6.516 -3.3440 -2.0045 -0.2116
    1MEP      H  143   6.861   8.080   6.655  0.3516  0.9981 -0.3569
    1MEP      H  144   7.128   8.001   5.942 -1.2774  0.7608 -0.0459
    1MEP      H  145   7.229   7.691   7.584  1.2919  2.2361  1.0755
    1MEP      H  146   6.057   7.753   5.658  3.6881 -1.1309  1.6603
    1MEP      H  147   5.275   7.602   6.118  2.4146 -1.9843 -1.2676
    1MEP      H  148   6.824   7.808   7.282 -1.7913  1.5597  3.1883
    1MEP      H  149   6.176   7.833   5.552  3.4114 -1.9935  1.1049
    1MEP      H  150   6.136   7.893   5.722 -1.1898  1.0923 -1.0758
    1MEP      H  151   6.983   7.555   6.556  1.3860  1.4222 -1.1177
    1MEP      H  152   6.857   7.474   6.673  1.4624 -0.9899  0.3875
    1MEP      H  153   6.513   8.134   6.595  0.6073 -0.4225 -0.3606
    1MEP      H  154   6.658   8.208   6.539 -1.9315 -0.3149 -3.2271
    1MEP      H  155   5.281   7.577   6.416 -0.8502 -0.2764  2.3272
    1MEP      H  156   5.170   7.412   6.344  0.5733  1.3735  1.6504
    1MEP      H  157   7.252   7.617   7.409 -3.0909  1.3363  3.4553
    1MEP      H  158   4.989   7.635   6.223 -1.3318 -1.8190  0.0755
    1MEP      H  159   7.145   7.600   6.847  0.9766 -0.5375 -1.0280
    1MEP      H  160   7.134   7.495   6.715  3.1352 -0.5765  3.1148
    1MEP      H  161   6.726   8.385   6.825  0.9387 -0.7750 -1.0561
    1MEP      H  162   6.789   8.359   6.659 -0.1902 -1.8221  4.3373
    1MEP      H  163   4.963   7.530   6.368  0.6972 -1.0327 -1.7439
    1MEP      H  164   6.781   8.375   6.195  0.2027 -0.1585 -0.9804
    1MEP      H  165   6.960   7.365   6.855  3.0484  1.8057 -0.4795
    1MEP      H  166   6.977   7.491   6.975 -0.2120  0.5321 -0.8242
    1MEP      H  167   6.863   8.190   6.914  1.0673  1.1814  0.3754
    1MEP      H  168   6.950   8.343   6.854 -1.1028  0.3888  0.5803
    1MEP      H  169   4.766   7.492   6.257  1.0543  3.3399  0.0903
    1MEP      H  170   4.765   7.351   6.119 -3.2225  0.1584 -0.5061
    1MEP      H  171   4.943   7.899   5.753 -1.3213  0.5979  1.0313
    1MEP      H  172   7.209   8.227   6.126 -0.4859 -1.0735 -0.3747
    1MEP      H  173   7.130   7.429   7.142 -1.4298 -2.3318  2.1168
    1MEP      H  174   7.261   7.513   7.050 -0.2943 -0.3575 -1.6744
    1MEP      H  175   7.058   8.057   6.909  0.6573 -1.0238 -2.2723
    1MEP      H  176   7.165   8.185   6.843  0.0208  1.7901  0.9398
    1MEP      H  177   5.092   7.803   5.723  1.2684  0.1556 -1.3216
    1MEP      H  178   4.644   7.568   6.052 -0.7145  0.1399  0.4870
    1MEP      H  179   7.328   7.335   7.231 -0.3278 -0.1898 -0.5631
    1MEP      H  180   7.423   7.259   7.001 -3.1179 -0.1300 -1.3288
    1MEP      H  181   7.063   7.939   6.696 -0.1809 -0.2880 -0.7959
    1MEP      H  182   7.291   7.892   6.703 -0.6513 -0.8059  0.1962
    1MEP      H  183   7.313   8.087   6.092 -1.7791  2.0569 -0.1628
    1MEP      H  184   7.257   7.437   7.646  2.1783  2.6171  3.1596
    1MEP      H  185   4.776   7.511   5.950 -0.5562 -0.2812  0.2946
    1MEP      H  186   5.057   7.758   6.071  1.9478  0.7524  0.1673
    1MEP      H  187   7.348   7.090   7.119 -0.2755  1.1848  0.4152
    1MEP      H  188   7.193   7.132   7.054  3.0377  1.2025  0.2960
    1MEP      H  189   7.255   8.158   6.588  0.5906 -1.2042 -1.7811
    1MEP      H  190   7.099   8.101   6.521 -2.4869 -2.0905 -3.5001
    1MEP      H  191   5.001   7.626   5.895 -1.3101  2.3119 -1.4869
    1MEP      H  192   4.939   7.730   5.687 -0.4853  0.7489  0.5001
    1MEP      H  193   7.121   7.148   7.314 -1.6915 -0.0455 -1.7387
    1MEP      H  194   7.322   7.995   6.430 -0.6246 -0.9555 -0.4335
    1MEP      H  195   7.416   7.513   7.599  0.4507 -0.4948 -3.0814
    1MEP      H  196   6.773   7.823   7.440  0.4340  1.6558  1.4942
    1MEP      H  197   7.373   6.983   7.321  0.9616  1.8403  0.7474
    1MEP      H  198   7.271   7.026   7.454  2.6829 -1.3543 -0.0832
    1MEP      H  199   7.131   7.795   6.537 -0.6363 -0.2220 -1.1892
    1MEP      H  200   7.235   7.765   6.407 -2.8533  0.9563 -1.6919
    1MEP      H  201   4.803   7.848   5.954 -0.2842 -2.8546  0.3285
    1MEP      H  202   4.764   7.703   5.864  0.3918 -2.2473 -0.6853
    1MEP      H  203   7.462   7.224   7.321 -0.1616  0.5626  0.9639
    1MEP      H  204   7.615   7.182   7.440  0.8934 -0.7970  0.0680
    1MEP      H  205   6.998   7.963   6.393 -2.7177  3.1474  0.4039
    1MEP      H  206   6.874   7.796   6.333 -0.3240  1.8306  1.0273
    1MEP      H  207   6.675   7.711   7.338 -3.5921 -0.0050  1.2837
    1MEP      H  208   7.196   7.850   6.187  2.2271 -0.8707  4.0713
    1MEP      H  209   6.836   8.201   6.169  0.1779  1.3541 -2.6282
    1MEP      H  210   6.131   8.002   7.001  2.8223  1.2064  1.0165
    1MEP      H  211   7.450   7.290   7.595  1.6031  2.2555 -0.9680
    1MEP      H  212   7.282   7.211   7.577  2.8730 -1.9286  3.5669
    1MEP      H  213   7.028   7.911   6.142  2.5809 -2.3257  0.2169
    1MEP      H  214   6.670   8.251   6.131  0.2389 -0.6765  0.1867
    1MEP      N  215   6.184   7.763   6.120 -0.1408  0.2148  0.4322
    1MEP      N  216   6.590   7.792   6.702 -0.1784  0.2980  0.4083
    1MEP      N  217   5.402   7.452   6.189 -0.2932  0.2607 -0.5345
    1MEP      N  218   7.208   7.106   7.274  0.2451  0.7968 -0.3200
    1MEP      N  219   7.260   7.959   6.503  0.4054 -0.3431  0.0250
    1MEP      O  220   7.553   7.109   7.450  0.0444 -0.0120 -0.3965
    1MEP      O  221   6.991   8.148   5.976  0.2799 -0.2019 -0.0161
    1MEP      O  222   7.248   7.931   6.781 -0.6350 -0.3410  0.7386
    1MEP      O  223   7.425   7.336   7.063 -0.4872 -0.1682 -0.6004
    1MEP      O  224   6.975   8.177   6.746  0.1129 -0.0644 -0.0138
    1MEP      O  225   7.152   7.365   6.946  0.0019  0.1719 -0.0884
    1MEP      O  226   6.645   8.219   6.749  0.2881  0.3937  0.2920
    1MEP      O  227   6.970   7.624   6.745  0.0375 -0.2025  0.0658
    1MEP      O  228   6.825   8.032   6.579 -0.4158 -0.2679  0.5505
    1MEP      O  229   7.087   7.570   7.517 -0.2127  0.0720  0.6597
    1MEP      O  230   6.375   7.772   5.733  0.0072  0.1012 -0.2117
    1MEP      O  231   6.870   7.541   7.290 -0.1527 -0.4325  0.3564
    1MEP      O  232   6.789   8.455   5.972  0.4653  0.3775 -0.3406
    1MEP      O  233   6.164   7.494   5.775  0.0690 -0.0468  0.3566
    1MEP      O  234   6.965   7.767   6.351  0.0058  0.2926  0.1562
    1MEP      O  235   6.164   7.495   6.077  0.1983  0.3574 -0.8720
    1MEP      O  236   6.227   7.885   6.794  1.0106  0.0987 -0.2053
    1MEP      O  237   6.385   7.556   6.358 -1.3364 -0.2889  0.6692
    1MEP      O  238   5.989   8.131   6.680  0.4638  0.3458  0.3728
    1MEP      O  239   7.328   7.380   7.460  0.3430  0.5420  0.7254
    1MEP      O  240   5.735   7.970   6.610  0.2032  0.0736  0.2234
    1MEP      O  241   5.876   7.805   6.324  0.0796 -0.1127 -0.2304
    1MEP      O  242   5.586   7.654   6.275 -0.4572 -0.2458  0.4541
    1MEP      O  243   6.742   7.658   6.465 -0.0786 -0.6489 -0.1572
    1MEP      O  244   5.204   7.614   6.370  0.2664 -0.3560  0.3319
    1MEP      O  245   4.945   7.432   6.184 -0.0605 -0.1906 -0.0112
    1MEP      O  246   5.049   7.805   5.987 -0.4063 -0.0686  0.2965
    1MEP      O  247   4.810   7.687   6.066 -0.1619  0.2802 -0.0275
    1MEP      O  248   7.163   8.050   6.228 -0.2624 -0.1039 -0.0819
    2MEP      C  249   5.117   6.461   6.931 -0.1054 -0.3959  1.0465
    2MEP      C  250   5.150   6.543   6.807 -0.1722 -1.0962  0.0272
    2MEP      C  251   7.174   6.374   6.237 -0.5564  0.5321  0.3532
    2MEP      C  252   7.095   6.488   6.171 -1.3459 -0.2785 -0.9465
    2MEP      C  253   5.268   6.726   6.713  0.0019 -0.0840  0.3175
    2MEP      C  254   6.216   7.166   7.024 -0.2430 -0.3022 -0.3156
    2MEP      C  255   7.213   6.137   6.234  0.0809 -0.6524  0.2409
    2MEP      C  256   5.078   6.535   7.057  0.2717  0.0405  0.0744
    2MEP      C  257   5.354   6.846   6.741 -0.5335  0.3179 -0.5403
    2MEP      C  258   6.243   7.461   6.963  0.2617  0.4666  0.3171
    2MEP      C  259   6.188   7.016   7.007  0.5760  0.2513  0.3022
    2MEP      C  260   7.209   6.021   6.143  0.0753  0.0935  0.3719
    2MEP      C  261   6.079   6.957   7.090  1.0421 -0.4148  0.8329
    2MEP      C  262   7.066   5.965   6.116  0.7195  0.1933 -0.3931
    2MEP      C  263   5.947   6.818   6.931  0.0746 -0.6647 -0.8129
    2MEP      C  264   5.456   7.044   6.657  0.6620  0.9461 -0.6976
    2MEP      C  265   7.110   5.843   5.897  0.6164  0.6290  0.2555
    2MEP      C  266   6.888   6.590   6.150 -0.1226  0.0813 -0.1871
    2MEP      C  267   6.010   6.679   6.966  0.4929 -0.2181  0.7533
    2MEP      C  268   7.003   5.894   5.805 -0.7329 -0.1623  0.2713
    2MEP      C  269   5.606   7.038   6.639  0.5649 -0.4537  0.3095
    2MEP      C  270   5.969   6.578   6.862 -0.4311  0.2992  0.0737
    2MEP      C  271   6.861   5.842   5.827  0.1551  0.7353 -0.4481
    2MEP      C  272   6.430   7.469   7.124 -0.9968 -0.3261 -0.5530
    2MEP      C  273   5.667   7.046   6.785  0.0232  0.0816  0.6006
    2MEP      C  274   6.024   6.514   6.642  0.4334 -0.4143 -0.3548
    2MEP      C  275   6.655   5.860   5.947 -0.2671 -1.1009 -0.1494
    2MEP      C  276   6.167   6.458   6.660  0.5187 -0.2522 -0.5322
    2MEP      C  277   5.659   7.304   6.827  0.1678 -0.0030 -0.5935
    2MEP      C  278   6.562   5.941   6.040  0.4057  0.2190  0.1112
    2MEP      C  279   6.285   6.279   6.748 -0.6179  0.5299 -0.1794
    2MEP      C  280   5.816   7.325   6.815  0.5151 -0.8062  0.2949
    2MEP      C  281   6.588   5.850   6.260  0.4912 -0.3260 -0.4073
    2MEP      C  282   5.593   7.397   6.929  0.1018 -0.8946  0.6306
    2MEP      C  283   7.435   6.708   6.840 -0.5763 -0.1636  0.3815
    2MEP      C  284   6.737   6.595   6.178 -0.8080 -0.8712 -0.4382
    2MEP      C  285   6.008   7.292   6.679  0.5711  0.7593 -0.1102
    2MEP      C  286   6.572   7.408   7.162 -0.0840  0.3051  0.0073
    2MEP      C  287   6.365   6.222   6.627 -0.5018  0.2943  0.3775
    2MEP      C  288   6.435   5.864   6.311  0.0959 -0.2642  0.8826
    2MEP      C  289   6.053   7.214   6.557  0.4390 -0.4381  0.1038
    2MEP      C  290   7.288   6.691   6.870 -0.0171  0.6878 -0.2266
    2MEP      C  291   6.273   6.130   6.543  0.1377  0.2436  0.1214
    2MEP      C  292   5.958   7.232   6.434  0.0026  0.4807  1.0009
    2MEP      C  293   7.223   6.815   6.936  0.5829  0.0426  0.2580
    2MEP      C  294   6.167   6.196   6.232  0.3942  0.1635 -0.7750
    2MEP      C  295   6.189   7.272   6.510 -0.2856  0.0373 -0.6975
    2MEP      C  296   5.924   7.377   6.377 -0.6493 -0.1895  0.5738
    2MEP      C  297   6.428   5.977   6.418  0.6435  0.1588  0.1294
    2MEP      C  298   6.074   7.068   6.592  0.0114 -1.0303 -0.1566
    2MEP      C  299   6.408   7.303   6.607 -0.3833  0.1129  0.6500
    2MEP      C  300   6.130   7.385   7.031  0.0957 -0.8399 -0.7839
    2MEP      C  301   7.016   6.921   6.933  1.0569  0.0960  0.2021
    2MEP      C  302   6.310   6.152   6.279  0.2342  0.5409  0.1160
    2MEP      C  303   6.869   6.891   6.904  0.7717 -0.2026  0.1663
    2MEP      C  304   6.400   6.278   6.274 -0.2063 -0.0208  1.0258
    2MEP      C  305   6.476   6.522   6.444 -0.3590 -0.2415 -1.1761
    2MEP      C  306   6.517   7.238   6.522 -0.3466 -0.0209  0.4841
    2MEP      C  307   6.215   6.923   6.468  0.7775  0.1677  0.1235
    2MEP      C  308   6.651   6.984   6.947  0.0120  0.1641 -0.3989
    2MEP      C  309   6.396   6.520   6.318 -0.1719 -0.1926 -0.8325
    2MEP      C  310   6.665   6.718   6.125  0.3415 -0.5957  0.1166
    2MEP      C  311   6.282   6.630   6.309  0.2810  0.2934  0.4122
    2MEP      C  312   6.315   6.970   6.239  0.1839 -0.5384 -0.2775
    2MEP      C  313   6.244   6.867   6.323 -0.0084  0.4459  0.7153
    2MEP      C  314   6.590   6.989   6.807 -0.3710 -0.0191 -0.1480
    2MEP      C  315   6.680   7.446   7.059 -0.1930 -0.2218 -0.4118
    2MEP      C  316   6.621   7.350   6.498 -0.1299  0.4996 -0.4720
    2MEP      C  317   6.629   7.111   6.727 -0.3686 -0.1792  0.0846
    2MEP      H  318   6.374   7.402   6.576 -1.5183 -1.3599  2.6356
    2MEP      H  319   6.210   6.833   6.535  5.5689  0.9335 -3.2984
    2MEP      H  320   6.302   6.976   6.505 -1.5089  0.8829  1.8376
    2MEP      H  321   6.452   7.316   6.710  0.7610  0.1547  0.7280
    2MEP      H  322   6.736   6.587   6.293  0.1745  1.0153 -0.7903
    2MEP      H  323   6.157   7.056   6.666  1.7130 -1.7138  1.5251
    2MEP      H  324   6.474   7.210   6.423  3.1734  1.5138  1.2380
    2MEP      H  325   6.565   7.435   6.463 -1.1321 -0.3218  2.0350
    2MEP      H  326   6.648   7.078   6.521  1.3170  2.0433 -0.7883
    2MEP      H  327   5.986   7.030   6.645  1.1506  0.2638  2.5147
    2MEP      H  328   6.020   7.428   6.366 -0.6531 -1.6116  1.8904
    2MEP      H  329   6.679   7.322   6.411  2.6884 -0.4700  1.5560
    2MEP      H  330   6.693   7.381   6.573 -1.2526  1.4685 -0.5231
    2MEP      H  331   6.610   7.199   6.781  0.2974 -2.4545  1.2110
    2MEP      H  332   6.741   7.114   6.714 -1.7146 -4.6485  0.0421
    2MEP      H  333   6.149   6.834   6.271 -0.3146 -2.1223  0.7162
    2MEP      H  334   6.291   6.957   6.135 -1.2084  0.4328 -1.1209
    2MEP      H  335   5.861   7.377   6.283 -1.5097 -1.4267 -0.0401
    2MEP      H  336   6.428   7.581   7.127 -4.0687  1.1640  1.0590
    2MEP      H  337   6.622   6.897   6.757 -0.6309  2.8802  1.8641
    2MEP      H  338   6.434   7.034   6.718 -2.8289  0.9408  0.0983
    2MEP      H  339   6.422   6.966   6.250 -1.4988 -1.2188 -0.2294
    2MEP      H  340   6.285   7.076   6.270  2.4809  2.1299  0.9710
    2MEP      H  341   6.219   6.620   6.215  0.5960  0.7629 -0.7466
    2MEP      H  342   6.217   6.612   6.391  2.2537  0.3585  1.0040
    2MEP      H  343   6.359   7.442   7.207  0.0227 -0.8494 -1.4607
    2MEP      H  344   6.217   7.238   6.402 -0.3474 -2.0078 -3.8069
    2MEP      H  345   6.175   7.384   6.525  1.1320  1.5199  0.1848
    2MEP      H  346   5.859   7.427   6.451  1.8080  1.6838 -0.3453
    2MEP      H  347   5.998   7.171   6.343 -3.5889 -0.9108  2.1803
    2MEP      H  348   6.631   6.879   6.988 -2.1033 -2.9013 -0.0185
    2MEP      H  349   6.622   7.059   7.019 -0.9238 -0.2369  0.8832
    2MEP      H  350   6.459   6.532   6.227  0.1356 -1.1753  0.0719
    2MEP      H  351   6.410   6.530   6.531  0.1943 -0.6815  1.5411
    2MEP      H  352   5.856   7.190   6.462  0.4292  0.0863  1.5585
    2MEP      H  353   6.940   6.679   6.194  0.0288  2.9203  3.0438
    2MEP      H  354   6.735   6.408   6.116 -0.7468 -2.1140 -0.1670
    2MEP      H  355   6.539   6.429   6.454 -1.6053 -1.0326  0.9770
    2MEP      H  356   6.485   6.257   6.347 -0.3744 -0.6713  1.7326
    2MEP      H  357   6.451   6.269   6.174  2.4317 -1.4547 -2.3592
    2MEP      H  358   6.905   6.599   6.037  0.4184  1.7430 -0.0369
    2MEP      H  359   6.562   7.300   7.174  1.9717  0.6227  0.5150
    2MEP      H  360   6.022   7.393   6.660 -0.9947 -0.8516 -0.1494
    2MEP      H  361   6.840   6.859   6.804 -0.3249  1.5657  0.2566
    2MEP      H  362   6.841   6.809   6.969 -0.1340  1.3328 -1.6802
    2MEP      H  363   6.358   6.085   6.203  4.0533 -1.4055  0.0390
    2MEP      H  364   6.084   7.267   6.749 -0.0708  1.9249 -2.1435
    2MEP      H  365   5.619   7.505   6.898  2.6976 -0.1856  2.8944
    2MEP      H  366   7.026   6.970   7.036  2.9790 -0.4478  0.1546
    2MEP      H  367   7.050   6.989   6.857  1.8912 -0.3411  0.9190
    2MEP      H  368   6.173   6.265   6.145  1.1170 -0.2502 -0.3694
    2MEP      H  369   5.486   7.374   6.918  0.1285  0.8308  2.2027
    2MEP      H  370   5.638   7.368   7.032  0.1187 -0.3462  0.6487
    2MEP      H  371   5.825   7.436   6.790  0.8386 -0.3426  1.7882
    2MEP      H  372   6.121   6.262   6.315  1.3162  1.7705  0.4469
    2MEP      H  373   6.096   6.118   6.200  3.4747 -1.7724  2.4231
    2MEP      H  374   5.875   7.302   6.908  0.6415 -2.2106 -0.9909
    2MEP      H  375   5.618   7.320   6.727 -1.2116 -3.1790  0.7168
    2MEP      H  376   6.237   7.441   6.858 -0.5929 -1.4815  0.3504
    2MEP      H  377   7.247   6.837   7.039 -0.5892  2.4389  0.5055
    2MEP      H  378   7.269   6.905   6.895  0.8035  0.5755  1.8823
    2MEP      H  379   6.415   5.937   6.528 -1.8803  1.4464  4.3757
    2MEP      H  380   6.519   6.041   6.406 -0.5047 -1.1972  2.0267
    2MEP      H  381   6.227   6.049   6.612 -1.3200 -4.4699 -0.4100
    2MEP      H  382   6.186   6.188   6.517  1.5945 -1.1167 -1.5418
    2MEP      H  383   6.704   7.487   7.284  0.5889 -1.1614  0.0388
    2MEP      H  384   5.673   7.148   6.961 -1.3690  2.6623  1.3702
    2MEP      H  385   5.631   6.950   6.827  0.3698 -0.4734 -0.8574
    2MEP      H  386   7.236   6.676   6.777  0.8874 -0.2184  0.7165
    2MEP      H  387   7.168   6.564   6.936  0.3465  1.4454 -0.6840
    2MEP      H  388   6.375   5.879   6.223  2.0185  1.7589 -0.0682
    2MEP      H  389   6.314   5.719   6.386  0.4795  1.0114  0.0565
    2MEP      H  390   6.393   6.308   6.564 -0.4214 -2.0026  1.6655
    2MEP      H  391   6.519   6.122   6.595  1.4654 -0.1921  1.2041
    2MEP      H  392   6.230   7.574   6.976 -1.1821  2.2425  0.3809
    2MEP      H  393   7.129   6.587   6.203  0.7723  0.9277 -0.1201
    2MEP      H  394   7.492   6.761   6.931  0.7104 -2.4853 -1.4063
    2MEP      H  395   5.779   7.047   6.778 -0.2159 -1.9209  2.0344
    2MEP      H  396   6.718   6.807   6.154 -1.6898  0.3283  0.9126
    2MEP      H  397   7.450   6.773   6.750 -0.8218  1.3416  1.3921
    2MEP      H  398   7.491   6.620   6.809  0.2262 -0.1846 -2.3416
    2MEP      H  399   6.600   5.751   6.218 -0.3377  3.2093  0.7318
    2MEP      H  400   6.636   5.855   6.356 -1.1675  0.9609  0.4683
    2MEP      H  401   6.354   6.356   6.792 -0.4760  1.0249  1.6734
    2MEP      H  402   6.283   6.189   6.817 -2.0554  0.3337 -0.6270
    2MEP      H  403   5.557   6.867   6.584  0.2528  1.3371  3.3315
    2MEP      H  404   5.642   7.131   6.581 -1.6278  2.4879 -2.0357
    2MEP      H  405   7.117   6.490   6.062  0.3079  3.0797 -0.1455
    2MEP      H  406   5.416   7.129   6.598 -0.8760  1.4621 -2.9782
    2MEP      H  407   6.538   6.038   5.997  0.2476 -3.0698  1.1301
    2MEP      H  408   6.474   5.874   6.043  1.1946  0.1041  3.4806
    2MEP      H  409   6.204   6.436   6.561 -0.4105 -1.4025  0.5215
    2MEP      H  410   6.234   6.532   6.710 -0.8659  0.5409 -2.8798
    2MEP      H  411   5.428   7.074   6.760  0.8696 -0.7331 -0.5127
    2MEP      H  412   6.677   7.552   7.036 -2.0200 -1.5785 -1.5685
    2MEP      H  413   6.607   5.855   5.843 -0.0483 -0.4648 -1.1841
    2MEP      H  414   6.662   5.754   5.992 -0.4039 -0.5116  1.3107
    2MEP      H  415   5.952   6.430   6.652  0.6932  4.4876 -1.4616
    2MEP      H  416   6.019   6.561   6.544  2.1781 -0.7162 -1.4328
    2MEP      H  417   5.323   6.923   6.818 -0.0946 -0.3210 -1.1980
    2MEP      H  418   5.454   6.810   6.783  1.0087 -3.7584  1.6928
    2MEP      H  419   4.995   6.605   7.053 -0.2742  0.0129 -0.3568
    2MEP      H  420   6.036   7.442   7.005 -1.4327  1.4148  1.5566
    2MEP      H  421   6.809   5.834   5.728  0.6448 -0.1314 -2.2470
    2MEP      H  422   6.863   5.741   5.872  1.8347 -1.1386 -2.0278
    2MEP      H  423   6.035   6.487   6.878 -1.0189  0.3552  0.7569
    2MEP      H  424   5.859   6.539   6.878 -1.5470 -0.2400 -0.2797
    2MEP      H  425   5.044   6.461   7.130  1.7836  2.2615 -2.8777
    2MEP      H  426   5.294   6.665   6.628 -1.3663 -1.9792  2.7901
    2MEP      H  427   7.004   6.009   5.821 -0.3792 -0.3933 -0.4585
    2MEP      H  428   7.104   5.948   5.658 -0.3664  0.1195 -0.5020
    2MEP      H  429   6.123   6.682   6.970  2.2576  2.1160  3.1001
    2MEP      H  430   5.952   6.727   7.127  0.6487  2.5724 -2.5961
    2MEP      H  431   6.143   7.381   7.140  0.7169  0.6341  0.3833
    2MEP      H  432   7.169   6.375   6.348  0.4773 -0.4417 -1.5798
    2MEP      H  433   5.165   6.767   6.719  1.3026  0.5941 -1.2185
    2MEP      H  434   5.026   6.345   6.805  2.8281 -1.2846  2.2465
    2MEP      H  435   7.197   5.909   5.884 -0.1326  1.5297  1.5317
    2MEP      H  436   7.131   5.737   5.870  1.1048  1.0071  1.2986
    2MEP      H  437   5.845   6.794   6.897 -0.7594  0.7111 -1.4255
    2MEP      H  438   6.008   6.856   6.841  1.6326 -0.2679 -0.2026
    2MEP      H  439   5.201   6.396   6.948  2.1221  2.6441 -0.6920
    2MEP      H  440   5.156   6.594   7.111  0.7800  3.3841 -2.5875
    2MEP      H  441   6.960   5.817   6.040 -0.5650  2.4629 -0.9856
    2MEP      H  442   5.903   7.010   6.982  0.6249 -1.5760 -0.6369
    2MEP      H  443   7.280   6.389   6.208 -0.8703 -2.0143 -0.1293
    2MEP      H  444   6.564   6.729   6.163  1.0365  2.3479 -1.2805
    2MEP      H  445   7.026   5.934   6.217 -0.4394  0.4138 -0.3846
    2MEP      H  446   6.995   6.045   6.088  1.7512  1.0833  1.3447
    2MEP      H  447   6.110   6.872   7.149  0.1970 -0.9043 -0.0942
    2MEP      H  448   6.045   7.030   7.173 -2.2543 -1.9192 -0.5071
    2MEP      H  449   5.167   6.464   6.721  0.3552 -2.9338 -1.9750
    2MEP      H  450   5.058   6.594   6.767 -0.8340  0.5544  2.1855
    2MEP      H  451   7.249   6.044   6.041 -1.5182 -1.5651  0.1503
    2MEP      H  452   7.252   5.836   6.150 -0.2775 -0.8855  0.3289
    2MEP      H  453   6.173   7.013   6.896  0.9069  0.8328 -0.3242
    2MEP      H  454   6.369   6.969   6.950  1.5929  0.2059  1.7764
    2MEP      H  455   6.656   6.710   6.017 -3.5947  1.6094  0.5657
    2MEP      H  456   6.234   7.186   7.133  0.4528  0.7551 -1.4262
    2MEP      H  457   6.648   7.408   6.964  0.9919  2.3248  3.1728
    2MEP      H  458   6.549   6.611   6.442 -1.1510 -0.0964 -1.5009
    2MEP      H  459   7.310   6.180   6.259  0.7895  0.3226  0.0340
    2MEP      H  460   7.177   6.111   6.339 -0.2015 -1.6791  0.7555
    2MEP      H  461   6.311   7.189   6.968 -2.6250  0.6748 -4.9310
    2MEP      H  462   6.783   7.407   7.085 -1.9800  1.7129 -1.9661
    2MEP      N  463   6.578   7.116   6.586  0.3760 -0.4826 -0.4180
    2MEP      N  464   6.314   6.066   6.408  0.1161 -0.4070  0.4030
    2MEP      N  465   5.630   7.163   6.871 -0.0764 -0.0011  0.2166
    2MEP      N  466   7.059   5.845   6.038 -0.1937  0.2789  0.1277
    2MEP      N  467   5.938   6.929   7.025 -0.0842  0.0172 -0.7334
    2MEP      O  468   7.290   5.912   6.197 -0.5738 -0.2584  0.1480
    2MEP      O  469   6.373   7.415   6.998 -0.1485 -0.1812 -0.3980
    2MEP      O  470   5.966   6.641   7.086  0.2942  0.4655  0.1551
    2MEP      O  471   7.028   5.888   5.664 -0.3633  0.2281  0.4429
    2MEP      O  472   5.990   6.618   6.727 -0.5986  0.2473 -0.1206
    2MEP      O  473   6.785   5.925   5.921 -0.6441 -0.6463 -0.3137
    2MEP      O  474   6.159   6.330   6.719  0.5413  0.0321 -0.1759
    2MEP      O  475   6.615   5.953   6.169  0.0466 -0.3876 -0.2328
    2MEP      O  476   6.483   6.166   6.672 -0.0511 -0.3992 -0.0097
    2MEP      O  477   6.951   6.472   6.192  0.1457  0.4002 -0.6641
    2MEP      O  478   7.264   6.572   6.945  0.5367 -0.8299 -0.3682
    2MEP      O  479   6.668   6.480   6.128  0.0164 -0.6154 -0.8467
    2MEP      O  480   6.610   7.464   7.288 -0.6003  0.0106  0.5131
    2MEP      O  481   7.081   6.801   6.914  0.4882  0.1968  0.8424
    2MEP      O  482   6.313   6.949   7.029 -0.7282 -0.5253  0.2412
    2MEP      O  483   6.791   7.004   6.930  0.4100 -0.1725 -0.7543
    2MEP      O  484   6.326   6.393   6.307 -0.2124  0.2933  0.2073
    2MEP      O  485   6.445   6.990   6.807  0.1412  0.2529 -0.1571
    2MEP      O  486   6.334   6.758   6.327  0.7882 -0.0476  0.4567
    2MEP      O  487   7.132   6.247   6.184 -0.0089 -0.3121 -0.2015
    2MEP      O  488   6.097   7.002   6.470 -0.0919 -0.3994  0.2261
    2MEP      O  489   6.287   7.228   6.608 -0.6951  0.1949  0.6400
    2MEP      O  490   5.878   7.254   6.707  0.4471 -0.2965  0.7253
    2MEP      O  491   6.408   5.734   6.375 -0.0496 -0.6060 -0.0434
    2MEP      O  492   5.643   6.912   6.581  0.0302 -0.1969 -0.0770
    2MEP      O  493   5.389   6.923   6.624 -0.4281  0.0116  0.0264
    2MEP      O  494   5.009   6.375   6.895  0.2929 -0.0286  0.6568
    2MEP      O  495   5.260   6.631   6.822 -0.2397 -0.5463 -0.0584
    2MEP      O  496   6.112   7.251   6.980 -0.8083  0.1806 -0.0928
    3MEP      C  497   5.105   6.103   6.543  0.3599  0.1646 -0.9042
    3MEP      C  498   5.234   6.119   6.624  0.0981 -0.1339  0.3200
    3MEP      C  499   6.583   6.054   5.442  0.8252 -0.1916  0.2871
    3MEP      C  500   6.711   6.081   5.531 -0.0108 -0.5086  0.0028
    3MEP      C  501   5.395   5.994   6.738  0.1495 -0.0329 -0.7041
    3MEP      C  502   6.847   5.582   6.553  0.4387  0.2531  0.6210
    3MEP      C  503   6.458   5.871   5.535 -0.3701  0.4035  0.5602
    3MEP      C  504   4.983   6.064   6.632 -0.3786 -0.0626 -0.1812
    3MEP      C  505   5.442   5.862   6.806 -0.7056  0.6471 -0.3197
    3MEP      C  506   6.639   5.856   6.678 -0.1028 -0.4405 -1.4279
    3MEP      C  507   6.831   5.559   6.404  0.1033 -0.4993  0.8936
    3MEP      C  508   6.352   5.827   5.640 -0.1436  0.8090  0.5173
    3MEP      C  509   6.849   5.416   6.355 -0.3063 -1.0502  0.4090
    3MEP      C  510   6.212   5.890   5.587 -0.6944 -0.2334 -0.2096
    3MEP      C  511   6.623   5.395   6.248  0.1998  0.1409  0.1480
    3MEP      C  512   5.560   5.665   6.773  0.1927  0.2516  1.0453
    3MEP      C  513   6.083   5.793   5.766 -0.2806 -0.4459 -0.2752
    3MEP      C  514   6.826   6.214   5.674 -0.4948 -0.7569  0.3526
    3MEP      C  515   6.678   5.441   6.107  0.0079 -0.0444  1.4116
    3MEP      C  516   5.947   5.765   5.823 -1.2420  0.4502  0.3073
    3MEP      C  517   5.582   5.553   6.664 -0.4048  1.6588  0.5626
    3MEP      C  518   6.557   5.478   6.010 -0.5205  0.6611 -0.8206
    3MEP      C  519   5.950   5.766   5.981 -1.3255 -0.2971  0.3874
    3MEP      C  520   6.786   6.022   6.609 -0.2884  0.3933 -0.9355
    3MEP      C  521   5.537   5.588   6.517  0.7185 -0.0962 -0.0171
    3MEP      C  522   6.339   5.587   6.027  0.2018  0.8271  0.1050
    3MEP      C  523   5.895   5.903   6.175 -0.5139 -0.5551 -0.0726
    3MEP      C  524   6.251   5.483   5.952  0.3842  0.0500 -0.5353
    3MEP      C  525   5.324   5.650   6.373  0.0769 -0.2730 -0.2545
    3MEP      C  526   5.994   5.838   6.273 -0.2872  0.3937  0.8703
    3MEP      C  527   6.142   5.296   6.027 -0.4398 -0.0055  0.1214
    3MEP      C  528   5.351   5.580   6.236  0.2846  0.5407 -0.2687
    3MEP      C  529   5.974   5.671   6.434  0.0766  0.3186 -0.4061
    3MEP      C  530   5.366   5.803   6.359 -0.3166 -0.9384  0.7437
    3MEP      C  531   5.354   6.518   6.250  0.8608  0.2020 -0.1170
    3MEP      C  532   6.836   6.362   5.732  0.8650  0.4704 -0.6071
    3MEP      C  533   5.357   5.621   6.006 -0.4536 -0.5489 -0.3196
    3MEP      C  534   6.858   6.098   6.490 -0.2988  0.2725  0.1812
    3MEP      C  535   6.020   5.256   6.107 -0.2507  0.6424 -0.5678
    3MEP      C  536   6.018   5.524   6.445  0.1690  0.0196 -0.1043
    3MEP      C  537   5.409   5.738   5.922  0.0766 -0.1511  0.1369
    3MEP      C  538   5.381   6.499   6.401  0.3338 -0.1222 -0.7241
    3MEP      C  539   6.060   5.258   6.259 -0.2862 -0.2427  0.7238
    3MEP      C  540   5.293   5.797   5.837  0.8200  0.2186 -0.9087
    3MEP      C  541   5.536   6.501   6.439 -0.1548 -0.4669  0.1229
    3MEP      C  542   5.813   5.152   6.515  0.3530  1.1671  0.8530
    3MEP      C  543   5.487   5.845   6.002 -0.0419 -0.5943 -0.1954
    3MEP      C  544   5.180   5.883   5.907  0.4953  0.2178 -0.5041
    3MEP      C  545   5.913   5.425   6.391  0.8729 -0.9281  1.2132
    3MEP      C  546   5.517   5.679   5.818  1.2413  0.6103  0.0327
    3MEP      C  547   5.624   6.039   5.984 -0.0623  0.6960 -0.5827
    3MEP      C  548   6.675   5.711   6.639 -0.0019 -0.9100 -0.5771
    3MEP      C  549   5.734   6.647   6.427 -0.5077  0.2954 -0.2439
    3MEP      C  550   5.853   5.179   6.364 -0.4041  0.5246  0.6908
    3MEP      C  551   5.775   6.667   6.278  0.3185 -0.2260 -0.6637
    3MEP      C  552   5.730   5.209   6.275  0.6209 -0.0024 -0.5296
    3MEP      C  553   5.503   5.122   6.077  0.2545 -0.5558 -0.0971
    3MEP      C  554   5.724   6.103   5.890 -0.5627 -0.2073  0.5998
    3MEP      C  555   5.581   5.478   5.714  0.8022 -0.4506 -0.5827
    3MEP      C  556   5.812   6.573   6.070  0.6225 -0.5241 -0.0082
    3MEP      C  557   5.613   5.229   6.068  0.8584  0.7965 -0.2923
    3MEP      C  558   6.711   6.438   5.760  0.0188 -0.2964  0.1691
    3MEP      C  559   5.651   5.271   5.922  0.6874 -0.4304  0.5385
    3MEP      C  560   5.640   5.243   5.619  0.5257  0.6760  0.0352
    3MEP      C  561   5.549   5.329   5.711 -0.0045  0.5220  0.1440
    3MEP      C  562   5.818   6.460   5.965 -0.9229  1.7567  0.6822
    3MEP      C  563   6.775   6.187   6.397 -0.1976  0.2449 -0.1612
    3MEP      C  564   5.660   6.194   5.779  0.1469  0.3919  0.3487
    3MEP      C  565   5.795   6.315   6.041 -0.0771  0.4659  0.2708
    3MEP      H  566   5.555   6.121   6.020  0.3278  0.1146 -0.3282
    3MEP      H  567   5.685   5.481   5.755  1.4431  2.9849 -1.9934
    3MEP      H  568   5.586   5.523   5.607  0.4004  0.0986 -1.4269
    3MEP      H  569   5.682   5.990   6.063 -0.3839  1.3279 -3.3565
    3MEP      H  570   6.897   6.407   5.654  0.4389 -0.2296  0.9248
    3MEP      H  571   5.519   5.734   5.728  0.5602  0.9314  0.2818
    3MEP      H  572   5.783   6.024   5.836 -3.3082 -1.6466  0.5993
    3MEP      H  573   5.599   6.146   5.703  3.0632  1.3833  0.5693
    3MEP      H  574   5.901   6.121   6.017  1.4783  2.4451 -1.6427
    3MEP      H  575   5.611   5.677   5.866 -0.4578  1.2218 -0.0257
    3MEP      H  576   5.159   5.847   6.012  0.2519 -0.0752  0.7868
    3MEP      H  577   5.736   6.247   5.725  0.4488 -0.6621 -1.5499
    3MEP      H  578   5.584   6.266   5.822 -0.7040  3.6588  1.0509
    3MEP      H  579   5.838   6.322   6.142 -1.9993  1.1968  0.8805
    3MEP      H  580   5.684   6.319   6.059 -0.2795  0.9338 -2.3034
    3MEP      H  581   5.458   5.314   5.649  1.5619  1.5587  1.2899
    3MEP      H  582   5.750   5.258   5.636  0.7753  0.6543  0.4990
    3MEP      H  583   5.186   5.995   5.905 -0.5232  2.7400 -0.0828
    3MEP      H  584   6.770   6.092   6.688  1.8396  1.4309 -2.6281
    3MEP      H  585   5.730   6.471   5.901 -0.7892 -0.6294 -0.9259
    3MEP      H  586   5.970   6.382   5.875  2.4555 -0.3315 -1.3301
    3MEP      H  587   5.614   5.260   5.510 -1.1570  0.8818 -2.7316
    3MEP      H  588   5.607   5.141   5.639  0.6654  0.0772 -2.7346
    3MEP      H  589   5.705   5.367   5.931  1.2695 -3.4696  1.2487
    3MEP      H  590   5.719   5.192   5.878  1.2279  2.9270  2.0482
    3MEP      H  591   6.848   5.941   6.643 -1.8295 -0.3577  0.1238
    3MEP      H  592   5.419   5.891   6.076 -0.6096 -2.1314 -1.1611
    3MEP      H  593   5.559   5.798   6.067  0.3338  0.5306  1.4117
    3MEP      H  594   5.092   5.852   5.846  1.0225 -1.1338 -3.0515
    3MEP      H  595   5.327   5.861   5.749 -0.2755 -0.4457 -0.7057
    3MEP      H  596   5.753   6.659   6.026  0.5700 -0.5181 -1.0674
    3MEP      H  597   5.918   6.615   6.078  2.9683 -2.7910  1.5143
    3MEP      H  598   5.565   5.319   6.117 -0.8033  1.3173 -1.1366
    3MEP      H  599   5.537   5.028   6.032  0.2144 -1.2976  2.6416
    3MEP      H  600   5.247   5.710   5.791  1.8621  0.1859 -0.6575
    3MEP      H  601   6.784   6.160   5.755  0.6932  0.6236 -0.3698
    3MEP      H  602   6.843   6.308   5.904 -0.8070 -0.6815 -1.8623
    3MEP      H  603   5.478   5.096   6.181 -2.4718  2.2360 -0.1181
    3MEP      H  604   5.647   5.144   6.316  2.6744  1.4970 -1.3634
    3MEP      H  605   5.709   5.322   6.293 -0.4681  1.3521 -0.9448
    3MEP      H  606   6.927   6.167   5.652  0.3382 -1.8698  2.6465
    3MEP      H  607   6.890   6.013   6.426 -1.1608  0.7616 -1.3483
    3MEP      H  608   5.438   5.555   6.033 -2.0315  1.7381  1.5108
    3MEP      H  609   5.700   6.732   6.236  0.5081 -0.7354  1.6533
    3MEP      H  610   5.866   6.719   6.262  2.3196  0.1605  0.4478
    3MEP      H  611   5.900   5.083   6.324  0.2615 -2.5064 -2.4503
    3MEP      H  612   5.283   5.558   5.957 -1.1001  2.1771  0.7880
    3MEP      H  613   5.446   5.811   6.286  1.8926  3.5442 -1.6710
    3MEP      H  614   5.767   6.742   6.477 -0.3246 -1.1131  0.9232
    3MEP      H  615   5.795   6.573   6.471 -1.3697 -0.1580 -1.4678
    3MEP      H  616   5.766   5.241   6.567 -1.0264  2.5532 -2.6643
    3MEP      H  617   5.279   5.862   6.321 -3.0999  1.0347  3.1292
    3MEP      H  618   5.395   5.851   6.462 -1.3755 -0.4064  3.9002
    3MEP      H  619   5.462   5.580   6.229  1.1737 -0.5172 -2.5686
    3MEP      H  620   5.916   5.128   6.565  1.4017  0.8928  1.3077
    3MEP      H  621   5.747   5.059   6.528  0.8824  0.0997  1.3962
    3MEP      H  622   5.305   5.478   6.236  1.3793  0.9421 -1.1608
    3MEP      H  623   5.214   5.651   6.383 -0.1605 -2.0945 -1.2655
    3MEP      H  624   6.532   5.855   6.698  1.2739  1.9036 -1.4589
    3MEP      H  625   5.540   6.466   6.552  0.0755  1.0014  2.7992
    3MEP      H  626   5.603   6.438   6.374  2.5771 -0.2009  0.0968
    3MEP      H  627   5.820   5.432   6.451  0.3723  4.8850  1.2394
    3MEP      H  628   5.889   5.464   6.288  0.8853  0.1772 -0.5796
    3MEP      H  629   6.103   5.156   6.277 -0.3910 -1.8006 -0.5032
    3MEP      H  630   6.140   5.329   6.280 -0.3579  1.9870 -1.4891
    3MEP      H  631   7.014   6.124   6.601 -0.5071  1.2454  1.1148
    3MEP      H  632   5.341   5.626   6.564  2.3526 -1.4299 -0.0555
    3MEP      H  633   5.568   5.691   6.495 -0.4081 -0.5174 -1.8066
    3MEP      H  634   5.320   6.580   6.441  0.9870 -0.8279 -0.9635
    3MEP      H  635   5.373   6.340   6.502  1.7611 -1.0080 -0.3211
    3MEP      H  636   6.109   5.503   6.384  1.8203 -1.0488  1.3156
    3MEP      H  637   5.991   5.409   6.597  1.3861 -0.6456 -1.3989
    3MEP      H  638   5.939   5.336   6.096 -1.4305  0.8739 -1.7757
    3MEP      H  639   5.888   5.104   6.099 -0.4262 -1.4967 -2.9700
    3MEP      H  640   6.695   5.881   6.774 -4.1119 -2.4065 -2.2870
    3MEP      H  641   6.688   6.033   5.631 -1.1856  0.0643 -1.5476
    3MEP      H  642   5.411   6.445   6.183  0.7226 -0.7986  1.1158
    3MEP      H  643   5.595   5.527   6.445 -0.8474  2.3809  0.2612
    3MEP      H  644   6.674   6.471   5.662 -0.4595  0.7485 -1.0672
    3MEP      H  645   5.393   6.624   6.227  0.1680  1.4818 -2.3250
    3MEP      H  646   5.244   6.510   6.225 -0.7828  0.9580 -1.3877
    3MEP      H  647   6.054   5.734   6.474 -2.4132  0.3956  1.6080
    3MEP      H  648   5.877   5.699   6.487  0.3928  1.0472 -2.0334
    3MEP      H  649   6.118   5.280   5.919  1.2916 -2.4275 -0.3360
    3MEP      H  650   6.235   5.230   6.034 -1.2999 -2.4095  1.1707
    3MEP      H  651   5.765   5.601   6.686  0.5003  0.0346 -0.0806
    3MEP      H  652   5.528   5.457   6.690  3.7064  0.1762  0.9743
    3MEP      H  653   6.797   6.023   5.491 -1.4475  0.4920 -1.1868
    3MEP      H  654   5.648   5.661   6.841 -0.8755 -0.3827  1.3155
    3MEP      H  655   6.101   5.841   6.242  0.0282  2.5456  2.9146
    3MEP      H  656   5.975   5.894   6.367 -1.8487 -0.2720  0.2196
    3MEP      H  657   6.171   5.530   5.888  3.1253 -0.1439 -1.9985
    3MEP      H  658   6.301   5.418   5.877 -0.1395  0.9588  0.7415
    3MEP      H  659   5.467   5.632   6.826  1.1563  1.6206 -1.9907
    3MEP      H  660   6.742   6.287   6.438 -2.1182 -0.6256  1.9299
    3MEP      H  661   5.900   6.012   6.201 -2.0479  1.8272  1.5144
    3MEP      H  662   5.796   5.861   6.193 -0.0927 -1.0209 -0.7619
    3MEP      H  663   6.272   5.643   6.098 -2.9535 -2.2671  0.7385
    3MEP      H  664   6.372   5.658   5.949  1.1279 -3.1464  0.6309
    3MEP      H  665   5.503   5.877   6.896  1.5902 -0.6531 -1.6226
    3MEP      H  666   5.342   5.802   6.827  0.3372 -0.6055 -1.8586
    3MEP      H  667   4.884   6.086   6.575  0.9334 -1.6487 -3.2616
    3MEP      H  668   6.602   5.672   6.564 -1.4965  0.7678 -0.1846
    3MEP      H  669   5.863   5.705   6.024 -2.1221  1.5085  2.5350
    3MEP      H  670   6.043   5.712   6.015  0.7042 -0.5659 -0.0090
    3MEP      H  671   6.596   5.547   5.928  0.5321 -3.1611 -0.7945
    3MEP      H  672   6.518   5.390   5.953  3.6367 -2.3578  0.2314
    3MEP      H  673   4.985   5.958   6.670 -1.9781  1.0160  0.7715
    3MEP      H  674   5.474   6.033   6.669 -2.3111  3.1426  0.9512
    3MEP      H  675   5.877   5.842   5.791  1.3339  0.2542 -0.2605
    3MEP      H  676   5.872   5.658   5.682 -1.1772 -0.1016  0.1581
    3MEP      H  677   6.733   5.536   6.128 -1.8800  0.0798 -2.2172
    3MEP      H  678   6.721   5.261   6.047 -0.6348 -0.1389 -1.3910
    3MEP      H  679   6.665   5.651   6.734 -1.5867 -0.3420 -1.8472
    3MEP      H  680   6.607   5.975   5.364  0.5710 -3.6343 -0.2135
    3MEP      H  681   5.382   6.068   6.821 -0.4188  1.0080 -4.1598
    3MEP      H  682   5.160   6.248   6.452 -0.1324  0.4846  1.2206
    3MEP      H  683   6.143   5.700   5.787 -0.2427  2.4165  2.1188
    3MEP      H  684   6.132   5.884   5.802 -1.0889 -1.2407 -0.9668
    3MEP      H  685   6.556   5.308   6.231 -2.5551 -0.7762 -0.6403
    3MEP      H  686   6.562   5.478   6.300 -1.0086 -2.6823  2.1463
    3MEP      H  687   5.125   6.030   6.463 -0.0135 -0.7778  0.6825
    3MEP      H  688   4.994   6.131   6.719  2.4479  2.9354 -1.1745
    3MEP      H  689   6.069   5.721   5.577 -1.5418 -0.2768 -0.2590
    3MEP      H  690   6.732   5.235   6.350  2.0075 -2.9997 -3.0504
    3MEP      H  691   6.560   6.146   5.379 -0.4533 -1.1537 -2.2333
    3MEP      H  692   6.723   6.533   5.824  1.0879  2.1817  3.6528
    3MEP      H  693   6.208   5.995   5.623  0.0373 -1.4615  1.6473
    3MEP      H  694   6.222   5.881   5.478  1.0265 -0.0825  2.6545
    3MEP      H  695   6.897   5.417   6.262 -0.6240  0.9030 -0.0538
    3MEP      H  696   6.912   5.366   6.430  1.3169  3.0753  0.7375
    3MEP      H  697   5.315   6.173   6.569  0.3137 -0.4050  1.2404
    3MEP      H  698   5.211   6.173   6.714 -2.9932 -2.2499  1.0848
    3MEP      H  699   6.349   5.717   5.649  1.8684  0.7114  2.0175
    3MEP      H  700   6.371   5.968   5.750 -0.9105  0.3118 -2.2201
    3MEP      H  701   6.731   5.606   6.370 -3.0158 -3.8904  2.8834
    3MEP      H  702   6.886   5.723   6.352  1.5330  1.0603 -0.3527
    3MEP      H  703   6.630   6.384   5.806  2.8919  3.7788  0.0709
    3MEP      H  704   6.790   5.516   6.617  0.2817 -0.3116  0.2693
    3MEP      H  705   6.679   6.131   6.388  0.5803 -1.8882  0.2667
    3MEP      H  706   5.419   5.155   6.014  1.7431 -1.0767 -0.1697
    3MEP      H  707   6.441   5.823   5.439 -1.3037  0.2156  0.6870
    3MEP      H  708   6.554   5.841   5.571 -1.7486 -0.7521 -1.3671
    3MEP      H  709   6.953   5.561   6.587  1.0154  1.3552  2.3943
    3MEP      H  710   6.820   6.196   6.300  0.8410  0.3145  1.6539
    3MEP      N  711   5.832   6.178   5.973 -0.1600 -0.1600  0.4664
    3MEP      N  712   5.960   5.277   6.370  0.8100 -0.1254 -0.1754
    3MEP      N  713   5.386   5.579   6.489  0.1150 -0.5127 -1.0236
    3MEP      N  714   6.089   5.814   5.621  0.0747 -0.5432  0.2536
    3MEP      N  715   6.720   5.340   6.352  0.2670 -0.0323  0.1882
    3MEP      O  716   6.386   5.874   5.771  0.0657  1.1974  0.4279
    3MEP      O  717   6.673   5.956   6.579  0.1237  0.4280  0.3022
    3MEP      O  718   6.759   5.350   6.034  0.4929 -0.0619 -0.0887
    3MEP      O  719   5.892   5.640   5.776 -0.0005  0.0227  0.3273
    3MEP      O  720   6.455   5.530   6.094  0.2572  0.3455  0.8324
    3MEP      O  721   5.943   5.895   6.040 -0.1071  1.0151  0.9130
    3MEP      O  722   6.183   5.422   6.058  0.3800 -0.0797 -0.9892
    3MEP      O  723   5.951   5.705   6.298  0.6371 -0.0961 -0.3147
    3MEP      O  724   5.976   5.127   6.061  0.1188  0.3443 -0.8699
    3MEP      O  725   6.744   6.212   5.560 -0.0829 -0.2045 -0.2202
    3MEP      O  726   5.330   6.372   6.424 -0.4712  0.0551  0.4721
    3MEP      O  727   6.910   6.354   5.853  0.0831  0.3569  0.4184
    3MEP      O  728   6.958   6.179   6.545  0.1629  0.7427  0.2901
    3MEP      O  729   5.595   6.633   6.455 -0.0268  0.2072 -0.6384
    3MEP      O  730   6.924   5.638   6.328  0.3522  0.0189 -0.3387
    3MEP      O  731   5.782   6.546   6.206 -0.2510  0.2754  1.2269
    3MEP      O  732   5.737   5.192   6.132 -0.0807  0.3261 -0.2625
    3MEP      O  733   5.937   6.473   5.884  1.0655 -0.5602 -0.0404
    3MEP      O  734   5.533   5.279   5.844  0.0275  0.5458  0.3746
    3MEP      O  735   6.464   6.014   5.510 -0.0390  0.1981 -0.2134
    3MEP      O  736   5.482   5.548   5.793  0.6605  0.0657 -0.1471
    3MEP      O  737   5.551   5.936   5.915 -0.4551 -0.6437  0.1015
    3MEP      O  738   5.299   5.661   6.132  0.1336 -0.1209 -0.4371
    3MEP      O  739   6.038   5.491   6.578  0.2751 -0.3735  0.1168
    3MEP      O  740   5.722   5.515   6.670  0.2639 -0.0543 -0.3298
    3MEP      O  741   5.534   5.794   6.718  0.5210  0.3332  0.5733
    3MEP      O  742   5.071   6.225   6.482 -0.3374 -0.3750 -0.1136
    3MEP      O  743   5.279   5.984   6.657  0.5235  0.2186 -0.1989
    3MEP      O  744   6.808   5.716   6.584  0.4248 -0.4596 -0.0349
    4MEP      C  745   6.269   7.542   7.590  0.3438  0.4534  0.7013
    4MEP      C  746   6.415   7.576   7.645 -0.7893  0.1797 -0.4337
    4MEP      C  747   5.936   6.174   6.903  0.1025  0.5500  0.2407
    4MEP      C  748   5.933   6.083   6.778 -0.3035 -0.7113  0.6771
    4MEP      C  749   6.615   7.499   7.742  0.1877 -0.4419  0.1142
    4MEP      C  750   6.423   6.571   7.918 -0.2728  0.0770  0.9083
    4MEP      C  751   5.827   6.230   7.102 -0.7431 -0.3662  1.1267
    4MEP      C  752   6.162   7.642   7.629 -0.8593  0.1460  0.8018
    4MEP      C  753   6.717   7.387   7.757  0.1445  0.3838 -0.0451
    4MEP      C  754   6.165   6.689   7.670 -0.3144  0.2069 -0.6164
    4MEP      C  755   6.405   6.467   8.033  0.5066  0.3763 -0.6420
    4MEP      C  756   5.703   6.198   7.186  0.5440 -0.6791  0.5521
    4MEP      C  757   6.295   6.507   8.130 -0.5100 -0.3222 -1.2434
    4MEP      C  758   5.561   6.216   7.115  0.0565 -0.1438  0.1459
    4MEP      C  759   6.064   6.514   8.020 -0.0570  0.4620  0.6606
    4MEP      C  760   6.745   7.276   7.553  0.0832  0.0560 -0.4703
    4MEP      C  761   5.572   6.449   7.026  0.6988  0.5380 -0.5453
    4MEP      C  762   5.781   6.017   6.603  0.0317  0.0596 -0.0043
    4MEP      C  763   5.985   6.408   8.094  0.3007  0.7913 -0.5425
    4MEP      C  764   5.488   6.519   7.142 -0.2420  0.1048  0.7201
    4MEP      C  765   6.860   7.204   7.467 -0.3305  0.1015 -0.4886
    4MEP      C  766   5.872   6.333   8.017  0.6192  0.3750 -0.2103
    4MEP      C  767   5.444   6.664   7.101 -0.3939 -0.3363  0.2564
    4MEP      C  768   6.248   6.835   7.497 -0.4539 -0.0601  0.1030
    4MEP      C  769   6.813   7.119   7.344 -0.2346  0.7199  0.0038
    4MEP      C  770   5.777   6.298   7.803  0.6421 -0.7992 -0.2388
    4MEP      C  771   5.476   6.890   7.153 -0.2331 -0.7016 -0.2336
    4MEP      C  772   5.784   6.346   7.658 -0.2193  1.1079 -0.3287
    4MEP      C  773   6.652   6.911   7.388 -0.3070  1.0350 -0.3599
    4MEP      C  774   5.559   6.996   7.230  0.2136 -0.1790 -0.0129
    4MEP      C  775   5.726   6.527   7.529 -0.0279  0.0034  0.1234
    4MEP      C  776   6.723   6.851   7.519  0.5999 -0.2004 -0.0282
    4MEP      C  777   5.623   7.068   7.444  0.3373  0.5764  0.4112
    4MEP      C  778   6.694   6.834   7.258  0.1047  0.0831  0.1258
    4MEP      C  779   7.911   7.502   7.421  0.4045  0.8243 -0.3230
    4MEP      C  780   5.705   6.081   6.495  0.1587  0.5706 -0.7710
    4MEP      C  781   6.713   6.833   7.756  0.2583 -1.2517 -0.4001
    4MEP      C  782   6.196   6.953   7.410  0.2077 -0.5172 -0.1447
    4MEP      C  783   5.703   6.681   7.541 -0.2593  0.0159  0.3573
    4MEP      C  784   5.676   7.031   7.585 -0.0718  0.0641  0.2412
    4MEP      C  785   6.715   6.927   7.873 -0.0027 -0.2581  0.2321
    4MEP      C  786   7.775   7.430   7.448  0.2672 -0.0372 -0.0947
    4MEP      C  787   5.585   6.716   7.624 -0.0318 -0.0848  0.0124
    4MEP      C  788   6.741   6.835   8.005  0.0007  0.3460  0.2883
    4MEP      C  789   7.773   7.380   7.593 -0.3964  0.9081  0.4609
    4MEP      C  790   5.628   6.678   7.913  0.6628  0.1380 -0.4910
    4MEP      C  791   6.841   7.018   7.862  0.3005 -0.4897 -0.5391
    4MEP      C  792   6.738   6.912   8.135  0.4868 -0.6473 -0.6442
    4MEP      C  793   5.567   6.956   7.665 -0.2673  0.1656  0.1134
    4MEP      C  794   6.580   7.000   7.877 -0.0654 -0.5663 -0.5662
    4MEP      C  795   7.077   7.012   7.910 -0.4760  0.2715  0.5932
    4MEP      C  796   6.309   6.680   7.736  0.0112 -0.1975  0.2592
    4MEP      C  797   7.792   7.433   7.825  0.2079 -0.1239 -0.4716
    4MEP      C  798   5.647   6.819   7.848  0.1131  0.1140  1.3785
    4MEP      C  799   7.678   7.344   7.879 -0.3293 -0.8517  0.6617
    4MEP      C  800   5.803   6.856   7.839  0.1425  0.1723  0.5399
    4MEP      C  801   5.909   7.138   8.045  0.0579 -0.2803  0.5076
    4MEP      C  802   7.224   6.948   7.873 -0.1530  0.4056  0.2236
    4MEP      C  803   6.354   6.983   7.929 -0.2031 -0.0500  0.4226
    4MEP      C  804   7.516   7.341   8.052 -0.2551 -0.4314 -0.3961
    4MEP      C  805   5.910   6.994   7.995  0.2612  0.0790  0.7400
    4MEP      C  806   5.792   6.187   6.424  0.4024 -0.2629 -0.5307
    4MEP      C  807   6.054   6.971   7.941  0.1650  0.4020  0.9069
    4MEP      C  808   6.337   7.002   8.183 -0.1014  0.7169  0.2814
    4MEP      C  809   6.264   6.955   8.057 -1.2652  0.6674 -0.0708
    4MEP      C  810   7.464   7.198   8.068  0.8709  0.4401 -0.1568
    4MEP      C  811   6.130   7.075   7.487 -0.4824 -0.0179  0.1016
    4MEP      C  812   7.261   6.959   7.726 -0.6687 -0.0378  0.1786
    4MEP      C  813   7.380   7.144   7.946 -0.3048 -0.0504  0.3247
    4MEP      H  814   7.070   7.116   7.873 -2.7819  1.9315 -2.4327
    4MEP      H  815   6.304   6.955   7.831 -0.3291  0.3567  0.1925
    4MEP      H  816   6.383   7.091   7.926  1.3682 -2.7566  1.0204
    4MEP      H  817   7.069   7.013   8.019 -1.1982  1.5622 -1.3281
    4MEP      H  818   5.615   6.140   6.531  1.3160  3.3904 -0.8095
    4MEP      H  819   6.602   7.093   7.942  0.0108  0.3166 -0.0508
    4MEP      H  820   7.200   6.848   7.901 -1.1448  2.0534 -1.5430
    4MEP      H  821   7.267   7.070   7.698  0.0165  1.5305  1.5913
    4MEP      H  822   7.408   6.932   7.975  0.0563 -0.6362  0.2528
    4MEP      H  823   6.543   7.033   7.776  3.3789 -0.8425  1.7063
    4MEP      H  824   6.748   6.847   8.225 -0.3905  2.0763  2.2112
    4MEP      H  825   7.173   6.927   7.667 -1.1793  0.1380 -2.5330
    4MEP      H  826   7.353   6.909   7.697 -0.5296 -0.0618  2.3235
    4MEP      H  827   7.294   7.207   7.924  1.9060  1.1401 -0.9649
    4MEP      H  828   7.456   7.135   7.863  1.0168  1.9510 -0.5243
    4MEP      H  829   6.244   6.851   8.066 -1.7048  0.7165  1.6014
    4MEP      H  830   6.271   6.987   8.271 -2.2175 -1.5858 -0.5577
    4MEP      H  831   6.805   7.005   8.140  2.8577  0.7651  0.3507
    4MEP      H  832   6.346   6.873   7.541 -1.9207 -0.5831 -2.9403
    4MEP      H  833   7.549   7.129   8.069 -2.5270 -0.6986 -0.0499
    4MEP      H  834   7.316   7.120   8.154  1.6836 -2.2348 -1.1175
    4MEP      H  835   6.368   7.107   8.175  0.6359  0.0960  0.3567
    4MEP      H  836   6.428   6.936   8.198 -1.7588 -2.6392 -1.5159
    4MEP      H  837   6.058   6.863   7.927 -0.5567  0.2479  2.8204
    4MEP      H  838   6.072   7.033   7.852  0.0143 -2.0639  3.2084
    4MEP      H  839   6.265   6.754   7.434  1.7805  1.0645  0.4835
    4MEP      H  840   6.853   7.083   7.772  0.8341  1.9108 -2.4775
    4MEP      H  841   6.838   7.090   7.945 -0.5030 -0.5358 -2.8000
    4MEP      H  842   6.646   6.970   8.142  1.7946  2.1610 -1.2477
    4MEP      H  843   6.647   6.767   8.008 -2.3892  2.7201  0.8341
    4MEP      H  844   7.492   7.403   8.142  0.8118  0.4886 -0.1376
    4MEP      H  845   7.462   7.395   7.969  1.8514  2.6555  0.0796
    4MEP      H  846   5.875   6.920   8.076 -1.9248  1.2593 -2.3341
    4MEP      H  847   5.804   7.176   8.059 -1.5887 -0.1130  1.3330
    4MEP      H  848   6.837   6.790   7.987 -0.4880  3.1959  0.3199
    4MEP      H  849   5.877   5.982   6.559 -1.0414 -1.0330  0.8462
    4MEP      H  850   5.586   5.933   6.430  0.5113 -0.5777 -1.2909
    4MEP      H  851   5.952   7.143   8.145  0.0929 -3.1654  1.7756
    4MEP      H  852   5.861   6.776   7.899  1.7191 -0.1567  0.6336
    4MEP      H  853   5.844   6.847   7.739 -3.0946  1.6554  1.8691
    4MEP      H  854   5.730   5.931   6.650  1.7071 -1.6543 -4.6394
    4MEP      H  855   6.130   6.906   7.347  1.5146  1.7149 -0.0641
    4MEP      H  856   6.635   6.758   7.782  0.9422 -2.4782  0.8378
    4MEP      H  857   7.593   7.395   7.831  1.7684 -3.4418 -2.3020
    4MEP      H  858   7.689   7.244   7.830 -0.2364 -1.0764 -0.5900
    4MEP      H  859   5.598   6.893   7.914 -0.4370  0.2491 -0.8274
    4MEP      H  860   6.803   6.774   7.732  1.4691 -0.2676  2.4271
    4MEP      H  861   6.700   6.726   7.279  0.9958  1.7315  1.3625
    4MEP      H  862   7.889   7.385   7.826  2.8406 -0.4475 -2.1132
    4MEP      H  863   7.798   7.522   7.896  0.0054  1.5046 -2.3811
    4MEP      H  864   5.670   6.681   8.010  0.8206 -1.5800 -0.3011
    4MEP      H  865   6.609   6.842   7.190 -0.1310 -0.2434  1.3655
    4MEP      H  866   6.794   6.874   7.214  1.6309  0.0172  3.1950
    4MEP      H  867   6.726   6.737   7.507 -2.3373  0.4186  0.5956
    4MEP      H  868   5.679   6.595   7.856 -0.0009 -0.8357 -0.4330
    4MEP      H  869   5.520   6.658   7.919  0.5432  0.8753  0.9398
    4MEP      H  870   6.828   6.903   7.517  3.0013  0.6511 -2.0993
    4MEP      H  871   6.548   6.888   7.396  1.2338 -2.8588  1.6564
    4MEP      H  872   6.160   6.605   7.591 -0.0720 -1.5256  0.6263
    4MEP      H  873   7.678   7.316   7.597 -2.1625  0.4748 -0.0867
    4MEP      H  874   7.850   7.309   7.615 -1.7172 -0.5229  3.8707
    4MEP      H  875   5.533   7.019   7.748  2.4769  0.4504 -1.5254
    4MEP      H  876   5.474   6.947   7.598 -0.8982  0.1199  0.6718
    4MEP      H  877   5.500   6.739   7.556 -1.2275 -1.9550  1.0267
    4MEP      H  878   5.545   6.622   7.673  0.1452  3.9365 -1.3939
    4MEP      H  879   6.313   6.957   7.249  1.0696 -0.9321  0.0409
    4MEP      H  880   6.619   7.108   7.418 -1.4828 -1.1711  0.8954
    4MEP      H  881   6.808   7.193   7.263  1.4422  1.9392  1.9581
    4MEP      H  882   7.683   7.497   7.434 -2.2046  2.4834  2.2924
    4MEP      H  883   7.736   7.370   7.274  0.4095  1.5242  0.2607
    4MEP      H  884   5.761   6.964   7.574 -1.3713 -2.0518 -0.4203
    4MEP      H  885   5.770   7.113   7.730 -0.1873  1.1695  0.4501
    4MEP      H  886   5.798   6.714   7.575 -0.8700 -1.0550 -0.2687
    4MEP      H  887   5.655   6.816   7.418  0.3986 -0.5895 -1.2793
    4MEP      H  888   6.089   6.691   7.751 -0.3715 -0.1315 -2.3598
    4MEP      H  889   6.021   6.108   6.713  0.8318 -2.3352  2.3996
    4MEP      H  890   7.922   7.587   7.496  1.9324  0.3977  0.9989
    4MEP      H  891   6.889   7.039   7.325  0.0732  2.8509 -0.0292
    4MEP      H  892   5.733   6.239   6.347 -1.4231 -0.5078 -3.9788
    4MEP      H  893   7.930   7.537   7.322 -0.3982 -0.3018  0.1631
    4MEP      H  894   7.996   7.430   7.434 -0.8327  1.0548  2.9855
    4MEP      H  895   5.698   7.128   7.384 -0.8750 -0.5707  1.3867
    4MEP      H  896   5.546   7.146   7.454  2.3948 -1.2661 -1.5501
    4MEP      H  897   5.806   6.507   7.455  0.4211 -0.5240  0.7797
    4MEP      H  898   5.625   6.472   7.497  1.2460 -1.6028 -0.9118
    4MEP      H  899   6.987   7.346   7.527 -0.8184 -0.5500  0.0478
    4MEP      H  900   6.899   7.140   7.541  1.7802  1.1254  2.1446
    4MEP      H  901   5.940   5.977   6.810 -0.6661  1.2119  3.2371
    4MEP      H  902   6.681   7.194   7.597  0.6445 -3.7865 -1.1173
    4MEP      H  903   5.657   7.014   7.188 -0.2175 -0.5678  2.2338
    4MEP      H  904   5.493   7.083   7.229 -0.8089 -0.7430 -2.0122
    4MEP      H  905   5.877   6.313   7.606 -3.3050 -2.3057 -2.3860
    4MEP      H  906   5.710   6.296   7.598 -0.2597  0.7133 -3.1998
    4MEP      H  907   6.679   7.333   7.479  0.9639  0.6403 -2.2701
    4MEP      H  908   6.186   7.108   7.574  0.5373  1.7115 -1.8939
    4MEP      H  909   5.445   6.932   7.049 -2.1025  0.7272 -0.1937
    4MEP      H  910   5.379   6.874   7.197  2.7157  3.5144 -0.0366
    4MEP      H  911   5.781   6.187   7.810  1.9118  1.5694 -4.8856
    4MEP      H  912   5.679   6.328   7.856  0.8942 -1.5609  1.7403
    4MEP      H  913   6.781   7.422   7.844  1.1950 -2.0334 -0.4195
    4MEP      H  914   6.664   7.293   7.799 -1.2437  0.6159 -0.1615
    4MEP      H  915   6.060   7.605   7.586  0.0266  0.2435 -1.5111
    4MEP      H  916   6.342   6.768   7.788 -1.7423  0.9082  0.8021
    4MEP      H  917   5.447   6.659   6.988  1.8509  0.9341 -0.3705
    4MEP      H  918   5.340   6.677   7.139  2.5071  0.5302 -0.6865
    4MEP      H  919   5.896   6.227   8.035 -0.6346  0.0375 -0.5212
    4MEP      H  920   5.775   6.367   8.052 -1.2222 -2.6603 -1.0204
    4MEP      H  921   6.160   7.636   7.739 -0.1946 -0.4038  0.7906
    4MEP      H  922   6.670   7.577   7.684 -0.8937 -1.8801  2.3082
    4MEP      H  923   5.394   6.466   7.161 -0.3058  0.1479 -0.0140
    4MEP      H  924   5.631   6.583   7.266  1.3952 -1.8773  2.1377
    4MEP      H  925   6.069   6.340   8.115  3.8430  0.6183  2.4151
    4MEP      H  926   6.002   6.525   8.241 -0.6865  1.3631  0.6433
    4MEP      H  927   6.389   6.656   7.669 -3.1564  0.4239  4.6393
    4MEP      H  928   5.907   6.266   6.856 -0.0619 -3.5266 -0.5936
    4MEP      H  929   6.594   7.538   7.845 -0.0736 -0.2476 -0.5757
    4MEP      H  930   6.347   7.495   7.421 -0.4590 -0.4762 -0.4432
    4MEP      H  931   5.674   6.458   7.063 -4.2288 -0.8049 -1.7451
    4MEP      H  932   5.570   6.514   6.933  0.8793 -1.1809 -0.4314
    4MEP      H  933   5.987   6.583   7.973  0.9844  0.9100  1.6101
    4MEP      H  934   6.100   6.457   7.934 -1.6439 -0.4821  0.4109
    4MEP      H  935   6.243   7.441   7.630 -0.3793 -3.2429  0.9051
    4MEP      H  936   6.183   7.743   7.596  3.4775 -1.5861 -1.5345
    4MEP      H  937   5.606   6.272   6.914 -0.7687  0.7374 -2.5239
    4MEP      H  938   6.211   6.661   8.015 -1.3841 -1.6490  1.2135
    4MEP      H  939   6.037   6.184   6.935 -3.5445  0.8367 -0.3180
    4MEP      H  940   5.883   6.153   6.372  2.2832 -0.2503  1.5542
    4MEP      H  941   5.528   6.111   7.092 -0.6080 -2.1783 -3.2837
    4MEP      H  942   5.490   6.254   7.189 -1.4648 -0.3700 -0.3856
    4MEP      H  943   6.246   6.414   8.161  2.0033  1.2502 -0.2119
    4MEP      H  944   6.348   6.556   8.216 -0.2549  0.3483 -0.3397
    4MEP      H  945   6.471   7.647   7.576  1.3300 -0.5770  0.1101
    4MEP      H  946   6.395   7.625   7.743 -0.5746  4.4561 -0.3499
    4MEP      H  947   5.721   6.094   7.232  0.4109 -2.6004  0.2506
    4MEP      H  948   5.674   6.364   7.285  0.4104  0.2677  2.0306
    4MEP      H  949   6.378   6.368   7.981  2.9714 -2.1343 -0.9078
    4MEP      H  950   6.517   6.444   8.194  0.0100 -1.3575 -1.3801
    4MEP      H  951   5.834   6.255   6.505 -0.6924 -1.6110 -1.7294
    4MEP      H  952   6.434   6.676   7.967 -2.1243  3.3384 -0.4463
    4MEP      H  953   6.035   7.036   7.528 -0.8424  0.3824  2.2797
    4MEP      H  954   5.962   7.207   7.977  1.5946 -0.6179  0.2856
    4MEP      H  955   5.914   6.250   7.166  0.6197 -0.9112 -0.3913
    4MEP      H  956   5.830   6.331   7.051 -0.0196  2.3490 -1.8470
    4MEP      H  957   6.516   6.537   7.862  0.9326 -1.2420 -0.6695
    4MEP      H  958   6.099   7.162   7.421 -2.2774  2.5467 -1.0052
    4MEP      N  959   7.331   6.999   7.968 -0.0953  0.0857  0.0496
    4MEP      N  960   5.580   6.823   7.721  0.8898  0.3336  0.2516
    4MEP      N  961   6.679   7.055   7.356 -0.2605  0.5978  0.3586
    4MEP      N  962   5.543   6.307   6.990 -0.3013 -0.2665 -0.0566
    4MEP      N  963   6.180   6.590   8.082 -0.5416 -0.1719  0.1100
    4MEP      O  964   5.711   6.277   7.306 -0.0229  0.3399  0.1795
    4MEP      O  965   6.145   6.811   7.600 -0.0932 -0.6338 -0.1102
    4MEP      O  966   5.936   6.460   8.215 -0.7520  0.8328 -0.7313
    4MEP      O  967   5.568   6.508   7.264 -0.7907  0.4071 -0.6509
    4MEP      O  968   5.884   6.346   7.876  0.5166 -0.7839 -0.1193
    4MEP      O  969   5.544   6.763   7.140  0.0486  0.1153 -0.2337
    4MEP      O  970   5.752   6.481   7.659 -0.7063 -0.2860 -0.3261
    4MEP      O  971   5.573   6.956   7.363 -0.3523  0.3029 -0.2224
    4MEP      O  972   5.685   6.724   7.409 -0.0922 -0.0140 -0.4568
    4MEP      O  973   5.809   6.113   6.708  0.2209  0.4601  0.3986
    4MEP      O  974   7.753   7.322   7.358 -0.2391  0.2092 -0.5349
    4MEP      O  975   5.660   5.986   6.399  0.0947  0.1167 -0.3517
    4MEP      O  976   6.294   7.011   7.328  0.1463  0.4925 -0.5338
    4MEP      O  977   7.769   7.485   7.693 -0.1473  0.8076  0.4223
    4MEP      O  978   6.532   6.453   8.100 -0.1307  0.9826 -0.4623
    4MEP      O  979   7.654   7.334   8.020 -0.2089 -0.1988 -0.1830
    4MEP      O  980   5.826   6.993   7.885  0.2631  0.1105 -0.6234
    4MEP      O  981   7.385   7.182   8.182 -0.0611 -0.6299 -0.6409
    4MEP      O  982   6.147   7.031   8.041  0.0503 -0.4700  0.9182
    4MEP      O  983   5.859   6.130   7.010  0.3977 -0.6845 -0.2672
    4MEP      O  984   6.478   6.916   7.929  0.7813 -0.2779  0.2203
    4MEP      O  985   6.967   6.941   7.861 -0.0614 -0.7374  0.2270
    4MEP      O  986   6.653   6.892   7.639  0.3912 -0.1378  0.7116
    4MEP      O  987   5.720   7.150   7.655 -0.6006 -0.2186  0.1448
    4MEP      O  988   6.967   7.298   7.444 -0.6575  0.1879 -0.3162
    4MEP      O  989   6.802   7.361   7.649 -0.2825  0.9618 -0.0307
    4MEP      O  990   6.263   7.535   7.448  0.4401 -0.3134  0.4564
    4MEP      O  991   6.492   7.457   7.679  0.1791  0.0270  1.1208
    4MEP      O  992   6.313   6.578   7.829  0.4179 -0.2224 -0.4196
    5MEP      C  993   8.544   6.045   5.961 -0.4308 -0.6439 -0.0667
    5MEP      C  994   8.442   5.948   6.021  0.5847 -0.3668 -0.5734
    5MEP      C  995   6.210   5.063   5.732 -0.3326 -1.2492 -0.5659
    5MEP      C  996   6.254   4.970   5.842  0.2578  0.4190  0.1268
    5MEP      C  997   8.233   5.904   6.112 -0.0501  0.0201 -0.4007
    5MEP      C  998   7.198   5.607   5.088 -0.1253 -0.1377  1.1758
    5MEP      C  999   6.385   5.202   5.672 -0.2471  0.0617 -0.5540
    5MEP      C 1000   8.580   6.175   6.044 -0.5384 -1.4672 -0.2722
    5MEP      C 1001   8.263   5.841   6.244 -0.5491 -0.1350 -0.2690
    5MEP      C 1002   6.927   5.744   4.866 -1.2519 -0.2675  0.8576
    5MEP      C 1003   7.158   5.500   5.188  0.2731 -0.2441 -0.2596
    5MEP      C 1004   6.462   5.255   5.538  0.1247 -0.0729  0.4265
    5MEP      C 1005   7.104   5.563   5.321  0.9244  0.1899  0.4431
    5MEP      C 1006   6.587   5.160   5.521 -0.4017 -0.1496 -0.0303
    5MEP      C 1007   6.909   5.422   5.362  0.9513  0.2803 -0.1019
    5MEP      C 1008   8.109   5.655   6.227 -0.6578 -0.0322  0.1522
    5MEP      C 1009   6.612   5.134   5.275  0.3947  0.6140  0.4429
    5MEP      C 1010   6.453   4.927   5.971  0.0591  0.2172 -0.2812
    5MEP      C 1011   6.792   5.525   5.349 -0.4257 -0.0333  0.1779
    5MEP      C 1012   6.544   4.984   5.276 -0.4968  0.1296  0.2102
    5MEP      C 1013   8.013   5.570   6.315 -0.4925  0.3517 -0.0379
    5MEP      C 1014   6.779   5.634   5.465  0.5360  0.1069 -0.7341
    5MEP      C 1015   6.659   4.892   5.309 -0.0074  0.4398  0.3126
    5MEP      C 1016   6.762   5.777   4.704 -0.7169 -0.8379 -0.3221
    5MEP      C 1017   7.866   5.620   6.340 -0.1259  0.1094  0.8510
    5MEP      C 1018   6.818   5.512   5.658 -0.0979  1.0996 -0.2567
    5MEP      C 1019   6.746   4.673   5.292 -1.1241 -0.4072 -0.1414
    5MEP      C 1020   6.917   5.433   5.744  0.1356  0.0546  1.0136
    5MEP      C 1021   7.807   5.475   6.543 -0.4246  0.2599  0.2877
    5MEP      C 1022   6.783   4.659   5.443  0.4669 -0.4660  0.3061
    5MEP      C 1023   7.085   5.286   5.696 -0.5459 -0.4366  0.6797
    5MEP      C 1024   7.724   5.351   6.591 -0.1617  0.1332 -0.0666
    5MEP      C 1025   6.893   4.782   5.613 -0.2489 -0.9972  0.5311
    5MEP      C 1026   7.807   5.594   6.636  0.7588 -0.2019 -0.0627
    5MEP      C 1027   7.944   6.148   6.384 -0.5842 -0.3429  0.3775
    5MEP      C 1028   6.569   4.983   6.055 -0.4630 -0.3095  0.0571
    5MEP      C 1029   7.507   5.279   6.663  0.1747  0.1194  0.4511
    5MEP      C 1030   6.665   5.712   4.607  0.0411  0.4395 -0.4430
    5MEP      C 1031   7.146   5.199   5.579 -0.2525  0.1705  1.0586
    5MEP      C 1032   6.970   4.917   5.628 -0.3353 -0.5963 -1.1824
    5MEP      C 1033   7.372   5.335   6.711  0.1311  0.1414  0.0656
    5MEP      C 1034   7.795   6.191   6.395 -0.5679 -0.0220 -0.0177
    5MEP      C 1035   7.244   5.095   5.638  0.0980 -0.1167 -0.2531
    5MEP      C 1036   7.304   5.204   6.768 -0.1680  0.5041 -0.1977
    5MEP      C 1037   7.700   6.081   6.417  0.1933  0.8490  0.9375
    5MEP      C 1038   7.414   4.903   5.785 -0.1166  0.4220 -0.4537
    5MEP      C 1039   7.396   5.440   6.828 -1.2258  0.5014 -0.0286
    5MEP      C 1040   7.178   5.211   6.868  0.7044 -0.4610  0.6563
    5MEP      C 1041   7.104   4.902   5.713 -0.0219 -0.0676 -0.3100
    5MEP      C 1042   7.292   5.414   6.602  0.0867 -1.0066 -0.0455
    5MEP      C 1043   7.307   5.634   6.920 -0.4469 -0.0551  0.6520
    5MEP      C 1044   7.056   5.672   4.907  0.8082  1.2030  0.7867
    5MEP      C 1045   7.627   5.922   6.567 -0.2843 -0.4198  0.1532
    5MEP      C 1046   7.297   4.975   5.849  1.2320 -0.4156 -0.3057
    5MEP      C 1047   7.480   5.961   6.601 -0.5318  0.1602 -0.0897
    5MEP      C 1048   7.366   5.080   5.943 -0.2378 -0.7167  0.7809
    5MEP      C 1049   7.621   5.067   6.242  0.0163  0.0036 -1.0633
    5MEP      C 1050   7.169   5.710   6.942  0.2167 -0.4598  0.0232
    5MEP      C 1051   7.279   5.435   6.360  0.5257 -0.0939  0.1689
    5MEP      C 1052   7.257   5.866   6.631 -0.2363 -0.8155 -0.1883
    5MEP      C 1053   7.514   5.129   6.144  0.1234  0.1113 -0.4454
    5MEP      C 1054   6.694   4.894   6.066 -0.1109 -0.3169 -1.0345
    5MEP      C 1055   7.418   5.214   6.224 -0.4179  0.3901 -1.3748
    5MEP      C 1056   7.163   5.475   6.125 -0.5161 -0.1088 -0.7180
    5MEP      C 1057   7.241   5.372   6.222  0.5218  0.5614 -0.9969
    5MEP      C 1058   7.210   5.977   6.739 -0.4531  0.5203 -0.4294
    5MEP      C 1059   6.538   5.805   4.574 -1.1608 -0.5328  0.4442
    5MEP      C 1060   7.088   5.632   7.048  0.1442 -0.1054  0.4200
    5MEP      C 1061   7.258   5.944   6.881 -0.1475  0.2585 -0.1257
    5MEP      H 1062   7.364   5.626   7.023  1.8248 -2.6428  1.5620
    5MEP      H 1063   7.366   5.491   6.336 -0.5961 -2.0434  3.2441
    5MEP      H 1064   7.206   5.518   6.386  1.4457  0.9544 -0.4916
    5MEP      H 1065   7.361   5.704   6.853  1.0805  2.3930  0.9647
    5MEP      H 1066   6.532   5.020   6.153 -1.7605  2.3389 -0.9230
    5MEP      H 1067   7.182   5.429   6.632  0.7620 -0.0169 -0.7960
    5MEP      H 1068   7.113   5.699   6.848 -0.9125 -0.2557 -0.8181
    5MEP      H 1069   6.984   5.673   7.057 -0.4169  0.6035  0.5808
    5MEP      H 1070   7.224   5.866   7.072  3.3408  1.4804 -3.5091
    5MEP      H 1071   7.339   5.512   6.602 -0.2597 -0.2420  1.1986
    5MEP      H 1072   7.206   5.287   6.941  0.8559 -0.9389  0.3536
    5MEP      H 1073   7.138   5.633   7.153 -1.7924 -0.6991 -1.2509
    5MEP      H 1074   7.076   5.528   7.016  1.5443  2.2715 -0.2339
    5MEP      H 1075   7.362   5.901   6.868 -0.0289  0.5129 -2.6741
    5MEP      H 1076   7.273   6.040   6.930  3.0070  0.9375 -1.4021
    5MEP      H 1077   7.162   5.294   6.243 -1.7546  2.4044  0.9934
    5MEP      H 1078   7.238   5.554   6.087 -1.0357 -1.5060 -0.5516
    5MEP      H 1079   7.082   5.240   6.812 -1.1029  5.4743 -1.2239
    5MEP      H 1080   6.704   5.795   4.796 -0.4442 -1.5814  0.0653
    5MEP      H 1081   7.269   6.063   6.699 -0.1971 -1.9369 -1.3960
    5MEP      H 1082   7.030   5.951   6.795 -0.8360 -0.7710 -0.3817
    5MEP      H 1083   7.078   5.534   6.173  0.8441  1.1522 -0.5820
    5MEP      H 1084   7.132   5.416   6.041  2.5449  0.3410  1.1904
    5MEP      H 1085   7.344   5.149   6.280  0.0391  0.7761  2.6366
    5MEP      H 1086   7.485   5.263   6.296  2.4772  1.2373 -1.9529
    5MEP      H 1087   6.800   5.867   4.650  0.8765  2.4341 -0.5957
    5MEP      H 1088   7.432   5.395   6.922 -0.4163  2.8854  2.9511
    5MEP      H 1089   7.473   5.510   6.798 -2.9607  2.8355  0.6855
    5MEP      H 1090   7.175   5.111   6.911  0.6958 -3.2506 -0.3078
    5MEP      H 1091   7.279   5.141   6.682 -0.3998  0.2940  1.3701
    5MEP      H 1092   7.238   5.907   6.528 -0.0181 -0.6003 -0.7480
    5MEP      H 1093   7.195   5.776   6.648  0.0498  0.4682 -3.1898
    5MEP      H 1094   7.565   5.191   6.064  1.6962 -2.5135 -1.3238
    5MEP      H 1095   7.590   5.068   6.349 -1.9269  1.4601 -0.2516
    5MEP      H 1096   7.386   5.147   6.833  4.0035 -1.7834 -0.7439
    5MEP      H 1097   6.405   4.843   6.031 -2.1353 -0.0897  0.3947
    5MEP      H 1098   6.524   5.127   5.948  1.1782 -2.1749 -2.1483
    5MEP      H 1099   7.631   4.964   6.216  2.2772  0.8982 -3.5972
    5MEP      H 1100   7.435   5.128   5.870 -2.5476 -0.0587 -0.5379
    5MEP      H 1101   7.291   5.153   5.979  0.4094  2.8908  1.9530
    5MEP      H 1102   6.497   4.875   5.881  1.1233 -0.5898 -0.8106
    5MEP      H 1103   6.619   5.628   4.669 -1.8750 -0.6954  0.2064
    5MEP      H 1104   7.494   5.219   6.577  1.6380  2.3289 -0.8186
    5MEP      H 1105   7.471   6.036   6.680 -0.2828  1.8385  0.9888
    5MEP      H 1106   7.438   6.006   6.511  0.2691 -3.2001  1.7175
    5MEP      H 1107   7.250   4.902   5.916 -0.7160 -0.7973 -0.3566
    5MEP      H 1108   7.560   5.239   6.748  2.0393  0.9473 -2.2687
    5MEP      H 1109   7.704   5.615   6.676  1.1116 -0.2335  1.7479
    5MEP      H 1110   7.629   5.864   6.469 -2.1468  2.0911 -2.1267
    5MEP      H 1111   7.657   5.855   6.654 -0.2185 -0.4156  0.4542
    5MEP      H 1112   7.490   4.963   5.722  3.8386  0.7835  1.1897
    5MEP      H 1113   7.882   5.571   6.719  1.3768  0.4655  1.3655
    5MEP      H 1114   7.839   5.686   6.589 -1.6238 -0.1551  0.9696
    5MEP      H 1115   7.725   5.278   6.520 -1.2926  0.9416  2.4119
    5MEP      H 1116   7.380   4.819   5.721 -1.5650 -1.2323 -0.1230
    5MEP      H 1117   7.469   4.848   5.869 -2.2915 -0.4770 -1.9345
    5MEP      H 1118   7.774   5.312   6.685  0.4291  1.7326  1.3685
    5MEP      H 1119   7.912   5.434   6.553 -0.7382  0.6631 -0.4219
    5MEP      H 1120   6.854   5.731   4.952  3.0124 -1.2943  0.4048
    5MEP      H 1121   7.592   6.123   6.409 -3.5156 -0.5286  0.4033
    5MEP      H 1122   7.714   6.006   6.330 -1.4408 -0.5399 -0.5349
    5MEP      H 1123   7.079   4.853   5.812  0.4447  0.4162  1.4538
    5MEP      H 1124   7.165   4.835   5.650 -3.8503 -3.0459 -0.7223
    5MEP      H 1125   7.287   5.038   5.556  1.2943  0.0883  1.4827
    5MEP      H 1126   7.329   5.154   5.683  0.6194  0.1528 -2.0672
    5MEP      H 1127   6.802   5.630   4.490 -1.5165 -2.1827 -0.5423
    5MEP      H 1128   7.671   5.539   6.395 -1.2001  0.5607 -0.0781
    5MEP      H 1129   7.868   5.717   6.386  2.1970  2.2374  1.4579
    5MEP      H 1130   7.797   6.271   6.472 -0.9457 -0.5098  0.4171
    5MEP      H 1131   7.681   6.307   6.287  1.9758  1.3907 -1.3363
    5MEP      H 1132   7.005   4.951   5.531  0.8600  2.1821 -0.0662
    5MEP      H 1133   6.936   5.071   5.731 -1.5356  1.5626  1.1534
    5MEP      H 1134   7.059   5.150   5.529 -2.0842  1.8061 -0.0123
    5MEP      H 1135   7.132   5.343   5.458 -0.6668 -0.2211  0.7501
    5MEP      H 1136   6.962   5.850   4.853 -1.0581  1.2506 -1.4857
    5MEP      H 1137   6.162   4.925   5.898 -1.4594 -2.5102  0.9269
    5MEP      H 1138   7.969   6.083   6.468 -1.8182 -0.7812 -2.7237
    5MEP      H 1139   7.821   5.628   6.234 -1.7940  3.1671 -0.8495
    5MEP      H 1140   6.682   4.800   6.124  1.0345  1.7284  0.2679
    5MEP      H 1141   8.009   6.236   6.386 -0.2320  0.6318  0.2722
    5MEP      H 1142   7.960   6.098   6.287 -0.5466  0.8701  1.6895
    5MEP      H 1143   6.788   4.790   5.654 -0.2165  2.4391 -0.7687
    5MEP      H 1144   6.952   4.700   5.663  2.3163 -2.2772  0.0386
    5MEP      H 1145   7.160   5.377   5.713  1.4808  1.5589  2.4968
    5MEP      H 1146   7.074   5.224   5.781 -2.0338 -2.0477 -3.7733
    5MEP      H 1147   7.917   5.410   6.299 -1.0285  2.8953  0.0407
    5MEP      H 1148   8.060   5.548   6.413 -1.5461 -0.0249 -3.2028
    5MEP      H 1149   6.305   4.884   5.786  1.1438  1.3743 -1.3203
    5MEP      H 1150   8.062   5.695   6.141  0.5087 -0.0411  2.0606
    5MEP      H 1151   6.697   4.671   5.508  1.2164  3.0820  0.2824
    5MEP      H 1152   6.819   4.556   5.450  1.7196 -1.0582 -2.1984
    5MEP      H 1153   7.000   5.504   5.782 -1.2612 -1.0545 -0.6491
    5MEP      H 1154   6.870   5.383   5.830  0.5602 -0.4261  1.1526
    5MEP      H 1155   8.196   5.592   6.186 -0.2575 -0.2629  0.0633
    5MEP      H 1156   6.443   5.748   4.575  4.3691  1.1774 -0.1427
    5MEP      H 1157   6.725   4.572   5.260 -1.9978 -0.0132 -0.2211
    5MEP      H 1158   6.838   4.715   5.236  0.6208 -1.2080 -2.4116
    5MEP      H 1159   6.752   5.573   5.724  1.7957 -1.0260 -1.6531
    5MEP      H 1160   6.755   5.435   5.614 -1.0484  1.3779  2.7456
    5MEP      H 1161   8.361   5.786   6.248  2.2651  2.5403 -2.3090
    5MEP      H 1162   8.286   5.927   6.315  2.1339  3.7743 -0.1193
    5MEP      H 1163   8.494   6.190   6.122  0.8420  0.5988  1.0763
    5MEP      H 1164   7.142   5.713   4.839  2.1963  1.4733 -2.6616
    5MEP      H 1165   6.749   4.934   5.256 -0.4563  1.5673 -1.3737
    5MEP      H 1166   6.676   4.904   5.424  0.3683  2.8177 -0.5301
    5MEP      H 1167   6.810   5.731   5.424 -0.9495  1.1255  2.1526
    5MEP      H 1168   6.675   5.640   5.507  0.1635 -2.0667  3.0143
    5MEP      H 1169   8.669   6.160   6.109 -0.8614  1.0927  0.2728
    5MEP      H 1170   8.135   5.961   6.124 -1.5053 -1.1962  3.5400
    5MEP      H 1171   6.466   4.985   5.350  0.5013  0.5474 -0.9950
    5MEP      H 1172   6.395   4.925   5.163  1.0787 -3.1716 -0.8001
    5MEP      H 1173   6.802   5.583   5.251  1.1081 -0.2384 -3.4225
    5MEP      H 1174   6.686   5.355   5.335 -0.3561 -1.4098 -2.2133
    5MEP      H 1175   7.042   5.559   4.879  2.3655 -1.3674 -2.6548
    5MEP      H 1176   6.164   5.150   5.778  0.3009 -1.5144 -0.3739
    5MEP      H 1177   8.215   5.816   6.042  1.1513 -3.7840 -0.7459
    5MEP      H 1178   8.652   5.900   5.866  2.1812 -0.4305  0.2188
    5MEP      H 1179   6.525   5.202   5.250  1.2465  0.0438 -1.7340
    5MEP      H 1180   6.680   5.145   5.186  2.3364  0.0485  0.4459
    5MEP      H 1181   6.912   5.364   5.270 -2.5483  1.3317 -0.0896
    5MEP      H 1182   6.875   5.346   5.436 -2.5077  0.0558  1.5626
    5MEP      H 1183   8.512   6.082   5.861 -0.1246 -2.2710 -0.6440
    5MEP      H 1184   8.581   6.263   5.975  2.5280  0.4776 -1.8491
    5MEP      H 1185   6.763   5.138   5.428 -1.8094  1.8450  1.8039
    5MEP      H 1186   7.015   5.521   5.500 -1.3320 -1.6646  2.2481
    5MEP      H 1187   6.123   5.016   5.680  1.0128 -0.7846  3.4032
    5MEP      H 1188   6.776   4.956   6.105  3.5378 -0.2353 -0.6518
    5MEP      H 1189   6.648   5.190   5.610 -0.9238 -3.2441 -0.4945
    5MEP      H 1190   6.551   5.056   5.543  0.6601  2.3055 -2.3513
    5MEP      H 1191   7.187   5.610   5.382  2.0718 -0.6768  1.5305
    5MEP      H 1192   7.033   5.640   5.281  0.6886 -0.3026 -2.0814
    5MEP      H 1193   8.409   5.884   5.932 -0.7288 -2.0600 -1.7248
    5MEP      H 1194   8.491   5.887   6.095 -0.5360  0.9067  1.2646
    5MEP      H 1195   6.390   5.242   5.455 -0.1930 -0.6499  1.5135
    5MEP      H 1196   6.563   5.414   5.475 -0.6401 -0.0180 -1.8401
    5MEP      H 1197   7.087   5.444   5.135  1.3844  1.3412  3.4684
    5MEP      H 1198   7.246   5.370   5.298 -0.0753 -1.2753 -1.3497
    5MEP      H 1199   6.737   4.868   5.965  0.1674 -1.2288 -0.9038
    5MEP      H 1200   7.269   5.673   5.146 -0.3423 -0.0192  2.8675
    5MEP      H 1201   6.536   5.851   4.475 -2.0206 -2.7263  0.9496
    5MEP      H 1202   7.720   5.118   6.223  1.4337 -0.6659 -2.3337
    5MEP      H 1203   6.330   5.286   5.715  1.0314  0.8951 -1.7992
    5MEP      H 1204   6.466   5.171   5.739  1.8403 -1.2605 -1.7780
    5MEP      H 1205   7.262   5.560   5.006 -0.4819  0.0330  0.1125
    5MEP      H 1206   6.521   5.872   4.652 -0.6199 -1.6314  2.5773
    5MEP      N 1207   7.186   5.851   6.977 -0.7352  0.1526  0.3912
    5MEP      N 1208   7.189   5.014   5.751 -0.8633  0.5028 -0.5955
    5MEP      N 1209   7.771   5.523   6.406 -0.3063 -0.2076  0.3840
    5MEP      N 1210   6.671   5.179   5.401 -0.9834  0.3634  0.1224
    5MEP      N 1211   7.039   5.470   5.412  0.9317 -0.1488 -0.3947
    5MEP      O 1212   6.498   5.399   5.547 -0.0459  0.3903 -0.2114
    5MEP      O 1213   6.868   5.692   4.745 -0.4732 -0.0757 -0.1439
    5MEP      O 1214   6.671   5.451   5.321 -0.2159 -0.2735  0.1259
    5MEP      O 1215   6.485   4.961   5.147  0.3386  0.0174  0.0472
    5MEP      O 1216   6.870   5.609   5.568  0.1181  0.5168 -0.1969
    5MEP      O 1217   6.636   4.754   5.277 -0.0594  0.3227  0.4657
    5MEP      O 1218   6.959   5.338   5.654 -0.1768 -0.7810  0.2705
    5MEP      O 1219   6.881   4.753   5.476 -0.3423 -0.5199  0.3455
    5MEP      O 1220   7.200   5.274   5.473 -0.7699 -0.1534 -0.3074
    5MEP      O 1221   6.354   5.024   5.937  0.0312  0.4310  0.4307
    5MEP      O 1222   7.758   6.248   6.274  0.1465 -0.4547  0.3701
    5MEP      O 1223   6.605   5.104   5.995  0.1745 -1.2108 -0.0070
    5MEP      O 1224   6.716   5.675   4.481  0.1769  0.5817 -0.2552
    5MEP      O 1225   7.724   6.030   6.545 -0.0035 -0.0456  0.1800
    5MEP      O 1226   7.269   5.412   5.214 -0.2097 -1.0368 -1.1794
    5MEP      O 1227   7.398   5.845   6.636  1.1144 -0.4073 -0.1716
    5MEP      O 1228   7.434   5.028   6.063 -0.3212  0.6529 -0.3364
    5MEP      O 1229   7.075   6.014   6.737 -0.2069 -0.7407 -0.1033
    5MEP      O 1230   7.356   5.319   6.152 -0.5965 -0.5580 -0.8730
    5MEP      O 1231   6.314   5.093   5.638  0.0077 -0.5190 -0.6273
    5MEP      O 1232   7.305   5.352   6.469  1.1365  0.1352  0.0502
    5MEP      O 1233   7.280   5.506   6.863 -0.4404  0.0265 -0.0056
    5MEP      O 1234   7.583   5.390   6.623 -1.2833  0.1305  0.4387
    5MEP      O 1235   6.878   5.004   5.690  0.5306 -0.2605  0.1806
    5MEP      O 1236   8.001   5.435   6.255  0.1246  0.2954  0.1428
    5MEP      O 1237   8.158   5.771   6.305 -0.0123  0.1783 -0.6545
    5MEP      O 1238   8.662   5.974   5.929 -0.4881  0.3937  0.3675
    5MEP      O 1239   8.317   6.004   6.069  0.7048  0.3284 -0.1576
    5MEP      O 1240   7.087   5.685   5.039  0.2704 -0.1100  0.2945
    6MEP      C 1241   7.292   6.243   7.129  0.6451 -0.4173 -0.2408
    6MEP      C 1242   7.431   6.273   7.072  0.4599  0.9523  0.2648
    6MEP      C 1243   6.921   5.917   7.385 -0.7876 -0.0776 -0.7875
    6MEP      C 1244   6.798   5.823   7.380 -0.1337  0.1710  0.1677
    6MEP      C 1245   7.606   6.230   6.937 -0.3150  0.7242 -0.1111
    6MEP      C 1246   6.782   5.128   7.006  0.4354 -0.2607  0.6680
    6MEP      C 1247   6.896   6.042   7.193 -0.2811 -0.3766 -0.3444
    6MEP      C 1248   7.299   6.136   7.239 -0.2063  0.2568  0.0221
    6MEP      C 1249   7.704   6.124   6.885  0.1489  1.0671 -0.7223
    6MEP      C 1250   6.809   5.150   6.634  0.4513  0.4053  0.5959
    6MEP      C 1251   6.665   5.165   7.102 -0.7261  0.2054 -0.0531
    6MEP      C 1252   6.924   6.049   7.041 -0.4339  0.1928  0.5267
    6MEP      C 1253   6.618   5.307   7.087 -0.3098  0.2801  0.1882
    6MEP      C 1254   6.831   6.156   6.959  0.7495 -0.0095  0.8959
    6MEP      C 1255   6.378   5.290   7.082  0.6258  0.3882 -0.5725
    6MEP      C 1256   7.840   6.005   7.028  0.5414 -0.3090 -1.1411
    6MEP      C 1257   6.810   6.372   7.099  1.1009 -0.0604  0.2373
    6MEP      C 1258   6.596   5.757   7.501  0.3633  0.0361  0.4521
    6MEP      C 1259   6.336   5.348   6.947 -0.5393  0.8256  0.6700
    6MEP      C 1260   6.885   6.487   7.021 -0.0194  0.2095  0.4597
    6MEP      C 1261   7.860   6.071   7.165  0.9823 -1.1400 -1.0632
    6MEP      C 1262   6.296   5.497   6.956  0.6846 -0.6613  0.2441
    6MEP      C 1263   6.796   6.546   6.912  0.6697  0.0375 -0.3576
    6MEP      C 1264   6.572   5.196   6.621  0.0362  0.8839  0.3321
    6MEP      C 1265   7.766   6.010   7.265 -0.7316 -0.1763 -0.2380
    6MEP      C 1266   6.376   5.712   7.022 -0.3876 -0.3793  0.6672
    6MEP      C 1267   6.578   6.620   6.880 -0.3930 -0.7087 -0.0742
    6MEP      C 1268   6.485   5.793   7.083 -0.4780  0.4656 -0.2322
    6MEP      C 1269   7.747   6.175   7.469 -0.2985  0.9866  0.0810
    6MEP      C 1270   6.454   6.666   6.958  0.2020  0.3714  0.6148
    6MEP      C 1271   6.476   6.027   7.061 -0.5597  0.2055 -0.5968
    6MEP      C 1272   7.599   6.217   7.449 -0.6900 -0.4606  0.8988
    6MEP      C 1273   6.442   6.582   7.180 -0.2792  0.4962 -0.3542
    6MEP      C 1274   7.842   6.288   7.425  0.5819 -0.4793  0.4250
    6MEP      C 1275   8.163   5.945   6.725 -0.4728  0.3525 -0.4764
    6MEP      C 1276   6.521   5.776   7.636  0.5370  0.4278 -0.5946
    6MEP      C 1277   7.443   6.391   7.507 -0.0078  0.1673  0.8090
    6MEP      C 1278   6.463   5.208   6.513  0.1356  0.0288  0.7875
    6MEP      C 1279   6.441   6.161   7.110  0.0297  0.3229  0.5433
    6MEP      C 1280   6.395   6.471   7.276 -0.3352 -0.7263 -0.3996
    6MEP      C 1281   7.433   6.541   7.556 -0.2652  0.2959 -0.9604
    6MEP      C 1282   8.237   6.078   6.698  0.4833 -0.4003 -0.6950
    6MEP      C 1283   6.299   6.160   7.175 -0.4953 -0.3371 -0.1597
    6MEP      C 1284   7.435   6.555   7.719 -0.0288 -0.2832  0.0520
    6MEP      C 1285   8.125   6.189   6.708 -0.1302  0.6050  0.0804
    6MEP      C 1286   6.236   6.087   7.481  0.0519  0.0405 -0.9308
    6MEP      C 1287   7.547   6.623   7.498  0.7922 -0.4207 -1.0044
    6MEP      C 1288   7.552   6.503   7.796  0.2006 -0.3105  0.6970
    6MEP      C 1289   6.262   6.393   7.253 -0.0453 -0.7751 -0.3434
    6MEP      C 1290   7.292   6.597   7.512  0.7213  0.7777 -0.2351
    6MEP      C 1291   7.620   6.749   7.325 -0.0118  0.0786 -0.5707
    6MEP      C 1292   6.815   5.081   6.772  0.3851 -0.2291 -0.0127
    6MEP      C 1293   8.182   6.286   6.918 -0.0034 -0.3240  0.1196
    6MEP      C 1294   6.314   6.204   7.431 -0.4064  0.0123 -0.3778
    6MEP      C 1295   8.119   6.367   7.037  0.2334  0.0259 -0.1685
    6MEP      C 1296   6.460   6.173   7.469 -0.5443 -0.4750  0.7607
    6MEP      C 1297   6.719   6.181   7.581 -0.0030 -0.2530  0.0066
    6MEP      C 1298   7.620   6.765   7.169  0.2441  0.7200 -0.5935
    6MEP      C 1299   7.107   6.448   7.539  0.1373 -0.3726  0.1307
    6MEP      C 1300   7.964   6.505   6.916  0.2701  0.1761 -0.5292
    6MEP      C 1301   6.677   6.278   7.473  0.4061 -0.3359  0.2827
    6MEP      C 1302   6.399   5.680   7.646  0.8121  0.2646 -0.5124
    6MEP      C 1303   6.762   6.412   7.465  0.0416  0.1343  0.0998
    6MEP      C 1304   6.980   6.619   7.407 -0.1378 -0.6773  0.0873
    6MEP      C 1305   6.980   6.501   7.506  0.2095 -0.0323  0.0672
    6MEP      C 1306   7.843   6.600   6.953 -0.0370 -0.3448  0.2495
    6MEP      C 1307   6.424   5.070   6.457  0.1752  1.0531 -0.9985
    6MEP      C 1308   7.713   6.882   7.130  0.6013 -0.2145  0.4202
    6MEP      C 1309   7.782   6.577   7.091 -0.5159  0.3664  0.3560
    6MEP      H 1310   7.597   6.849   7.367  0.4157  0.3364 -4.2712
    6MEP      H 1311   7.099   6.361   7.611  0.3598 -1.1563  0.7330
    6MEP      H 1312   7.153   6.413   7.443 -0.9020 -2.0852  1.2470
    6MEP      H 1313   7.724   6.712   7.352  0.3224  0.4254 -3.9843
    6MEP      H 1314   6.491   5.884   7.643 -0.5811  0.2425  1.6051
    6MEP      H 1315   7.296   6.708   7.515  1.1741  1.2049  0.6955
    6MEP      H 1316   7.524   6.802   7.135  1.3326 -1.4947  0.8881
    6MEP      H 1317   7.814   6.869   7.166 -0.7568  1.0821 -0.6828
    6MEP      H 1318   7.577   6.565   7.166 -0.4737 -1.7171  0.4420
    6MEP      H 1319   7.270   6.578   7.403 -0.1648  0.8281  0.7099
    6MEP      H 1320   7.589   6.409   7.758  5.0242  0.2321  1.7466
    6MEP      H 1321   7.657   6.978   7.169 -1.1003 -0.6995  2.1052
    6MEP      H 1322   7.728   6.896   7.020  2.6843  1.9234 -2.0288
    6MEP      H 1323   7.791   6.472   7.127  1.3395 -0.5330  2.7269
    6MEP      H 1324   7.837   6.640   7.162  2.0930  2.7324  2.9833
    6MEP      H 1325   6.929   6.543   7.601 -0.7936 -0.9377  1.6605
    6MEP      H 1326   7.020   6.578   7.313 -1.1528  0.7650  0.1257
    6MEP      H 1327   7.636   6.574   7.810  2.6460  0.0679 -0.8838
    6MEP      H 1328   6.523   5.144   6.701  1.4759  0.5002 -2.6799
    6MEP      H 1329   7.884   6.700   6.948  1.1737 -0.7665  1.1025
    6MEP      H 1330   7.660   6.608   6.917  0.7819  2.3678  0.1660
    6MEP      H 1331   7.054   6.696   7.433  1.0571  2.2096 -1.7271
    6MEP      H 1332   6.879   6.661   7.379  0.8650  0.5952 -0.8837
    6MEP      H 1333   6.729   6.475   7.383  0.0374  0.2339  0.5273
    6MEP      H 1334   6.728   6.470   7.555  0.8069 -0.5249  0.6551
    6MEP      H 1335   6.595   5.296   6.658  0.4691 -1.6773  1.8036
    6MEP      H 1336   7.560   6.713   7.566  3.6350 -0.3355 -1.3467
    6MEP      H 1337   7.636   6.553   7.506  0.1947  0.1366 -0.4257
    6MEP      H 1338   7.518   6.494   7.904  2.6251  2.1056  2.2438
    6MEP      H 1339   7.415   6.657   7.748 -1.6640  0.4699 -1.1074
    6MEP      H 1340   7.993   6.534   6.812 -1.1180  0.2329 -1.9506
    6MEP      H 1341   7.918   6.411   6.911  3.2191  1.8804 -3.7316
    6MEP      H 1342   6.695   6.228   7.372 -1.9660 -0.1775 -0.2666
    6MEP      H 1343   6.827   6.154   7.580 -0.3258  1.1175 -2.1128
    6MEP      H 1344   7.351   6.494   7.763  1.0347 -1.8466  1.1269
    6MEP      H 1345   6.525   5.800   7.424  1.0857 -1.4586 -0.0412
    6MEP      H 1346   6.692   5.779   7.734  1.2059 -2.0290  0.5212
    6MEP      H 1347   6.703   6.224   7.684 -0.9708  0.1498  1.5281
    6MEP      H 1348   6.451   6.119   7.565 -1.1137  0.9753  1.1335
    6MEP      H 1349   6.519   6.107   7.391  0.0815 -0.5479  2.3555
    6MEP      H 1350   6.621   5.652   7.475 -0.8052 -1.7769  0.8699
    6MEP      H 1351   6.502   5.273   6.434  1.4693  0.8730  2.2232
    6MEP      H 1352   7.421   6.400   7.400 -2.0071  0.3159  0.9637
    6MEP      H 1353   8.030   6.305   7.070 -1.8972 -1.9892  0.8437
    6MEP      H 1354   8.188   6.367   7.125  0.5966 -0.2117  1.2841
    6MEP      H 1355   6.271   6.285   7.500  1.5357  0.7948  1.4911
    6MEP      H 1356   7.370   6.335   7.569 -2.8994 -0.9209  3.9856
    6MEP      H 1357   7.813   6.381   7.485  0.4780  1.6162  2.0648
    6MEP      H 1358   8.258   6.214   6.956  0.8778 -4.0230  1.4793
    6MEP      H 1359   8.242   6.353   6.852  0.0225 -1.7371  1.0918
    6MEP      H 1360   6.297   5.999   7.443  0.3451 -0.1857  0.7593
    6MEP      H 1361   7.953   6.258   7.439 -0.3939  1.5081  0.8982
    6MEP      H 1362   7.818   6.316   7.320  0.4288  1.6088 -0.7967
    6MEP      H 1363   7.582   6.237   7.339  2.2934 -1.4873  1.0652
    6MEP      H 1364   6.125   6.089   7.456  0.6854  1.9549 -0.6263
    6MEP      H 1365   6.234   6.084   7.593  1.2418 -1.0297 -1.3363
    6MEP      H 1366   7.531   6.141   7.480 -0.3553  5.2096 -0.1030
    6MEP      H 1367   7.761   6.157   7.583 -0.0338  0.5016  3.3020
    6MEP      H 1368   6.836   5.256   6.625  0.6637  2.7271 -0.1757
    6MEP      H 1369   8.161   6.280   6.667 -0.0035 -3.1648 -0.1662
    6MEP      H 1370   8.032   6.154   6.660  1.3745 -0.6873 -0.5404
    6MEP      H 1371   6.180   6.430   7.322  0.5891 -1.6200  1.8478
    6MEP      H 1372   6.227   6.419   7.150  0.4414 -0.2084  1.6054
    6MEP      H 1373   6.220   6.176   7.099 -0.5286  0.8928  3.2081
    6MEP      H 1374   6.277   6.058   7.211 -0.3998 -3.8602 -0.2412
    6MEP      H 1375   6.294   5.305   6.493 -2.0635 -2.6694 -1.1137
    6MEP      H 1376   7.724   5.968   7.457  0.3324 -0.7236  1.1691
    6MEP      H 1377   7.661   6.041   7.230 -1.7306 -1.3824 -3.8624
    6MEP      H 1378   8.312   6.099   6.780 -2.1282 -0.6629 -1.5618
    6MEP      H 1379   8.364   6.143   6.569  0.3786 -0.2956 -1.5052
    6MEP      H 1380   6.472   6.403   7.254 -2.5392  1.4620  4.5247
    6MEP      H 1381   6.450   6.441   7.450 -0.8517  0.2989  0.3826
    6MEP      H 1382   6.511   6.191   7.197 -1.3119  0.2394  3.1810
    6MEP      H 1383   6.415   6.345   7.041  0.0363  0.3904 -0.7916
    6MEP      H 1384   6.893   5.106   6.575 -1.2792 -0.0797  1.0537
    6MEP      H 1385   6.729   5.841   7.293  3.1932  0.7759 -0.4230
    6MEP      H 1386   8.140   5.947   6.830  0.3140  0.5691 -0.6620
    6MEP      H 1387   7.765   5.899   7.256 -1.3103 -0.1179  2.2168
    6MEP      H 1388   6.354   5.690   7.750 -0.3444  0.8186  2.0298
    6MEP      H 1389   8.244   5.868   6.721  1.4795 -1.6200  0.7909
    6MEP      H 1390   8.078   5.923   6.662  0.6934  2.0582 -0.4666
    6MEP      H 1391   6.555   6.582   7.179 -2.1701  2.8622  0.4182
    6MEP      H 1392   6.404   6.675   7.223 -0.2406  0.3313  0.5222
    6MEP      H 1393   6.585   6.016   7.046  1.2624  0.3033  0.2125
    6MEP      H 1394   6.442   6.005   6.953  0.0015 -2.8006  0.1522
    6MEP      H 1395   7.960   6.056   7.322 -1.5126  0.2920  0.1956
    6MEP      H 1396   7.845   6.181   7.164 -0.2947 -0.8687  2.9625
    6MEP      H 1397   6.829   5.712   7.373 -1.0621 -2.9863 -0.3586
    6MEP      H 1398   7.866   5.897   7.044  1.0030 -0.3103  2.0580
    6MEP      H 1399   6.477   6.750   7.022 -1.0234 -0.1171  0.7627
    6MEP      H 1400   6.377   6.690   6.879  0.8488 -0.0345 -0.7487
    6MEP      H 1401   6.528   5.724   7.159 -0.1044 -1.7937 -0.4419
    6MEP      H 1402   6.569   5.810   7.021 -1.8910 -0.6389  1.5174
    6MEP      H 1403   7.924   6.035   6.962  0.1583 -1.3571 -0.1243
    6MEP      H 1404   6.365   5.075   6.363  0.7207 -0.3496 -0.9293
    6MEP      H 1405   6.601   6.698   6.808  1.0929 -1.2234  0.1407
    6MEP      H 1406   6.550   6.517   6.839 -1.0960 -1.6378  1.2320
    6MEP      H 1407   6.347   5.762   6.922 -1.8344  1.9595 -0.3411
    6MEP      H 1408   6.291   5.708   7.092 -1.4819 -3.2043 -0.9888
    6MEP      H 1409   7.675   6.079   6.783  0.1114  0.5451 -1.7240
    6MEP      H 1410   7.804   6.164   6.869 -0.7960 -0.3416  1.2777
    6MEP      H 1411   7.320   6.178   7.343  1.6147  1.1486  0.5677
    6MEP      H 1412   6.919   5.081   6.809 -2.5237 -0.3178 -0.0464
    6MEP      H 1413   6.849   6.627   6.853  2.5992  0.4452  2.5668
    6MEP      H 1414   6.774   6.462   6.839 -0.0965 -1.2861  0.8549
    6MEP      H 1415   6.256   5.527   6.857 -2.5892  1.6617  1.2815
    6MEP      H 1416   6.213   5.493   7.035  0.2897  0.3760  1.8158
    6MEP      H 1417   7.197   6.091   7.257  0.4410 -0.5117  2.5405
    6MEP      H 1418   7.594   6.305   6.861 -1.3321 -0.8471 -2.0682
    6MEP      H 1419   6.913   6.566   7.098  1.4551  2.3216 -1.6154
    6MEP      H 1420   6.992   6.341   6.993  0.8640 -0.0031  0.4161
    6MEP      H 1421   6.420   5.338   6.881  1.6330 -0.9074 -0.2556
    6MEP      H 1422   6.269   5.239   6.792 -0.0744 -2.4849  0.3719
    6MEP      H 1423   6.795   4.967   6.769  3.1213 -3.5591 -0.0723
    6MEP      H 1424   7.004   5.879   7.451 -0.5332  0.9925 -1.6762
    6MEP      H 1425   7.661   6.279   7.021 -0.0691 -0.3039 -1.3813
    6MEP      H 1426   7.239   6.429   7.122 -2.8396 -0.2000 -0.2081
    6MEP      H 1427   6.717   6.415   7.142  0.4393  0.6552 -1.1525
    6MEP      H 1428   6.869   6.335   7.189 -2.7229 -1.4746  1.0297
    6MEP      H 1429   6.390   5.182   7.081  0.9622  0.4382 -0.0144
    6MEP      H 1430   6.288   5.319   7.142  0.6391 -0.5687 -0.1138
    6MEP      H 1431   7.224   6.204   7.049 -1.5739 -1.1975 -0.5735
    6MEP      H 1432   7.369   6.053   7.212  0.3215 -1.0492 -0.7550
    6MEP      H 1433   6.671   6.298   6.963  0.4794 -0.2554 -0.9918
    6MEP      H 1434   6.474   5.452   7.158  2.7309 -0.6695 -2.1931
    6MEP      H 1435   6.900   6.014   7.429 -1.5671 -1.9777  2.7909
    6MEP      H 1436   6.436   5.574   7.639  2.2865 -1.5207 -2.1289
    6MEP      H 1437   6.895   6.205   6.878  0.1530  0.5849  0.4513
    6MEP      H 1438   6.763   6.091   6.903 -0.8071  2.1714 -0.7871
    6MEP      H 1439   6.705   5.370   7.133  6.5894  2.4722  1.0909
    6MEP      H 1440   6.613   5.334   6.977  0.1074  0.8390  0.4370
    6MEP      H 1441   7.422   6.367   7.018  1.4256 -0.5697  0.7917
    6MEP      H 1442   7.489   6.286   7.159 -0.3552 -1.8130 -1.9053
    6MEP      H 1443   7.022   6.094   7.024 -0.4088  1.0390 -2.7989
    6MEP      H 1444   7.001   5.884   7.005  0.4110 -0.6877  0.4194
    6MEP      H 1445   6.577   5.091   7.076 -0.1158 -1.2733 -0.3050
    6MEP      H 1446   6.628   5.179   7.279  0.1898  1.8126 -2.3046
    6MEP      H 1447   6.321   5.710   7.573  1.9724  2.0708  1.3303
    6MEP      H 1448   6.863   5.205   7.015 -0.0121  0.3355  1.6982
    6MEP      H 1449   6.362   5.020   6.536 -1.0601 -0.5081 -0.1707
    6MEP      H 1450   6.673   6.079   7.577 -2.4796 -0.7977 -1.5009
    6MEP      H 1451   6.791   6.034   7.212  1.1777  2.3207  0.8304
    6MEP      H 1452   6.937   6.131   7.238 -0.1229  0.6110  0.7161
    6MEP      H 1453   6.830   5.026   7.031  0.7458 -0.0784  0.5932
    6MEP      H 1454   6.513   5.005   6.439  0.4547  1.2914 -0.2521
    6MEP      N 1455   7.639   6.624   7.103  0.0890 -0.0734  0.3615
    6MEP      N 1456   6.275   6.249   7.288 -0.4272  0.0230 -0.3869
    6MEP      N 1457   7.777   6.040   7.406 -0.8096  0.0010  0.0993
    6MEP      N 1458   6.753   6.264   7.018 -1.1387 -0.2823 -0.3824
    6MEP      N 1459   6.491   5.350   7.158 -0.5262 -0.1952 -0.4269
    6MEP      O 1460   6.914   5.919   6.976 -0.3092  0.0826 -0.2833
    6MEP      O 1461   6.685   5.121   6.570  0.3202 -0.9310  0.7324
    6MEP      O 1462   6.238   5.263   6.879 -0.0132 -0.8379 -0.3692
    6MEP      O 1463   7.007   6.432   6.965  0.3971 -0.1947 -0.0015
    6MEP      O 1464   6.412   5.579   6.989  0.6033  0.4226 -0.0004
    6MEP      O 1465   6.684   6.608   6.976 -0.4095  0.4226  0.3456
    6MEP      O 1466   6.439   5.912   7.144  0.0268  0.2642 -0.2330
    6MEP      O 1467   6.392   6.569   7.045  0.7757 -0.2302  0.1540
    6MEP      O 1468   6.453   6.262   7.006 -0.3096  0.5546  0.3719
    6MEP      O 1469   6.717   5.836   7.496  0.1388  0.2664  0.1393
    6MEP      O 1470   8.299   6.070   6.570 -0.5990  0.3876 -0.4691
    6MEP      O 1471   6.605   5.741   7.747  0.3867  0.0651 -0.3107
    6MEP      O 1472   6.353   5.272   6.563 -0.0624 -0.0116 -0.4280
    6MEP      O 1473   8.086   6.206   6.850  0.3310 -0.1510  0.5745
    6MEP      O 1474   6.702   5.135   7.234  0.3926  0.6574 -0.0972
    6MEP      O 1475   8.071   6.499   7.009 -0.6388  0.2011  0.1289
    6MEP      O 1476   6.533   6.296   7.488 -0.9630  0.1050  0.5597
    6MEP      O 1477   7.738   6.591   6.859  0.2007  0.3057  0.4297
    6MEP      O 1478   6.900   6.388   7.454  0.0925 -0.4879  1.0793
    6MEP      O 1479   6.967   5.939   7.254 -0.0854 -0.1372  0.1603
    6MEP      O 1480   7.181   6.557   7.598 -0.5593  0.5547 -0.8997
    6MEP      O 1481   7.519   6.665   7.368  0.1755 -0.2052 -0.2888
    6MEP      O 1482   7.573   6.335   7.523 -0.5127 -0.0004 -0.7465
    6MEP      O 1483   6.415   6.520   7.407 -0.3173 -0.0704 -0.0502
    6MEP      O 1484   7.989   6.050   7.228  0.6561  0.5338  1.0816
    6MEP      O 1485   7.712   6.018   6.974 -0.4437 -0.1709 -0.1133
    6MEP      O 1486   7.246   6.362   7.191  0.0400  0.1350  0.2379
    6MEP      O 1487   7.481   6.182   6.973  0.6840 -0.2847 -0.6793
    6MEP      O 1488   6.725   5.131   6.874  1.0385 -0.7034 -0.4696
    7MEP      C 1489   5.228   6.293   5.545 -0.1367  0.4136  0.0918
    7MEP      C 1490   5.334   6.333   5.438 -0.6895 -0.0392 -0.6566
    7MEP      C 1491   5.731   6.989   6.086  0.0392  0.3709 -0.6009
    7MEP      C 1492   5.693   7.074   6.211  0.3184 -0.4498  0.5868
    7MEP      C 1493   5.530   6.234   5.334 -0.2837  0.4189 -0.3021
    7MEP      C 1494   6.827   6.818   5.119  0.1192 -0.0379 -0.0366
    7MEP      C 1495   5.973   7.034   6.037  0.1800  0.5751  0.3324
    7MEP      C 1496   5.292   6.218   5.662  0.2915 -0.0787 -1.0591
    7MEP      C 1497   5.611   6.097   5.323 -0.4493 -1.0123 -1.0175
    7MEP      C 1498   6.633   6.634   4.960  0.5771  0.0162  0.8027
    7MEP      C 1499   6.811   6.855   5.266 -0.0139 -0.1962  0.7029
    7MEP      C 1500   6.002   6.991   5.894  0.1813  0.3357  0.3206
    7MEP      C 1501   6.685   6.780   5.323 -0.0100 -0.1868 -0.3071
    7MEP      C 1502   5.978   6.844   5.876  0.5755  0.8815  1.2190
    7MEP      C 1503   6.782   6.785   5.559  0.1381 -0.0188  0.2564
    7MEP      C 1504   5.758   5.948   5.437  0.0830 -0.2160 -0.3634
    7MEP      C 1505   5.883   6.858   5.653 -0.2493  0.2525  0.5521
    7MEP      C 1506   5.459   7.048   6.198  0.4028 -0.5507 -0.3910
    7MEP      C 1507   6.711   6.910   5.606  0.4756 -0.4072 -0.3679
    7MEP      C 1508   5.732   6.856   5.706  0.1937  0.1899  0.0092
    7MEP      C 1509   5.676   5.834   5.496  0.5583 -0.0741  0.3475
    7MEP      C 1510   6.563   6.888   5.653 -0.6752 -0.2451 -0.2601
    7MEP      C 1511   5.682   6.707   5.708  0.1262  1.3280  0.3072
    7MEP      C 1512   6.413   6.704   4.971 -0.4266 -0.7255 -0.4820
    7MEP      C 1513   5.540   5.788   5.428  0.4379  0.0326  0.0692
    7MEP      C 1514   6.405   6.788   5.813  0.2881 -0.6869 -0.3030
    7MEP      C 1515   5.675   6.518   5.564 -0.1019 -0.2179 -0.6085
    7MEP      C 1516   6.376   6.647   5.859  0.2520  0.3675  0.2867
    7MEP      C 1517   5.527   5.581   5.289 -0.2460 -0.1905 -0.2672
    7MEP      C 1518   5.788   6.502   5.455 -0.2463  0.4780 -0.1814
    7MEP      C 1519   6.352   6.429   5.782 -0.3355  0.2953  0.2359
    7MEP      C 1520   5.650   5.540   5.202  0.2426 -0.4307 -0.5578
    7MEP      C 1521   6.003   6.547   5.362 -0.3219  0.4614  0.0300
    7MEP      C 1522   5.392   5.550   5.220  0.5348 -0.5249  0.2749
    7MEP      C 1523   6.410   4.761   5.523 -0.4024  0.6232 -0.2593
    7MEP      C 1524   5.334   7.032   6.277 -0.3866  0.4560 -0.0769
    7MEP      C 1525   5.876   5.476   5.230 -0.7031  0.2034 -0.1525
    7MEP      C 1526   6.324   6.826   4.969 -0.1015 -0.0062 -0.4962
    7MEP      C 1527   6.386   6.337   5.660 -0.2904  0.4845 -0.2219
    7MEP      C 1528   6.141   6.629   5.374  0.6071 -0.5943 -0.1301
    7MEP      C 1529   5.997   5.455   5.330 -0.2883  0.2239 -0.2181
    7MEP      C 1530   6.323   4.642   5.554  0.5182  0.2913  0.3183
    7MEP      C 1531   6.261   6.322   5.566 -0.7007  0.4393 -0.3550
    7MEP      C 1532   5.947   5.401   5.473 -0.1578 -0.4560 -0.0699
    7MEP      C 1533   6.337   4.530   5.439 -0.5259 -0.2593  0.1696
    7MEP      C 1534   6.467   6.420   5.341 -0.3015 -0.7687  1.3746
    7MEP      C 1535   6.104   5.354   5.277 -0.1501  0.3214  1.2742
    7MEP      C 1536   6.056   5.358   5.565 -0.7694 -0.7434 -0.6311
    7MEP      C 1537   6.223   6.557   5.483 -0.2599 -0.4163 -0.6234
    7MEP      C 1538   6.060   5.591   5.339 -1.0219  0.0959 -0.2545
    7MEP      C 1539   6.159   5.140   5.232  0.2079  0.6018 -0.5466
    7MEP      C 1540   6.783   6.665   4.963 -0.1968 -0.3933  0.9477
    7MEP      C 1541   6.209   4.389   5.306 -0.0201  0.2900  0.1237
    7MEP      C 1542   6.317   6.385   5.335 -0.1938  0.0734  0.2596
    7MEP      C 1543   6.157   4.479   5.193 -0.7055 -0.5829  0.0590
    7MEP      C 1544   6.304   6.246   5.268  0.4051 -0.0103  0.1223
    7MEP      C 1545   6.404   6.135   4.921  0.3175 -0.6411  0.0345
    7MEP      C 1546   6.137   4.998   5.271  0.5844  0.6465  0.4814
    7MEP      C 1547   6.177   5.752   5.201  0.4048  0.5946 -0.4650
    7MEP      C 1548   6.221   4.619   5.017  0.5379  0.5901  0.2938
    7MEP      C 1549   6.385   6.113   5.079  0.3759 -0.0716 -0.0286
    7MEP      C 1550   5.212   7.090   6.214 -0.1234  1.0472 -0.2525
    7MEP      C 1551   6.289   5.991   5.103  0.9961 -0.7716 -0.2257
    7MEP      C 1552   6.175   5.776   4.943  0.1859  0.4125  0.0908
    7MEP      C 1553   6.253   5.762   5.069 -0.0851 -0.9921  0.2640
    7MEP      C 1554   6.268   4.762   4.986  0.5100 -0.2183 -0.8205
    7MEP      C 1555   6.324   6.911   4.845 -0.3075 -0.5194  0.0375
    7MEP      C 1556   5.991   4.947   5.249 -0.4247 -0.8292  0.3697
    7MEP      C 1557   6.193   4.874   5.061 -0.4990 -0.0303 -0.2921
    7MEP      H 1558   6.152   5.147   5.119  0.2996  0.2953  1.5951
    7MEP      H 1559   6.251   5.748   5.287  1.7840  1.1265  2.3344
    7MEP      H 1560   6.101   5.836   5.207 -1.3887  0.5996 -1.1192
    7MEP      H 1561   6.263   5.165   5.262  0.4107  2.5832 -1.1229
    7MEP      H 1562   5.342   7.077   6.379 -0.5616  0.8937 -2.2631
    7MEP      H 1563   5.982   5.664   5.368 -1.3417  1.4761  0.4969
    7MEP      H 1564   6.149   4.989   5.381  1.5390 -0.8215 -0.1516
    7MEP      H 1565   5.962   4.974   5.144 -2.3303 -0.1790  1.1738
    7MEP      H 1566   6.214   4.806   5.268 -0.3963  0.8624  0.1888
    7MEP      H 1567   6.151   5.601   5.407  2.2039 -0.7316  0.0592
    7MEP      H 1568   6.014   5.299   5.646  0.8193  0.1246  0.4258
    7MEP      H 1569   5.922   4.993   5.319 -0.3531 -0.5307  1.1261
    7MEP      H 1570   5.968   4.840   5.267 -0.5337 -0.4677 -1.8026
    7MEP      H 1571   6.221   4.970   5.009 -0.4158  2.2732 -1.5418
    7MEP      H 1572   6.088   4.851   5.040 -0.0323 -1.4520  1.5454
    7MEP      H 1573   6.311   5.669   5.056  0.2741 -0.2236  2.2127
    7MEP      H 1574   6.244   5.827   4.872 -1.2820 -1.0131  0.5697
    7MEP      H 1575   6.129   5.291   5.512 -3.3835 -3.1619 -0.9433
    7MEP      H 1576   6.398   6.660   4.868  0.2993  1.0597  0.6266
    7MEP      H 1577   6.380   4.764   5.010 -0.0178  0.8023 -1.5978
    7MEP      H 1578   6.314   4.820   4.802 -1.0806  0.6623 -2.0191
    7MEP      H 1579   6.080   5.830   4.957 -0.5956  1.3018 -0.3903
    7MEP      H 1580   6.149   5.681   4.895  1.8883  0.9115 -0.4479
    7MEP      H 1581   6.250   5.996   5.205  1.3591  0.6624 -2.9382
    7MEP      H 1582   6.197   6.002   5.033  0.6487  1.4847 -0.2361
    7MEP      H 1583   6.381   6.634   5.055  0.5753 -0.1984 -0.3302
    7MEP      H 1584   6.132   5.373   5.167  0.3493  0.7005 -3.0606
    7MEP      H 1585   6.196   5.368   5.338  1.0524 -1.9202  3.2710
    7MEP      H 1586   6.117   5.436   5.609  2.0161 -0.1530  2.0528
    7MEP      H 1587   5.872   5.467   5.526  0.4297 -1.6115 -0.2194
    7MEP      H 1588   6.269   4.542   4.946 -0.0058 -2.9447  3.3836
    7MEP      H 1589   6.118   4.603   5.003  4.4057  0.1579  1.1636
    7MEP      H 1590   6.485   6.091   5.124 -3.4828  0.2122  0.7227
    7MEP      H 1591   6.448   6.233   4.890 -1.2253 -0.1999 -2.8006
    7MEP      H 1592   5.899   5.298   5.438 -1.2968 -2.1127 -1.5992
    7MEP      H 1593   5.459   7.156   6.161 -0.0195 -0.6137  1.3051
    7MEP      H 1594   5.380   6.863   6.358 -1.5199  0.7890  2.1646
    7MEP      H 1595   6.473   6.056   4.888 -1.1570 -0.8137  0.7857
    7MEP      H 1596   6.348   6.169   5.327  0.5191  0.1785 -1.9002
    7MEP      H 1597   6.197   6.222   5.273  0.4956  1.4858  0.6104
    7MEP      H 1598   5.460   6.991   6.108 -1.0517  1.7061 -1.4214
    7MEP      H 1599   6.359   6.897   5.050 -0.0083 -1.4205 -3.0120
    7MEP      H 1600   5.843   5.375   5.198  1.1220  0.1834 -2.3519
    7MEP      H 1601   6.132   4.410   5.112 -0.4976 -0.1311 -0.1548
    7MEP      H 1602   6.070   4.533   5.230  1.1333  1.0553  0.8139
    7MEP      H 1603   6.290   6.450   5.258  2.1795 -2.9696 -0.0791
    7MEP      H 1604   5.918   5.522   5.134  1.4114 -1.8916 -1.2511
    7MEP      H 1605   5.396   5.582   5.119  1.2361  2.5057 -1.9091
    7MEP      H 1606   6.312   4.352   5.286  2.1850 -0.1273 -0.0771
    7MEP      H 1607   6.139   4.307   5.327 -1.8771 -1.8234 -0.6558
    7MEP      H 1608   6.484   6.525   5.368 -0.1117 -1.1434 -0.4789
    7MEP      H 1609   5.377   5.447   5.219 -0.9530 -0.8506 -0.8019
    7MEP      H 1610   5.309   5.589   5.283  1.3050 -1.2273  1.0576
    7MEP      H 1611   5.634   5.435   5.175 -0.7094  0.8728  3.2668
    7MEP      H 1612   6.512   6.396   5.247 -0.5697  2.5408  1.1521
    7MEP      H 1613   6.514   6.351   5.415 -1.4316 -0.3200  1.8084
    7MEP      H 1614   5.657   5.607   5.111  2.0973  0.2761  1.9273
    7MEP      H 1615   5.522   5.531   5.387 -3.5800  0.9494  0.9516
    7MEP      H 1616   6.606   6.610   4.859 -2.7276 -0.5597  1.9462
    7MEP      H 1617   6.368   4.571   5.347 -0.9009  0.8975  0.6006
    7MEP      H 1618   6.420   4.461   5.463  0.1738 -1.2518 -0.1639
    7MEP      H 1619   6.323   6.597   5.495 -0.3365 -1.7102 -0.6332
    7MEP      H 1620   6.167   6.558   5.577 -0.3621  0.5308  2.1670
    7MEP      H 1621   6.279   6.226   5.512 -2.0695 -0.1259  2.2415
    7MEP      H 1622   6.165   6.314   5.623 -2.1279 -1.0504 -1.1474
    7MEP      H 1623   6.160   6.840   5.070  0.3848 -0.3041  0.8822
    7MEP      H 1624   5.437   5.765   5.251 -1.3485  0.3460 -3.3678
    7MEP      H 1625   5.481   5.729   5.500 -0.7125  1.5406  2.4588
    7MEP      H 1626   6.361   4.593   5.649  1.8841 -0.6479 -1.3398
    7MEP      H 1627   6.144   4.616   5.557  2.6133 -1.0258  1.3068
    7MEP      H 1628   6.194   6.611   5.276  0.8318 -0.5644 -1.4654
    7MEP      H 1629   6.096   6.773   5.481  0.4308  0.6916  0.8352
    7MEP      H 1630   6.460   6.388   5.601 -0.8607  1.6405  0.1717
    7MEP      H 1631   6.496   6.186   5.634  1.0172 -0.7082  1.3923
    7MEP      H 1632   6.613   6.541   5.017 -0.7763 -1.3387 -0.8191
    7MEP      H 1633   5.769   7.066   6.293  1.0661  0.0780  2.9948
    7MEP      H 1634   6.388   4.851   5.578 -0.6602 -0.1013 -0.1969
    7MEP      H 1635   5.479   5.884   5.430 -1.1714  0.1108  0.3692
    7MEP      H 1636   5.164   7.027   6.139  1.0211 -0.0217 -0.1612
    7MEP      H 1637   6.393   4.794   5.416  3.6229  2.2121 -2.2099
    7MEP      H 1638   6.511   4.731   5.543  1.6716 -0.4082 -1.4717
    7MEP      H 1639   6.021   6.437   5.374  0.4740 -0.0789 -0.6990
    7MEP      H 1640   5.963   6.557   5.258 -2.2409 -2.8409 -0.4062
    7MEP      H 1641   6.404   6.396   5.875 -0.0927  0.5641  2.0282
    7MEP      H 1642   6.247   6.440   5.793  1.9091 -0.1054 -3.2098
    7MEP      H 1643   5.774   5.678   5.425  0.5844 -0.1202  0.2886
    7MEP      H 1644   5.647   5.863   5.598 -2.4537  2.8037 -0.0335
    7MEP      H 1645   5.692   7.181   6.179 -0.5901  0.4967 -1.2778
    7MEP      H 1646   5.769   5.915   5.330 -1.8703 -0.5483  0.1360
    7MEP      H 1647   5.814   6.395   5.453  0.3646 -0.4734  1.7115
    7MEP      H 1648   5.739   6.527   5.355  0.9473  1.3245 -1.9408
    7MEP      H 1649   6.441   6.615   5.935 -2.1972  2.8380  0.7827
    7MEP      H 1650   6.272   6.633   5.895 -0.5917  3.0187 -1.7708
    7MEP      H 1651   5.857   5.960   5.489  2.6411  0.4601  0.8492
    7MEP      H 1652   6.241   6.985   4.844 -1.4484 -0.2191  0.2193
    7MEP      H 1653   5.710   6.467   5.661  1.4371  1.1810  0.9991
    7MEP      H 1654   5.588   6.464   5.529  0.0741 -0.0045 -1.5397
    7MEP      H 1655   6.385   6.864   5.898 -0.2827 -1.4603  0.7275
    7MEP      H 1656   6.343   6.811   5.725  3.0480 -1.4381  1.8581
    7MEP      H 1657   5.537   6.021   5.303 -0.7959  0.3945 -1.0062
    7MEP      H 1658   5.677   6.112   5.234 -0.0020 -2.9192 -1.0738
    7MEP      H 1659   5.379   6.280   5.704  2.9981 -2.4329  1.6569
    7MEP      H 1660   6.798   6.756   4.895  1.1097 -0.3877 -1.2140
    7MEP      H 1661   5.760   6.647   5.757  1.8301 -1.3922  0.3010
    7MEP      H 1662   5.602   6.681   5.779 -1.8923 -2.1105 -0.7762
    7MEP      H 1663   6.525   6.990   5.669  2.1266 -1.7716  2.2975
    7MEP      H 1664   6.500   6.850   5.575  1.1477  0.8528  2.1252
    7MEP      H 1665   5.221   6.203   5.750 -2.2910  0.8096 -0.3690
    7MEP      H 1666   5.506   6.270   5.239 -0.2922 -0.3221 -0.7034
    7MEP      H 1667   5.730   6.899   5.808  3.0891 -0.1670 -0.8063
    7MEP      H 1668   5.619   6.870   5.550 -1.8273  0.3677 -0.1733
    7MEP      H 1669   6.773   6.953   5.686 -1.7400 -3.2788 -2.4845
    7MEP      H 1670   6.712   7.100   5.565  0.3999 -2.2063  2.8642
    7MEP      H 1671   6.838   6.587   4.918  1.8408 -0.5274  1.2412
    7MEP      H 1672   5.712   7.037   5.991 -1.0269 -0.8539 -0.3670
    7MEP      H 1673   5.586   6.321   5.374  0.7293  2.0848  0.7973
    7MEP      H 1674   5.095   6.416   5.641  0.2277  0.3957  0.0029
    7MEP      H 1675   5.925   6.964   5.634  1.5159 -0.4130  0.5708
    7MEP      H 1676   5.887   6.809   5.557 -0.4251 -0.3888  1.7794
    7MEP      H 1677   6.790   6.715   5.654  0.2237  1.0447  1.7922
    7MEP      H 1678   6.886   6.812   5.534  0.0773  1.1581 -1.0529
    7MEP      H 1679   5.151   6.232   5.489  4.4170 -0.0901  0.4900
    7MEP      H 1680   5.328   6.119   5.640  0.7855 -0.7596 -2.6513
    7MEP      H 1681   6.003   6.682   5.729  1.0862  0.2594  0.8982
    7MEP      H 1682   6.640   6.654   5.468  0.3261  1.7232  1.9360
    7MEP      H 1683   5.667   6.899   6.087 -2.0822  1.0284  1.2668
    7MEP      H 1684   5.240   7.184   6.171  0.8687  2.2659  2.0370
    7MEP      H 1685   6.044   6.783   5.942  1.4620  0.3035  0.8371
    7MEP      H 1686   5.883   6.814   5.910  1.3761 -2.7316  3.6778
    7MEP      H 1687   6.596   6.846   5.348  1.5587 -0.0876 -1.6752
    7MEP      H 1688   6.655   6.703   5.242  2.8781  1.6908 -0.1101
    7MEP      H 1689   5.281   6.384   5.355 -0.8117 -1.5712 -1.2173
    7MEP      H 1690   5.399   6.410   5.481 -2.1920  2.2341 -1.6695
    7MEP      H 1691   5.931   7.051   5.828 -0.1795  0.8207 -0.3521
    7MEP      H 1692   6.160   6.932   5.810  0.2865  0.0794 -0.3501
    7MEP      H 1693   6.913   6.853   5.316 -0.7214 -1.6693  0.2739
    7MEP      H 1694   6.753   7.015   5.349 -3.2281 -0.1272 -0.1249
    7MEP      H 1695   5.141   7.111   6.300  2.7862  1.4816 -0.4041
    7MEP      H 1696   6.727   6.853   5.074  0.4515 -0.7862  1.0990
    7MEP      H 1697   6.314   6.845   4.753  0.4915  0.2380 -1.4991
    7MEP      H 1698   6.312   6.104   4.870  1.9148  1.1858  1.1441
    7MEP      H 1699   5.925   7.138   6.034 -0.1382  1.4079 -0.9503
    7MEP      H 1700   6.061   7.032   6.107  1.0231  0.1932 -1.1212
    7MEP      H 1701   6.914   6.877   5.080  2.2345  1.0063  0.0157
    7MEP      H 1702   6.424   6.962   4.836 -1.2891  1.5013  0.5504
    7MEP      N 1703   6.216   4.892   5.209 -0.3015  0.6041 -0.4047
    7MEP      N 1704   6.236   6.411   5.454 -0.0618 -0.2503 -0.2063
    7MEP      N 1705   5.522   5.731   5.296 -0.6408  0.7807 -0.1453
    7MEP      N 1706   5.984   6.785   5.734 -0.5504 -0.4297  0.3540
    7MEP      N 1707   6.720   6.705   5.444 -0.1888 -0.3342  0.0987
    7MEP      O 1708   6.141   7.007   5.868  0.1133 -0.0565 -0.0767
    7MEP      O 1709   6.548   6.738   4.992 -0.2244  0.5292  0.6888
    7MEP      O 1710   6.709   7.019   5.512 -0.2410 -0.3595 -0.1504
    7MEP      O 1711   5.645   6.930   5.622  0.0840  0.1030  0.1091
    7MEP      O 1712   6.545   6.812   5.777 -0.3882  0.3294 -0.0019
    7MEP      O 1713   5.649   6.657   5.583 -0.3404  0.4986 -0.3944
    7MEP      O 1714   6.399   6.559   5.751 -0.3915  0.5287  0.8576
    7MEP      O 1715   5.902   6.590   5.450 -0.0762  0.1684 -0.6130
    7MEP      O 1716   6.444   6.219   5.709  0.6076  0.9030  0.4373
    7MEP      O 1717   5.576   7.024   6.274  0.3748 -0.1300  0.2102
    7MEP      O 1718   6.195   4.696   5.576  0.7569  0.0471  1.0015
    7MEP      O 1719   5.315   6.895   6.294 -0.4833  0.4466  0.5853
    7MEP      O 1720   6.193   6.784   4.999 -0.2320 -0.2293  0.3345
    7MEP      O 1721   6.217   4.456   5.430 -0.2210  0.1259 -0.7382
    7MEP      O 1722   6.779   6.997   5.256 -0.1153 -0.2176  0.1768
    7MEP      O 1723   6.253   4.576   5.149 -0.1524  0.0382  1.0735
    7MEP      O 1724   6.332   6.236   5.129  0.3495 -0.2822 -0.4939
    7MEP      O 1725   6.248   4.768   4.845  0.0048 -0.1662 -1.0082
    7MEP      O 1726   6.352   5.863   5.090 -0.2629 -0.0061  0.1927
    7MEP      O 1727   5.873   6.943   6.092 -0.4911 -0.5374  0.2669
    7MEP      O 1728   6.104   5.625   5.206 -0.3658  0.2967 -0.5994
    7MEP      O 1729   6.063   5.224   5.297 -0.8237  0.2362  0.3691
    7MEP      O 1730   5.766   5.547   5.286  0.2558  0.0749 -0.5288
    7MEP      O 1731   6.144   6.767   5.397  0.0812 -0.0129  0.3176
    7MEP      O 1732   5.760   5.718   5.514  0.2601  0.0300  0.0107
    7MEP      O 1733   5.690   6.073   5.443  0.2466 -0.0793 -0.2127
    7MEP      O 1734   5.181   6.420   5.599 -0.1800  0.3175  0.1833
    7MEP      O 1735   5.407   6.217   5.399 -0.0160 -0.4432  0.6820
    7MEP      O 1736   6.831   6.682   5.094  0.5598  0.0323  0.0169
    8MEP      C 1737   7.755   6.911   7.704 -0.4531  0.4392  0.5063
    8MEP      C 1738   7.848   6.871   7.592 -1.4163  0.3977  1.0057
    8MEP      C 1739   7.347   7.682   5.218 -0.1116 -0.4930 -1.1219
    8MEP      C 1740   7.402   7.824   5.251 -0.2089  0.4404  0.2244
    8MEP      C 1741   7.986   6.715   7.501  0.1452 -0.5863  0.7147
    8MEP      C 1742   7.368   7.514   6.547 -0.6905  0.3504 -0.3041
    8MEP      C 1743   7.164   7.549   5.186 -0.1024  0.2734 -0.3562
    8MEP      C 1744   7.833   6.918   7.841 -0.3106  0.0841 -0.9490
    8MEP      C 1745   8.124   6.684   7.554  0.2441 -0.3730  0.3144
    8MEP      C 1746   7.631   7.698   6.732  0.2712 -0.3178  0.9332
    8MEP      C 1747   7.356   7.360   6.564 -0.5566  0.2198  0.5493
    8MEP      C 1748   7.013   7.533   5.223  0.6436  0.2648  0.0350
    8MEP      C 1749   7.458   7.269   6.487  0.0372 -1.4815 -0.0282
    8MEP      C 1750   6.999   7.534   5.375 -0.1099  0.4788  0.4867
    8MEP      C 1751   7.460   7.082   6.663  0.2350 -0.1874  0.6625
    8MEP      C 1752   8.260   6.719   7.369 -0.1320 -0.9874 -0.1170
    8MEP      C 1753   6.908   7.323   5.486  0.3826 -0.0675  0.1430
    8MEP      C 1754   7.320   7.903   5.465 -0.0076 -1.0095  0.3996
    8MEP      C 1755   7.573   7.133   6.758 -0.4719  1.3777 -0.0219
    8MEP      C 1756   6.848   7.369   5.622 -0.0079  0.0154  0.0592
    8MEP      C 1757   8.318   6.655   7.244  0.0223 -0.4930  0.0115
    8MEP      C 1758   7.714   7.088   6.718 -1.1902 -0.6168  0.1874
    8MEP      C 1759   6.954   7.359   5.739  0.1702 -0.8892 -0.4653
    8MEP      C 1760   7.718   7.575   6.917  1.1155 -0.9721 -0.4397
    8MEP      C 1761   8.377   6.754   7.138  0.6026 -0.5326  0.1992
    8MEP      C 1762   7.881   7.154   6.569 -0.3183  0.0534 -1.9793
    8MEP      C 1763   7.155   7.434   5.829  0.4266 -0.5244  0.2507
    8MEP      C 1764   7.957   7.274   6.527 -0.9034  0.0534  0.3563
    8MEP      C 1765   8.288   6.922   6.961 -0.5952 -0.3587 -0.7313
    8MEP      C 1766   7.243   7.561   5.821  0.2684  0.3422  0.0883
    8MEP      C 1767   7.847   7.476   6.452  0.1253 -0.0034 -0.6146
    8MEP      C 1768   8.348   6.846   6.845 -0.3123 -0.4763 -0.9044
    8MEP      C 1769   7.373   7.628   6.005  0.2211 -0.6402  0.4924
    8MEP      C 1770   8.364   7.043   7.002 -0.4779  0.0655  0.3939
    8MEP      C 1771   7.905   5.959   5.460  0.1901  0.6576  0.0197
    8MEP      C 1772   7.356   7.884   5.617 -0.4593  0.1273 -0.0470
    8MEP      C 1773   8.327   6.831   6.615  0.0562 -0.8167  0.0277
    8MEP      C 1774   7.735   7.424   6.938  0.2140 -0.1945 -0.5017
    8MEP      C 1775   7.736   7.530   6.353 -0.0394 -0.7055  0.3356
    8MEP      C 1776   7.499   7.609   6.088 -0.5471 -0.5118 -0.8047
    8MEP      C 1777   8.327   6.906   6.476  0.5484 -0.3952 -0.0092
    8MEP      C 1778   7.996   5.849   5.524 -0.1524 -0.3174 -0.0991
    8MEP      C 1779   7.755   7.495   6.202 -0.8137 -0.2713  0.1493
    8MEP      C 1780   8.399   7.043   6.485  1.5984 -1.1080  0.4675
    8MEP      C 1781   8.115   5.917   5.609 -0.1012  0.4271  0.3757
    8MEP      C 1782   7.706   7.477   5.888  0.6637  0.1988 -0.1567
    8MEP      C 1783   8.382   6.814   6.360 -0.3040  0.0724  0.4217
    8MEP      C 1784   8.540   7.019   6.535  0.1738 -1.0109 -0.5200
    8MEP      C 1785   7.516   7.455   6.134 -0.3842  0.2368 -0.3158
    8MEP      C 1786   8.173   6.936   6.441 -0.1698  1.0650  0.2398
    8MEP      C 1787   8.356   6.589   6.274  0.0599  0.4468 -0.0943
    8MEP      C 1788   7.488   7.655   6.709 -0.2675 -1.1539  0.3037
    8MEP      C 1789   8.039   6.111   5.734  0.2105  0.0157  0.1608
    8MEP      C 1790   7.689   7.362   6.000 -0.1806 -0.8351  0.3160
    8MEP      C 1791   8.037   6.167   5.881  0.9781  0.1845  0.3752
    8MEP      C 1792   7.808   7.271   5.996  0.6447  0.2656  0.2603
    8MEP      C 1793   7.993   7.167   5.706  0.0980 -0.4911  0.9047
    8MEP      C 1794   8.286   6.454   6.274  0.1848  1.0312 -0.2506
    8MEP      C 1795   8.048   6.947   6.233 -0.3372  0.4292  0.3642
    8MEP      C 1796   8.011   6.341   6.036 -0.1495  0.2555 -0.8248
    8MEP      C 1797   7.949   7.151   5.851  1.0452 -0.0269  0.2615
    8MEP      C 1798   7.492   7.929   5.662 -0.5041  0.2217  0.8686
    8MEP      C 1799   7.923   6.992   5.887  0.4412 -0.6130 -0.0866
    8MEP      C 1800   8.188   6.955   6.016 -0.6138  0.2148  1.2264
    8MEP      C 1801   8.058   6.994   6.092 -0.1264  1.0355 -0.1666
    8MEP      C 1802   8.044   6.490   6.061  0.5719 -0.1580 -0.0268
    8MEP      C 1803   7.878   7.376   6.909  0.3739 -0.7340 -0.0472
    8MEP      C 1804   8.358   6.349   6.364 -0.4710  0.1303 -0.2763
    8MEP      C 1805   8.063   6.539   6.210 -0.2997 -0.0013 -0.1631
    8MEP      H 1806   8.314   6.656   6.193 -0.1043  1.8686 -2.3783
    8MEP      H 1807   7.982   7.008   6.291 -0.3807 -0.9008  1.5952
    8MEP      H 1808   8.015   6.846   6.251 -1.8344 -0.4614 -0.3501
    8MEP      H 1809   8.458   6.575   6.244 -1.8914  0.5789 -0.1660
    8MEP      H 1810   7.357   7.771   5.634 -0.0178  0.3960  0.6932
    8MEP      H 1811   8.117   6.849   6.470  0.7297  0.2819  3.5031
    8MEP      H 1812   8.303   6.411   6.171  1.5791  0.2465  0.3453
    8MEP      H 1813   8.441   6.392   6.423 -0.5179 -3.6183 -1.4211
    8MEP      H 1814   8.136   6.503   6.403 -2.7576  2.4423 -1.1270
    8MEP      H 1815   8.148   7.023   6.512  1.6588  2.7732  0.4960
    8MEP      H 1816   8.573   7.127   6.553  1.3878  1.8330 -0.7506
    8MEP      H 1817   8.409   6.269   6.301 -1.2722  1.9256 -2.7523
    8MEP      H 1818   8.286   6.309   6.439 -1.1288  0.6735  0.3950
    8MEP      H 1819   8.113   6.643   6.210 -3.5178  3.4825 -0.4913
    8MEP      H 1820   7.960   6.552   6.249  0.8215 -1.5060  0.9833
    8MEP      H 1821   8.056   7.104   6.111  0.2324  2.8424  2.3413
    8MEP      H 1822   8.282   6.992   6.065 -1.0526  1.2628  0.4019
    8MEP      H 1823   8.540   6.960   6.633 -0.5269 -3.3146  1.1471
    8MEP      H 1824   7.804   7.627   6.966  0.0019  2.5275  0.4984
    8MEP      H 1825   8.140   6.500   6.011 -0.6233  0.7686  0.4738
    8MEP      H 1826   7.962   6.525   5.895  0.9407  0.6584 -0.1022
    8MEP      H 1827   8.192   6.996   5.912  1.8066 -0.6832 -1.0766
    8MEP      H 1828   8.191   6.843   6.012 -0.8907 -3.0800  0.4354
    8MEP      H 1829   7.820   6.964   5.844  0.3362  0.1744  1.5220
    8MEP      H 1830   7.993   6.940   5.827 -0.4249  0.4957 -0.4519
    8MEP      H 1831   7.627   7.615   6.967 -1.6930  1.3641 -2.4309
    8MEP      H 1832   8.350   6.843   6.260 -1.3486 -1.7059 -0.3241
    8MEP      H 1833   8.497   6.814   6.363 -0.2662 -2.4780  0.2903
    8MEP      H 1834   8.606   6.990   6.451  2.1067 -2.5003 -0.9885
    8MEP      H 1835   8.398   7.096   6.382  1.9811  1.6192  1.7416
    8MEP      H 1836   7.933   6.308   6.110  0.1414  1.6030 -0.9202
    8MEP      H 1837   8.108   6.292   6.075 -0.0440  0.7448  1.9026
    8MEP      H 1838   8.029   7.197   5.913  1.5991 -0.3853 -3.5751
    8MEP      H 1839   7.906   7.151   5.642  1.5362  0.3326 -0.3266
    8MEP      H 1840   8.344   7.109   6.560  0.7474  0.2134 -0.1947
    8MEP      H 1841   7.310   8.004   5.439  2.4347 -2.5943 -0.5989
    8MEP      H 1842   7.176   7.891   5.692  0.3209 -1.5060  1.4706
    8MEP      H 1843   8.023   7.272   5.700 -0.1337  1.8103  0.0903
    8MEP      H 1844   7.893   7.340   6.016  0.3990 -0.8345  1.3172
    8MEP      H 1845   7.807   7.192   6.079  2.3624  1.9802 -0.8944
    8MEP      H 1846   7.229   7.855   5.446  1.2683 -0.2218  2.6536
    8MEP      H 1847   7.654   7.386   6.878  0.1014  0.5321  1.5258
    8MEP      H 1848   8.419   6.785   6.632  0.3532  0.8102  3.0155
    8MEP      H 1849   7.969   6.104   5.942  0.8125  1.2063  1.7960
    8MEP      H 1850   8.139   6.158   5.917 -1.3120  2.7889 -2.4293
    8MEP      H 1851   7.607   7.294   5.960  0.5132 -0.7760  0.7175
    8MEP      H 1852   8.246   6.751   6.622 -0.4178 -0.7268 -1.7535
    8MEP      H 1853   8.308   7.086   7.085  0.3500 -1.0479  0.2134
    8MEP      H 1854   8.105   6.174   5.677  0.1337  0.7761 -1.2017
    8MEP      H 1855   7.936   6.123   5.698 -1.8175 -0.3730 -0.8013
    8MEP      H 1856   7.771   7.558   5.930 -1.3032 -0.9109 -0.7243
    8MEP      H 1857   8.470   7.016   7.030 -2.2243 -0.0478 -0.5657
    8MEP      H 1858   8.369   7.118   6.916  1.0345  2.1882 -0.0525
    8MEP      H 1859   8.460   6.844   6.852  0.2146  0.0348 -2.6999
    8MEP      H 1860   7.604   7.520   5.853 -3.1275 -1.0772 -1.2456
    8MEP      H 1861   7.746   7.435   5.796 -0.7072  0.7236 -1.0336
    8MEP      H 1862   8.311   6.737   6.851  0.5887 -1.3992  0.7199
    8MEP      H 1863   8.184   6.958   6.934  0.7225  2.2565  1.7915
    8MEP      H 1864   7.664   7.735   6.635  1.9561  0.4688  0.0214
    8MEP      H 1865   8.196   5.836   5.616 -0.6471 -1.6890 -1.4146
    8MEP      H 1866   8.153   6.005   5.555 -1.2111  0.3635  1.4603
    8MEP      H 1867   7.464   7.432   6.235 -2.2888 -1.7716  1.1664
    8MEP      H 1868   7.456   7.391   6.064 -1.2433 -1.1314 -1.8866
    8MEP      H 1869   7.787   7.581   6.146 -1.5756  5.3276  1.8962
    8MEP      H 1870   7.847   7.438   6.207  0.9259  2.6858  1.4960
    8MEP      H 1871   7.614   7.365   7.088  1.1740 -3.4055 -2.6632
    8MEP      H 1872   8.190   6.767   7.044 -0.9159  3.3400  1.1345
    8MEP      H 1873   8.452   6.821   7.193  1.7748  2.2334  1.0046
    8MEP      H 1874   7.938   5.784   5.594 -0.3557  2.0845  1.0096
    8MEP      H 1875   8.020   5.679   5.434  0.9053  0.6428  0.4317
    8MEP      H 1876   7.587   7.640   6.029  3.0769  2.1282 -0.6259
    8MEP      H 1877   7.592   7.676   6.246 -0.1916  3.6441 -2.9001
    8MEP      H 1878   7.644   7.475   6.391  0.4789 -0.8060  0.8498
    8MEP      H 1879   7.654   7.674   6.454  0.3038  0.2380  1.4460
    8MEP      H 1880   7.638   7.783   6.817  1.2763  1.8030  1.2485
    8MEP      H 1881   7.498   7.825   5.197  0.2447  2.1102 -0.9113
    8MEP      H 1882   7.888   6.030   5.540  0.3832  2.5820  2.5087
    8MEP      H 1883   8.443   6.701   7.063 -0.4995 -0.5930 -2.4589
    8MEP      H 1884   7.578   7.903   5.599  2.0755  0.8799  2.2494
    8MEP      H 1885   7.810   5.915   5.420  0.8514  1.5603 -1.5592
    8MEP      H 1886   7.947   6.004   5.368 -0.5249 -1.7524  0.5811
    8MEP      H 1887   7.371   7.733   5.965  1.6597 -2.3060  0.2900
    8MEP      H 1888   7.292   7.613   6.079  2.5050  0.8594  2.3728
    8MEP      H 1889   7.806   7.464   6.559  0.2731  0.6517  0.7859
    8MEP      H 1890   7.928   7.551   6.444 -0.4689  0.4956  0.4002
    8MEP      H 1891   8.391   6.491   7.314 -0.0691 -0.1573 -0.3055
    8MEP      H 1892   8.241   6.597   7.196 -0.2767  1.7521  0.2679
    8MEP      H 1893   7.321   7.888   5.212 -1.7491 -2.1465 -1.1639
    8MEP      H 1894   8.181   6.789   7.336 -0.2207 -1.9885  1.2255
    8MEP      H 1895   7.279   7.579   5.720 -0.0934  0.7291  1.1693
    8MEP      H 1896   7.190   7.649   5.853  1.0973 -1.3287 -1.4178
    8MEP      H 1897   7.988   7.347   6.600  3.3067 -0.8656  0.4537
    8MEP      H 1898   8.055   7.234   6.496 -0.4877  3.5775  0.3925
    8MEP      H 1899   8.334   6.785   7.422  4.6682  2.6142 -2.0860
    8MEP      H 1900   7.943   7.435   6.975  0.0857 -2.9572 -2.3337
    8MEP      H 1901   7.115   7.416   5.931 -2.1092 -0.2517 -0.7055
    8MEP      H 1902   7.209   7.346   5.796  0.7300  0.8184 -2.3111
    8MEP      H 1903   7.959   7.100   6.639 -1.6618 -1.7818 -1.4339
    8MEP      H 1904   7.840   7.093   6.496  1.5054 -0.6771  1.2025
    8MEP      H 1905   8.183   6.758   7.611 -4.3801 -0.5005 -0.2840
    8MEP      H 1906   8.119   6.598   7.632  3.5397 -3.2642  0.3275
    8MEP      H 1907   7.928   6.976   7.844  0.3531  1.1318 -1.3345
    8MEP      H 1908   7.425   7.744   6.676  0.4444 -0.8231  2.7037
    8MEP      H 1909   6.914   7.338   5.842 -2.3603  1.1906 -0.7079
    8MEP      H 1910   7.014   7.272   5.714  0.8879 -0.9950  2.1914
    8MEP      H 1911   7.779   7.061   6.814  0.3589 -2.8815  2.1946
    8MEP      H 1912   7.708   7.009   6.638 -0.4056 -1.2326  1.4786
    8MEP      H 1913   7.760   6.950   7.921  0.2567 -2.0100 -2.6046
    8MEP      H 1914   7.947   6.638   7.434  1.6699 -2.0049  2.3362
    8MEP      H 1915   6.791   7.473   5.612 -2.9528  2.1980 -1.3086
    8MEP      H 1916   6.691   7.291   5.715 -1.5267  0.6666 -1.5359
    8MEP      H 1917   7.568   7.244   6.747  1.4694  2.5884  0.2290
    8MEP      H 1918   7.557   7.017   6.907 -0.1852  0.7804 -0.4525
    8MEP      H 1919   7.433   7.607   6.796 -0.0377 -1.4108  1.0659
    8MEP      H 1920   7.394   7.607   5.287  0.7181 -0.3973 -0.3075
    8MEP      H 1921   7.993   6.802   7.434  1.4987 -0.1870  1.1321
    8MEP      H 1922   7.634   7.033   7.613  0.5242 -0.6304 -0.2838
    8MEP      H 1923   6.826   7.342   5.406 -0.9771  1.2416 -1.1894
    8MEP      H 1924   6.926   7.211   5.482  1.6259 -2.7110  2.9410
    8MEP      H 1925   7.355   7.103   6.698  1.4523  0.6806 -1.1989
    8MEP      H 1926   7.466   6.970   6.657  0.6333 -0.2384 -0.9876
    8MEP      H 1927   7.678   6.835   7.717 -3.3415  0.0977 -1.2917
    8MEP      H 1928   7.864   6.820   7.875  0.3777 -1.8055  4.4859
    8MEP      H 1929   7.088   7.414   5.526  0.7895  1.1388  0.7906
    8MEP      H 1930   7.531   7.082   6.467 -1.3888  0.1882  1.7853
    8MEP      H 1931   7.381   7.661   5.109 -0.6911 -0.2676 -0.9956
    8MEP      H 1932   7.500   7.881   5.761 -0.3905 -1.1952 -0.8271
    8MEP      H 1933   7.072   7.603   5.414  2.0830  0.0286 -3.8831
    8MEP      H 1934   6.896   7.571   5.409  0.2122 -1.2376  1.0121
    8MEP      H 1935   7.444   7.279   6.383  0.2827  3.0949 -1.7940
    8MEP      H 1936   7.562   7.314   6.512 -1.3016  3.3591 -2.1964
    8MEP      H 1937   7.799   6.885   7.492  0.9100 -3.6799 -0.9884
    8MEP      H 1938   7.938   6.943   7.584 -2.4109 -0.3898  0.8554
    8MEP      H 1939   6.959   7.619   5.178  0.8445 -0.5383  0.5756
    8MEP      H 1940   6.962   7.346   5.242 -2.5342 -0.6579 -0.0513
    8MEP      H 1941   7.361   7.341   6.677  1.3360  1.3274 -0.4282
    8MEP      H 1942   7.231   7.238   6.521  1.3628 -0.0520 -0.4325
    8MEP      H 1943   7.495   8.038   5.672 -0.0001  1.2285  2.2252
    8MEP      H 1944   7.351   7.551   6.438 -0.7842  0.8261 -1.7545
    8MEP      H 1945   7.903   7.385   6.799 -1.4355 -0.4468  1.8650
    8MEP      H 1946   8.077   7.101   5.682  1.5933 -1.6729 -1.3266
    8MEP      H 1947   7.167   7.543   5.071  0.8501 -0.9693 -2.4702
    8MEP      H 1948   7.228   7.466   5.225  0.6441 -0.0050 -3.2147
    8MEP      H 1949   7.290   7.566   6.602 -0.4213 -1.3844  1.7335
    8MEP      H 1950   7.893   7.268   6.939  2.7518 -0.5400 -1.0755
    8MEP      N 1951   8.140   6.459   6.311 -0.1978  0.2568  0.9721
    8MEP      N 1952   7.657   7.405   6.137 -0.7655  0.4706  0.4666
    8MEP      N 1953   8.266   6.829   7.074 -0.6142  0.1277  0.1068
    8MEP      N 1954   7.028   7.401   5.442  1.0258  0.0771 -0.4317
    8MEP      N 1955   7.455   7.122   6.518  0.2589  0.6312  0.9453
    8MEP      O 1956   6.950   7.410   5.171 -0.0265  0.2425 -0.0007
    8MEP      O 1957   7.722   7.593   6.770  0.4935  0.1695 -0.1814
    8MEP      O 1958   7.538   7.109   6.894  0.0489  0.1913  0.2708
    8MEP      O 1959   6.758   7.264   5.651 -0.1938  0.6091  0.2842
    8MEP      O 1960   7.783   7.203   6.659  0.0359 -0.7382 -0.2683
    8MEP      O 1961   7.054   7.462   5.740 -0.1211  0.1034 -0.3829
    8MEP      O 1962   7.906   7.348   6.417 -0.6642  1.1182  0.5477
    8MEP      O 1963   7.359   7.539   5.890  0.1699 -0.3240  0.5883
    8MEP      O 1964   7.709   7.671   6.374 -0.0365  0.2990  0.3457
    8MEP      O 1965   7.416   7.830   5.394 -0.1461  0.2660 -0.6838
    8MEP      O 1966   8.052   5.768   5.424  0.3159  0.8386  0.3688
    8MEP      O 1967   7.261   7.938   5.713 -0.6712  0.9217  0.3770
    8MEP      O 1968   7.708   7.389   7.074  1.2005 -0.7176 -0.4153
    8MEP      O 1969   8.083   5.973   5.736  0.5947  0.8556 -0.1885
    8MEP      O 1970   7.228   7.335   6.524  0.4714 -0.2235  0.0205
    8MEP      O 1971   7.994   6.300   5.899 -1.0353 -0.0138 -0.4199
    8MEP      O 1972   7.823   7.222   5.864 -0.1655  1.4121  0.3350
    8MEP      O 1973   7.965   6.576   5.978  0.0850  0.2091  0.2748
    8MEP      O 1974   7.935   6.970   6.027 -0.4603  0.0040 -0.0386
    8MEP      O 1975   7.205   7.677   5.226 -0.0196  0.6592  0.3686
    8MEP      O 1976   8.171   6.975   6.299 -0.1626 -0.8598  0.3463
    8MEP      O 1977   8.349   6.678   6.388  0.3690 -0.0725 -0.0671
    8MEP      O 1978   8.299   6.908   6.728 -0.8604 -0.4040 -0.7834
    8MEP      O 1979   7.503   7.679   6.206 -0.5585 -0.2559 -1.5194
    8MEP      O 1980   8.426   6.574   7.285 -0.0696 -0.1051 -0.3505
    8MEP      O 1981   8.210   6.622   7.455  0.4796  0.4230  0.4525
    8MEP      O 1982   7.705   7.040   7.678 -0.7546 -0.3748  0.2916
    8MEP      O 1983   7.889   6.735   7.598  0.6799  0.4086  0.2719
    8MEP      O 1984   7.499   7.561   6.596  0.2258  0.4062  0.0884
    9MEP      C 1985   8.086   7.846   6.130  0.3033  0.7921  0.3701
    9MEP      C 1986   8.074   7.690   6.107 -0.2798  0.9303 -0.4978
    9MEP      C 1987   6.794   8.191   5.618  0.1178 -0.0361 -0.6021
    9MEP      C 1988   6.646   8.223   5.611 -0.2873 -0.5403 -0.5149
    9MEP      C 1989   8.153   7.519   5.949  0.0414 -0.3685  0.4167
    9MEP      C 1990   6.309   7.158   5.148 -0.1795 -0.5532 -0.5538
    9MEP      C 1991   6.935   8.005   5.660  0.5748  1.0876 -0.0911
    9MEP      C 1992   8.006   7.915   6.246  0.1103  0.0570  0.5155
    9MEP      C 1993   8.228   7.495   5.822 -0.2703 -0.3950 -0.4898
    9MEP      C 1994   6.399   7.508   5.082 -0.6626  0.1752  0.4692
    9MEP      C 1995   6.247   7.087   5.273  0.3020  0.5504  0.1511
    9MEP      C 1996   6.924   7.855   5.678  0.2023 -0.1174 -0.2363
    9MEP      C 1997   6.359   7.052   5.369  0.1412 -0.1128 -0.1585
    9MEP      C 1998   6.860   7.817   5.823 -0.6121  0.4178  0.2686
    9MEP      C 1999   6.314   7.212   5.575 -0.0604  0.1899  1.0674
    9MEP      C 2000   8.432   7.399   5.745 -0.1386  0.0323  0.5813
    9MEP      C 2001   6.665   7.736   5.974  0.2793 -0.4356 -1.0913
    9MEP      C 2002   6.546   8.086   5.784  0.0582  0.2928 -0.3589
    9MEP      C 2003   6.422   7.327   5.547 -0.2356  0.3241  1.0078
    9MEP      C 2004   6.747   7.681   6.096 -0.3314  0.6241  0.2880
    9MEP      C 2005   8.381   7.264   5.686  0.7678 -0.4964 -0.6832
    9MEP      C 2006   6.466   7.393   5.675 -1.0315 -0.1005 -0.2706
    9MEP      C 2007   6.821   7.551   6.052  0.8808 -0.1409  0.6437
    9MEP      C 2008   6.503   7.672   5.209 -0.7914 -0.9839 -0.0073
    9MEP      C 2009   8.465   7.208   5.567  0.0450 -0.1190 -0.2068
    9MEP      C 2010   6.569   7.326   5.876  0.2686  0.5723  0.0219
    9MEP      C 2011   6.911   7.445   6.241 -0.0565  0.9509  0.2923
    9MEP      C 2012   6.601   7.200   5.957 -0.3522  0.2073  0.3146
    9MEP      C 2013   8.316   7.302   5.381 -0.2224  0.1919 -0.7335
    9MEP      C 2014   7.038   7.358   6.272  1.1220 -0.2692  0.2889
    9MEP      C 2015   6.750   7.027   6.024 -0.5152 -0.3915 -0.5334
    9MEP      C 2016   8.247   7.170   5.344 -0.0916 -0.4060 -1.2555
    9MEP      C 2017   7.219   7.254   6.148 -0.2276  0.6627  0.1687
    9MEP      C 2018   8.338   7.391   5.263 -0.1429  0.5724  0.5316
    9MEP      C 2019   7.415   7.181   4.991  0.2499  0.3429 -0.4118
    9MEP      C 2020   6.432   8.099   5.892  0.5147  0.9197 -0.3056
    9MEP      C 2021   8.025   7.085   5.295 -0.4121 -0.2517 -0.4734
    9MEP      C 2022   6.597   7.690   5.325 -0.4297 -0.9860 -0.4472
    9MEP      C 2023   6.901   7.017   6.048  0.0359  0.2446  0.4390
    9MEP      C 2024   7.238   7.161   6.021  0.3220  0.0327 -0.6319
    9MEP      C 2025   7.896   7.089   5.210 -0.3824  0.6909 -0.6436
    9MEP      C 2026   7.354   7.123   5.117 -0.2169  0.3036 -0.8337
    9MEP      C 2027   6.984   6.996   5.916 -0.0629  0.1861 -0.3124
    9MEP      C 2028   7.932   7.068   5.058 -0.7131  0.1233 -0.7268
    9MEP      C 2029   7.255   7.010   5.087 -0.3030 -0.5513  0.1912
    9MEP      C 2030   7.120   6.750   5.796 -0.4613 -0.4808  0.2245
    9MEP      C 2031   7.786   6.992   5.256 -0.3771  0.3116 -0.0561
    9MEP      C 2032   7.820   7.044   4.962 -0.1585  0.4022  0.2826
    9MEP      C 2033   7.194   7.014   6.042 -0.7080  0.3283  0.3288
    9MEP      C 2034   7.833   7.229   5.218 -0.4895 -0.4155  0.1646
    9MEP      C 2035   7.738   6.789   5.373 -0.8944 -0.8779  0.2434
    9MEP      C 2036   6.386   7.364   5.046 -0.5230  0.7401 -0.3918
    9MEP      C 2037   7.249   6.781   5.025 -0.0611 -0.9143 -0.2117
    9MEP      C 2038   7.185   6.887   5.820 -0.6703  0.0296  0.0172
    9MEP      C 2039   7.326   6.647   5.033 -0.2760 -1.5030  0.0255
    9MEP      C 2040   7.201   6.980   5.698 -0.0328  0.0391 -0.2047
    9MEP      C 2041   7.495   6.994   5.600 -0.4653 -0.2318  0.0981
    9MEP      C 2042   7.765   6.636   5.380 -0.2461 -0.0691  0.1166
    9MEP      C 2043   7.704   7.379   5.356  0.0007 -0.8387 -0.2784
    9MEP      C 2044   7.505   6.531   5.138  0.4681  0.9940  0.1191
    9MEP      C 2045   7.378   7.101   5.599  0.1129  0.4001  0.5496
    9MEP      C 2046   6.296   8.168   5.868  0.6975  0.9903 -0.4662
    9MEP      C 2047   7.441   7.241   5.596  1.0252 -0.0650  0.5627
    9MEP      C 2048   7.587   7.507   5.529  0.3542  0.4652 -0.1909
    9MEP      C 2049   7.619   7.364   5.484  0.1318 -0.3013 -0.3712
    9MEP      C 2050   7.518   6.449   5.268  0.6189  0.1093 -0.3720
    9MEP      C 2051   6.673   7.827   5.319 -1.0581  0.6486 -0.2587
    9MEP      C 2052   7.908   6.612   5.431  0.3190 -0.4178  0.6661
    9MEP      C 2053   7.532   6.532   5.397 -0.2062  0.2631  0.2919
    9MEP      H 2054   7.770   6.833   5.469 -0.1619 -3.9995  1.1069
    9MEP      H 2055   7.645   7.415   5.273  0.6469 -0.6344 -1.4771
    9MEP      H 2056   7.789   7.451   5.374 -0.3560 -1.2053  1.5988
    9MEP      H 2057   7.621   6.801   5.362 -3.4691  1.0554  1.6279
    9MEP      H 2058   6.475   8.155   5.974  0.3517  2.1889  0.7225
    9MEP      H 2059   7.920   7.304   5.213 -1.1914 -0.3863 -2.0773
    9MEP      H 2060   7.764   6.592   5.279  1.4971  0.9554  0.7309
    9MEP      H 2061   7.942   6.510   5.455 -1.9560  1.3347 -1.1851
    9MEP      H 2062   7.665   6.613   5.549  2.7587  0.2224  1.4331
    9MEP      H 2063   7.766   7.246   5.134 -1.1175  0.6348 -2.5855
    9MEP      H 2064   7.854   7.022   4.857  0.7296 -1.4949 -0.4751
    9MEP      H 2065   7.918   6.677   5.520  0.1609 -0.9970  1.2255
    9MEP      H 2066   7.984   6.661   5.367 -2.7995  1.5739  1.1523
    9MEP      H 2067   7.485   6.629   5.378 -0.6224 -2.3073 -2.4509
    9MEP      H 2068   7.474   6.481   5.477  0.2498 -1.2433  2.0812
    9MEP      H 2069   7.684   7.310   5.555 -0.7428  1.8595 -1.8823
    9MEP      H 2070   7.553   7.500   5.630 -0.8770 -0.2321 -1.0489
    9MEP      H 2071   7.768   6.947   4.984  0.6886 -3.6104  1.6057
    9MEP      H 2072   6.554   7.714   5.117 -1.5227  0.2749  0.7677
    9MEP      H 2073   7.421   6.397   5.276  2.0075 -0.0727 -0.2454
    9MEP      H 2074   7.659   6.348   5.339  0.2231  0.4739  0.3659
    9MEP      H 2075   7.505   7.555   5.466  1.2083  0.7750 -0.7967
    9MEP      H 2076   7.679   7.572   5.529  2.2655  1.4465  2.6113
    9MEP      H 2077   7.364   7.318   5.610 -1.5529 -0.1885  2.0281
    9MEP      H 2078   7.520   7.237   5.674  0.0760 -0.2822  0.9661
    9MEP      H 2079   6.400   7.722   5.234 -1.0711  0.9494  0.3739
    9MEP      H 2080   7.747   7.022   5.355 -1.2598 -1.7665 -1.0251
    9MEP      H 2081   7.696   6.991   5.201 -0.7442  1.5829  2.5073
    9MEP      H 2082   7.744   7.125   4.948 -1.4694 -3.9903  2.0526
    9MEP      H 2083   8.000   7.146   5.024  1.1183 -2.9565  0.0628
    9MEP      H 2084   7.465   6.453   5.068  0.0673 -0.1479 -0.4748
    9MEP      H 2085   7.598   6.577   5.098 -2.0786  2.3097 -1.0598
    9MEP      H 2086   7.318   7.089   5.502  0.1552  0.7608 -1.0496
    9MEP      H 2087   7.539   6.985   5.703  0.8568 -3.2302  1.5117
    9MEP      H 2088   7.992   6.974   5.054  0.5853  0.8720 -0.0628
    9MEP      H 2089   6.529   8.008   5.708 -0.5314  0.0165 -2.2968
    9MEP      H 2090   6.376   7.917   5.861 -2.7431  0.6917  0.8732
    9MEP      H 2091   7.462   6.895   5.576  1.1893 -0.7814  1.6443
    9MEP      H 2092   7.232   6.922   5.613  1.1729  2.4373  1.1463
    9MEP      H 2093   7.107   7.029   5.674  0.4651 -0.6510 -0.3350
    9MEP      H 2094   6.643   8.055   5.834 -1.1277 -1.1357  2.2108
    9MEP      H 2095   6.664   7.600   5.331  2.2269  0.2853 -0.4856
    9MEP      H 2096   8.074   6.987   5.269 -2.3489 -2.8326 -1.0628
    9MEP      H 2097   7.253   6.558   5.031 -1.1304 -0.9183  1.0142
    9MEP      H 2098   7.393   6.649   4.948  1.4840  2.0041  0.0136
    9MEP      H 2099   7.290   6.863   5.853  1.6077 -0.7299 -2.3052
    9MEP      H 2100   8.008   7.090   5.408  0.7660 -0.3726  0.2064
    9MEP      H 2101   8.382   7.346   5.176 -0.1006  0.5249 -1.0619
    9MEP      H 2102   7.155   6.771   5.080  3.6603  0.1221 -3.7281
    9MEP      H 2103   7.234   6.800   4.919  0.6344 -2.0626  1.2255
    9MEP      H 2104   7.011   6.758   5.774  0.2451 -0.5234 -0.6218
    9MEP      H 2105   8.243   7.445   5.237 -0.2168  0.1243  2.7314
    9MEP      H 2106   8.414   7.469   5.290 -0.3611 -0.1033 -0.8556
    9MEP      H 2107   8.322   7.120   5.278  1.3781 -0.9781 -0.1062
    9MEP      H 2108   7.140   6.696   5.889  2.0612 -1.0918 -0.4889
    9MEP      H 2109   7.144   6.698   5.703 -1.5165  0.0320 -0.9476
    9MEP      H 2110   8.230   7.104   5.427 -0.2078  1.5883 -2.9621
    9MEP      H 2111   8.246   7.361   5.448  0.8842 -0.1100 -0.3946
    9MEP      H 2112   6.428   7.563   4.990  1.5711  0.6696  0.3100
    9MEP      H 2113   7.188   6.999   5.184 -1.7446  0.6115  2.0483
    9MEP      H 2114   7.200   7.011   4.990 -1.0857  1.6139 -2.0573
    9MEP      H 2115   7.287   6.954   6.055 -0.2767  0.7466 -0.5621
    9MEP      H 2116   7.146   7.015   6.143 -2.2189 -0.2732  0.6954
    9MEP      H 2117   6.934   6.918   5.866  1.7166  0.9787  2.4874
    9MEP      H 2118   6.971   7.087   5.858 -1.9210  0.3498 -0.3654
    9MEP      H 2119   6.485   7.591   5.456 -0.4163  0.8758  0.5758
    9MEP      H 2120   8.520   7.270   5.368  1.2051  0.8883  1.9791
    9MEP      H 2121   8.573   7.230   5.602  1.8425  0.1764  1.9101
    9MEP      H 2122   7.432   7.077   5.187 -2.0786  0.1109 -1.3681
    9MEP      H 2123   7.352   7.235   5.261 -0.2754 -1.6909  1.5354
    9MEP      H 2124   7.177   7.203   5.934  1.0730 -1.1403 -3.9081
    9MEP      H 2125   7.374   7.105   5.900  0.7808 -0.0941 -0.1230
    9MEP      H 2126   6.937   7.113   6.096 -0.0235 -1.0486 -0.6606
    9MEP      H 2127   7.023   6.881   6.121 -0.8842 -1.2008  0.2188
    9MEP      H 2128   6.302   7.540   5.122 -2.6745 -1.9257  0.9414
    9MEP      H 2129   6.646   8.328   5.577 -0.2443 -0.7034 -0.0339
    9MEP      H 2130   7.332   7.238   4.929 -1.0230  1.2156 -2.1531
    9MEP      H 2131   8.471   7.101   5.552  0.3628  2.1699  0.8507
    9MEP      H 2132   6.330   8.267   5.819 -1.4550  1.5447  0.6257
    9MEP      H 2133   7.452   7.094   4.930  3.1208 -0.6780  0.9451
    9MEP      H 2134   7.493   7.257   5.013  1.5342  0.6364  0.2851
    9MEP      H 2135   7.269   7.351   6.148 -1.2755  1.5563 -2.5301
    9MEP      H 2136   7.265   7.198   6.236  0.3944  0.2526 -2.2482
    9MEP      H 2137   6.700   7.032   6.125 -2.1412 -0.7900  1.1023
    9MEP      H 2138   6.711   6.939   5.961 -0.8335 -3.5023 -2.4864
    9MEP      H 2139   8.341   7.223   5.867  0.9242 -0.9133  0.9342
    9MEP      H 2140   8.278   7.283   5.635  0.4289  0.9278 -0.3114
    9MEP      H 2141   6.593   8.168   5.534  0.7533  0.5643 -0.4592
    9MEP      H 2142   8.437   7.471   5.667  0.4293 -0.1439  1.8505
    9MEP      H 2143   7.124   7.419   6.300 -0.2871  0.3421  1.3056
    9MEP      H 2144   7.008   7.293   6.356  0.1851 -1.8767 -2.2072
    9MEP      H 2145   6.573   7.207   6.061  1.1949  0.5152  1.7752
    9MEP      H 2146   6.542   7.119   5.912  0.5855 -1.0257  0.3452
    9MEP      H 2147   8.535   7.385   5.780 -0.8690  0.8089  0.3268
    9MEP      H 2148   6.748   7.823   5.237  1.0406  0.1595 -0.4849
    9MEP      H 2149   6.899   7.501   6.335  1.1749 -1.0647 -2.1326
    9MEP      H 2150   6.823   7.380   6.224 -1.6434  0.7093 -2.3554
    9MEP      H 2151   6.655   7.397   5.881  0.7587  0.2362 -0.5914
    9MEP      H 2152   6.488   7.390   5.926  1.0180  0.4017  0.2940
    9MEP      H 2153   8.179   7.406   5.784 -0.6245 -0.8092  0.4322
    9MEP      H 2154   8.219   7.587   5.756  2.3300  1.0701  1.5372
    9MEP      H 2155   8.009   7.853   6.338 -3.9893  1.0668 -3.0304
    9MEP      H 2156   6.479   7.306   5.020 -2.1830  0.8192  0.6742
    9MEP      H 2157   6.749   7.464   6.061 -1.1403  0.4287  0.7177
    9MEP      H 2158   6.845   7.558   5.949 -2.6046 -0.5433  0.7391
    9MEP      H 2159   6.540   7.465   5.659 -3.2033  1.0155 -0.2451
    9MEP      H 2160   6.375   7.436   5.721 -0.8764 -2.6053 -0.4360
    9MEP      H 2161   8.043   8.018   6.261  1.4277 -1.6088  0.2451
    9MEP      H 2162   8.192   7.462   6.033  0.3273  0.8694 -2.5683
    9MEP      H 2163   6.826   7.760   6.112 -0.6523 -0.1054 -1.8609
    9MEP      H 2164   6.712   7.636   6.279 -0.9237  0.5337  0.5733
    9MEP      H 2165   6.510   7.273   5.503  0.3466  0.7873 -1.3501
    9MEP      H 2166   6.362   7.409   5.379 -2.7555 -1.6065  0.6280
    9MEP      H 2167   6.331   7.360   4.948 -0.4292 -1.7426 -1.8341
    9MEP      H 2168   6.843   8.247   5.700  0.1632 -0.0180  1.1944
    9MEP      H 2169   8.043   7.495   5.927 -1.8744 -1.8345  2.7662
    9MEP      H 2170   8.264   7.813   6.072  0.7990  0.5551  0.8320
    9MEP      H 2171   6.636   7.839   5.999  0.0081  1.2639  0.3805
    9MEP      H 2172   6.571   7.676   5.979  0.0574 -1.0652  0.5810
    9MEP      H 2173   6.211   7.247   5.549  0.0510 -1.0218  4.7224
    9MEP      H 2174   6.309   7.198   5.685 -0.6390  0.5457  0.5180
    9MEP      H 2175   8.038   7.873   6.041  2.8026 -1.5808  1.8814
    9MEP      H 2176   7.897   7.922   6.214  0.6636  1.5847  0.9592
    9MEP      H 2177   6.659   7.755   5.768 -0.0960  1.0251  0.5869
    9MEP      H 2178   6.411   7.032   5.565  0.0721  0.8576  1.2889
    9MEP      H 2179   6.851   8.223   5.535 -2.5718 -0.4546 -1.7020
    9MEP      H 2180   6.244   8.177   5.970  2.0116  2.3733  1.1025
    9MEP      H 2181   6.947   7.771   5.883  1.9160 -1.1025 -1.2012
    9MEP      H 2182   6.833   7.912   5.875  1.6024  0.6447  0.9040
    9MEP      H 2183   6.382   6.937   5.362  0.5438 -1.6745  0.6714
    9MEP      H 2184   6.458   7.105   5.344  0.7244  0.4024  1.9911
    9MEP      H 2185   8.109   7.638   6.196  5.0915 -0.6775 -2.7259
    9MEP      H 2186   7.967   7.659   6.094 -2.7353 -2.0939  1.9925
    9MEP      H 2187   6.847   7.820   5.604  2.1939  3.3303  1.6645
    9MEP      H 2188   7.024   7.687   5.649 -1.5259 -0.0706  2.2476
    9MEP      H 2189   6.171   7.161   5.312 -1.0529  0.2402 -0.2885
    9MEP      H 2190   6.158   6.918   5.305 -0.9411  2.8355  1.5688
    9MEP      H 2191   6.248   8.097   5.794 -1.3638  1.0559  1.2637
    9MEP      H 2192   6.391   7.099   5.121  0.6286  0.8186 -0.0880
    9MEP      H 2193   6.740   7.826   5.408  1.5172 -2.1950 -0.7830
    9MEP      H 2194   7.572   7.025   5.525  0.0575 -0.9020 -0.4267
    9MEP      H 2195   7.012   8.026   5.583 -0.0448  0.9816  0.9404
    9MEP      H 2196   6.974   8.048   5.754  0.6886  6.4841  0.1890
    9MEP      H 2197   6.236   7.148   5.065 -0.3103 -0.6634 -1.2707
    9MEP      H 2198   6.602   7.912   5.317 -0.0185 -0.5179  1.1115
    9MEP      N 2199   7.670   6.556   5.461 -0.3373  0.1573 -0.0078
    9MEP      N 2200   7.114   6.945   5.937  1.1520  0.6575 -0.0646
    9MEP      N 2201   8.452   7.293   5.444  0.4024 -0.1176 -0.0207
    9MEP      N 2202   6.731   7.732   5.837  0.2817 -0.3205 -0.6940
    9MEP      N 2203   6.337   7.081   5.519  0.9423  0.8439  0.0823
    9MEP      O 2204   7.046   7.782   5.650 -0.4643  0.1385 -0.2512
    9MEP      O 2205   6.495   7.531   5.181 -0.3811 -0.6338 -0.8214
    9MEP      O 2206   6.380   7.440   5.469  0.1767 -0.8683 -0.4083
    9MEP      O 2207   6.657   7.666   6.206  0.1254  0.8314 -0.0414
    9MEP      O 2208   6.522   7.285   5.748 -0.0561  0.5404  0.2107
    9MEP      O 2209   6.937   7.527   6.129  0.9444 -0.6915  0.3110
    9MEP      O 2210   6.736   7.154   5.953 -0.3917  0.3857 -0.0014
    9MEP      O 2211   7.075   7.265   6.166  0.1315 -0.1319 -0.0538
    9MEP      O 2212   6.930   6.908   6.134 -0.3309 -0.4166 -0.1177
    9MEP      O 2213   6.569   8.213   5.736 -0.1244 -0.1049 -0.5144
    9MEP      O 2214   7.299   7.229   5.181  0.0705 -0.0162  0.8429
    9MEP      O 2215   6.406   7.966   5.940  0.8348 -0.2369  0.2390
    9MEP      O 2216   6.516   7.684   5.450  0.3314  0.4739 -0.4424
    9MEP      O 2217   7.322   6.890   5.086 -0.2460 -0.6018  0.6689
    9MEP      O 2218   6.179   6.972   5.226 -0.2889  0.2745  0.3678
    9MEP      O 2219   7.400   6.629   5.157 -1.3758  0.2355  0.2201
    9MEP      O 2220   7.295   7.084   5.717 -0.0033  0.9200  0.0927
    9MEP      O 2221   7.609   6.343   5.256  0.2660  0.5354 -0.5276
    9MEP      O 2222   7.504   7.276   5.467  0.4726  0.3580  0.5543
    9MEP      O 2223   6.803   8.052   5.632  1.1379 -0.1125  0.0608
    9MEP      O 2224   7.759   7.249   5.336  0.8111 -0.0756 -0.4142
    9MEP      O 2225   7.815   6.853   5.275 -0.8258 -0.7247  0.5849
    9MEP      O 2226   8.122   7.194   5.268  0.2156 -1.0605 -0.7383
    9MEP      O 2227   7.373   7.160   5.979 -0.5629 -0.6201 -0.1349
    9MEP      O 2228   8.360   7.165   5.794  0.2963  0.1733  0.5517
    9MEP      O 2229   8.362   7.459   5.852  0.2656 -0.1153  0.5273
    9MEP      O 2230   8.220   7.884   6.121 -0.3853  0.7568 -0.0955
    9MEP      O 2231   8.144   7.659   5.984 -0.2671 -0.8085 -0.6615
    9MEP      O 2232   6.322   7.298   5.162 -0.3525 -0.7441  0.0950
   10MEP      C 2233   7.422   4.633   5.437  0.1188  0.6801  0.1824
   10MEP      C 2234   7.376   4.737   5.337  0.5339 -0.2728 -0.3872
   10MEP      C 2235   7.571   5.587   5.477 -0.3185 -0.0479  0.3004
   10MEP      C 2236   7.585   5.539   5.323 -0.0984  0.7387  0.0893
   10MEP      C 2237   7.180   4.844   5.249 -0.0288  0.2224 -0.2302
   10MEP      C 2238   7.272   6.417   6.622  0.0672  0.3225  1.6943
   10MEP      C 2239   7.423   5.767   5.476  0.7314  0.1137  0.2795
   10MEP      C 2240   7.430   4.487   5.389 -0.4022 -0.6070  0.2864
   10MEP      C 2241   7.205   5.001   5.277 -0.0270 -0.5861  0.8504
   10MEP      C 2242   6.969   6.609   6.535  0.0012 -0.1042 -0.0338
   10MEP      C 2243   7.424   6.418   6.589 -0.5728  0.2896 -0.5634
   10MEP      C 2244   7.388   5.914   5.502 -0.3249  0.1521  0.0162
   10MEP      C 2245   7.470   6.512   6.469 -0.2492  1.3258  0.0507
   10MEP      C 2246   7.378   5.988   5.357 -0.5011  0.1562 -1.3389
   10MEP      C 2247   7.723   6.567   6.485 -0.1836  0.9897 -0.7670
   10MEP      C 2248   7.384   5.091   5.150  0.7820  0.7636  0.1078
   10MEP      C 2249   7.133   5.947   5.284  0.3728  0.5095 -0.3400
   10MEP      C 2250   7.723   5.525   5.126  0.3376 -0.7498 -0.1904
   10MEP      C 2251   7.714   6.723   6.509  0.3790 -0.2437  0.5317
   10MEP      C 2252   7.052   6.075   5.249 -0.4849  0.1046  0.3403
   10MEP      C 2253   7.514   5.155   5.159  0.0561  0.2070 -0.6301
   10MEP      C 2254   7.713   6.805   6.380  0.7577 -0.3589  0.1523
   10MEP      C 2255   7.087   6.201   5.334  0.5630 -0.3698 -0.6828
   10MEP      C 2256   6.890   6.820   6.462  0.1071  0.6644  0.2668
   10MEP      C 2257   7.634   5.059   5.140  0.0838 -0.1098  0.3835
   10MEP      C 2258   7.585   6.920   6.225  0.7103 -1.2249 -0.5439
   10MEP      C 2259   7.046   6.441   5.330  0.5298  0.5692 -0.6751
   10MEP      C 2260   7.621   6.863   6.089 -0.9170 -0.5377 -1.2401
   10MEP      C 2261   7.738   4.975   5.358  0.9638 -0.9642 -0.1517
   10MEP      C 2262   7.152   6.456   5.445 -0.5235 -0.0764 -0.2863
   10MEP      C 2263   7.575   6.702   5.914 -0.3486  0.5374 -0.1451
   10MEP      C 2264   7.708   5.098   5.447  0.1243 -0.6078  0.5017
   10MEP      C 2265   7.256   6.359   5.634 -0.1398 -0.1412 -0.6344
   10MEP      C 2266   7.888   4.973   5.322  0.8492  0.3617 -0.3197
   10MEP      C 2267   8.262   5.449   6.619  0.3002 -0.1412 -0.2927
   10MEP      C 2268   7.874   5.501   5.104  0.2162  0.3666  0.4955
   10MEP      C 2269   7.757   5.208   5.640 -0.3164 -0.3198 -0.6113
   10MEP      C 2270   6.901   6.980   6.494 -0.4230  0.1824 -0.1415
   10MEP      C 2271   7.500   6.580   5.848 -0.1792 -0.5865  0.0108
   10MEP      C 2272   7.244   6.265   5.759 -0.0677  0.2230 -0.7870
   10MEP      C 2273   7.849   5.245   5.770  0.4873 -0.3427  0.4831
   10MEP      C 2274   8.273   5.601   6.579 -0.1414 -0.5605 -0.2272
   10MEP      C 2275   7.539   6.443   5.909 -0.1737 -0.5846  0.7475
   10MEP      C 2276   7.838   5.131   5.879  0.3874 -0.4894  0.2284
   10MEP      C 2277   8.406   5.680   6.589  0.4148  0.1409 -0.3573
   10MEP      C 2278   7.678   6.256   5.713 -0.3186 -0.0952  0.3952
   10MEP      C 2279   7.999   5.245   5.722 -0.0495 -0.2816 -0.3998
   10MEP      C 2280   7.940   5.131   5.996 -0.9108 -0.6138  0.0138
   10MEP      C 2281   7.345   6.303   5.873 -0.0276 -0.7565 -0.5021
   10MEP      C 2282   7.806   5.385   5.832  0.0633  0.0881  1.6409
   10MEP      C 2283   8.223   5.323   5.766 -0.0873  0.7034 -0.2804
   10MEP      C 2284   7.060   6.539   6.632  0.8473 -0.0754 -0.4736
   10MEP      C 2285   8.593   5.727   6.454 -0.5860  1.0897  0.5370
   10MEP      C 2286   7.577   6.214   5.816 -0.0167 -0.0788  0.2108
   10MEP      C 2287   8.681   5.681   6.332 -0.3248 -0.3685 -0.0993
   10MEP      C 2288   7.634   6.170   5.949  0.8846  0.6654 -0.2000
   10MEP      C 2289   7.809   5.861   6.022  0.3575 -0.9287  0.5257
   10MEP      C 2290   8.311   5.445   5.820  0.4894  0.2325 -0.1639
   10MEP      C 2291   7.648   5.499   5.968  0.6996 -0.3350 -0.6529
   10MEP      C 2292   8.674   5.566   6.126  0.4642 -0.3933 -0.0509
   10MEP      C 2293   7.682   5.937   6.005  0.4540 -0.1178  0.8505
   10MEP      C 2294   7.926   5.391   5.192  0.4411  0.3475  1.0600
   10MEP      C 2295   7.574   5.861   5.932  0.3671 -0.5532 -0.0144
   10MEP      C 2296   7.444   5.581   5.837  0.3066  0.3614  0.7486
   10MEP      C 2297   7.576   5.621   5.898  0.2773  0.0103 -0.6325
   10MEP      C 2298   8.584   5.496   6.022  0.6754 -1.1046  0.5883
   10MEP      C 2299   7.051   7.018   6.501  0.0174  0.5524  0.1353
   10MEP      C 2300   8.235   5.571   5.786 -0.7485 -0.0257 -0.9420
   10MEP      C 2301   8.437   5.531   6.028  0.0756 -0.4878 -0.3316
   10MEP      H 2302   8.259   5.239   5.828  0.6067  2.9370  1.0537
   10MEP      H 2303   7.747   5.537   6.008 -3.1098 -1.6428  0.0560
   10MEP      H 2304   7.573   5.473   6.046  0.4561 -1.0528 -0.4337
   10MEP      H 2305   8.246   5.312   5.658  0.5345 -0.2854 -1.5291
   10MEP      H 2306   7.929   5.590   5.124 -2.2340  2.4693  1.1784
   10MEP      H 2307   7.880   5.412   5.909  2.1814 -3.5023 -0.0217
   10MEP      H 2308   8.416   5.446   5.778 -0.2737 -0.1450  0.4120
   10MEP      H 2309   8.187   5.574   5.694  1.4115  2.5425 -0.1507
   10MEP      H 2310   8.231   5.449   6.009 -0.3544 -1.9426  0.6685
   10MEP      H 2311   7.802   5.468   5.766 -2.1257  0.2451  2.7732
   10MEP      H 2312   7.909   5.197   6.084  2.4705 -2.5157  0.6568
   10MEP      H 2313   8.293   5.662   5.793  0.1570  0.7738 -2.1606
   10MEP      H 2314   8.149   5.587   5.861  0.7167  0.7601 -0.6026
   10MEP      H 2315   8.415   5.531   6.136  0.9056 -2.0053  2.4919
   10MEP      H 2316   8.426   5.634   5.992 -0.4995  0.0297 -2.0823
   10MEP      H 2317   7.645   5.648   5.812 -0.9429 -1.7084  1.4601
   10MEP      H 2318   7.442   5.516   5.746  1.7572  2.7690 -0.2285
   10MEP      H 2319   7.943   5.027   6.035  2.0540  0.8055 -1.0558
   10MEP      H 2320   6.906   6.795   6.354  0.3928 -2.2894  1.0259
   10MEP      H 2321   8.626   5.528   5.923  0.6431  1.1241 -2.7054
   10MEP      H 2322   8.508   5.312   6.014 -2.1982 -0.2359  1.5693
   10MEP      H 2323   7.387   5.667   5.802 -1.3621 -0.1892 -1.0976
   10MEP      H 2324   7.386   5.532   5.919 -0.5827  1.7303 -0.5817
   10MEP      H 2325   7.478   5.907   5.942  0.1688  0.5498  1.0271
   10MEP      H 2326   7.600   5.854   5.823  0.3104 -0.8935  0.8101
   10MEP      H 2327   6.793   6.790   6.495 -1.1031 -0.5892 -0.2612
   10MEP      H 2328   8.045   5.144   5.731 -0.5774  0.8559 -2.1373
   10MEP      H 2329   7.990   5.273   5.614 -0.1561 -0.1214 -2.3835
   10MEP      H 2330   8.043   5.149   5.965  1.6441 -2.3658 -0.3129
   10MEP      H 2331   7.731   5.135   5.916 -0.6792 -0.2441 -0.1849
   10MEP      H 2332   8.720   5.656   6.078  0.5330 -0.9700 -1.6459
   10MEP      H 2333   8.758   5.494   6.157 -1.3025  1.3666  2.7512
   10MEP      H 2334   7.641   5.973   6.103 -0.7244  0.2696 -0.5825
   10MEP      H 2335   7.878   5.932   6.072 -2.7430  0.3387 -1.3248
   10MEP      H 2336   7.848   5.035   5.820 -1.4770  0.9258 -0.4524
   10MEP      H 2337   7.657   5.437   5.097 -0.6262 -0.0078  1.2319
   10MEP      H 2338   7.894   5.369   4.966 -1.2148  0.6029  0.1394
   10MEP      H 2339   7.795   5.775   6.086  0.9238 -1.7659 -1.3277
   10MEP      H 2340   7.689   6.252   6.005 -0.6825  1.7285 -0.5065
   10MEP      H 2341   7.558   6.143   6.016 -1.0126 -1.2250  2.1265
   10MEP      H 2342   7.689   5.609   5.060 -1.4126 -0.6985 -2.0303
   10MEP      H 2343   6.849   7.003   6.590 -0.6467  0.4517  0.3863
   10MEP      H 2344   7.763   5.302   5.578 -0.8414 -1.1065 -0.6552
   10MEP      H 2345   8.727   5.772   6.284 -0.0526  0.3152 -2.1121
   10MEP      H 2346   8.757   5.613   6.361 -0.8711  1.0420  1.7893
   10MEP      H 2347   7.525   6.120   5.787 -2.1997 -2.5701  1.0486
   10MEP      H 2348   7.650   5.208   5.667 -0.3784  0.1218 -0.7322
   10MEP      H 2349   7.922   5.056   5.265 -1.8495 -1.0473 -0.7013
   10MEP      H 2350   8.526   5.810   6.419 -1.8031  1.8319  0.6095
   10MEP      H 2351   8.650   5.784   6.536  0.3405  1.3943  0.0381
   10MEP      H 2352   7.616   6.306   5.633  1.7468 -2.7285 -0.7003
   10MEP      H 2353   7.944   4.978   5.412 -1.3456  0.8771  0.7384
   10MEP      H 2354   7.904   4.877   5.262  3.0296 -2.1560  1.5922
   10MEP      H 2355   7.725   5.185   5.381 -4.0735 -3.9318 -0.7555
   10MEP      H 2356   7.725   6.169   5.667  0.1078 -0.8790 -0.3863
   10MEP      H 2357   7.758   6.321   5.752 -0.2954 -3.3772  0.2985
   10MEP      H 2358   7.589   5.100   5.470 -0.9052 -0.6147 -1.7101
   10MEP      H 2359   7.723   4.886   5.423  1.4593 -0.8417  1.0678
   10MEP      H 2360   6.988   6.558   6.435  0.3164 -0.5221 -2.4324
   10MEP      H 2361   8.385   5.789   6.557 -0.5593  1.3680 -2.1068
   10MEP      H 2362   8.427   5.695   6.697 -0.8951 -0.2705  0.8365
   10MEP      H 2363   7.304   6.401   5.917  2.5763 -2.4447  0.6649
   10MEP      H 2364   7.340   6.230   5.955 -1.7460 -2.4863 -2.0176
   10MEP      H 2365   7.652   6.438   5.917  0.7188 -2.5809  3.9463
   10MEP      H 2366   7.502   6.446   6.012 -2.9886 -1.6914 -2.5523
   10MEP      H 2367   6.866   7.021   6.311  0.0631  0.9201 -0.0524
   10MEP      H 2368   7.688   4.867   5.193 -0.9080  0.2241 -1.0149
   10MEP      H 2369   7.630   5.020   5.041  0.3154 -2.3823  1.7519
   10MEP      H 2370   8.258   5.611   6.466 -1.2554  3.5043  0.6095
   10MEP      H 2371   8.137   5.730   6.588 -0.4480 -1.8995 -1.3127
   10MEP      H 2372   7.142   6.282   5.797  0.7784 -1.3930 -2.3964
   10MEP      H 2373   7.345   6.112   5.685  0.7817 -2.9798  0.9236
   10MEP      H 2374   7.389   6.605   5.847  1.1719  0.5427  0.1818
   10MEP      H 2375   7.569   6.486   5.711  1.8418 -0.0558 -1.2727
   10MEP      H 2376   6.869   6.581   6.572  0.6306  3.1939  1.9349
   10MEP      H 2377   7.573   5.429   5.319 -0.0371  0.5387  1.6655
   10MEP      H 2378   8.274   5.442   6.734  1.3550  1.3823  1.9942
   10MEP      H 2379   7.725   5.119   5.115 -1.2998  0.7522 -3.0734
   10MEP      H 2380   8.025   5.414   5.237  0.9487 -1.4888  2.0910
   10MEP      H 2381   8.337   5.396   6.564  1.8893 -2.9085 -0.5875
   10MEP      H 2382   8.161   5.417   6.587  1.0718 -1.5858  1.2878
   10MEP      H 2383   7.344   6.315   5.576 -1.3569 -0.5713  1.8911
   10MEP      H 2384   7.282   6.462   5.661  0.3082 -1.6217  1.5979
   10MEP      H 2385   7.612   6.774   5.845 -0.9698  2.6898  1.4335
   10MEP      H 2386   7.673   6.650   5.945  0.4983 -3.4452 -0.2204
   10MEP      H 2387   7.435   5.296   5.057 -1.7665 -1.7952  2.9080
   10MEP      H 2388   7.517   5.220   5.255  0.4373  2.9195  0.1694
   10MEP      H 2389   7.520   5.588   5.251 -0.0403 -0.9210  1.2885
   10MEP      H 2390   7.387   4.991   5.094 -0.1110  0.5679  3.4574
   10MEP      H 2391   7.249   6.455   5.394  1.0766  0.6192  2.1855
   10MEP      H 2392   7.152   6.553   5.502  0.0137  0.2672  1.5392
   10MEP      H 2393   7.624   6.952   6.012 -1.4179  0.5520 -0.0459
   10MEP      H 2394   7.724   6.822   6.097 -0.9397 -1.0985 -1.7391
   10MEP      H 2395   7.305   5.161   5.109  0.9113 -2.0619  0.2013
   10MEP      H 2396   7.060   7.119   6.542  1.0338  0.1108  1.0387
   10MEP      H 2397   7.061   6.533   5.261  4.7522  0.6938 -1.4971
   10MEP      H 2398   6.943   6.457   5.368 -0.5256  1.1662 -0.3076
   10MEP      H 2399   7.484   6.967   6.215 -0.8192  0.8626 -1.0494
   10MEP      H 2400   7.659   6.997   6.238 -3.0157  1.6474 -0.3411
   10MEP      H 2401   7.149   5.052   5.192 -1.9005  2.5382 -0.2192
   10MEP      H 2402   7.168   5.023   5.378  2.6531 -1.3732  0.4543
   10MEP      H 2403   7.456   4.487   5.276 -1.0232 -1.8437 -2.1926
   10MEP      H 2404   7.020   6.435   6.647  1.0260 -0.2013 -3.4751
   10MEP      H 2405   7.011   6.193   5.416  1.8493  0.3221 -0.1099
   10MEP      H 2406   7.183   6.196   5.385  1.0302 -0.1226  1.9369
   10MEP      H 2407   7.768   6.896   6.411 -0.2396  1.8128  0.1328
   10MEP      H 2408   7.774   6.747   6.308 -0.1352 -0.6316  0.7730
   10MEP      H 2409   7.514   4.437   5.453  1.5813 -1.1522 -0.7834
   10MEP      H 2410   7.221   4.824   5.149  1.5343 -2.3049 -2.0031
   10MEP      H 2411   7.078   6.104   5.145  1.8683  1.3088 -1.0913
   10MEP      H 2412   6.861   6.106   5.206  1.7938 -0.0651 -3.1343
   10MEP      H 2413   7.621   6.742   6.563  0.9342  0.2425 -0.7563
   10MEP      H 2414   7.820   6.691   6.674  0.0902  1.4515  1.8101
   10MEP      H 2415   7.058   6.589   6.726 -1.6846 -2.1030 -1.1034
   10MEP      H 2416   7.657   5.535   5.527 -0.0171  2.0063 -1.1988
   10MEP      H 2417   7.071   4.826   5.252 -1.7297  5.1837  0.5291
   10MEP      H 2418   7.530   4.716   5.566 -2.0309  0.1439 -1.1175
   10MEP      H 2419   7.083   5.867   5.222  1.4014 -0.6631 -2.9256
   10MEP      H 2420   7.125   5.911   5.390  0.5923  0.7647  2.0349
   10MEP      H 2421   7.723   6.529   6.592  0.2107 -2.2705 -0.7233
   10MEP      H 2422   7.827   6.535   6.440  0.5765 -1.8753 -0.4243
   10MEP      H 2423   7.352   4.636   5.526 -2.4271  1.1587 -1.4604
   10MEP      H 2424   7.335   4.430   5.408  0.6558 -0.9476 -0.3540
   10MEP      H 2425   7.295   5.998   5.164 -0.8713  2.5106  1.1073
   10MEP      H 2426   7.608   6.528   6.318  0.5338  2.3046 -0.5685
   10MEP      H 2427   7.476   5.543   5.516 -0.1253  2.7600 -1.2067
   10MEP      H 2428   7.935   5.302   5.130  2.0198  0.9372  2.3885
   10MEP      H 2429   7.376   6.092   5.377  1.8171  0.2952 -1.5136
   10MEP      H 2430   7.476   5.970   5.314  2.0681  0.2486 -0.0990
   10MEP      H 2431   7.405   6.497   6.384 -0.6846  0.6056 -0.4655
   10MEP      H 2432   7.457   6.622   6.497  0.4091  2.0197  0.1096
   10MEP      H 2433   7.429   4.833   5.336 -1.8537 -0.2282 -2.5563
   10MEP      H 2434   7.396   4.695   5.239  0.6947 -1.3000  0.3395
   10MEP      H 2435   7.284   5.928   5.542 -1.6661  2.0035  0.3390
   10MEP      H 2436   7.566   5.955   5.563 -0.1424 -1.4013  2.0505
   10MEP      H 2437   7.485   6.449   6.679  1.3085  1.9162 -1.2768
   10MEP      H 2438   7.553   6.332   6.492  0.2423 -0.8731  0.3566
   10MEP      H 2439   7.854   5.354   5.269 -1.6817 -2.0596 -0.2510
   10MEP      H 2440   7.227   6.335   6.567  0.0077  3.0870  1.6258
   10MEP      H 2441   7.106   6.993   6.406  1.4155  0.8389 -1.1975
   10MEP      H 2442   7.850   5.829   5.926 -2.2222  2.8274  2.5263
   10MEP      H 2443   7.381   5.733   5.379 -2.5553 -1.6497  2.8854
   10MEP      H 2444   7.353   5.718   5.555  2.4892  0.3619 -5.1900
   10MEP      H 2445   7.250   6.397   6.731 -0.6763  2.4657 -0.2564
   10MEP      H 2446   7.081   6.945   6.580 -1.4162 -0.8148 -2.5380
   10MEP      N 2447   8.326   5.443   5.970 -0.3416  0.2043  0.1421
   10MEP      N 2448   7.483   6.326   5.835 -0.1484  0.2055  0.0747
   10MEP      N 2449   7.657   4.955   5.239 -0.2078  0.1910 -0.3193
   10MEP      N 2450   7.280   5.944   5.253  0.3827  0.3116 -0.0699
   10MEP      N 2451   7.615   6.492   6.415 -0.1287 -0.2900  0.3917
   10MEP      O 2452   7.476   5.984   5.587  0.1905 -0.8754  0.6465
   10MEP      O 2453   6.990   6.750   6.534  0.0858 -0.4788 -0.9305
   10MEP      O 2454   7.822   6.752   6.598  1.3156  0.2745  0.4099
   10MEP      O 2455   6.910   6.044   5.262 -0.9132  0.5892  0.0766
   10MEP      O 2456   7.582   6.840   6.339  0.5249 -0.2189 -0.1812
   10MEP      O 2457   7.058   6.320   5.250  0.2739 -0.0252 -0.5708
   10MEP      O 2458   7.532   6.762   6.038 -0.1249  0.1246 -0.3296
   10MEP      O 2459   7.143   6.358   5.550  0.5661 -0.2928 -0.2083
   10MEP      O 2460   7.545   6.579   5.714  0.3108 -0.2727 -0.2435
   10MEP      O 2461   7.717   5.549   5.266  0.8416 -0.3208  0.0214
   10MEP      O 2462   8.170   5.660   6.646  0.7274 -0.1035  0.7863
   10MEP      O 2463   7.907   5.464   4.970  0.5287  0.2498  0.5242
   10MEP      O 2464   6.828   7.049   6.396 -0.0595  0.5647  0.4147
   10MEP      O 2465   8.514   5.623   6.518  0.3176  0.0240 -0.0499
   10MEP      O 2466   7.480   6.294   6.544  0.3555 -0.9302  0.6815
   10MEP      O 2467   8.595   5.615   6.237 -0.1128 -0.5664  0.0195
   10MEP      O 2468   7.721   6.057   5.933  0.0938 -0.8999 -0.5014
   10MEP      O 2469   8.596   5.352   6.031 -0.8397 -0.9047  0.8246
   10MEP      O 2470   7.565   5.733   5.990 -0.0770  0.2316  0.1514
   10MEP      O 2471   7.559   5.726   5.503  0.1051 -0.2096  0.1815
   10MEP      O 2472   7.671   5.390   5.884  0.1021 -0.1402 -0.7079
   10MEP      O 2473   8.083   5.347   5.779 -0.5682 -0.4970  0.1011
   10MEP      O 2474   7.794   5.098   5.556 -0.1184 -0.3164 -0.4155
   10MEP      O 2475   7.258   6.122   5.729  0.1471  0.0138  0.1004
   10MEP      O 2476   7.521   5.253   5.060 -0.0213 -0.0957 -0.2100
   10MEP      O 2477   7.340   5.043   5.277  0.4033  0.1192 -0.7359
   10MEP      O 2478   7.545   4.669   5.484 -0.3293  0.2577 -0.5939
   10MEP      O 2479   7.238   4.766   5.351  0.8248 -0.0076 -0.7416
   10MEP      O 2480   7.197   6.536   6.581 -0.4758  0.0252  0.5269
  13.29867  13.29867  13.29867
