# Supplementary material for: Solvation-Driven Self-Assembly of Polyetheramine–Epoxide Gels: Insights from Molecular Simulations
Source: ACS Polym Au. 2025 Dec 30;6(1):405–14. doi: 10.1021/acspolymersau.5c00159 (PMC12903512; doi:10.1021/acspolymersau.5c00159)
Supplement: Supplementary file 2 [file lg5c00159_si_002.zip › Last_GRO/C_solvated/npt.gro]

mol
62480
    1MEP      C    1   7.514   7.591   4.163  0.0777 -0.4884 -0.2664
    1MEP      C    2   7.470   7.566   4.017 -0.3391 -0.5504 -0.5002
    1MEP      C    3   8.662   6.691   4.520 -0.2125 -0.2377 -0.2958
    1MEP      C    4   8.730   6.730   4.657 -1.4966  0.9241  0.6316
    1MEP      C    5   7.518   7.430   3.840 -0.2846 -0.7261  0.5360
    1MEP      C    6   8.926   5.370   4.134 -0.0003  0.3354  0.7089
    1MEP      C    7   8.691   6.579   4.317 -0.1068 -0.9620  0.1560
    1MEP      C    8   7.407   7.682   4.238 -0.0993 -0.3334  1.0723
    1MEP      C    9   7.616   7.335   3.775  0.4917  0.5659 -0.1998
    1MEP      C   10   9.030   5.511   4.477 -0.3270  0.3250 -0.0917
    1MEP      C   11   8.984   5.385   3.990 -0.2025 -1.3606 -0.4907
    1MEP      C   12   8.792   6.507   4.231 -0.1482  0.0193  0.6276
    1MEP      C   13   8.959   5.259   3.905 -0.2736  0.4289  0.0232
    1MEP      C   14   8.920   6.583   4.171  0.0886 -0.0905 -0.1492
    1MEP      C   15   8.713   5.298   3.804  0.2280  0.5869 -0.5943
    1MEP      C   16   7.522   7.156   3.646 -0.6575 -0.1405 -0.7221
    1MEP      C   17   9.078   6.576   4.365 -0.2747 -0.1889 -1.1216
    1MEP      C   18   8.710   6.845   4.860 -0.3999 -0.5057  0.8318
    1MEP      C   19   8.656   5.427   3.865 -0.6883 -0.0049  0.7260
    1MEP      C   20   9.179   6.484   4.308  0.8181 -0.4211  0.1886
    1MEP      C   21   7.648   7.067   3.644  0.6780  0.5096  0.5300
    1MEP      C   22   8.516   5.412   3.935  0.1362 -0.0827  0.0484
    1MEP      C   23   9.217   6.380   4.416  1.0417  0.4092 -0.0596
    1MEP      C   24   9.237   5.577   4.385 -0.5489 -0.4924  0.0102
    1MEP      C   25   7.611   6.915   3.652 -0.1593 -0.3908 -0.2845
    1MEP      C   26   8.394   5.407   4.144  0.2095  0.2044  0.7531
    1MEP      C   27   9.146   6.222   4.569  0.2339 -0.3974  0.9366
    1MEP      C   28   8.405   5.389   4.297  0.6732  0.6783 -0.0590
    1MEP      C   29   7.777   6.837   3.832 -0.0311 -0.3395 -0.1620
    1MEP      C   30   9.035   6.188   4.674  0.6008 -0.4914 -0.6757
    1MEP      C   31   8.460   5.511   4.490 -0.6194 -0.8971 -0.2411
    1MEP      C   32   7.916   6.762   3.837  0.7945  0.3292  0.0999
    1MEP      C   33   8.869   6.021   4.730 -0.2636  0.0395  0.2273
    1MEP      C   34   7.666   6.777   3.925 -0.4569 -0.1447  0.2378
    1MEP      C   35   8.308   5.939   4.913  0.0663 -0.4327  0.0626
    1MEP      C   36   8.646   6.986   4.896 -0.1080 -0.3333  0.0155
    1MEP      C   37   8.073   6.684   3.996  0.5332  0.1455  0.3909
    1MEP      C   38   9.387   5.561   4.410 -0.0214  0.0029 -0.2125
    1MEP      C   39   8.539   5.635   4.543  0.1866 -0.2125 -0.0176
    1MEP      C   40   8.798   5.892   4.673  0.0476 -1.0656  0.3742
    1MEP      C   41   8.101   6.704   4.146  0.5424 -0.0042 -0.2636
    1MEP      C   42   8.342   6.061   4.995  0.7033 -0.0564 -0.4994
    1MEP      C   43   8.687   5.651   4.497  0.8009  0.1988  0.3491
    1MEP      C   44   8.194   6.835   4.165  0.6863  0.1421  0.0527
    1MEP      C   45   8.266   6.183   4.932 -0.7011 -1.2872  0.1611
    1MEP      C   46   8.754   5.716   4.209 -0.1193  0.1499 -0.4379
    1MEP      C   47   7.971   6.699   4.232 -0.2365 -0.1937 -0.1817
    1MEP      C   48   8.140   6.963   4.110 -0.1557 -0.4830 -0.7766
    1MEP      C   49   8.719   5.904   4.538 -0.3896  0.2973 -0.0787
    1MEP      C   50   8.183   6.576   4.190 -0.0095  0.7291 -0.1758
    1MEP      C   51   7.880   6.688   4.453  0.2089  0.2892  0.2006
    1MEP      C   52   8.975   5.415   4.366 -0.5741 -0.6488  0.0073
    1MEP      C   53   8.068   6.293   4.880 -0.0373  0.0545  0.1576
    1MEP      C   54   8.694   5.824   4.305  0.0151  0.1850  0.2206
    1MEP      C   55   7.912   6.275   4.874 -0.3848  0.1796 -0.8842
    1MEP      C   56   8.538   5.845   4.289 -0.1000  0.9070  0.1940
    1MEP      C   57   8.313   5.825   4.098 -0.5141 -0.9550 -0.5729
    1MEP      C   58   7.896   6.652   4.595 -0.4327  0.0514 -0.3761
    1MEP      C   59   8.368   6.431   4.135  0.8970 -0.7058 -0.0213
    1MEP      C   60   7.715   6.335   4.745  0.4281  0.2138 -0.3936
    1MEP      C   61   8.383   5.958   4.144  0.2028  0.7794  0.1726
    1MEP      C   62   8.492   6.984   4.910  0.3291 -0.3577 -0.1448
    1MEP      C   63   8.362   6.066   4.044  0.0556  0.2659  0.4923
    1MEP      C   64   8.379   6.325   3.907 -0.6440  0.0111 -0.7544
    1MEP      C   65   8.332   6.305   4.053 -0.1697 -0.3648  0.5613
    1MEP      C   66   7.673   6.410   4.610 -0.1274 -0.1027 -0.0218
    1MEP      C   67   9.468   5.648   4.317 -0.3949  0.2484 -0.3808
    1MEP      C   68   8.003   6.746   4.654 -0.2501 -0.2607  0.4994
    1MEP      C   69   7.656   6.564   4.631  1.0194  0.0605  0.1115
    1MEP      H   70   7.824   6.782   4.429 -0.4106 -0.0771  0.1810
    1MEP      H   71   8.336   6.397   4.236 -1.6997  0.1808 -0.4570
    1MEP      H   72   8.474   6.461   4.126  0.7477 -0.7313 -2.6339
    1MEP      H   73   7.817   6.602   4.421  2.9330 -1.3682 -1.0588
    1MEP      H   74   8.686   7.058   4.821  1.1115 -2.4780 -1.5146
    1MEP      H   75   8.228   6.585   4.291 -1.9570 -0.7114  0.9066
    1MEP      H   76   7.940   6.551   4.585 -0.3387  0.1545 -1.0232
    1MEP      H   77   8.095   6.732   4.594 -1.3768  0.5120 -1.5109
    1MEP      H   78   7.796   6.605   4.763 -3.9327 -0.9433  0.6833
    1MEP      H   79   8.111   6.492   4.181  2.0669 -0.9351 -2.6340
    1MEP      H   80   8.192   7.056   4.141 -1.5568 -0.1452  0.6603
    1MEP      H   81   8.029   6.713   4.757  0.9114  1.4639  0.8031
    1MEP      H   82   7.975   6.854   4.662  0.5595 -0.1542  2.5257
    1MEP      H   83   7.618   6.602   4.534  1.5278 -1.4846 -0.7424
    1MEP      H   84   7.565   6.572   4.694 -0.6004 -0.2484 -2.0664
    1MEP      H   85   8.224   6.283   4.070  0.4443 -2.2230  2.6378
    1MEP      H   86   8.482   6.367   3.901  0.7825 -2.8388  1.4970
    1MEP      H   87   8.140   6.956   3.999 -0.8227 -0.4110 -0.7832
    1MEP      H   88   9.209   5.522   4.293  0.6841 -5.8829  2.4505
    1MEP      H   89   7.760   6.396   4.542  1.2709  2.3683  1.1284
    1MEP      H   90   7.487   6.374   4.597 -0.2001  1.8925 -0.1148
    1MEP      H   91   8.310   6.382   3.840  0.4090  1.0711 -0.9742
    1MEP      H   92   8.383   6.233   3.846 -0.3998  1.5196 -3.1849
    1MEP      H   93   8.425   6.047   3.954  1.5606 -1.6686  1.8535
    1MEP      H   94   8.255   6.076   4.016  0.7161 -0.6948 -2.8168
    1MEP      H   95   9.210   5.685   4.388 -1.1685 -0.6465  0.1059
    1MEP      H   96   7.918   6.796   4.221  0.0644  0.1581  1.3136
    1MEP      H   97   7.909   6.613   4.198 -1.0041 -0.1059  0.9487
    1MEP      H   98   8.031   6.977   4.125 -0.0636  2.6793 -2.1784
    1MEP      H   99   8.203   6.845   4.276  0.3737 -1.1512  0.2142
    1MEP      H  100   7.685   6.229   4.740 -0.4817  0.4326  0.1644
    1MEP      H  101   7.666   6.373   4.837  2.7251  0.3113  0.8697
    1MEP      H  102   8.343   5.991   4.243 -1.6227  0.2364 -0.3342
    1MEP      H  103   8.347   5.810   3.993  2.1138  1.3121 -0.1827
    1MEP      H  104   8.294   6.815   4.121  1.0009  0.9560  0.3817
    1MEP      H  105   8.673   6.766   4.928 -1.2709 -0.3851  0.5118
    1MEP      H  106   8.676   6.962   5.087  0.6115  0.2931 -0.4864
    1MEP      H  107   8.337   5.730   4.150 -1.0911 -0.6239  0.3143
    1MEP      H  108   8.483   5.750   4.273 -0.7137  1.4959 -1.3835
    1MEP      H  109   8.500   5.908   4.372  1.1179 -0.1276  1.5907
    1MEP      H  110   8.820   6.829   4.862 -0.3820 -0.6412 -0.3614
    1MEP      H  111   9.405   5.452   4.402  2.3628  0.3379 -0.3567
    1MEP      H  112   8.059   6.576   3.976  2.0455  0.1034 -0.5769
    1MEP      H  113   7.888   6.166   4.871 -0.2412  0.0810  0.7185
    1MEP      H  114   7.879   6.313   4.973  0.1710  0.4869 -0.8106
    1MEP      H  115   8.742   5.920   4.279 -1.2718  0.7940  0.0075
    1MEP      H  116   8.154   6.721   3.930  0.2782  0.3212  0.1713
    1MEP      H  117   7.590   6.851   3.957  1.8144  2.6511 -0.4530
    1MEP      H  118   8.096   6.379   4.945 -1.3031  0.6255 -0.0324
    1MEP      H  119   8.113   6.330   4.785  0.3106  0.9929  0.6705
    1MEP      H  120   8.677   5.638   4.187 -0.1685 -0.4086  1.5470
    1MEP      H  121   7.615   6.689   3.881  1.0947 -0.0151 -2.0270
    1MEP      H  122   7.704   6.754   4.027 -4.6552 -0.8452  1.8439
    1MEP      H  123   7.892   6.657   3.810 -1.1500  0.6388  0.4910
    1MEP      H  124   8.839   5.666   4.260 -0.1758 -0.0270 -0.5155
    1MEP      H  125   8.799   5.770   4.123 -0.1759  0.3892 -0.3156
    1MEP      H  126   7.994   6.806   3.772  0.8398 -0.8663 -0.6703
    1MEP      H  127   7.801   6.937   3.872  2.0845 -1.3472  1.2550
    1MEP      H  128   8.986   5.612   4.459  0.3579  0.6919  0.2443
    1MEP      H  129   8.287   6.277   4.988 -0.5059 -0.6432 -0.9451
    1MEP      H  130   8.303   6.203   4.829  0.2752  1.5656  0.9621
    1MEP      H  131   8.611   5.918   4.562 -0.2316  1.3163  0.0696
    1MEP      H  132   8.742   5.996   4.480  0.7505 -0.7767 -1.4205
    1MEP      H  133   8.757   5.618   4.576  1.6901 -0.4295 -0.6801
    1MEP      H  134   8.710   5.573   4.421 -0.0138 -1.9371  2.1973
    1MEP      H  135   9.346   5.564   4.588 -0.5523  1.0636  0.7645
    1MEP      H  136   7.815   6.843   3.634  0.2703  0.0813 -0.8756
    1MEP      H  137   7.523   6.892   3.717  0.0679  1.1262  0.5957
    1MEP      H  138   8.306   6.045   5.099 -0.3503  1.8231 -0.5309
    1MEP      H  139   8.516   6.011   5.051  0.6193  2.3608  1.3011
    1MEP      H  140   8.879   5.817   4.666 -0.0591 -1.0045 -3.6106
    1MEP      H  141   8.764   5.776   4.829 -0.3565 -1.9003 -0.6832
    1MEP      H  142   8.478   5.724   4.519  1.4627  1.5016  2.6954
    1MEP      H  143   8.602   5.709   4.704 -0.3243 -0.5432  2.6573
    1MEP      H  144   8.993   5.472   4.574 -0.5025 -0.1037 -0.3295
    1MEP      H  145   8.745   6.631   4.706 -0.3704  0.1785 -1.1402
    1MEP      H  146   8.358   5.849   4.954 -0.9933 -1.6844 -1.3022
    1MEP      H  147   7.574   6.887   3.551 -1.2413 -0.8407  0.2137
    1MEP      H  148   8.437   6.918   4.839 -0.9721  0.7166 -0.1793
    1MEP      H  149   8.345   5.946   4.809 -2.5738  3.4999 -0.8321
    1MEP      H  150   8.198   5.924   4.918 -0.1748  1.2569  0.7829
    1MEP      H  151   8.885   6.007   4.839 -1.4917 -1.2264  0.2693
    1MEP      H  152   8.797   6.105   4.717 -0.0238  0.1365 -0.5136
    1MEP      H  153   8.356   5.513   4.530 -0.6051  0.3674 -0.2315
    1MEP      H  154   8.515   5.423   4.530  1.0725 -0.4893 -1.5584
    1MEP      H  155   7.791   7.167   3.568  0.6383  0.3412 -0.8134
    1MEP      H  156   7.701   7.097   3.737  0.9373 -3.6076  1.9303
    1MEP      H  157   8.830   6.773   4.637 -1.9320  2.4981  1.6170
    1MEP      H  158   7.465   7.141   3.740 -0.4904 -0.9226 -0.7402
    1MEP      H  159   9.074   6.207   4.776  0.9282 -1.2690 -0.6521
    1MEP      H  160   8.956   6.262   4.651  0.1992 -1.1867 -1.5915
    1MEP      H  161   8.307   5.389   4.348  1.1490  0.1340  0.8890
    1MEP      H  162   8.463   5.296   4.318  4.0219  2.3327 -1.2210
    1MEP      H  163   7.454   7.136   3.560 -3.5173  0.3680  1.2853
    1MEP      H  164   9.483   5.745   4.368 -0.1860 -0.2680  0.5599
    1MEP      H  165   9.181   6.125   4.526 -0.1645 -0.7863  1.4755
    1MEP      H  166   9.237   6.254   4.624 -0.1289 -0.3006  1.4883
    1MEP      H  167   8.333   5.498   4.130 -1.7675 -0.8879  1.8369
    1MEP      H  168   8.346   5.320   4.093  2.5745  0.5685 -2.3845
    1MEP      H  169   7.715   7.385   3.766 -0.4130  2.5622  0.2179
    1MEP      H  170   7.623   7.257   3.853 -0.5248  3.2957  2.8552
    1MEP      H  171   7.307   7.636   4.226 -1.3465  1.9627  1.9281
    1MEP      H  172   8.876   5.372   4.390  0.3883 -2.7080  0.5614
    1MEP      H  173   9.269   6.298   4.361 -1.8088 -1.7260  0.1980
    1MEP      H  174   9.277   6.424   4.499  0.8414 -1.3775  1.0972
    1MEP      H  175   8.464   5.505   3.903 -0.4878 -1.8428 -4.8305
    1MEP      H  176   8.470   5.322   3.889 -0.9794 -0.6637  2.1415
    1MEP      H  177   7.431   7.696   4.346  1.6097  2.3745  0.4261
    1MEP      H  178   7.415   7.390   3.852  0.0723 -0.8625  3.9459
    1MEP      H  179   9.147   6.425   4.220 -1.2684  0.8415  0.0213
    1MEP      H  180   9.255   6.635   4.233  1.8328  1.0570  0.0252
    1MEP      H  181   8.731   5.467   3.936  0.1943 -2.5125  1.2820
    1MEP      H  182   8.644   5.605   3.803 -2.7355 -0.1854  0.4277
    1MEP      H  183   9.039   5.326   4.383  1.9123  0.8871 -0.8185
    1MEP      H  184   8.634   6.782   4.462 -0.4687 -0.4209 -0.4598
    1MEP      H  185   7.502   7.520   3.776 -0.6495 -0.5614  0.8534
    1MEP      H  186   7.570   7.410   4.166  0.4344 -1.3910  0.7353
    1MEP      H  187   9.139   6.636   4.435  1.4097 -2.5625 -0.4291
    1MEP      H  188   9.007   6.520   4.429  1.0754  0.7233  1.2660
    1MEP      H  189   8.764   5.314   3.707  1.4175 -0.1821 -0.1271
    1MEP      H  190   8.633   5.224   3.781 -0.7919  2.3197 -2.9319
    1MEP      H  191   7.614   7.637   4.163 -1.3461  2.9814  2.2342
    1MEP      H  192   7.395   7.785   4.197 -0.9972  0.3447  2.9028
    1MEP      H  193   8.932   6.710   4.322 -0.4065 -0.2572 -0.9129
    1MEP      H  194   8.774   5.188   3.978 -1.9296 -2.6686 -1.8226
    1MEP      H  195   8.564   6.641   4.535 -1.8212  2.6417 -0.5533
    1MEP      H  196   8.460   7.090   4.896  0.9891  0.1255  1.7618
    1MEP      H  197   8.986   6.514   4.114  0.3204  1.0079 -1.2424
    1MEP      H  198   8.882   6.652   4.093 -1.7059 -1.3338 -0.4413
    1MEP      H  199   8.995   5.277   3.802 -0.9820 -1.4539 -0.5847
    1MEP      H  200   9.016   5.173   3.946 -1.1128  1.1345  2.9098
    1MEP      H  201   7.360   7.550   4.019 -0.1829 -1.9660 -1.4330
    1MEP      H  202   7.498   7.658   3.961 -1.3457  0.8736  1.2424
    1MEP      H  203   8.822   6.436   4.311  2.7221 -0.7976 -1.0322
    1MEP      H  204   8.695   6.347   4.181 -0.5656  0.0857  0.6508
    1MEP      H  205   8.941   5.472   3.935  2.5312 -1.2766 -2.7472
    1MEP      H  206   9.139   5.511   4.018  1.7896 -0.7285  0.8008
    1MEP      H  207   8.453   6.963   5.011  0.1543  1.2082  0.1439
    1MEP      H  208   8.818   5.394   4.130 -0.1997 -0.6783 -1.2359
    1MEP      H  209   9.426   5.652   4.214 -2.4930  3.1985  0.4776
    1MEP      H  210   8.205   5.852   4.107 -0.5743 -0.9282 -1.2821
    1MEP      H  211   8.592   6.530   4.326 -0.8565  0.5422  0.5160
    1MEP      H  212   8.681   6.673   4.258  0.3129 -1.1719 -0.2538
    1MEP      H  213   8.938   5.264   4.164  1.0658 -0.5201 -2.3831
    1MEP      H  214   9.567   5.597   4.321 -0.1201  0.7106 -1.0510
    1MEP      N  215   7.770   6.646   4.674  0.4589 -0.0970 -0.4765
    1MEP      N  216   8.730   5.786   4.443  0.2895 -0.3134  0.1333
    1MEP      N  217   7.733   6.842   3.695  0.7144  0.3889 -0.2652
    1MEP      N  218   9.004   6.662   4.268  0.0195 -1.3716  0.5749
    1MEP      N  219   8.814   5.218   3.890 -0.2150 -0.1513 -0.3313
    1MEP      O  220   8.730   6.423   4.134  0.0964 -0.3172  0.4839
    1MEP      O  221   9.166   5.510   4.490 -0.2127  0.3338  0.0528
    1MEP      O  222   8.641   5.521   3.756 -0.1402  0.0750 -0.3836
    1MEP      O  223   9.298   6.561   4.278 -0.3252 -0.3846 -0.1370
    1MEP      O  224   8.527   5.407   4.079  0.2733 -0.2121 -0.3218
    1MEP      O  225   9.109   6.311   4.468 -0.1595 -0.3397  0.2531
    1MEP      O  226   8.468   5.506   4.352 -0.1756  0.0729  0.2948
    1MEP      O  227   8.991   6.052   4.665 -0.2034  0.0625 -0.2217
    1MEP      O  228   8.542   5.637   4.684  0.2513 -0.2237 -0.7544
    1MEP      O  229   8.653   6.816   4.734  0.7234 -0.5768 -0.3008
    1MEP      O  230   8.483   6.080   4.993 -0.1828  0.5481 -0.5418
    1MEP      O  231   8.705   7.027   5.022  0.9731  0.3001 -0.3209
    1MEP      O  232   9.421   5.600   4.540 -0.1453 -0.6228  0.0587
    1MEP      O  233   8.127   6.168   4.923 -0.5925  0.2273  0.0934
    1MEP      O  234   9.121   5.419   3.999  0.2641 -0.2180 -0.4154
    1MEP      O  235   7.856   6.344   4.760  0.2912  0.1935 -0.1868
    1MEP      O  236   8.526   5.923   4.165  0.7066 -1.0120  0.0748
    1MEP      O  237   7.563   6.353   4.542 -0.1888  0.1407  0.5050
    1MEP      O  238   8.405   6.190   4.099 -0.1745  0.2269 -0.4272
    1MEP      O  239   8.741   6.602   4.447 -0.0040 -0.2985 -0.5295
    1MEP      O  240   8.292   6.550   4.102  0.1871  0.2659 -0.0106
    1MEP      O  241   8.002   6.676   4.372  0.2568 -0.5592 -0.2567
    1MEP      O  242   7.957   6.760   3.970 -0.1664  1.0567 -0.1742
    1MEP      O  243   8.714   5.835   4.773 -0.0695 -0.5050  0.4846
    1MEP      O  244   7.734   7.100   3.530  0.0941  0.5503 -0.3814
    1MEP      O  245   7.583   7.289   3.651  0.6995 -0.2552 -0.1017
    1MEP      O  246   7.526   7.468   4.228 -0.2735 -0.3609 -0.6688
    1MEP      O  247   7.547   7.460   3.970  0.3071  0.0005  0.2311
    1MEP      O  248   8.990   5.458   4.230 -0.1898 -0.0206  0.7012
    2MEP      C  249   0.037   5.292   2.435  0.2469 -0.2758 -0.1943
    2MEP      C  250   0.110   5.416   2.507  0.1459 -0.4785  0.2679
    2MEP      C  251   0.462   5.890   3.287 -0.1391 -0.6255 -0.6091
    2MEP      C  252   0.367   6.007   3.252  0.0509  0.0810  0.6845
    2MEP      C  253   0.185   5.639   2.464  0.1250  0.3445 -0.1783
    2MEP      C  254   1.008   7.885   2.749  0.2732  1.5399  0.9367
    2MEP      C  255   0.646   5.858   3.443  0.0645  0.1086 -0.3175
    2MEP      C  256   0.140   5.201   2.365  1.0930  0.1265 -0.1094
    2MEP      C  257   0.300   5.641   2.568 -0.4537 -0.4637 -0.3034
    2MEP      C  258   1.314   7.993   2.709 -0.5460 -0.1043  0.0180
    2MEP      C  259   0.889   7.885   2.657 -0.1596  0.0727 -0.1049
    2MEP      C  260   0.781   5.924   3.472 -0.2966 -0.6680 -0.1710
    2MEP      C  261   0.907   7.969   2.531 -0.0378 -0.3624 -0.3707
    2MEP      C  262   0.874   5.942   3.347 -0.1139 -0.5556  0.5764
    2MEP      C  263   0.953   7.796   2.362  0.7377  0.3406 -0.4944
    2MEP      C  264   0.372   5.593   2.778 -0.6724 -0.1108  0.0936
    2MEP      C  265   0.918   6.193   3.354  1.1780 -0.6388 -0.3808
    2MEP      C  266   0.380   6.161   3.426  0.3147 -1.4103  0.5589
    2MEP      C  267   0.814   7.785   2.300 -0.1236 -0.1763  0.0850
    2MEP      C  268   0.860   6.254   3.225  0.0021 -0.8707 -0.6702
    2MEP      C  269   0.333   5.594   2.927 -0.3526 -0.2055 -0.9393
    2MEP      C  270   0.805   7.671   2.201  0.0563 -0.0159  0.4178
    2MEP      C  271   0.969   6.254   3.109  0.0116 -0.2754 -0.1732
    2MEP      C  272   1.329   8.196   2.829 -0.2202 -0.2578  0.0225
    2MEP      C  273   0.226   5.488   2.964  0.2150  0.1546  0.2168
    2MEP      C  274   0.795   7.434   2.192 -0.1554  0.0547 -0.2938
    2MEP      C  275   1.036   6.341   2.881 -0.3162 -0.3000 -0.0452
    2MEP      C  276   0.830   7.305   2.269  0.5005  0.0699 -0.4049
    2MEP      C  277  -0.021   5.565   2.996 -0.4954 -0.4891 -0.3980
    2MEP      C  278   0.980   6.418   2.762  0.7131 -0.4153 -0.4563
    2MEP      C  279   0.769   7.171   2.449  0.1229  0.0706  0.2702
    2MEP      C  280   0.017   5.698   3.056 -0.2541  0.5201  0.7775
    2MEP      C  281   0.912   6.635   2.683  0.4072  0.0299  0.4065
    2MEP      C  282  -0.063   5.459   3.098 -0.2010  0.3818 -0.3976
    2MEP      C  283  -0.597   5.793   2.956 -0.0956  0.5069  0.3237
    2MEP      C  284   0.332   6.186   3.576  0.0385  0.4363 -0.5790
    2MEP      C  285   0.014   5.925   2.983  0.0633  0.4100  0.2754
    2MEP      C  286   1.362   8.304   2.726  0.4395 -0.4034  0.7281
    2MEP      C  287   0.645   7.076   2.453  0.1125  0.2367 -0.2029
    2MEP      C  288   0.947   6.788   2.698  0.0298  0.2258 -0.0056
    2MEP      C  289   0.039   6.022   2.865  0.1686 -0.4697 -0.3996
    2MEP      C  290  -0.470   5.840   2.886 -0.3896 -0.8227 -0.0203
    2MEP      C  291   0.671   6.919   2.474  0.8352 -0.4394  0.1814
    2MEP      C  292   0.165   5.976   2.784  0.4708 -0.2068  0.3827
    2MEP      C  293  -0.436   5.777   2.751  0.2554 -0.1132  0.6224
    2MEP      C  294   0.654   7.020   2.797  0.0578 -0.0519 -0.0266
    2MEP      C  295  -0.082   6.024   2.769 -0.1300  0.3966  0.7386
    2MEP      C  296   0.301   5.970   2.857  0.6497 -0.5198  0.4227
    2MEP      C  297   0.868   6.891   2.606 -0.5892 -0.1672 -0.6603
    2MEP      C  298   0.061   6.177   2.911 -0.2942  0.0477  0.1106
    2MEP      C  299  -0.291   6.140   2.765  0.2702 -0.3470  0.1771
    2MEP      C  300   1.251   7.865   2.754 -0.2831 -0.2149 -0.2336
    2MEP      C  301  -0.595   5.883   2.601  0.1020 -0.2235 -0.5321
    2MEP      C  302   0.644   6.881   2.730 -0.1970  0.6597 -0.0371
    2MEP      C  303  -0.614   5.988   2.491 -0.5409  0.1174 -0.0895
    2MEP      C  304   0.498   6.825   2.733 -0.6243 -0.6639 -0.7492
    2MEP      C  305   0.243   6.774   3.000  0.5542  0.2624  0.0732
    2MEP      C  306  -0.405   6.192   2.858 -0.4370  0.0716  0.1047
    2MEP      C  307   0.111   6.393   2.836 -0.4832  0.6795  0.1262
    2MEP      C  308  -0.558   6.221   2.465 -0.2577 -0.3545 -0.4414
    2MEP      C  309   0.302   6.783   2.857 -0.2941  0.0580 -0.2994
    2MEP      C  310   0.330   6.057   3.660  0.2088  0.9463  0.0018
    2MEP      C  311   0.276   6.647   2.788 -0.2326 -0.3590 -0.3256
    2MEP      C  312  -0.040   6.494   2.650 -0.3886  0.3227 -0.3506
    2MEP      C  313   0.102   6.498   2.725 -1.3532 -0.3705 -0.4478
    2MEP      C  314  -0.486   6.330   2.554  0.5106  0.0075 -0.0920
    2MEP      C  315   1.446   8.426   2.766 -0.3409  0.7630 -0.1213
    2MEP      C  316  -0.354   6.311   2.934  1.1102 -0.4766  0.3391
    2MEP      C  317  -0.547   6.338   2.700 -0.3237  0.1446  1.6322
    2MEP      H  318  -0.244   6.228   2.717 -1.3006  0.3356 -0.1620
    2MEP      H  319   0.216   6.378   2.867 -0.7150 -0.7365  0.2719
    2MEP      H  320   0.046   6.422   2.921 -3.4555  0.2398 -1.8307
    2MEP      H  321  -0.324   6.067   2.688  2.1165 -1.3112  0.2407
    2MEP      H  322   0.227   6.219   3.559  0.2972  2.6313  1.4526
    2MEP      H  323  -0.030   6.195   2.971  0.2285 -1.3779  1.4033
    2MEP      H  324  -0.418   6.112   2.933 -0.5848 -2.0110 -2.0147
    2MEP      H  325  -0.261   6.296   2.993  1.4334 -1.0991 -0.3139
    2MEP      H  326  -0.566   6.137   2.750  1.0353 -0.4737 -0.6354
    2MEP      H  327   0.143   6.184   2.986 -1.0681 -3.4089  1.4488
    2MEP      H  328   0.357   6.066   2.851  1.3625 -0.9335  0.3972
    2MEP      H  329  -0.436   6.344   3.002 -0.6273 -2.7330 -0.5084
    2MEP      H  330  -0.326   6.387   2.858  0.2410 -2.0113 -1.6313
    2MEP      H  331  -0.499   6.428   2.744  1.7310  0.6473 -1.3172
    2MEP      H  332  -0.653   6.362   2.674  0.0301 -0.4398 -0.5015
    2MEP      H  333   0.180   6.470   2.650  1.5144  1.9425  1.4495
    2MEP      H  334  -0.127   6.493   2.719 -0.7216 -2.3196 -0.7318
    2MEP      H  335   0.287   5.938   2.962  0.8874 -1.3427  0.2065
    2MEP      H  336   1.282   8.254   2.911  0.8006  0.5200  0.0814
    2MEP      H  337  -0.380   6.300   2.571  0.0444 -1.0346  1.1925
    2MEP      H  338  -0.403   6.477   2.441 -1.6266  0.7838 -1.5598
    2MEP      H  339  -0.051   6.410   2.579 -0.7411  1.8592 -2.2218
    2MEP      H  340  -0.066   6.576   2.578 -1.4471  0.5301  0.2384
    2MEP      H  341   0.302   6.663   2.681  0.9967  3.8881  0.4223
    2MEP      H  342   0.328   6.569   2.847 -1.1445  0.3277  1.4482
    2MEP      H  343   1.416   8.157   2.886 -2.0654 -0.0851  3.2211
    2MEP      H  344  -0.063   6.088   2.680  1.4366 -1.1077 -0.0800
    2MEP      H  345  -0.096   5.921   2.728 -1.8968  1.1582 -0.7279
    2MEP      H  346   0.366   5.899   2.802  0.7492 -1.7585  2.0510
    2MEP      H  347   0.137   5.874   2.751 -1.5183  0.9144 -1.7274
    2MEP      H  348  -0.487   6.206   2.380 -2.0114 -1.5486 -1.7776
    2MEP      H  349  -0.659   6.250   2.428 -0.9986 -4.0906 -1.7422
    2MEP      H  350   0.243   6.853   2.794 -0.3678 -0.2538 -0.5863
    2MEP      H  351   0.305   6.706   3.062 -0.6303  0.4678  1.5554
    2MEP      H  352   0.181   6.056   2.709 -1.8979  0.2638  0.2797
    2MEP      H  353   0.489   6.139   3.420  0.3485 -1.1789  0.2930
    2MEP      H  354   0.360   6.365   3.600 -2.1651 -0.4307  1.0945
    2MEP      H  355   0.239   6.880   3.034 -1.3309  0.1783  0.1812
    2MEP      H  356   0.437   6.887   2.663  1.8352 -0.2558 -2.6467
    2MEP      H  357   0.500   6.720   2.696 -0.6374 -1.1096  0.4495
    2MEP      H  358   0.367   6.261   3.378 -0.0360 -0.4386  2.5968
    2MEP      H  359   1.275   8.352   2.677  0.4639 -1.1562 -0.0888
    2MEP      H  360  -0.092   5.931   3.014 -0.4690 -0.7739 -1.1747
    2MEP      H  361  -0.561   5.955   2.400 -2.3526  0.7666 -1.4272
    2MEP      H  362  -0.721   6.009   2.471 -0.5983  2.0468  1.7812
    2MEP      H  363   0.693   6.812   2.803 -0.2076  0.2624 -0.3996
    2MEP      H  364   0.087   5.929   3.067 -2.4336  0.1860  2.5824
    2MEP      H  365  -0.056   5.356   3.056  0.3733  0.2612 -0.0265
    2MEP      H  366  -0.633   5.786   2.562  2.4292 -1.0001 -1.0528
    2MEP      H  367  -0.647   5.903   2.697  0.7327 -2.5075  0.3611
    2MEP      H  368   0.595   7.097   2.744  0.8276  0.0834 -0.7006
    2MEP      H  369   0.004   5.470   3.186 -0.6804  0.1392  0.0037
    2MEP      H  370  -0.163   5.478   3.143  0.1619  2.2000 -0.3014
    2MEP      H  371  -0.065   5.723   3.126 -1.3915 -4.7566  1.7363
    2MEP      H  372   0.759   7.056   2.805  0.9041 -1.7926 -2.2975
    2MEP      H  373   0.611   7.013   2.900  2.1624  0.0139  0.9082
    2MEP      H  374   0.108   5.696   3.121  0.3301  1.4799  0.0051
    2MEP      H  375  -0.112   5.578   2.933 -2.4101 -2.3107  1.8075
    2MEP      H  376   1.421   7.990   2.737 -0.3957 -1.2561 -0.6550
    2MEP      H  377  -0.327   5.758   2.748  0.1195 -0.9704  0.7706
    2MEP      H  378  -0.483   5.678   2.733  2.6848 -1.2341  0.1015
    2MEP      H  379   0.889   6.996   2.639 -1.7839 -0.3952  0.9578
    2MEP      H  380   0.913   6.884   2.505 -0.0688 -0.5411 -0.4099
    2MEP      H  381   0.574   6.867   2.459  0.3243  0.4848  0.2015
    2MEP      H  382   0.737   6.893   2.389 -0.0915 -0.5634 -0.5211
    2MEP      H  383   1.391   8.220   2.545  1.5981 -1.8087 -0.7359
    2MEP      H  384   0.096   5.580   2.837  2.4003 -0.2346 -0.2261
    2MEP      H  385   0.273   5.392   2.932 -1.4885 -0.2626 -1.2038
    2MEP      H  386  -0.490   5.947   2.865  0.9531 -0.3586  0.8992
    2MEP      H  387  -0.292   5.884   2.934  0.6603 -1.2146  0.1677
    2MEP      H  388   0.920   6.818   2.802 -0.7840 -0.0491 -0.1270
    2MEP      H  389   1.136   6.737   2.738  0.5672  0.7234 -0.4113
    2MEP      H  390   0.584   7.110   2.540  1.2299  0.5198  0.5004
    2MEP      H  391   0.603   7.182   2.304 -1.9031 -0.6823 -1.8843
    2MEP      H  392   1.309   7.998   2.598  0.5540  1.1385 -0.0034
    2MEP      H  393   0.417   6.080   3.185 -1.4422 -1.1458 -1.8782
    2MEP      H  394  -0.575   5.690   2.994 -2.0936 -0.7212 -1.6468
    2MEP      H  395   0.228   5.494   3.075  0.6284  1.3586  0.1609
    2MEP      H  396   0.434   6.017   3.664 -0.8986 -1.9916  1.7562
    2MEP      H  397  -0.681   5.789   2.884 -1.2453  3.0455  1.4096
    2MEP      H  398  -0.618   5.855   3.045 -0.2383 -1.3795  1.6778
    2MEP      H  399   0.929   6.617   2.575 -0.7684  0.4681  0.1284
    2MEP      H  400   0.803   6.646   2.706  0.5039  2.5860 -0.0456
    2MEP      H  401   0.849   7.114   2.396 -0.8701 -0.4558 -0.6925
    2MEP      H  402   0.786   7.193   2.556 -3.1712 -0.4575  0.9775
    2MEP      H  403   0.514   5.637   2.969 -1.5009  0.9005 -0.0430
    2MEP      H  404   0.290   5.694   2.952 -1.7031 -0.7014 -1.2087
    2MEP      H  405   0.280   5.966   3.197  0.1426  1.0711 -0.2352
    2MEP      H  406   0.432   5.504   2.750 -0.7550 -0.3035  0.5244
    2MEP      H  407   1.015   6.381   2.663 -0.8852 -0.1275 -1.1467
    2MEP      H  408   0.871   6.397   2.756  0.8963 -1.6989  0.1908
    2MEP      H  409   0.824   7.211   2.209  2.4235  0.1667 -0.8223
    2MEP      H  410   0.934   7.317   2.305  0.8242  0.7964 -1.5257
    2MEP      H  411   0.438   5.681   2.760 -1.1296  0.2417  0.1443
    2MEP      H  412   1.393   8.485   2.844 -1.0469 -1.9756  1.6256
    2MEP      H  413   1.138   6.367   2.917  1.0336 -0.8059 -3.1215
    2MEP      H  414   1.043   6.234   2.852 -0.9480 -1.2832  3.0438
    2MEP      H  415   0.686   7.440   2.173  0.0527  0.1251 -1.5748
    2MEP      H  416   0.848   7.440   2.095 -0.9666 -0.7852 -0.7995
    2MEP      H  417   0.384   5.577   2.534  0.3411  0.6310 -0.4526
    2MEP      H  418   0.345   5.741   2.585 -2.0685  0.0460  1.1922
    2MEP      H  419   0.205   5.260   2.296 -0.5874 -0.7669 -2.6300
    2MEP      H  420   1.247   7.866   2.865  2.6538  0.7625 -0.0446
    2MEP      H  421   1.065   6.291   3.152  0.0988 -0.3558 -0.2982
    2MEP      H  422   0.987   6.148   3.080  1.5564  0.2661 -1.3421
    2MEP      H  423   0.709   7.677   2.145 -1.0903  0.1998  2.2911
    2MEP      H  424   0.881   7.673   2.121 -0.7927 -0.0289 -0.4082
    2MEP      H  425   0.203   5.149   2.439  1.7412 -1.5963 -1.7793
    2MEP      H  426   0.193   5.710   2.379 -1.1425 -0.7565 -1.2339
    2MEP      H  427   0.764   6.207   3.196  0.4471 -2.0395 -0.3046
    2MEP      H  428   0.826   6.437   3.172 -0.8375  1.1678  1.8137
    2MEP      H  429   0.734   7.781   2.378  1.4393  0.2622  1.7843
    2MEP      H  430   0.865   7.965   2.254 -1.0700  1.4748 -0.5208
    2MEP      H  431   1.310   7.779   2.713  0.2764 -0.7239  1.5311
    2MEP      H  432   0.494   5.820   3.207  0.0771 -0.3968 -0.7250
    2MEP      H  433   0.085   5.650   2.510 -0.2559 -1.8037 -0.4023
    2MEP      H  434   0.007   5.215   2.619 -1.1796  0.1807  0.7022
    2MEP      H  435   0.833   6.190   3.426  0.4270 -0.9321 -1.2545
    2MEP      H  436   0.995   6.256   3.403  0.1708  0.8831 -0.6770
    2MEP      H  437   1.027   7.762   2.286  0.1512 -1.4750 -0.2889
    2MEP      H  438   0.959   7.723   2.445  0.4299  0.1168 -0.6662
    2MEP      H  439  -0.038   5.338   2.367  0.2806 -1.6923 -1.2157
    2MEP      H  440   0.093   5.118   2.308 -0.3110  0.0210  1.1618
    2MEP      H  441   1.045   6.039   3.287  0.6357 -0.1556  0.3788
    2MEP      H  442   1.087   7.921   2.462 -1.1189 -0.5132  2.8851
    2MEP      H  443   0.411   5.838   3.371 -0.6051 -0.5357 -0.8332
    2MEP      H  444   0.272   5.974   3.616  1.2060  0.9056 -1.3243
    2MEP      H  445   0.938   5.853   3.328  1.3102  0.8910 -2.1154
    2MEP      H  446   0.811   5.945   3.255 -0.6985 -1.1114  0.9597
    2MEP      H  447   0.801   7.974   2.497 -0.6982 -0.0825  1.6051
    2MEP      H  448   0.942   8.072   2.552  1.2810 -0.7451 -0.6361
    2MEP      H  449   0.037   5.468   2.573  1.8205 -0.2582  2.0387
    2MEP      H  450   0.191   5.376   2.572  0.2833  2.4205  2.0760
    2MEP      H  451   0.751   6.019   3.519 -1.3038 -1.1462  0.1645
    2MEP      H  452   0.908   5.909   3.603 -0.9881  0.5947 -0.2001
    2MEP      H  453   0.871   7.782   2.620  0.6037  0.3820 -1.3798
    2MEP      H  454   0.780   7.878   2.812 -1.3993 -1.0241 -0.3380
    2MEP      H  455   0.293   6.082   3.761  0.6570 -2.1147  1.0282
    2MEP      H  456   1.010   7.989   2.788  1.2622  2.6119 -1.7037
    2MEP      H  457   1.474   8.486   2.678  1.7750  0.5331  0.3462
    2MEP      H  458   0.140   6.734   2.995  0.4717  0.1178  2.0812
    2MEP      H  459   0.584   5.868   3.535 -0.6557  0.9054 -0.8769
    2MEP      H  460   0.664   5.749   3.424 -0.0247  0.1033 -0.3718
    2MEP      H  461   1.005   7.817   2.837  0.7655  0.4945  0.1715
    2MEP      H  462   1.533   8.387   2.823 -1.6025  0.1300  1.4743
    2MEP      N  463  -0.537   6.224   2.795 -0.3079 -0.2094 -0.2478
    2MEP      N  464   0.725   6.865   2.600 -0.2639  0.4877 -0.2122
    2MEP      N  465   0.085   5.510   2.911  0.0776  0.2027 -0.0762
    2MEP      N  466   0.971   6.054   3.355 -0.4782 -0.5456 -0.7131
    2MEP      N  467   0.993   7.922   2.422  0.1200 -0.0840 -0.3079
    2MEP      O  468   0.845   5.848   3.565  0.2384 -0.3754 -0.7316
    2MEP      O  469   1.239   8.097   2.774 -0.5287 -0.9898 -1.1372
    2MEP      O  470   0.796   7.904   2.227  0.3743 -0.2515 -0.4473
    2MEP      O  471   0.836   6.392   3.256 -0.3923 -0.5221  0.8947
    2MEP      O  472   0.816   7.550   2.275 -0.0375 -0.1069  0.6409
    2MEP      O  473   0.944   6.341   2.993 -0.2162  0.1643  0.4387
    2MEP      O  474   0.743   7.293   2.378 -0.1448 -0.1671  0.0094
    2MEP      O  475   0.987   6.562   2.781  0.3795 -0.0374 -0.3236
    2MEP      O  476   0.574   7.095   2.334 -0.0618 -0.6618  0.1955
    2MEP      O  477   0.302   6.062   3.367 -0.0642 -0.2205  0.1406
    2MEP      O  478  -0.363   5.838   2.980 -0.2888  0.1419  0.1183
    2MEP      O  479   0.395   6.286   3.641 -0.1899 -0.2850 -0.1682
    2MEP      O  480   1.442   8.259   2.616  0.2376  0.1086 -0.7452
    2MEP      O  481  -0.458   5.866   2.640  0.3482 -0.1449 -0.3940
    2MEP      O  482   0.768   7.917   2.725 -0.0681  0.2808  0.0126
    2MEP      O  483  -0.560   6.110   2.548 -0.0581  0.6276  0.0447
    2MEP      O  484   0.441   6.819   2.865 -0.2106 -0.3058 -0.2111
    2MEP      O  485  -0.481   6.462   2.496 -0.1630 -0.1259  0.3683
    2MEP      O  486   0.137   6.627   2.776  0.4327  0.3102  0.1097
    2MEP      O  487   0.593   5.930   3.324  0.3522  0.0294 -0.2516
    2MEP      O  488   0.071   6.263   2.796 -0.4150  0.0086  0.1468
    2MEP      O  489  -0.201   6.061   2.845  0.6190 -0.1471  0.0103
    2MEP      O  490   0.026   5.789   2.941  0.4637  0.0472  0.2967
    2MEP      O  491   1.090   6.805   2.690 -0.7452  0.0915 -0.0936
    2MEP      O  492   0.452   5.570   3.001 -0.7083 -0.1590 -0.6861
    2MEP      O  493   0.259   5.602   2.697  0.1845  0.0292 -0.0269
    2MEP      O  494  -0.036   5.216   2.533 -0.2143  0.3038  0.1948
    2MEP      O  495   0.177   5.506   2.406  0.0903  0.0944  0.3436
    2MEP      O  496   1.130   7.851   2.679  0.1198  0.3779  0.9594
    3MEP      C  497   0.467   6.969   5.326  0.4171 -0.1343  0.2846
    3MEP      C  498   0.418   6.885   5.205  0.4550 -0.2532  0.2624
    3MEP      C  499   0.016   7.817   2.397  0.4098  0.3425  0.2465
    3MEP      C  500   0.024   7.826   2.245 -0.3466  0.4559  0.1382
    3MEP      C  501   0.291   6.878   5.006 -0.0422  0.3614 -0.1842
    3MEP      C  502   0.983   7.389   2.648 -0.3717 -0.0055 -0.2696
    3MEP      C  503   0.043   7.595   2.451 -0.2795 -0.1347 -0.4361
    3MEP      C  504   0.559   7.090   5.280 -0.9914 -0.0642  0.2516
    3MEP      C  505   0.181   6.950   4.929 -0.2394  0.0610 -0.3225
    3MEP      C  506   1.249   7.498   2.424  0.0031 -0.6638  0.6464
    3MEP      C  507   0.967   7.399   2.804 -0.1821 -0.4616  0.0651
    3MEP      C  508   0.152   7.489   2.484  0.1598 -0.2121  0.0535
    3MEP      C  509   1.091   7.357   2.880  0.6398  0.2576 -0.0564
    3MEP      C  510   0.246   7.458   2.361 -0.9007 -0.2418  0.6013
    3MEP      C  511   1.227   7.555   2.947  0.6563 -0.0138 -0.4493
    3MEP      C  512   0.146   7.121   4.764 -0.2923  0.5360  0.1328
    3MEP      C  513   0.473   7.558   2.364  0.0827  0.2697 -1.0097
    3MEP      C  514   0.177   7.858   2.079 -0.0588  0.5486 -0.0925
    3MEP      C  515   1.277   7.542   3.097  0.4104  0.1853 -0.3668
    3MEP      C  516   0.502   7.562   2.518 -0.0969  0.3269  0.5876
    3MEP      C  517   0.228   7.210   4.670 -0.4198  0.2764  0.3598
    3MEP      C  518   1.334   7.670   3.157 -0.5183  0.0858 -0.5978
    3MEP      C  519   0.474   7.704   2.572 -0.8876  0.2906 -0.0776
    3MEP      C  520   1.443   7.624   2.439 -0.0167  0.6463 -0.1213
    3MEP      C  521   0.346   7.127   4.594 -0.1458  0.6741  0.3772
    3MEP      C  522   1.276   7.891   3.207 -0.2069 -0.3140 -0.3427
    3MEP      C  523   0.395   7.843   2.743 -0.0927  0.5720  0.5843
    3MEP      C  524   1.183   7.999   3.154 -0.7858 -0.0910 -0.2333
    3MEP      C  525   0.593   7.068   4.556 -0.3187  0.7152  0.5264
    3MEP      C  526   0.345   7.862   2.886 -0.3026 -0.1212  0.3951
    3MEP      C  527   1.000   8.119   3.224  0.0600 -0.0336  0.1240
    3MEP      C  528   0.627   7.138   4.424 -0.4921  0.3759 -1.0844
    3MEP      C  529   0.399   7.981   3.072  0.1813 -0.4358  0.9727
    3MEP      C  530   0.576   6.919   4.547  0.2387  0.0943 -0.4078
    3MEP      C  531   0.605   7.203   3.185  0.2040 -0.0938 -0.4254
    3MEP      C  532   0.303   7.924   2.043 -0.6325 -0.1663  0.0395
    3MEP      C  533   0.720   7.107   4.221 -0.0469 -0.0438 -0.2339
    3MEP      C  534   1.596   7.619   2.469  0.1524 -0.0228  0.0583
    3MEP      C  535   0.851   8.088   3.217  0.4169 -0.3359 -0.3756
    3MEP      C  536   0.524   8.027   3.143 -1.4820 -0.2669  0.1040
    3MEP      C  537   0.824   7.056   4.120 -0.7846  0.1006 -0.7557
    3MEP      C  538   0.489   7.130   3.255  0.0681  0.4290  0.2308
    3MEP      C  539   0.817   7.970   3.126  0.6124  0.1999  0.7861
    3MEP      C  540   0.965   7.056   4.194  0.2217  0.3268 -0.2652
    3MEP      C  541   0.470   6.987   3.220  0.5278 -0.2561  0.5206
    3MEP      C  542   0.855   7.656   3.169 -0.0535 -0.6531  0.2404
    3MEP      C  543   0.786   6.907   4.093 -0.5592  0.2260 -1.4730
    3MEP      C  544   1.028   7.193   4.194  0.2133 -0.2938 -0.0637
    3MEP      C  545   0.584   7.916   3.227 -0.5948 -0.3593  0.3762
    3MEP      C  546   0.813   7.139   3.995  0.2477 -0.0300 -0.4056
    3MEP      C  547   0.841   6.724   3.949  0.1910  0.4890 -0.3767
    3MEP      C  548   1.150   7.406   2.491  0.4404 -0.1543  0.4609
    3MEP      C  549   0.590   6.788   3.201  0.1243  0.4435 -0.1875
    3MEP      C  550   0.763   7.745   3.256 -0.1625 -0.0046 -0.0812
    3MEP      C  551   0.680   6.707   3.301  0.2525  0.1075  0.7327
    3MEP      C  552   0.829   7.768   3.394 -0.4642 -0.5347 -0.0889
    3MEP      C  553   1.058   7.602   3.512 -0.0251  0.2789  0.4169
    3MEP      C  554   0.878   6.745   3.799 -0.4608 -0.0250  0.4109
    3MEP      C  555   0.881   7.340   3.903  0.2499 -0.5243  0.2069
    3MEP      C  556   0.633   6.787   3.519 -0.0646 -0.1707 -0.3877
    3MEP      C  557   0.921   7.651   3.579 -0.0355  0.5978 -0.7945
    3MEP      C  558   0.425   7.847   2.101 -0.3332 -0.4596  0.1330
    3MEP      C  559   0.874   7.558   3.691  0.0317 -0.1275  0.1250
    3MEP      C  560   1.026   7.508   4.026 -0.2491 -0.1100  0.1271
    3MEP      C  561   0.919   7.490   3.912  0.5571 -1.3303  0.4704
    3MEP      C  562   0.592   6.746   3.662  0.3757 -0.3601 -0.3736
    3MEP      C  563   1.656   7.508   2.384  0.3039  0.4085  0.4740
    3MEP      C  564   1.026   6.742   3.762 -0.1147  0.0036 -0.5135
    3MEP      C  565   0.671   6.624   3.708 -0.3272 -0.0299 -0.2696
    3MEP      H  566   0.894   6.639   3.998  1.5623  1.8195  0.5505
    3MEP      H  567   0.813   7.327   3.816 -1.4767 -0.8116  1.5365
    3MEP      H  568   0.973   7.284   3.874  0.6885  0.1672  0.2411
    3MEP      H  569   0.732   6.711   3.966  0.5933 -1.0934  1.4009
    3MEP      H  570   0.295   8.023   2.093 -0.5620  0.7187 -1.6412
    3MEP      H  571   0.879   7.096   3.917 -0.0414 -1.3865  0.0638
    3MEP      H  572   0.837   6.842   3.765 -0.5319 -0.6800 -1.4841
    3MEP      H  573   1.072   6.644   3.789  1.2949  1.1591  1.5579
    3MEP      H  574   0.858   6.551   3.746  0.4349  1.0248  0.0223
    3MEP      H  575   0.717   7.108   3.950  0.7964  0.2037 -1.7962
    3MEP      H  576   1.116   7.206   4.262 -1.2115  0.4883  1.7190
    3MEP      H  577   1.073   6.826   3.818 -0.3911  0.2853 -0.7015
    3MEP      H  578   1.046   6.762   3.655  0.4505 -1.5206 -0.7184
    3MEP      H  579   0.638   6.587   3.808  1.1288 -1.5720 -0.3362
    3MEP      H  580   0.649   6.546   3.632  1.2728  0.1202 -0.9140
    3MEP      H  581   0.833   7.553   3.946  2.0229  0.6226  0.7266
    3MEP      H  582   1.105   7.435   3.998  1.6078  2.5701 -2.1532
    3MEP      H  583   1.049   7.229   4.091 -2.2187 -1.0913 -0.8915
    3MEP      H  584   1.423   7.624   2.330  1.6516 -0.2732 -0.4632
    3MEP      H  585   0.626   6.831   3.725  0.5315 -0.8232  0.1743
    3MEP      H  586   0.431   6.673   3.615 -0.3899  1.2694 -1.1216
    3MEP      H  587   0.993   7.478   4.128  2.0976  0.2345  1.0299
    3MEP      H  588   1.065   7.612   4.024 -0.0698 -0.1006  2.4161
    3MEP      H  589   0.785   7.603   3.738  0.8138 -0.1693  1.7128
    3MEP      H  590   0.849   7.460   3.646  0.6588 -0.3259  0.2010
    3MEP      H  591   1.418   7.722   2.484  2.2800  0.3373  2.0241
    3MEP      H  592   0.770   6.847   4.185  0.3301 -1.9821 -2.6809
    3MEP      H  593   0.684   6.910   4.048 -1.5456  1.6428  0.6627
    3MEP      H  594   0.952   7.263   4.234 -0.8532 -1.4808  0.0613
    3MEP      H  595   0.960   7.019   4.299 -0.4854 -0.7385 -0.6594
    3MEP      H  596   0.743   6.800   3.519 -0.1413  0.6234  0.5306
    3MEP      H  597   0.577   6.881   3.500 -0.3614  0.1623  1.8736
    3MEP      H  598   0.923   7.750   3.629  0.2496 -0.4169  1.3522
    3MEP      H  599   1.030   7.509   3.457  2.0729  0.3051 -0.8079
    3MEP      H  600   1.039   6.986   4.150  1.3749  0.5318  1.2556
    3MEP      H  601   0.188   7.751   2.051  0.7957  1.4538 -3.8861
    3MEP      H  602   0.238   7.998   1.888  0.5699  1.2783  1.7260
    3MEP      H  603   1.095   7.684   3.446 -0.1645  2.9420  3.4185
    3MEP      H  604   0.931   7.811   3.380 -0.8752 -0.2955 -2.8453
    3MEP      H  605   0.765   7.842   3.448  0.2867  0.4936 -0.5880
    3MEP      H  606   0.095   7.911   2.026  0.7059 -0.1346 -2.0847
    3MEP      H  607   1.617   7.590   2.574  0.1368  2.4466  0.8181
    3MEP      H  608   0.623   7.075   4.177  1.4741 -2.1414 -2.3064
    3MEP      H  609   0.695   6.613   3.244  2.1425 -0.6013  2.3032
    3MEP      H  610   0.775   6.763   3.314 -0.0316  1.3556 -1.8267
    3MEP      H  611   0.671   7.688   3.280 -1.3001  1.5548 -0.5246
    3MEP      H  612   0.721   7.218   4.222  0.3332 -0.0484  0.0924
    3MEP      H  613   0.473   6.901   4.509  0.1137  0.7225 -0.3742
    3MEP      H  614   0.494   6.731   3.199  0.7898 -0.6922 -1.3273
    3MEP      H  615   0.618   6.793   3.094 -1.0432  2.9832 -0.4378
    3MEP      H  616   0.939   7.707   3.116 -1.6372  1.8265 -0.0432
    3MEP      H  617   0.649   6.865   4.483 -0.8215 -0.3790 -1.2525
    3MEP      H  618   0.569   6.871   4.647  2.4424 -2.0677 -1.1939
    3MEP      H  619   0.538   7.149   4.358 -1.1480 -2.1754 -0.7412
    3MEP      H  620   0.789   7.603   3.097  1.7344 -0.3258 -1.7478
    3MEP      H  621   0.885   7.576   3.240  0.3488  0.8052  1.7869
    3MEP      H  622   0.660   7.240   4.453  0.3912 -0.5304  1.2871
    3MEP      H  623   0.686   7.075   4.616  0.5803 -0.9001 -0.5960
    3MEP      H  624   1.282   7.437   2.337  1.5954 -1.9194  2.0585
    3MEP      H  625   0.376   6.944   3.261 -0.9489  2.7072  0.4706
    3MEP      H  626   0.454   6.988   3.111 -2.5358  0.0802  0.8914
    3MEP      H  627   0.602   7.938   3.334  0.7401 -0.6040  0.2275
    3MEP      H  628   0.499   7.844   3.231 -0.7201 -0.3780 -1.5306
    3MEP      H  629   0.769   8.003   3.031 -0.7181 -0.7694  1.0944
    3MEP      H  630   0.911   7.923   3.089 -0.9576 -2.2444 -0.3504
    3MEP      H  631   1.665   7.797   2.505  0.9675  1.9633 -0.6254
    3MEP      H  632   0.503   7.091   4.735  2.7837 -0.1740 -0.8719
    3MEP      H  633   0.327   7.018   4.604 -0.6654  0.8002  0.7848
    3MEP      H  634   0.509   7.144   3.364 -3.3258  1.3538  0.8649
    3MEP      H  635   0.401   7.247   3.131  0.0568 -0.3188  0.3272
    3MEP      H  636   0.597   8.072   3.072  0.4958  1.4375  2.9851
    3MEP      H  637   0.433   8.102   3.286 -0.3600 -0.8782 -1.3980
    3MEP      H  638   0.813   8.059   3.317  1.3773 -1.7638 -0.4058
    3MEP      H  639   0.693   8.183   3.198  0.5720 -1.9816 -0.5461
    3MEP      H  640   1.205   7.589   2.379  0.7985 -0.9901 -0.8517
    3MEP      H  641   0.012   7.722   2.206  1.1313  0.2654  0.1480
    3MEP      H  642   0.608   7.313   3.202  1.2801 -0.0027 -1.0974
    3MEP      H  643   0.347   7.144   4.484 -1.8152 -1.4912 -0.0307
    3MEP      H  644   0.432   7.748   2.051 -1.8908 -1.3709  1.6303
    3MEP      H  645   0.588   7.181   3.077 -1.0953  0.5394 -0.3792
    3MEP      H  646   0.700   7.159   3.220 -1.1183 -1.4719  1.6924
    3MEP      H  647   0.335   8.069   3.049 -0.0238 -0.5419  1.1338
    3MEP      H  648   0.335   7.919   3.138  1.3919 -0.6752  1.9312
    3MEP      H  649   1.021   8.184   3.311  1.1299 -0.4636  0.1983
    3MEP      H  650   1.033   8.179   3.136 -1.1539 -0.9649 -1.0308
    3MEP      H  651   0.211   7.325   4.524  0.2774  0.3940  1.2841
    3MEP      H  652   0.267   7.297   4.728  0.1561 -0.5661  1.2578
    3MEP      H  653  -0.057   7.891   2.206 -0.5564 -0.0536 -0.3004
    3MEP      H  654   0.085   7.045   4.711 -0.0248 -1.2790  2.2852
    3MEP      H  655   0.264   7.937   2.882 -0.1119  0.0529 -0.3376
    3MEP      H  656   0.300   7.775   2.938 -0.0363 -0.9750 -0.7424
    3MEP      H  657   1.229   8.099   3.159 -1.1064 -0.0202  1.8252
    3MEP      H  658   1.141   7.984   3.052  1.4811 -0.7426 -1.1394
    3MEP      H  659   0.078   7.186   4.824 -2.4945  0.9033 -2.5874
    3MEP      H  660   1.653   7.535   2.276 -0.4927 -0.0608  0.3742
    3MEP      H  661   0.492   7.892   2.718  1.0414 -1.7350  0.1314
    3MEP      H  662   0.317   7.883   2.675  0.4568  0.0357 -0.3877
    3MEP      H  663   1.265   7.882   3.317 -0.8266  0.1869 -0.3609
    3MEP      H  664   1.380   7.912   3.174 -0.9418 -0.0278 -2.6771
    3MEP      H  665   0.121   6.867   4.885 -1.2224 -1.6712  3.8398
    3MEP      H  666   0.107   7.007   4.989  1.8566  1.5264  1.0070
    3MEP      H  667   0.586   7.157   5.364  2.1263  0.5731 -1.1129
    3MEP      H  668   1.199   7.314   2.531 -0.6531 -0.7088  0.5451
    3MEP      H  669   0.568   7.762   2.579 -0.9372  0.6586 -1.9942
    3MEP      H  670   0.415   7.762   2.497  0.5266 -1.0202 -2.3082
    3MEP      H  671   1.360   7.649   3.263 -0.4866  0.6694 -0.4879
    3MEP      H  672   1.426   7.696   3.102 -1.6032  1.8698 -1.6492
    3MEP      H  673   0.655   7.052   5.241 -0.9571  1.4018 -1.2344
    3MEP      H  674   0.380   6.853   4.944 -0.6837  1.1530 -1.4798
    3MEP      H  675   0.437   7.498   2.582 -0.9007 -0.0572 -0.5686
    3MEP      H  676   0.656   7.469   2.453  1.8932  0.0617 -0.1643
    3MEP      H  677   1.191   7.502   3.155  1.4967 -3.2183 -0.8758
    3MEP      H  678   1.335   7.377   3.029 -1.0376  0.2233  0.0334
    3MEP      H  679   1.078   7.385   2.409  0.4024 -3.3270  1.2054
    3MEP      H  680  -0.084   7.806   2.444  1.5438 -2.5795  2.2359
    3MEP      H  681   0.246   6.788   5.052 -1.0820 -0.3204 -2.4045
    3MEP      H  682   0.303   7.050   5.325 -0.9595 -2.7591 -0.5213
    3MEP      H  683   0.525   7.464   2.332  1.3716  0.2820  0.8595
    3MEP      H  684   0.537   7.634   2.315 -0.5260  0.0569 -2.1609
    3MEP      H  685   1.293   7.627   2.894  0.7975 -1.9913 -3.1513
    3MEP      H  686   1.128   7.604   2.943  0.7482  0.0767 -2.4591
    3MEP      H  687   0.531   6.902   5.387  0.4491 -0.1959  0.1823
    3MEP      H  688   0.511   7.146   5.196 -1.0333 -1.2868 -0.5610
    3MEP      H  689   0.289   7.658   2.327  2.5208  2.0919 -0.0152
    3MEP      H  690   1.229   7.451   2.758 -0.6367  0.8764  0.1598
    3MEP      H  691   0.057   7.912   2.438 -0.8462  0.2334  1.8718
    3MEP      H  692   0.417   7.820   2.208 -0.3957  0.5781  0.4057
    3MEP      H  693   0.311   7.368   2.368 -0.6912 -0.2174 -0.8320
    3MEP      H  694   0.178   7.433   2.277  0.1172  2.1725 -1.0481
    3MEP      H  695   1.072   7.354   2.989  0.3165 -2.5839 -0.1098
    3MEP      H  696   1.111   7.248   2.872 -0.0277 -0.0601  1.9671
    3MEP      H  697   0.506   6.851   5.148 -0.0573 -1.2144  0.0267
    3MEP      H  698   0.362   6.797   5.244  1.2787 -0.7679  0.2952
    3MEP      H  699   0.218   7.526   2.565 -0.2431  1.6131 -0.4047
    3MEP      H  700   0.071   7.376   2.612 -2.0050  3.2404 -0.1343
    3MEP      H  701   0.955   7.506   2.828 -0.1243 -0.5127  0.3286
    3MEP      H  702   0.789   7.385   2.848  1.4397  1.5001  0.6110
    3MEP      H  703   0.514   7.912   2.085 -1.1727  0.9877  1.1305
    3MEP      H  704   1.007   7.283   2.626 -0.8076 -0.3901  0.9957
    3MEP      H  705   1.612   7.407   2.396  0.5365  0.0055 -1.6386
    3MEP      H  706   1.131   7.597   3.596 -0.3488  1.1270  0.7571
    3MEP      H  707  -0.047   7.578   2.514 -0.4163  0.4613 -0.4681
    3MEP      H  708   0.015   7.572   2.346  2.0886  0.5090 -1.2941
    3MEP      H  709   0.883   7.420   2.612 -0.8291  0.2330  1.1355
    3MEP      H  710   1.761   7.491   2.418 -0.3061 -3.3101  0.9310
    3MEP      N  711   0.822   6.641   3.715 -0.8053  0.4026 -0.4411
    3MEP      N  712   0.715   7.864   3.178 -0.5484 -0.1939  0.0313
    3MEP      N  713   0.488   7.135   4.645 -0.7206  0.5409 -0.0696
    3MEP      N  714   0.335   7.568   2.311 -0.2007  0.6135 -0.1556
    3MEP      N  715   1.217   7.437   2.859 -0.2180 -0.1436  0.0799
    3MEP      O  716   0.080   7.370   2.516 -0.2533 -0.2523  0.0725
    3MEP      O  717   1.361   7.521   2.507 -0.3160 -0.3248 -0.1022
    3MEP      O  718   1.376   7.435   3.093 -0.0852 -0.1681 -0.1994
    3MEP      O  719   0.641   7.517   2.536  0.0389 -0.8062  0.0609
    3MEP      O  720   1.237   7.770   3.151  0.3919 -0.0965 -0.0817
    3MEP      O  721   0.413   7.706   2.701 -0.8296 -0.1947 -0.4087
    3MEP      O  722   1.068   7.997   3.240 -1.2552  0.0873 -0.0582
    3MEP      O  723   0.451   7.911   2.961  0.2120  0.4850  0.0427
    3MEP      O  724   0.784   8.203   3.173  0.4092 -0.3340  0.0666
    3MEP      O  725   0.154   7.870   2.217 -0.5125  0.4043  0.5298
    3MEP      O  726   0.376   7.208   3.215 -0.2760 -0.3508  0.2173
    3MEP      O  727   0.317   7.946   1.902 -0.0960 -0.2378  0.2549
    3MEP      O  728   1.663   7.737   2.430  0.1622  1.1156  0.0562
    3MEP      O  729   0.591   6.915   3.250 -0.4147  0.4360 -0.7497
    3MEP      O  730   0.858   7.319   2.853 -0.2423 -0.3887  0.1980
    3MEP      O  731   0.608   6.683   3.419  0.4991  0.6037  0.1955
    3MEP      O  732   0.824   7.651   3.474 -0.6340  0.1780  0.0071
    3MEP      O  733   0.451   6.736   3.685 -0.3694 -0.1314  0.1701
    3MEP      O  734   0.977   7.542   3.790  0.3453  0.1684  0.2139
    3MEP      O  735   0.102   7.722   2.457  0.0714  0.2961 -0.3068
    3MEP      O  736   0.821   7.273   4.016  0.1600 -0.2843 -0.3887
    3MEP      O  737   0.882   6.842   4.012  0.1208 -0.2746  0.2388
    3MEP      O  738   0.733   7.066   4.360  0.0403  0.2755  0.7843
    3MEP      O  739   0.500   8.133   3.225 -0.2480  0.4411 -0.6456
    3MEP      O  740   0.148   7.279   4.580 -0.5862 -0.5532 -0.4128
    3MEP      O  741   0.238   7.048   4.844  0.5217  0.0164 -0.0821
    3MEP      O  742   0.360   7.020   5.396 -0.0926 -1.1272 -0.4784
    3MEP      O  743   0.335   6.962   5.116  0.1036  0.0613 -0.3876
    3MEP      O  744   1.085   7.470   2.602 -0.3121  0.1777  0.4346
    4MEP      C  745   7.663   5.783   4.434  0.1968 -0.2205  0.0223
    4MEP      C  746   7.539   5.699   4.452 -0.4860  0.6899 -0.5976
    4MEP      C  747   6.671   5.198   4.139  0.3277  0.5794  0.1836
    4MEP      C  748   6.636   5.069   4.211  0.5087 -0.2741  0.4429
    4MEP      C  749   7.514   5.475   4.491  0.6127 -0.3065  0.5155
    4MEP      C  750   7.426   6.775   3.095  0.6519  0.2623 -0.2054
    4MEP      C  751   6.590   5.329   3.945 -0.3285 -0.1118  0.7253
    4MEP      C  752   7.713   5.811   4.290 -0.2167 -0.5017 -0.4627
    4MEP      C  753   7.504   5.334   4.450  0.0843  0.9514  0.3091
    4MEP      C  754   7.302   6.730   2.764 -0.0157 -0.1439  0.0929
    4MEP      C  755   7.537   6.739   3.196  0.0796 -0.3623 -0.5399
    4MEP      C  756   6.701   5.434   3.908 -0.0176  0.3379  0.3077
    4MEP      C  757   7.533   6.590   3.233 -0.3268 -0.2899 -0.0348
    4MEP      C  758   6.662   5.581   3.949 -0.5195 -0.4037  0.2939
    4MEP      C  759   7.762   6.596   3.346  0.9416 -0.3236  0.7280
    4MEP      C  760   7.626   5.147   4.389  0.6053 -0.0565 -0.7175
    4MEP      C  761   6.864   5.688   4.040 -0.2226  0.4025  0.0814
    4MEP      C  762   6.454   4.944   4.285  0.5591  0.2925 -0.2796
    4MEP      C  763   7.857   6.540   3.242 -0.2248  0.0906  0.0290
    4MEP      C  764   6.827   5.765   4.168  0.0962  0.1141 -0.3391
    4MEP      C  765   7.726   5.111   4.275 -0.0207 -0.1052  0.0768
    4MEP      C  766   7.867   6.389   3.252 -0.6405 -0.1988  0.2233
    4MEP      C  767   6.859   5.918   4.148 -0.0707  0.0434 -0.1071
    4MEP      C  768   7.361   6.922   2.642 -0.1554  0.4936  0.8384
    4MEP      C  769   7.874   5.114   4.320  0.9415 -0.9119 -0.2562
    4MEP      C  770   7.758   6.183   3.263 -0.0118 -0.2587 -0.2832
    4MEP      C  771   6.903   6.022   3.941  0.1182  0.0930 -0.1006
    4MEP      C  772   7.718   6.151   3.410 -0.5580 -0.4846  0.3172
    4MEP      C  773   7.945   5.350   4.266  0.3396 -0.1033  0.5082
    4MEP      C  774   6.831   6.091   3.831 -0.1712 -0.1335 -0.1560
    4MEP      C  775   7.574   6.251   3.569  0.4359 -0.3532 -0.8034
    4MEP      C  776   8.016   5.312   4.126  0.3137 -0.1268  0.1085
    4MEP      C  777   6.858   6.180   3.610  0.1582  0.4777  0.6520
    4MEP      C  778   8.009   5.473   4.326 -0.6804 -0.5499  0.2737
    4MEP      C  779   7.939   4.550   3.149  0.2831  0.8947  0.0375
    4MEP      C  780   6.300   4.941   4.269  0.1353  0.4292  0.4501
    4MEP      C  781   8.052   5.362   3.908  0.1665 -0.8699 -0.2782
    4MEP      C  782   7.407   7.072   2.657  0.0397 -0.1164  0.1581
    4MEP      C  783   7.424   6.281   3.618 -0.0367  0.3743  0.3910
    4MEP      C  784   6.958   6.186   3.493  0.3087  0.3682  0.0528
    4MEP      C  785   8.064   5.473   3.798 -0.0147 -0.4636 -0.1113
    4MEP      C  786   8.002   4.560   3.292 -0.0955 -0.5444  0.6814
    4MEP      C  787   7.335   6.326   3.498 -0.5634 -0.0444  0.5448
    4MEP      C  788   8.143   5.596   3.850 -0.5591  0.1983 -0.1989
    4MEP      C  789   8.153   4.580   3.298  0.4193  0.1758  0.4255
    4MEP      C  790   7.318   6.117   3.246 -0.2457 -0.2055  0.2124
    4MEP      C  791   8.119   5.431   3.661 -0.2926  0.3466 -0.4282
    4MEP      C  792   8.209   5.683   3.735  0.3924 -0.0199  0.3739
    4MEP      C  793   7.105   6.231   3.543  0.4379  0.5397  0.0696
    4MEP      C  794   7.911   5.514   3.777  0.6138 -0.4608  0.3973
    4MEP      C  795   8.157   5.271   3.489  0.5763  0.4851 -0.7607
    4MEP      C  796   7.299   6.684   2.909 -0.1775 -0.6048 -0.4901
    4MEP      C  797   8.328   4.727   3.281  0.3670 -0.4512  0.3735
    4MEP      C  798   7.255   6.101   3.388  0.1022 -0.6661  0.4783
    4MEP      C  799   8.403   4.838   3.202  1.1852  0.3394  0.4386
    4MEP      C  800   7.318   6.009   3.487  0.2204  0.0340  0.0895
    4MEP      C  801   7.440   5.723   3.305  0.5782  0.6480 -0.2171
    4MEP      C  802   8.061   5.190   3.407  0.4493  0.1660 -0.1949
    4MEP      C  803   7.789   5.629   3.601  0.3246  0.8643 -0.3991
    4MEP      C  804   8.423   5.070   3.173  0.1611 -0.8083 -0.1691
    4MEP      C  805   7.460   5.838   3.394 -0.7658  0.0168 -0.7499
    4MEP      C  806   6.257   4.940   4.118 -0.4543 -0.4526  0.1063
    4MEP      C  807   7.568   5.814   3.501  0.0328 -0.6202 -0.4103
    4MEP      C  808   7.916   5.760   3.419 -0.4198 -0.3117  0.2859
    4MEP      C  809   7.792   5.756   3.510 -0.5028 -0.4460  0.5418
    4MEP      C  810   8.347   5.202   3.194  0.7438 -0.4575 -0.4208
    4MEP      C  811   7.449   7.132   2.525 -0.3392  0.4981 -0.5177
    4MEP      C  812   7.938   5.277   3.357 -0.0570 -0.4901 -0.0058
    4MEP      C  813   8.190   5.185   3.183 -1.0261 -1.0605  0.0181
    4MEP      H  814   8.185   5.365   3.438 -0.5211  1.4063  0.2780
    4MEP      H  815   7.703   5.621   3.671  1.0670  0.2813  0.4778
    4MEP      H  816   7.781   5.539   3.536 -0.8797 -0.2282  1.1671
    4MEP      H  817   8.250   5.213   3.508  0.9427  1.2375 -0.2097
    4MEP      H  818   6.256   5.025   4.327  0.0516  0.0290  0.9797
    4MEP      H  819   7.851   5.425   3.746 -0.7811  0.5765  0.0017
    4MEP      H  820   8.022   5.111   3.474  1.1689 -0.0661 -0.0360
    4MEP      H  821   7.906   5.340   3.442  0.5066  0.7367 -0.6752
    4MEP      H  822   8.194   5.050   3.341 -1.4245  0.0028  2.0860
    4MEP      H  823   7.868   5.563   3.867 -2.9603  0.5071 -1.6351
    4MEP      H  824   8.302   5.640   3.693  0.9690  2.8838 -1.6370
    4MEP      H  825   7.860   5.208   3.317  0.3063 -0.5940 -0.5486
    4MEP      H  826   7.978   5.340   3.275  1.5295 -0.6522  0.6066
    4MEP      H  827   8.151   5.288   3.168  3.6594  0.8736 -0.9871
    4MEP      H  828   8.166   5.145   3.082  0.1478 -1.5889 -0.0706
    4MEP      H  829   7.796   5.842   3.580  0.2393  0.8759 -1.0818
    4MEP      H  830   7.913   5.701   3.324 -0.1103  0.4810 -0.2264
    4MEP      H  831   8.133   5.704   3.657 -0.3179 -1.4657  0.6504
    4MEP      H  832   7.447   6.864   2.601 -0.8510 -0.9591  1.3981
    4MEP      H  833   8.374   5.234   3.297  0.7429  0.5086 -0.7047
    4MEP      H  834   8.340   5.382   3.125 -1.4874 -1.8014  1.5930
    4MEP      H  835   8.006   5.726   3.474  1.4241  0.7647 -1.9046
    4MEP      H  836   7.941   5.864   3.390  0.2910 -0.7138 -0.5957
    4MEP      H  837   7.589   5.905   3.561  0.0708 -1.2679  0.5974
    4MEP      H  838   7.550   5.734   3.576 -0.7384 -0.6580 -0.6343
    4MEP      H  839   7.272   6.911   2.576  0.3443 -2.4808  0.5083
    4MEP      H  840   8.095   5.503   3.580  0.5064  2.2484  0.9396
    4MEP      H  841   8.230   5.428   3.663 -0.1946  2.5589 -0.1180
    4MEP      H  842   8.233   5.782   3.780 -0.4835  0.5440 -0.3524
    4MEP      H  843   8.079   5.663   3.912  0.0532  1.3519 -0.7777
    4MEP      H  844   8.528   5.078   3.208  0.0938 -1.4313  0.1828
    4MEP      H  845   8.415   5.044   3.065 -2.6409 -0.9232  0.0048
    4MEP      H  846   7.483   5.922   3.325 -1.5023  0.9346  0.0878
    4MEP      H  847   7.356   5.735   3.233 -1.6006 -0.4794  1.9964
    4MEP      H  848   8.224   5.560   3.917  0.1946  2.1402  0.0167
    4MEP      H  849   6.498   4.857   4.232  1.1989  0.0050  0.6913
    4MEP      H  850   6.155   4.835   4.356  0.0059  1.2274  0.6677
    4MEP      H  851   7.536   5.701   3.254  1.3171  0.4679  1.2119
    4MEP      H  852   7.416   6.053   3.514  1.2673 -1.0623 -1.7399
    4MEP      H  853   7.256   5.995   3.578 -1.0988  1.2882 -0.5775
    4MEP      H  854   6.494   4.933   4.388  2.7664  0.9051 -1.0168
    4MEP      H  855   7.482   7.083   2.738 -0.4554 -1.0472  0.7579
    4MEP      H  856   8.157   5.336   3.930 -0.3530 -3.1210 -0.2332
    4MEP      H  857   8.513   4.829   3.215  1.2497 -0.4341 -0.5345
    4MEP      H  858   8.378   4.829   3.094  1.2075 -1.1447  0.5432
    4MEP      H  859   7.161   6.048   3.360  0.1802  0.3799 -2.0873
    4MEP      H  860   7.994   5.276   3.869  0.2544 -0.1087 -2.1861
    4MEP      H  861   8.040   5.557   4.261 -1.9246  0.1450  0.5530
    4MEP      H  862   8.330   4.773   3.382  1.0750  1.6064 -0.5246
    4MEP      H  863   8.392   4.637   3.267 -0.1744 -0.6727 -0.8273
    4MEP      H  864   7.255   6.181   3.180  1.4162  0.2719 -0.9647
    4MEP      H  865   7.945   5.513   4.408 -0.1411 -2.0864  1.4938
    4MEP      H  866   8.103   5.445   4.379 -1.0508  0.9232  1.7824
    4MEP      H  867   8.122   5.300   4.157 -0.7118 -2.1085  3.3764
    4MEP      H  868   7.326   6.023   3.187  0.6176 -0.0268  0.0304
    4MEP      H  869   7.413   6.171   3.264 -0.3078 -0.1535  0.3863
    4MEP      H  870   7.963   5.219   4.096  0.4411  0.1328 -0.9678
    4MEP      H  871   7.840   5.378   4.241 -0.3447 -0.4036  2.8223
    4MEP      H  872   7.370   6.669   2.700  0.3275  1.0140 -0.6891
    4MEP      H  873   8.183   4.576   3.405 -0.7949 -0.0400  0.7735
    4MEP      H  874   8.214   4.502   3.248  0.6060 -0.7047  1.9662
    4MEP      H  875   7.079   6.335   3.572  1.0792  0.6621  0.2330
    4MEP      H  876   7.140   6.171   3.630 -0.0916  2.0275  1.3764
    4MEP      H  877   7.286   6.423   3.524 -0.9446  0.1953 -0.9987
    4MEP      H  878   7.402   6.342   3.411  0.7539 -1.7437  1.2034
    4MEP      H  879   7.265   7.117   2.776  1.7327 -0.7432  0.1085
    4MEP      H  880   7.875   5.268   4.444  1.5389  0.0289  0.5042
    4MEP      H  881   7.883   5.044   4.406  1.3059 -0.9188 -0.2983
    4MEP      H  882   7.944   4.642   3.338  0.0963 -0.3814  0.6347
    4MEP      H  883   7.910   4.456   3.423  0.5345  1.5988 -0.3550
    4MEP      H  884   6.968   6.081   3.457  1.2857  0.2134  0.7364
    4MEP      H  885   6.975   6.319   3.351  0.8072 -0.6746  1.0538
    4MEP      H  886   7.385   6.189   3.666 -0.0538 -0.6011 -1.3777
    4MEP      H  887   7.463   6.453   3.699  1.4837 -0.1909  0.1678
    4MEP      H  888   7.200   6.720   2.721  0.1702  1.2429 -0.7334
    4MEP      H  889   6.687   4.981   4.166  0.3881  1.0930 -2.6187
    4MEP      H  890   7.984   4.462   3.098  0.8853  1.0224  0.3446
    4MEP      H  891   7.943   5.075   4.243  1.0634 -0.6088 -0.3015
    4MEP      H  892   6.146   4.943   4.123 -0.3958  0.1874  1.7308
    4MEP      H  893   7.957   4.639   3.084  1.3583  0.1356 -0.7384
    4MEP      H  894   7.829   4.535   3.138  0.7781 -1.9425 -2.3195
    4MEP      H  895   6.764   6.129   3.583  0.0862  0.9772 -0.0494
    4MEP      H  896   6.844   6.286   3.640 -0.7613  0.9245 -1.2607
    4MEP      H  897   7.632   6.198   3.647  1.1107  0.0782 -1.0066
    4MEP      H  898   7.623   6.350   3.563 -1.3287  0.4882 -2.5438
    4MEP      H  899   7.608   4.997   4.176  0.1265  1.7168 -0.6251
    4MEP      H  900   7.713   5.196   4.204  2.0839  1.0978  1.0380
    4MEP      H  901   6.672   5.081   4.316  2.0350  0.5612 -0.1474
    4MEP      H  902   7.639   5.080   4.477  0.7680  1.7155  0.6884
    4MEP      H  903   6.753   6.014   3.808  0.2250 -1.2628  2.0405
    4MEP      H  904   6.778   6.185   3.857  0.0190  0.5042 -1.9201
    4MEP      H  905   7.720   6.040   3.409  0.5322 -0.4753 -0.3756
    4MEP      H  906   7.789   6.196   3.483  1.2211 -0.0399 -1.5835
    4MEP      H  907   7.527   5.123   4.345 -0.8362  1.6351  1.3515
    4MEP      H  908   7.465   7.242   2.528  0.8371  0.3764 -1.3304
    4MEP      H  909   6.970   6.092   3.995  0.5062 -0.4070  0.0729
    4MEP      H  910   6.966   5.938   3.903  0.9023  0.5282  0.2120
    4MEP      H  911   7.695   6.123   3.194 -0.5995  0.3425 -0.2797
    4MEP      H  912   7.866   6.159   3.255 -0.0284 -1.1285  1.5268
    4MEP      H  913   7.468   5.269   4.533 -0.2829  2.5942  1.5003
    4MEP      H  914   7.436   5.322   4.364  1.0165  4.2034 -1.0196
    4MEP      H  915   7.730   5.712   4.244  1.6548 -0.8233  0.8133
    4MEP      H  916   7.271   6.576   2.909 -1.7750 -0.2571 -3.1455
    4MEP      H  917   6.837   5.985   4.234 -0.7988 -0.8473  0.4222
    4MEP      H  918   6.969   5.918   4.136 -0.1029  0.1079 -0.4259
    4MEP      H  919   7.942   6.359   3.175  1.6562 -1.3317  2.7508
    4MEP      H  920   7.916   6.351   3.344 -0.3963 -2.0097 -0.6020
    4MEP      H  921   7.640   5.870   4.231 -0.1589  0.0453  0.0013
    4MEP      H  922   7.583   5.483   4.577  2.6576 -2.5717 -0.7765
    4MEP      H  923   6.719   5.747   4.189 -0.4325  2.1051 -1.0967
    4MEP      H  924   6.860   5.629   4.302  2.3799 -1.6566  1.5587
    4MEP      H  925   7.831   6.579   3.141  1.4667 -0.8891 -0.8321
    4MEP      H  926   8.052   6.564   3.201  0.1734  0.8576 -0.4991
    4MEP      H  927   7.217   6.737   2.961  0.3635 -1.4581  1.3443
    4MEP      H  928   6.782   5.205   4.141  0.3064  1.0146 -0.1366
    4MEP      H  929   7.414   5.511   4.524  0.6864 -1.3068  1.9429
    4MEP      H  930   7.568   5.950   4.451 -0.2485 -0.7250  0.2866
    4MEP      H  931   6.886   5.582   4.065  1.1764  0.8441  0.8592
    4MEP      H  932   6.962   5.715   3.993  0.3592 -0.8836  0.5320
    4MEP      H  933   7.765   6.706   3.327  0.2980 -0.3544  0.4171
    4MEP      H  934   7.811   6.581   3.445  2.4184  0.5867  0.1703
    4MEP      H  935   7.751   5.737   4.484  0.4164 -1.1450 -1.1692
    4MEP      H  936   7.804   5.874   4.305  1.5564 -2.8055 -0.9835
    4MEP      H  937   6.808   5.660   3.837 -0.3180 -1.4781 -0.3727
    4MEP      H  938   7.609   6.444   3.360 -1.4760  0.5750 -0.4298
    4MEP      H  939   6.627   5.289   4.184 -2.3655 -0.0437 -1.0073
    4MEP      H  940   6.300   4.845   4.081 -2.3218 -0.9613 -0.9015
    4MEP      H  941   6.566   5.613   3.903 -0.5056  0.6938  0.9856
    4MEP      H  942   6.634   5.584   4.056  0.9157  2.1082  0.6713
    4MEP      H  943   7.428   6.557   3.247 -0.2919 -1.0591 -1.3876
    4MEP      H  944   7.558   6.533   3.141 -0.3828  0.0257 -0.2491
    4MEP      H  945   7.513   5.696   4.560  0.9918 -0.8444 -0.2563
    4MEP      H  946   7.458   5.755   4.399  2.2358  2.4625 -3.2578
    4MEP      H  947   6.785   5.402   3.974  0.5893  3.4221  1.2039
    4MEP      H  948   6.673   5.363   3.727 -1.5093  0.4999  1.4865
    4MEP      H  949   7.642   6.755   3.162  0.2224  1.1007  0.5108
    4MEP      H  950   7.569   6.769   3.369 -0.1771 -0.6794 -0.4601
    4MEP      H  951   6.298   5.028   4.063  2.3214  0.6147  3.4809
    4MEP      H  952   7.329   6.761   3.147  0.7486 -1.6876 -0.4783
    4MEP      H  953   7.372   7.108   2.449 -0.6867  0.5423 -0.1792
    4MEP      H  954   7.418   5.636   3.371 -1.0839  2.0166  1.1241
    4MEP      H  955   6.525   5.323   3.855 -0.9828  2.4244  0.9463
    4MEP      H  956   6.526   5.370   4.026  0.1328 -1.8250  2.0188
    4MEP      H  957   7.426   6.883   3.070  0.0299  0.2044 -0.4797
    4MEP      H  958   7.549   7.089   2.501  0.2956 -1.2761  4.2184
    4MEP      N  959   8.128   5.110   3.290  0.0694 -0.2023 -0.1935
    4MEP      N  960   7.223   6.238   3.453 -0.3244  0.4345  0.4413
    4MEP      N  961   7.939   5.241   4.368  0.5508 -0.2282 -0.2564
    4MEP      N  962   6.764   5.681   3.926 -0.1825  0.0802 -0.6508
    4MEP      N  963   7.620   6.545   3.345 -0.4640  0.5141 -0.1606
    4MEP      O  964   6.738   5.421   3.768  0.0308 -0.0772  0.0176
    4MEP      O  965   7.327   6.868   2.766  0.7815  0.3673 -0.5940
    4MEP      O  966   7.990   6.587   3.270 -0.1335 -0.7923 -0.1706
    4MEP      O  967   6.906   5.710   4.281  0.0751 -0.7098 -0.2178
    4MEP      O  968   7.749   6.319   3.223  0.1562  0.1603  0.5335
    4MEP      O  969   6.804   5.968   4.026  0.6552  0.0498 -0.0892
    4MEP      O  970   7.583   6.184   3.444 -0.4522 -0.4495  0.4895
    4MEP      O  971   6.916   6.100   3.716 -0.2913 -0.7890  0.0321
    4MEP      O  972   7.414   6.374   3.724  0.1549  0.6017  0.1487
    4MEP      O  973   6.495   5.060   4.218  0.9682  0.8496 -0.0131
    4MEP      O  974   7.968   4.435   3.350 -0.2066 -0.5902 -0.4083
    4MEP      O  975   6.244   4.817   4.326 -0.4366 -0.2630  0.1660
    4MEP      O  976   7.299   7.151   2.693  0.8187 -0.2791 -0.0935
    4MEP      O  977   8.188   4.703   3.241 -0.3513  0.0326 -0.0379
    4MEP      O  978   7.519   6.825   3.310  0.4938  0.1200 -0.2871
    4MEP      O  979   8.371   4.966   3.254  0.5476  0.1630 -0.7622
    4MEP      O  980   7.333   5.872   3.453 -0.0539  0.3579  0.1155
    4MEP      O  981   8.397   5.306   3.108  0.0434 -0.3909  0.0086
    4MEP      O  982   7.686   5.777   3.427  0.0578 -0.2554  0.2607
    4MEP      O  983   6.628   5.200   3.999 -0.3233  0.3961  0.1724
    4MEP      O  984   7.918   5.612   3.671  0.7494  0.5642  0.5831
    4MEP      O  985   8.090   5.300   3.616  0.3502  0.6895  0.6801
    4MEP      O  986   7.990   5.414   4.027 -1.1016 -0.1737  0.3804
    4MEP      O  987   6.899   6.279   3.394 -0.2400  0.0271 -0.0805
    4MEP      O  988   7.698   4.988   4.209 -0.2136  1.0801  0.1461
    4MEP      O  989   7.632   5.289   4.417 -0.1700  0.1813  0.0297
    4MEP      O  990   7.642   5.908   4.495  0.2317 -0.2525 -0.0512
    4MEP      O  991   7.562   5.570   4.399  0.1278  0.0633  0.2790
    4MEP      O  992   7.430   6.689   2.976  0.9996  0.1486 -0.4063
    5MEP      C  993   1.839   1.272   3.355 -0.6453 -0.6351  0.3674
    5MEP      C  994   1.783   1.243   3.217 -0.4897  0.4258 -0.3131
    5MEP      C  995   1.639  -0.431   4.473 -0.0264  0.2092  0.2735
    5MEP      C  996   1.511  -0.341   4.502  0.3353 -0.2228  0.1925
    5MEP      C  997   1.583   1.189   3.111 -0.5202 -0.1140 -0.2229
    5MEP      C  998   1.546  -0.072   3.512  0.0902  0.1316  0.0318
    5MEP      C  999   1.748  -0.458   4.684 -0.3108 -0.5007 -0.2179
    5MEP      C 1000   1.790   1.174   3.460 -0.3071 -0.2599 -0.0179
    5MEP      C 1001   1.443   1.251   3.093  0.2775 -0.2877 -0.2756
    5MEP      C 1002   1.531   0.228   3.494  0.6240  0.7497  0.2234
    5MEP      C 1003   1.544  -0.227   3.507 -0.2160 -0.3720  0.3329
    5MEP      C 1004   1.858  -0.392   4.773 -0.5714 -0.5602  0.4400
    5MEP      C 1005   1.464  -0.296   3.614 -0.2690  0.0056 -0.0349
    5MEP      C 1006   1.999  -0.464   4.757  0.8180 -0.2503  0.1284
    5MEP      C 1007   1.315  -0.487   3.508 -0.0088  0.2939 -0.8585
    5MEP      C 1008   1.261   1.345   3.204  0.5999 -0.1059  0.6210
    5MEP      C 1009   2.114  -0.345   4.568  0.9741 -0.7385 -0.4038
    5MEP      C 1010   1.624  -0.136   4.532  0.4633  0.2606 -0.8624
    5MEP      C 1011   1.187  -0.548   3.585 -0.5076  0.3156 -0.3151
    5MEP      C 1012   2.215  -0.262   4.654 -0.2455 -0.0089 -0.2088
    5MEP      C 1013   1.193   1.361   3.342  0.9198  0.0516 -0.6524
    5MEP      C 1014   1.232  -0.635   3.707  0.8392  1.0889  0.3206
    5MEP      C 1015   2.240  -0.122   4.588  0.4202 -0.2120 -0.3397
    5MEP      C 1016   1.756   0.258   3.438  0.0903 -0.8059  0.4409
    5MEP      C 1017   1.283   1.455   3.433 -0.9448 -0.3396  0.3046
    5MEP      C 1018   1.351  -0.622   3.922 -0.4339 -0.0973 -0.6090
    5MEP      C 1019   2.161   0.033   4.425 -0.1942  0.2003  0.2665
    5MEP      C 1020   1.382  -0.550   4.051  0.1695 -0.2797 -0.6266
    5MEP      C 1021   1.446   1.373   3.601 -0.6490 -0.0595  0.3084
    5MEP      C 1022   2.041   0.089   4.346 -0.5687 -0.5801  0.5218
    5MEP      C 1023   1.394  -0.319   3.993  0.3285 -0.3275  1.0227
    5MEP      C 1024   1.362   1.255   3.656  0.7093  0.2979 -0.2584
    5MEP      C 1025   1.960  -0.110   4.238  0.1739 -0.6793 -0.0726
    5MEP      C 1026   1.431   1.501   3.677 -0.6688 -0.2399 -0.6697
    5MEP      C 1027   1.841   0.434   3.735 -0.1101 -0.0171  0.2754
    5MEP      C 1028   1.614   0.010   4.524 -0.1501  0.7175  0.0776
    5MEP      C 1029   1.369   1.025   3.678 -0.4586 -0.4144  0.6483
    5MEP      C 1030   1.908   0.236   3.480 -0.5726 -0.1686  0.9701
    5MEP      C 1031   1.476  -0.190   3.979  0.1364  0.5865 -0.2415
    5MEP      C 1032   1.926  -0.183   4.104  0.1589 -0.0655 -0.1093
    5MEP      C 1033   1.356   0.897   3.588 -0.1368 -0.4354  0.4712
    5MEP      C 1034   1.781   0.565   3.794 -0.0077  0.3895  0.8445
    5MEP      C 1035   1.546  -0.134   4.113 -0.5012 -0.4807 -0.2789
    5MEP      C 1036   1.247   0.921   3.470 -1.1047 -0.1295 -0.9086
    5MEP      C 1037   1.853   0.695   3.756 -0.0899 -0.2044 -0.6216
    5MEP      C 1038   1.712   0.011   3.873 -0.3565  0.1738 -0.1794
    5MEP      C 1039   1.488   0.874   3.511  0.0563 -0.2950 -1.0841
    5MEP      C 1040   1.108   0.965   3.504  0.8054 -0.4187 -0.4927
    5MEP      C 1041   1.778  -0.204   4.089 -0.1040  0.0863  0.6019
    5MEP      C 1042   1.318   0.777   3.677  0.5112  0.3197  0.5650
    5MEP      C 1043   1.596   0.764   3.340  0.0541  0.0963  0.7593
    5MEP      C 1044   1.431   0.127   3.569 -0.0586 -0.3666  0.4653
    5MEP      C 1045   1.938   0.829   3.588 -0.0008  0.0712  0.4632
    5MEP      C 1046   1.725   0.036   4.023  0.6153 -0.1823  0.5610
    5MEP      C 1047   2.014   0.826   3.454  0.2577  0.5309 -0.2119
    5MEP      C 1048   1.626   0.149   4.067 -0.2298 -1.3874  0.2478
    5MEP      C 1049   1.272   0.220   4.011  0.8087  0.0282 -0.6083
    5MEP      C 1050   1.625   0.626   3.271 -0.6274 -0.0981  0.3042
    5MEP      C 1051   1.381   0.633   3.841  0.7601 -1.1942 -0.4254
    5MEP      C 1052   1.969   0.838   3.220  0.2230  0.3462 -0.7253
    5MEP      C 1053   1.417   0.251   4.054  0.2466  0.4882 -0.0454
    5MEP      C 1054   1.674   0.084   4.639 -0.2773  0.0388  0.6331
    5MEP      C 1055   1.464   0.391   3.997 -1.2586  0.0384  0.4855
    5MEP      C 1056   1.370   0.734   4.077  0.2306  0.1863 -0.3410
    5MEP      C 1057   1.427   0.621   3.988 -0.2404  0.1551 -0.7177
    5MEP      C 1058   1.849   0.839   3.123 -0.4753  0.2208 -0.0940
    5MEP      C 1059   1.950   0.088   3.433  0.7105  0.1516  0.4576
    5MEP      C 1060   1.522   0.587   3.169  0.1744 -0.3162  0.0946
    5MEP      C 1061   1.793   0.694   3.095 -0.2715 -0.4503 -0.1816
    5MEP      H 1062   1.588   0.846   3.266  0.0213 -0.7116 -0.1504
    5MEP      H 1063   1.426   0.551   3.780  0.4550 -1.0074 -0.9090
    5MEP      H 1064   1.271   0.616   3.846  0.6520 -0.4799 -0.3057
    5MEP      H 1065   1.682   0.794   3.403 -1.4533 -0.0933  3.0556
    5MEP      H 1066   1.506   0.034   4.518 -0.4562 -0.0582  1.7659
    5MEP      H 1067   1.218   0.795   3.720  0.1607  1.4671 -0.6606
    5MEP      H 1068   1.620   0.554   3.356 -5.7117  0.3722  0.7246
    5MEP      H 1069   1.441   0.533   3.224  0.5247  0.4146  1.3783
    5MEP      H 1070   1.842   0.645   3.280  0.8961 -0.1875 -0.2411
    5MEP      H 1071   1.320   0.688   3.610 -1.0721  1.7751 -1.5246
    5MEP      H 1072   1.060   0.890   3.570  0.7732  0.6976  0.7975
    5MEP      H 1073   1.557   0.527   3.083  0.8028  0.7828 -0.4414
    5MEP      H 1074   1.470   0.677   3.128  0.9074 -0.1835 -0.5621
    5MEP      H 1075   1.706   0.709   3.027  0.3916  4.6069 -0.2564
    5MEP      H 1076   1.869   0.647   3.029  0.7763 -0.4288  0.9754
    5MEP      H 1077   1.537   0.620   3.999 -0.0200  2.4590 -1.9907
    5MEP      H 1078   1.260   0.743   4.078  0.2974  1.2039  1.4752
    5MEP      H 1079   1.109   1.065   3.552  1.5159 -0.1989 -0.9489
    5MEP      H 1080   1.749   0.216   3.335 -2.7472 -1.1719  0.7075
    5MEP      H 1081   1.773   0.911   3.160 -0.1952  1.0166 -1.0353
    5MEP      H 1082   1.794   0.908   2.953  0.2046 -1.7070 -0.3595
    5MEP      H 1083   1.407   0.836   4.049  1.4710  0.0581  0.7039
    5MEP      H 1084   1.402   0.708   4.180  0.9239  0.4226 -0.4877
    5MEP      H 1085   1.568   0.413   4.030 -0.6951  0.0487 -1.2041
    5MEP      H 1086   1.466   0.382   3.886 -1.0908  0.1162  0.4823
    5MEP      H 1087   1.747   0.368   3.449 -0.8339 -0.7993 -0.2364
    5MEP      H 1088   1.506   0.968   3.455  0.2936 -0.5755 -1.4837
    5MEP      H 1089   1.580   0.871   3.575 -0.9638  1.7035  0.5949
    5MEP      H 1090   1.041   0.972   3.416  2.1500  1.8092 -1.4211
    5MEP      H 1091   1.290   0.998   3.402 -1.7349  0.3665 -0.7533
    5MEP      H 1092   2.036   0.926   3.221  0.5049  0.1392 -1.3167
    5MEP      H 1093   2.032   0.749   3.200 -0.2464 -0.4267  0.9724
    5MEP      H 1094   1.413   0.252   4.165 -0.6042 -1.1966 -0.0222
    5MEP      H 1095   1.243   0.117   4.042 -0.7677  0.5261 -0.3108
    5MEP      H 1096   1.250   0.828   3.409  1.6194 -1.4752  1.0805
    5MEP      H 1097   1.609  -0.173   4.635 -0.6175  0.8616 -0.7907
    5MEP      H 1098   1.640  -0.003   4.325  1.2213  0.4765 -0.9293
    5MEP      H 1099   1.205   0.300   4.052  0.0912 -1.0457  0.3960
    5MEP      H 1100   1.615   0.153   4.178  4.7036  2.2426  0.9544
    5MEP      H 1101   1.672   0.247   4.040 -3.6970  0.1521 -0.5482
    5MEP      H 1102   1.724  -0.172   4.500  0.9250  1.2130 -0.5126
    5MEP      H 1103   1.914   0.232   3.591 -0.6403  0.2590  0.9884
    5MEP      H 1104   1.445   1.019   3.759  0.3357 -1.3190 -0.1525
    5MEP      H 1105   2.073   0.919   3.445 -0.6892  1.0221 -1.7121
    5MEP      H 1106   2.066   0.727   3.446 -2.0066 -1.0496  2.4905
    5MEP      H 1107   1.824   0.075   4.056  1.5778 -2.3976  0.5024
    5MEP      H 1108   1.277   1.050   3.736 -1.5418 -1.5971 -0.5012
    5MEP      H 1109   1.328   1.527   3.706 -0.6520 -2.4313  1.7339
    5MEP      H 1110   1.873   0.918   3.582  2.1064  1.7553  1.3725
    5MEP      H 1111   2.009   0.844   3.672  0.7333  1.6389 -0.3980
    5MEP      H 1112   1.787  -0.069   3.854 -0.1071 -0.3287  2.5840
    5MEP      H 1113   1.484   1.486   3.774  1.2715  0.8086 -1.5071
    5MEP      H 1114   1.488   1.582   3.625 -1.5039 -0.5952 -2.2036
    5MEP      H 1115   1.383   1.251   3.765  0.2877 -0.7455 -0.2100
    5MEP      H 1116   1.729   0.104   3.814 -1.1197  0.7635  0.5040
    5MEP      H 1117   1.611  -0.020   3.838  0.8321 -2.7152 -1.4199
    5MEP      H 1118   1.253   1.270   3.642  0.7295  1.1118  0.3545
    5MEP      H 1119   1.554   1.348   3.613 -0.1838  2.2715  1.6737
    5MEP      H 1120   1.507   0.212   3.386 -0.3740 -0.9320  0.6567
    5MEP      H 1121   1.803   0.786   3.795 -0.9747 -0.4801 -1.0757
    5MEP      H 1122   1.954   0.693   3.801 -1.1293  0.6795  1.9266
    5MEP      H 1123   1.746  -0.240   3.989 -1.6253  1.2136  0.6463
    5MEP      H 1124   1.744  -0.278   4.164 -0.9199 -3.2230 -2.7191
    5MEP      H 1125   1.480  -0.050   4.141 -0.7433 -0.3716 -1.1574
    5MEP      H 1126   1.537  -0.212   4.192  3.9456 -1.4275 -0.4594
    5MEP      H 1127   2.000   0.408   3.472  2.8521 -0.1470  0.5523
    5MEP      H 1128   1.456   1.342   3.393  2.2130  2.1387 -1.2030
    5MEP      H 1129   1.293   1.557   3.388 -2.0030  1.6681  4.2019
    5MEP      H 1130   1.674   0.568   3.763 -0.1954 -2.2327  0.9582
    5MEP      H 1131   1.739   0.630   3.963  0.1811  0.4014 -2.0073
    5MEP      H 1132   1.968  -0.120   4.023  1.4556  0.9345  1.2943
    5MEP      H 1133   2.071  -0.287   4.148 -0.3638  1.6702 -0.4292
    5MEP      H 1134   1.552  -0.198   3.898  0.8125  0.2784  0.4080
    5MEP      H 1135   1.436  -0.008   3.935  1.5841 -0.4636 -3.8124
    5MEP      H 1136   1.508   0.334   3.518 -0.7986 -0.0025  2.4902
    5MEP      H 1137   1.422  -0.380   4.449 -0.5456 -1.4308  2.4041
    5MEP      H 1138   1.766   0.354   3.750 -0.6191  0.6855  1.7188
    5MEP      H 1139   1.231   1.477   3.529 -0.5290  0.1813  0.4186
    5MEP      H 1140   1.784   0.066   4.641 -0.3728 -1.1650 -1.3991
    5MEP      H 1141   1.936   0.401   3.782  0.8404 -0.1324 -1.6366
    5MEP      H 1142   1.861   0.442   3.626  1.5909  2.5297  0.6667
    5MEP      H 1143   2.040  -0.161   4.297  0.6307  0.5742  0.4312
    5MEP      H 1144   1.865  -0.102   4.296 -1.2331  1.3762 -2.4642
    5MEP      H 1145   1.355  -0.338   3.891 -0.2017  2.3149  0.6552
    5MEP      H 1146   1.314  -0.301   4.068  0.6572  0.6844  1.1496
    5MEP      H 1147   1.027   1.443   3.415 -2.1082  3.5426 -1.2989
    5MEP      H 1148   1.164   1.264   3.387  2.6773  0.5077  1.6687
    5MEP      H 1149   1.495  -0.337   4.612  0.2251 -1.0798  0.2180
    5MEP      H 1150   1.299   1.446   3.177  1.8172 -0.5350  0.6570
    5MEP      H 1151   1.943   0.087   4.397 -0.9674  0.1300 -0.1961
    5MEP      H 1152   2.066   0.190   4.308  1.1281 -1.8771 -2.1964
    5MEP      H 1153   1.288  -0.527   4.105  1.1296  1.0664  0.5319
    5MEP      H 1154   1.436  -0.613   4.125 -1.3234  1.3967  2.0249
    5MEP      H 1155   1.192   1.323   3.121  0.7181  1.1700  0.1580
    5MEP      H 1156   1.938   0.084   3.322  0.2038 -0.5076  0.5307
    5MEP      H 1157   2.211   0.112   4.485 -1.3222  1.4185 -0.3581
    5MEP      H 1158   2.229  -0.007   4.347 -1.0742  0.6058 -0.7194
    5MEP      H 1159   1.292  -0.711   3.954  0.6630 -0.3786  0.7587
    5MEP      H 1160   1.445  -0.655   3.874 -0.0079  2.9562 -2.0450
    5MEP      H 1161   1.459   1.358   3.069 -0.7727  0.3288  1.5394
    5MEP      H 1162   1.398   1.196   3.007  0.2491  1.2908 -1.3065
    5MEP      H 1163   1.846   1.078   3.450 -0.3131 -0.5365  2.1250
    5MEP      H 1164   1.335   0.182   3.563 -0.3887 -1.0454 -0.8050
    5MEP      H 1165   2.274  -0.056   4.670  2.3754  0.0015 -1.2646
    5MEP      H 1166   2.333  -0.120   4.528 -1.1649 -0.1392 -2.9730
    5MEP      H 1167   1.153  -0.700   3.750  0.9728 -0.2510 -1.3601
    5MEP      H 1168   1.322  -0.695   3.682 -0.3317 -0.5677 -0.0734
    5MEP      H 1169   1.822   1.217   3.558  0.9873 -1.3678  0.0869
    5MEP      H 1170   1.640   1.198   3.016  0.8743 -2.9189  0.2550
    5MEP      H 1171   2.178  -0.251   4.758  1.6557 -1.8271  0.7312
    5MEP      H 1172   2.307  -0.435   4.655  0.6414  0.1253 -0.2933
    5MEP      H 1173   1.128  -0.470   3.638 -2.0957 -1.8497  1.2444
    5MEP      H 1174   1.158  -0.691   3.458 -0.8347 -0.6713  1.1526
    5MEP      H 1175   1.467   0.117   3.674 -1.2200  0.1338  0.9286
    5MEP      H 1176   1.665  -0.408   4.367  0.6644 -0.7864  0.2130
    5MEP      H 1177   1.579   1.080   3.130  1.3955 -0.2869 -0.6268
    5MEP      H 1178   2.006   1.280   3.448 -0.8081  0.4822 -0.0084
    5MEP      H 1179   2.159  -0.358   4.467  2.0746  0.4208 -0.0826
    5MEP      H 1180   2.036  -0.266   4.554 -0.4823 -2.2716 -1.3721
    5MEP      H 1181   1.275  -0.397   3.456  0.5323  0.2109 -1.4357
    5MEP      H 1182   1.355  -0.565   3.439  0.1147  0.2378 -0.7225
    5MEP      H 1183   1.815   1.377   3.380 -0.2806 -0.0154 -1.6931
    5MEP      H 1184   1.682   1.163   3.440 -0.2845  2.4666 -2.2275
    5MEP      H 1185   1.966  -0.478   4.558 -0.9292  1.2073  0.0303
    5MEP      H 1186   1.424  -0.482   3.696 -0.1959  0.2424 -0.7162
    5MEP      H 1187   1.625  -0.538   4.497 -0.1816 -0.3613 -2.0760
    5MEP      H 1188   1.635   0.054   4.738 -0.3908  1.0140  0.8900
    5MEP      H 1189   2.075  -0.423   4.826  0.8270 -1.3534  0.8002
    5MEP      H 1190   1.987  -0.568   4.795  1.2575 -0.8306 -1.2582
    5MEP      H 1191   1.509  -0.290   3.715 -2.5281 -0.9372  1.1164
    5MEP      H 1192   1.366  -0.245   3.629 -0.5641 -0.8827  1.2250
    5MEP      H 1193   1.821   1.323   3.150  0.1915  0.0107 -0.4427
    5MEP      H 1194   1.817   1.143   3.181 -0.7709 -0.3387  1.4710
    5MEP      H 1195   1.871  -0.288   4.736 -2.4349  0.2665  1.9156
    5MEP      H 1196   1.761  -0.331   4.918  1.0796 -0.0375  0.8291
    5MEP      H 1197   1.514  -0.258   3.405  2.1960 -2.0905  0.0633
    5MEP      H 1198   1.672  -0.362   3.507  1.5928  0.1381 -2.9514
    5MEP      H 1199   1.665   0.194   4.630  0.7732  0.3359  2.5777
    5MEP      H 1200   1.599  -0.032   3.601  1.0888 -0.2533 -0.3707
    5MEP      H 1201   1.870   0.029   3.481 -0.5193  2.4347  1.3908
    5MEP      H 1202   1.272   0.219   3.900  1.7137  0.0484 -0.6155
    5MEP      H 1203   1.654  -0.431   4.736  0.4909  1.6306  0.2258
    5MEP      H 1204   1.763  -0.567   4.669 -1.7351 -0.4790 -2.3699
    5MEP      H 1205   1.600  -0.035   3.422  1.1610 -1.7995 -0.1793
    5MEP      H 1206   2.054   0.056   3.458  0.8403  1.1877  1.3343
    5MEP      N 1207   1.767   0.616   3.217 -0.0856  0.0461  0.8124
    5MEP      N 1208   1.688  -0.085   4.106 -0.0963  0.0882 -0.7380
    5MEP      N 1209   1.425   1.412   3.460  1.1055  0.4552  0.1396
    5MEP      N 1210   2.050  -0.472   4.616 -0.6385 -1.0370 -0.0555
    5MEP      N 1211   1.436  -0.448   3.601 -0.1812  0.3128 -0.6886
    5MEP      O 1212   1.824  -0.402   4.908  0.4690 -0.4903  0.1715
    5MEP      O 1213   1.666   0.199   3.521  0.1445 -0.1580 -0.0360
    5MEP      O 1214   1.104  -0.621   3.495 -0.2947  0.2837  0.1951
    5MEP      O 1215   2.335  -0.344   4.646  0.1767  0.2688 -0.3042
    5MEP      O 1216   1.274  -0.553   3.818  0.0677 -0.5037 -0.0934
    5MEP      O 1217   2.125  -0.071   4.512 -0.1303 -0.7015 -0.0087
    5MEP      O 1218   1.465  -0.434   4.040  0.2559 -0.3597 -0.2412
    5MEP      O 1219   2.020   0.017   4.221  0.4967  0.0776 -0.2393
    5MEP      O 1220   1.387  -0.091   3.931  0.5615 -0.2419  0.1321
    5MEP      O 1221   1.529  -0.210   4.453  0.2347 -0.4565  0.3121
    5MEP      O 1222   1.779   0.549   3.932  0.1002 -0.2715 -0.4679
    5MEP      O 1223   1.671   0.047   4.401  0.6413 -0.1325 -0.2735
    5MEP      O 1224   1.995   0.329   3.418 -0.4713  0.2097  0.1225
    5MEP      O 1225   1.863   0.714   3.616 -0.4510 -0.4751  0.3509
    5MEP      O 1226   1.677  -0.266   3.515 -0.3688  0.1340  0.2073
    5MEP      O 1227   1.915   0.834   3.351  0.2158 -0.0951 -0.3024
    5MEP      O 1228   1.495   0.149   4.004 -0.0554  0.3410  0.3647
    5MEP      O 1229   1.878   0.894   2.998 -0.1585  0.0140  0.9469
    5MEP      O 1230   1.382   0.498   4.036 -0.3844  0.3151 -0.4369
    5MEP      O 1231   1.744  -0.400   4.559 -0.3190  0.7258 -0.2402
    5MEP      O 1232   1.410   0.757   3.781  0.6569  0.5408 -0.1146
    5MEP      O 1233   1.480   0.763   3.425 -0.2044 -0.1076  0.3009
    5MEP      O 1234   1.398   1.131   3.596  0.0116 -0.0438  0.3817
    5MEP      O 1235   1.988  -0.304   4.104 -0.1374 -0.6699 -0.0723
    5MEP      O 1236   1.062   1.430   3.326 -0.0255  0.1541 -0.1720
    5MEP      O 1237   1.366   1.243   3.212 -0.5472  0.0534  0.1916
    5MEP      O 1238   1.983   1.259   3.357 -0.2385 -0.2013 -0.0082
    5MEP      O 1239   1.643   1.251   3.223  0.1271 -0.5679 -0.3138
    5MEP      O 1240   1.416  -0.010   3.509  0.0232 -0.3893  0.1900
    6MEP      C 1241   6.722   4.365   3.466  0.3502 -1.0645  0.2735
    6MEP      C 1242   6.657   4.473   3.559  0.5103 -0.9886 -0.0327
    6MEP      C 1243   8.106   3.880   4.042 -0.9296 -0.1895  0.6677
    6MEP      C 1244   8.152   4.027   4.039 -0.1607  0.0152  0.0449
    6MEP      C 1245   6.596   4.694   3.592 -0.1784  0.3327 -0.2646
    6MEP      C 1246   9.313   4.960   3.671  0.4747 -0.4836  0.7800
    6MEP      C 1247   7.880   3.797   4.019 -0.1716 -0.3486  0.3659
    6MEP      C 1248   6.720   4.231   3.541  0.5622  0.2696 -0.0962
    6MEP      C 1249   6.559   4.819   3.524  0.3531 -0.3964 -0.3459
    6MEP      C 1250   9.462   5.142   3.820  0.4138 -0.5764 -0.0845
    6MEP      C 1251   9.253   4.851   3.566 -0.2666 -1.1306 -0.8083
    6MEP      C 1252   7.826   3.899   3.918  0.1161 -0.4797  0.1235
    6MEP      C 1253   9.156   4.746   3.633  0.8725  0.2365  0.1651
    6MEP      C 1254   7.698   3.971   3.972  0.3165  0.6302  0.0380
    6MEP      C 1255   9.036   4.655   3.426  0.0408  0.3927  0.2633
    6MEP      C 1256   6.452   4.883   3.316 -0.0692  0.2341 -0.5315
    6MEP      C 1257   7.794   4.149   4.127  0.1571 -0.1573 -0.3900
    6MEP      C 1258   8.196   4.218   4.178 -0.2099 -0.4999 -0.6234
    6MEP      C 1259   8.900   4.740   3.436 -0.4440 -0.0557 -0.3484
    6MEP      C 1260   7.755   4.274   4.046 -0.0147  0.2898  0.4728
    6MEP      C 1261   6.469   5.040   3.316 -0.0116  0.3905  0.2196
    6MEP      C 1262   8.800   4.691   3.546  0.1620  0.2766 -0.3874
    6MEP      C 1263   7.876   4.377   4.026  0.7777  0.4879  0.0808
    6MEP      C 1264   9.693   5.097   3.809 -0.0491 -0.5223 -0.0951
    6MEP      C 1265   6.457   5.105   3.178 -0.3026 -0.0086  0.3375
    6MEP      C 1266   8.631   4.851   3.510  0.0999 -0.4328  0.3727
    6MEP      C 1267   7.952   4.339   3.811  0.6878  0.2888  0.7347
    6MEP      C 1268   8.553   4.968   3.569 -0.0684 -0.0889  0.1605
    6MEP      C 1269   6.690   5.073   3.106  0.0933  0.7409  0.2630
    6MEP      C 1270   8.076   4.343   3.715 -0.0166  0.4116 -0.1863
    6MEP      C 1271   8.430   5.034   3.746 -0.1719 -0.6340  0.3366
    6MEP      C 1272   6.744   5.213   3.141 -0.7138  0.1171  0.3550
    6MEP      C 1273   8.195   4.534   3.797 -0.5934 -0.2544 -0.0061
    6MEP      C 1274   6.768   5.022   2.983  0.3410 -0.0530 -0.3203
    6MEP      C 1275   6.064   5.433   3.061 -0.7798  0.3778 -0.5231
    6MEP      C 1276   8.295   4.273   4.280 -0.2413  0.4509  0.0639
    6MEP      C 1277   6.911   5.324   3.250 -0.1964  0.2238 -0.6656
    6MEP      C 1278   9.801   5.058   3.710 -0.2105  0.4550  0.8921
    6MEP      C 1279   8.297   5.013   3.824 -0.5551  0.0691 -0.3080
    6MEP      C 1280   8.257   4.672   3.751 -0.1911 -0.7267 -0.3449
    6MEP      C 1281   7.060   5.362   3.250 -0.4706 -0.1047 -0.0597
    6MEP      C 1282   6.136   5.491   3.189 -0.3039  0.1715 -0.7879
    6MEP      C 1283   8.171   4.999   3.732  0.3523  0.1776  0.2090
    6MEP      C 1284   7.112   5.359   3.103 -0.8684 -0.0265  0.4503
    6MEP      C 1285   6.272   5.431   3.220 -0.0438 -0.1503 -0.0456
    6MEP      C 1286   8.046   4.825   3.983  0.7130 -0.3736 -0.5823
    6MEP      C 1287   7.083   5.500   3.311 -0.1233 -0.1308 -0.1877
    6MEP      C 1288   7.265   5.375   3.073 -0.7350  0.2731 -0.3780
    6MEP      C 1289   8.154   4.761   3.679 -0.5103  0.3558  0.9155
    6MEP      C 1290   7.130   5.250   3.341  0.4133  0.0899  0.2526
    6MEP      C 1291   7.106   5.620   3.518 -0.2509  0.1394 -0.0265
    6MEP      C 1292   9.335   5.177   3.737 -0.0993  0.2675  0.2703
    6MEP      C 1293   6.418   5.422   3.404 -0.0214  0.0259  0.1272
    6MEP      C 1294   7.981   4.852   3.847  0.5559 -0.0963  0.2992
    6MEP      C 1295   6.483   5.516   3.503  0.8602 -0.0021 -0.1297
    6MEP      C 1296   7.871   4.960   3.843 -0.1231  0.3405 -0.2631
    6MEP      C 1297   7.580   4.945   3.760 -0.0261 -0.4015 -0.4519
    6MEP      C 1298   7.066   5.655   3.662  0.0489 -0.9536  0.2989
    6MEP      C 1299   7.326   5.222   3.475  0.1513 -0.0675  0.2349
    6MEP      C 1300   6.628   5.690   3.540  1.1748  0.7465  0.0067
    6MEP      C 1301   7.688   5.043   3.717 -0.2160  0.4905  0.0959
    6MEP      C 1302   8.440   4.268   4.233 -0.5990 -0.5118 -0.4137
    6MEP      C 1303   7.650   5.099   3.576 -0.6141  0.3436 -0.5099
    6MEP      C 1304   7.538   5.364   3.443 -0.8148 -0.8383 -0.6792
    6MEP      C 1305   7.482   5.220   3.464  0.0504  0.7584 -0.8185
    6MEP      C 1306   6.752   5.766   3.498  0.3515 -0.4881 -0.1077
    6MEP      C 1307   9.936   5.032   3.783 -0.3998  0.3481  0.8245
    6MEP      C 1308   7.143   5.767   3.732 -0.0558 -0.6407  0.0914
    6MEP      C 1309   6.861   5.791   3.608  0.2042 -0.3091  0.2726
    6MEP      H 1310   7.215   5.596   3.519 -0.2563 -0.0081 -1.3243
    6MEP      H 1311   7.300   5.119   3.508 -2.2444  0.5415  0.4202
    6MEP      H 1312   7.286   5.299   3.544  0.0482 -1.4254  1.7652
    6MEP      H 1313   7.093   5.711   3.456 -1.9427  1.2988  1.9445
    6MEP      H 1314   8.288   4.227   4.381 -0.6886 -0.2318 -0.2721
    6MEP      H 1315   7.089   5.249   3.445  0.8091 -1.8811  0.4313
    6MEP      H 1316   7.087   5.561   3.718 -0.8872 -1.1321  0.3609
    6MEP      H 1317   7.151   5.741   3.839  2.4624  2.5534  0.8434
    6MEP      H 1318   6.872   5.589   3.659  1.0542 -0.0293 -1.0202
    6MEP      H 1319   7.111   5.147   3.304 -1.8996  0.7065 -0.4116
    6MEP      H 1320   7.309   5.453   3.139  0.5469  0.4135 -1.3550
    6MEP      H 1321   7.103   5.871   3.727 -1.3613 -1.0808  0.9328
    6MEP      H 1322   7.247   5.772   3.693  0.6315 -1.9032  1.6840
    6MEP      H 1323   6.935   5.852   3.552 -1.5710  2.4350  0.6892
    6MEP      H 1324   6.815   5.860   3.682 -0.2955  0.4461 -0.7203
    6MEP      H 1325   7.503   5.153   3.379  2.1630  1.2032 -0.7066
    6MEP      H 1326   7.509   5.412   3.347 -0.8503  0.5557  0.0016
    6MEP      H 1327   7.324   5.282   3.086 -0.0546  0.4958 -1.7024
    6MEP      H 1328   9.727   5.185   3.868  1.6711 -1.9863  1.1972
    6MEP      H 1329   6.801   5.712   3.414  1.8224 -0.3042  0.6023
    6MEP      H 1330   6.795   5.916   3.398  0.9952 -1.9375  0.5239
    6MEP      H 1331   7.649   5.360   3.442 -0.7409  0.4677 -0.4749
    6MEP      H 1332   7.499   5.424   3.529 -2.7351 -0.0004 -2.0494
    6MEP      H 1333   7.730   5.172   3.552  0.3515 -1.1288 -1.9912
    6MEP      H 1334   7.639   5.020   3.499 -0.3140  0.1128 -0.3167
    6MEP      H 1335   9.664   5.011   3.873 -3.2364 -1.4183 -2.4830
    6MEP      H 1336   7.194   5.509   3.306 -0.2429  0.6950 -2.4686
    6MEP      H 1337   7.055   5.594   3.259  1.5584  1.0275  0.8898
    6MEP      H 1338   7.275   5.400   2.965 -0.4733  0.9634 -0.1983
    6MEP      H 1339   7.088   5.256   3.069 -1.3085  1.0393 -2.8553
    6MEP      H 1340   6.548   5.765   3.554  1.5895  1.2528 -0.2982
    6MEP      H 1341   6.655   5.639   3.634  1.0758  0.9204  0.1286
    6MEP      H 1342   7.694   5.126   3.790  0.0668 -1.4308  2.3972
    6MEP      H 1343   7.482   4.992   3.781 -0.2210 -1.8188  2.3868
    6MEP      H 1344   7.051   5.427   3.039  2.7723  1.9452 -1.2504
    6MEP      H 1345   8.217   4.261   4.078  0.9241  1.0967  0.2581
    6MEP      H 1346   8.186   4.416   4.361  0.1929  0.9107  0.3873
    6MEP      H 1347   7.564   4.874   3.676  0.7768  0.8575 -1.7123
    6MEP      H 1348   7.804   4.928   3.926 -0.3268  1.9552  0.2244
    6MEP      H 1349   7.925   5.053   3.871 -0.5701  0.6034 -0.2643
    6MEP      H 1350   8.094   4.243   4.215  0.9614  0.4437  2.2978
    6MEP      H 1351   9.818   5.142   3.641  2.1251 -1.1309 -0.5947
    6MEP      H 1352   6.853   5.412   3.213 -0.5369 -0.3052 -1.4200
    6MEP      H 1353   6.415   5.589   3.552  1.9957  1.4825 -0.6792
    6MEP      H 1354   6.530   5.455   3.584 -0.5037 -0.8254  0.0625
    6MEP      H 1355   7.927   4.760   3.815 -1.3925  1.6837 -1.9112
    6MEP      H 1356   6.881   5.311   3.356  0.8315 -0.9185 -0.5021
    6MEP      H 1357   6.875   5.000   3.004  0.6210  1.5791  0.1106
    6MEP      H 1358   6.347   5.367   3.469  0.1725 -0.6948 -0.2535
    6MEP      H 1359   6.489   5.356   3.349 -1.0649  0.5120 -1.9207
    6MEP      H 1360   8.134   4.756   3.978 -0.3832 -2.1421  2.1167
    6MEP      H 1361   6.739   4.918   2.957 -1.2233  0.2060  0.2974
    6MEP      H 1362   6.745   5.087   2.896 -2.6960  0.2763  0.6237
    6MEP      H 1363   6.722   5.291   3.065  0.3127  0.6222  0.5520
    6MEP      H 1364   7.980   4.779   4.059  1.1660 -0.4377 -0.2194
    6MEP      H 1365   8.082   4.922   4.024 -0.5669 -0.2084  0.1861
    6MEP      H 1366   6.695   5.253   3.233  2.1904  1.1124  1.6016
    6MEP      H 1367   6.715   5.014   3.196 -0.4767  0.6064  0.3362
    6MEP      H 1368   9.477   5.228   3.889 -1.6002  1.4816 -2.0149
    6MEP      H 1369   6.265   5.327   3.257  1.3731 -0.3603 -0.3159
    6MEP      H 1370   6.337   5.429   3.129 -1.7811  1.7812 -1.4431
    6MEP      H 1371   8.196   4.807   3.587  0.1213  0.8769  1.4644
    6MEP      H 1372   8.074   4.692   3.642  0.5187  0.3253 -1.4151
    6MEP      H 1373   8.108   5.087   3.755 -1.0020 -0.8162  0.4124
    6MEP      H 1374   8.212   5.011   3.629  4.3762 -1.2610  1.4508
    6MEP      H 1375   9.675   4.945   3.628  0.1284 -1.6901 -1.1168
    6MEP      H 1376   6.521   4.991   3.022 -2.2436  0.9861 -0.6749
    6MEP      H 1377   6.355   5.091   3.135  0.7594  0.6135 -2.6274
    6MEP      H 1378   6.153   5.600   3.177 -1.6551  0.4784 -0.1773
    6MEP      H 1379   5.952   5.481   3.278 -1.4434 -1.9681  2.4286
    6MEP      H 1380   8.304   4.717   3.840 -0.4729  0.7540 -0.9082
    6MEP      H 1381   8.407   4.742   3.671  0.3719  0.0254 -0.2280
    6MEP      H 1382   8.306   4.920   3.885  0.2012 -0.7638 -1.6558
    6MEP      H 1383   8.309   5.086   4.005  0.6346 -0.2118 -0.1940
    6MEP      H 1384   9.441   5.054   3.884  1.6756 -0.3241  0.7129
    6MEP      H 1385   8.244   4.025   3.977 -0.6711 -1.5619 -0.7261
    6MEP      H 1386   6.039   5.324   3.066  0.1550  0.2080  2.7326
    6MEP      H 1387   6.463   5.214   3.198 -1.3806  0.1531 -0.1380
    6MEP      H 1388   8.477   4.166   4.208 -1.5945 -0.6643 -1.3595
    6MEP      H 1389   6.117   5.457   2.967  1.2906  1.2971  0.8083
    6MEP      H 1390   5.966   5.485   3.052  0.3606  2.7556  0.2061
    6MEP      H 1391   8.123   4.555   3.879 -0.6114  0.9409 -0.3111
    6MEP      H 1392   8.276   4.470   3.838  0.9028  2.3672  1.3438
    6MEP      H 1393   8.510   5.044   3.823 -1.1358  1.2872  1.1598
    6MEP      H 1394   8.423   5.123   3.680  0.1648 -1.0458 -0.2590
    6MEP      H 1395   6.301   5.111   3.360 -0.9793 -0.3559  0.3774
    6MEP      H 1396   6.570   5.061   3.358  1.4924 -1.7687 -2.0348
    6MEP      H 1397   8.085   4.099   3.987  0.9377  0.5085 -0.7122
    6MEP      H 1398   6.540   4.839   3.264 -1.0334 -1.3931 -0.8364
    6MEP      H 1399   8.154   4.286   3.769 -1.4683 -1.1646  0.3367
    6MEP      H 1400   8.033   4.291   3.626 -0.8503 -0.7577  0.8672
    6MEP      H 1401   8.614   5.048   3.615 -3.6552  2.1501  1.4593
    6MEP      H 1402   8.508   5.022   3.483  4.3119  4.3369  0.2183
    6MEP      H 1403   6.362   4.851   3.260  1.1913 -1.2649 -1.8280
    6MEP      H 1404   9.932   4.950   3.858  0.2407  0.3201  0.8345
    6MEP      H 1405   7.891   4.249   3.791 -1.4561  1.1110  3.1658
    6MEP      H 1406   7.876   4.416   3.786 -1.4740 -2.0033 -0.0417
    6MEP      H 1407   8.677   4.898   3.421  1.1281 -1.0959  0.5432
    6MEP      H 1408   8.584   4.758   3.471  1.7484 -0.8870 -0.6333
    6MEP      H 1409   6.538   4.899   3.598  1.2851  0.2663 -0.7732
    6MEP      H 1410   6.644   4.859   3.463  0.2293 -1.1304 -1.0132
    6MEP      H 1411   6.614   4.212   3.570  0.7413 -0.1877  0.2852
    6MEP      H 1412   9.346   5.281   3.698  0.9613  0.1075  0.1160
    6MEP      H 1413   7.835   4.472   3.984 -0.5580 -0.1158 -0.0150
    6MEP      H 1414   7.910   4.389   4.131 -2.5568 -0.9130  1.4365
    6MEP      H 1415   8.735   4.612   3.503  2.0290 -1.3877 -0.2879
    6MEP      H 1416   8.857   4.653   3.634  0.2268  0.8243 -0.1913
    6MEP      H 1417   6.747   4.147   3.473 -2.6328  1.3196 -2.9526
    6MEP      H 1418   6.513   4.651   3.652 -0.9819  1.4532 -0.5364
    6MEP      H 1419   7.731   4.253   3.940  2.1045 -1.0034  0.1909
    6MEP      H 1420   7.561   4.273   4.088 -1.8807  3.1283 -0.5471
    6MEP      H 1421   8.930   4.842   3.468 -1.7430  0.4704 -0.7522
    6MEP      H 1422   8.909   4.787   3.259 -0.3068  0.8293 -0.0695
    6MEP      H 1423   9.236   5.180   3.787  0.4062 -0.8998  1.3709
    6MEP      H 1424   8.186   3.831   4.101 -0.5722  2.7652  2.8409
    6MEP      H 1425   6.678   4.714   3.664 -1.2567 -0.7739  1.3532
    6MEP      H 1426   6.639   4.442   3.308 -1.9083  0.0643  1.0766
    6MEP      H 1427   7.791   4.181   4.233 -4.1787 -2.5578  0.4795
    6MEP      H 1428   7.899   4.119   4.109  1.2282  3.2716 -0.5777
    6MEP      H 1429   9.111   4.710   3.366 -0.2107  2.1482  1.4817
    6MEP      H 1430   9.012   4.560   3.374  2.3367  0.2864 -0.7240
    6MEP      H 1431   6.824   4.406   3.446 -0.5421  2.6249  2.4178
    6MEP      H 1432   6.794   4.227   3.624 -0.1333 -0.2117  0.5199
    6MEP      H 1433   7.729   3.958   4.181  0.0113  1.6881  0.4415
    6MEP      H 1434   9.055   4.562   3.614  0.2788  0.6211  0.3729
    6MEP      H 1435   8.110   3.839   3.939 -0.7707 -0.0731  0.6264
    6MEP      H 1436   8.515   4.319   4.297 -0.7339  0.3885 -0.9568
    6MEP      H 1437   7.662   4.051   3.904  0.1208 -0.0838 -0.7175
    6MEP      H 1438   7.612   3.901   3.966 -0.7523  1.9986 -1.1220
    6MEP      H 1439   9.212   4.707   3.722  1.1132 -1.8614 -0.8308
    6MEP      H 1440   9.069   4.791   3.684  0.6833  0.1571 -0.0854
    6MEP      H 1441   6.551   4.449   3.579  0.3460 -1.9652 -1.8145
    6MEP      H 1442   6.716   4.476   3.653  1.6437  2.8833 -0.6874
    6MEP      H 1443   7.899   3.981   3.900 -1.2707  1.0206  1.0895
    6MEP      H 1444   7.720   3.783   3.809 -1.1577  1.5343  1.3275
    6MEP      H 1445   9.204   4.909   3.485  0.1444  0.7296  0.2195
    6MEP      H 1446   9.397   4.809   3.447  0.3689  0.5030  0.0951
    6MEP      H 1447   8.442   4.327   4.139  1.9190  0.7016  0.3257
    6MEP      H 1448   9.251   4.952   3.763 -0.3833 -2.3626  0.0840
    6MEP      H 1449   9.970   5.124   3.835 -0.3845  0.7772  0.0691
    6MEP      H 1450   7.616   4.885   3.847  0.1787 -0.7795 -0.7905
    6MEP      H 1451   7.921   3.710   3.963 -0.9760 -0.7382  0.3708
    6MEP      H 1452   7.791   3.769   4.078  0.7522 -1.1698  1.4085
    6MEP      H 1453   9.417   4.932   3.698  1.4352  2.0458  0.0345
    6MEP      H 1454  10.008   5.009   3.701 -0.9229  0.9887  0.1672
    6MEP      N 1455   6.921   5.677   3.675  0.4414  0.0555  0.6150
    6MEP      N 1456   8.087   4.877   3.732  0.6790  0.5568 -0.1670
    6MEP      N 1457   6.550   5.076   3.070  0.1407 -0.0882 -0.0389
    6MEP      N 1458   7.700   4.026   4.111 -0.5686  0.5038 -0.5065
    6MEP      N 1459   9.112   4.626   3.558  0.4912  0.2512  0.1590
    6MEP      O 1460   7.794   3.841   3.791 -0.3250  0.1102 -0.0320
    6MEP      O 1461   9.578   5.130   3.738  0.2491  0.3096  0.2323
    6MEP      O 1462   8.842   4.742   3.310  0.2820  0.3244  0.2768
    6MEP      O 1463   7.638   4.330   4.091  0.3448  0.3342 -0.0157
    6MEP      O 1464   8.728   4.804   3.598 -0.1646 -0.2915  0.5131
    6MEP      O 1465   7.984   4.330   3.944 -0.0839 -0.1129 -0.2332
    6MEP      O 1466   8.460   4.926   3.667  0.5135 -0.2460  0.9808
    6MEP      O 1467   8.123   4.474   3.692  0.3580 -0.0992  0.8391
    6MEP      O 1468   8.290   5.124   3.919 -0.1774  0.0703  0.1031
    6MEP      O 1469   8.200   4.073   4.165 -0.2446 -0.1408 -0.7338
    6MEP      O 1470   6.044   5.460   3.296 -0.3392  0.3277  0.1473
    6MEP      O 1471   8.269   4.413   4.312 -0.1738  0.3055 -0.2165
    6MEP      O 1472   9.767   4.933   3.651  0.0106 -0.5723  0.0776
    6MEP      O 1473   6.347   5.511   3.315 -0.4591 -0.2194  0.3325
    6MEP      O 1474   9.358   4.768   3.524 -0.3922  0.1562 -0.4593
    6MEP      O 1475   6.582   5.590   3.443  0.1036  1.0008  0.2474
    6MEP      O 1476   7.811   4.978   3.713  0.4415  0.3406  0.3863
    6MEP      O 1477   6.717   5.891   3.448  0.2587  0.1460  0.4995
    6MEP      O 1478   7.527   5.166   3.590  0.2793 -0.1543  0.8314
    6MEP      O 1479   7.982   3.849   4.106  0.1325  0.5470 -0.3907
    6MEP      O 1480   7.273   5.252   3.341  0.2281 -0.5765  0.8076
    6MEP      O 1481   7.040   5.504   3.451  0.2710 -0.1006 -0.3230
    6MEP      O 1482   6.880   5.212   3.174 -0.1680 -0.3845  0.0427
    6MEP      O 1483   8.367   4.655   3.668  0.0852  0.1559 -0.3410
    6MEP      O 1484   6.383   5.100   3.408 -0.6105  0.8852  0.0760
    6MEP      O 1485   6.442   4.812   3.444  0.0565 -0.4202  0.3872
    6MEP      O 1486   6.651   4.352   3.341 -0.0536 -0.2898 -0.3911
    6MEP      O 1487   6.649   4.600   3.496 -0.7751 -0.1395  0.0152
    6MEP      O 1488   9.320   5.095   3.627 -0.0495  0.0615  0.4042
    7MEP      C 1489   0.001   0.657   5.166 -0.1542  0.1629 -0.4465
    7MEP      C 1490   0.014   0.551   5.056 -0.8193 -0.3441  0.5631
    7MEP      C 1491   1.917  -0.988   5.896  0.0599 -1.3292 -0.4810
    7MEP      C 1492   2.011  -0.978   6.016  0.1949  0.4486 -0.4644
    7MEP      C 1493   0.091   0.526   4.834 -0.6775 -0.5663  0.3446
    7MEP      C 1494   0.732  -1.109   5.216 -0.3627  0.1305  0.0577
    7MEP      C 1495   1.708  -1.048   5.801 -0.2524  0.9456 -0.3241
    7MEP      C 1496  -0.039   0.794   5.113 -0.1762 -0.0066  0.6241
    7MEP      C 1497   0.179   0.400   4.828 -0.4271  0.5208 -0.6298
    7MEP      C 1498   0.565  -1.216   4.906 -0.5400 -0.8073 -0.7205
    7MEP      C 1499   0.878  -1.061   5.255  0.0652  0.8005 -0.6022
    7MEP      C 1500   1.565  -1.106   5.824 -0.0740  0.5906  0.0683
    7MEP      C 1501   0.905  -1.091   5.403 -0.6421  0.2925 -0.1480
    7MEP      C 1502   1.494  -1.122   5.690  0.1304  0.1496 -0.0143
    7MEP      C 1503   1.006  -1.328   5.372 -0.5336  0.3011 -0.2328
    7MEP      C 1504   0.377   0.471   4.955  0.4363  0.1452  0.0533
    7MEP      C 1505   1.651  -1.154   5.477  0.0434 -0.0212  0.2280
    7MEP      C 1506   2.029  -0.917   6.241 -0.0619  0.6870  0.3450
    7MEP      C 1507   1.146  -1.294   5.370 -0.2954 -0.0252  0.0564
    7MEP      C 1508   1.601  -1.034   5.395  0.0488 -0.1388  0.5540
    7MEP      C 1509   0.529   0.502   4.956  0.4862  0.8781  0.3687
    7MEP      C 1510   1.235  -1.339   5.247  0.5761  0.4268  0.4928
    7MEP      C 1511   1.464  -1.057   5.325 -0.1100 -0.3710 -0.2605
    7MEP      C 1512   0.615  -1.306   4.709 -0.8758 -0.5294  0.1028
    7MEP      C 1513   0.565   0.647   4.914  0.5627  0.5132  0.0103
    7MEP      C 1514   1.202  -1.333   5.011  0.2400  0.3727  0.1945
    7MEP      C 1515   1.317  -0.980   5.163 -0.5731 -0.0225 -0.4293
    7MEP      C 1516   1.144  -1.251   4.896 -0.5850 -0.4030  0.4924
    7MEP      C 1517   0.580   0.599   4.663  0.2986 -0.5021  0.4532
    7MEP      C 1518   1.287  -0.860   5.078  0.2195  0.7189 -0.6014
    7MEP      C 1519   1.305  -1.164   4.750 -0.1049  0.0696 -0.0603
    7MEP      C 1520   0.738   0.592   4.660 -0.2573 -0.0761  0.1574
    7MEP      C 1521   1.362  -0.698   4.930 -0.3982  0.3059  0.3772
    7MEP      C 1522   0.531   0.642   4.526  0.0526  0.5031 -0.6213
    7MEP      C 1523   1.718   1.163   3.833 -0.0055  0.1523 -0.0495
    7MEP      C 1524   1.956  -0.968   6.371 -0.1377 -0.1190  0.1030
    7MEP      C 1525   0.915   0.504   4.526  0.1034 -0.4571  0.4639
    7MEP      C 1526   0.711  -1.390   4.621 -0.0416  0.0271 -0.3502
    7MEP      C 1527   1.399  -1.045   4.731 -0.1914 -0.1840  0.0407
    7MEP      C 1528   1.468  -0.654   4.827  0.5394 -0.0304  0.9247
    7MEP      C 1529   0.960   0.377   4.436  0.7208  0.2036 -0.6084
    7MEP      C 1530   1.763   1.047   3.932 -0.2094 -0.8537 -0.7171
    7MEP      C 1531   1.321  -0.923   4.679  0.3865 -0.0140  0.2343
    7MEP      C 1532   0.855   0.359   4.321  0.2557  0.2185 -0.4454
    7MEP      C 1533   1.651   0.956   3.988  0.5428 -0.3022  0.2485
    7MEP      C 1534   1.337  -0.798   4.384 -0.5971 -0.3859  0.0239
    7MEP      C 1535   1.099   0.393   4.371 -0.6262 -1.2957 -0.3348
    7MEP      C 1536   0.798   0.477   4.250  0.2624 -0.1258  0.1580
    7MEP      C 1537   1.508  -0.765   4.720 -0.1347  0.6821 -0.1066
    7MEP      C 1538   0.970   0.252   4.526  0.2342 -0.3080 -0.0242
    7MEP      C 1539   1.320   0.467   4.415 -0.1384  0.2040  0.0460
    7MEP      C 1540   0.605  -1.202   5.054 -0.8243  0.5688 -0.3119
    7MEP      C 1541   1.756   0.857   4.182 -0.1123 -0.1471  0.1315
    7MEP      C 1542   1.359  -0.725   4.520 -0.0171 -0.4813 -0.4953
    7MEP      C 1543   1.672   0.805   4.296  0.4739  0.3092  0.3059
    7MEP      C 1544   1.233  -0.662   4.567  0.7397 -0.3946  0.8261
    7MEP      C 1545   0.998  -0.478   4.610 -0.3923 -0.3984 -0.2670
    7MEP      C 1546   1.404   0.487   4.542  0.0233  0.0312  0.8952
    7MEP      C 1547   1.058   0.032   4.526  0.3735  0.5999  0.9258
    7MEP      C 1548   1.743   0.579   4.304 -0.0373 -0.6763 -0.2858
    7MEP      C 1549   1.133  -0.438   4.542  0.0624  0.1823  0.2853
    7MEP      C 1550   2.049  -1.009   6.485 -0.3974 -0.3288 -0.6939
    7MEP      C 1551   1.123  -0.322   4.449 -0.1795  0.4080 -0.1286
    7MEP      C 1552   1.213  -0.046   4.356 -0.3075  0.6657  0.3172
    7MEP      C 1553   1.086  -0.087   4.429  0.1468 -0.3910 -0.7260
    7MEP      C 1554   1.686   0.438   4.321  1.0057  0.9151 -0.1997
    7MEP      C 1555   0.724  -1.540   4.652  0.0146 -0.1961 -0.6982
    7MEP      C 1556   1.388   0.359   4.628 -0.1899  0.4219  0.3933
    7MEP      C 1557   1.641   0.418   4.468 -0.2076 -0.4131  0.7498
    7MEP      H 1558   1.343   0.368   4.369 -2.1154 -0.0244 -0.5519
    7MEP      H 1559   0.978  -0.000   4.596 -0.4480  0.5050 -0.0447
    7MEP      H 1560   1.151   0.062   4.580  0.0611  1.1393  1.1752
    7MEP      H 1561   1.343   0.549   4.343 -1.9289 -0.5736 -1.4909
    7MEP      H 1562   1.901  -1.059   6.341 -0.4190 -0.7734  2.3681
    7MEP      H 1563   1.050   0.275   4.599 -1.4353  1.8599  1.2375
    7MEP      H 1564   1.352   0.564   4.602  0.9902  2.5793 -1.3203
    7MEP      H 1565   1.437   0.275   4.574  0.4775  1.9569 -1.5232
    7MEP      H 1566   1.550   0.600   4.447  0.2507  0.3889  0.5507
    7MEP      H 1567   0.882   0.241   4.593  1.9040 -0.5572  2.2568
    7MEP      H 1568   0.723   0.454   4.171  0.9667  0.5739 -0.7389
    7MEP      H 1569   1.278   0.343   4.632 -0.3469  1.5666  1.5517
    7MEP      H 1570   1.422   0.359   4.734 -1.4065  0.2355  0.7996
    7MEP      H 1571   1.604   0.313   4.466  0.2830 -0.5940 -0.8803
    7MEP      H 1572   1.729   0.420   4.535  0.5216  1.5459 -0.1880
    7MEP      H 1573   1.013  -0.115   4.351 -0.1734 -0.5886 -0.3571
    7MEP      H 1574   1.243  -0.119   4.278  2.6731  0.0614  1.8911
    7MEP      H 1575   0.747   0.558   4.308  3.7098  1.6498  0.9932
    7MEP      H 1576   0.506  -1.326   4.703 -0.6976 -2.3026  1.7384
    7MEP      H 1577   1.604   0.421   4.247  1.4222 -0.9802 -0.2789
    7MEP      H 1578   1.758   0.255   4.335  0.4331  0.1680  0.0015
    7MEP      H 1579   1.296  -0.060   4.428 -1.4971  1.6783  1.9668
    7MEP      H 1580   1.209   0.052   4.303  1.1099 -0.2823 -1.6622
    7MEP      H 1581   1.216  -0.322   4.389 -0.5577 -0.7272 -0.7351
    7MEP      H 1582   1.043  -0.344   4.376  0.2752  0.6887 -0.7171
    7MEP      H 1583   0.624  -1.202   4.671  0.0964 -0.3335  0.8303
    7MEP      H 1584   1.147   0.303   4.327  0.4090  0.0001 -2.0002
    7MEP      H 1585   1.086   0.456   4.280  0.9647  0.9135  0.8712
    7MEP      H 1586   0.876   0.536   4.198 -0.4771 -0.1956 -1.0568
    7MEP      H 1587   0.893   0.289   4.243  0.8403  0.3370 -0.2673
    7MEP      H 1588   1.819   0.576   4.222 -0.5612 -1.2174 -0.7675
    7MEP      H 1589   1.777   0.611   4.404 -1.7703 -0.3984  0.2553
    7MEP      H 1590   1.198  -0.406   4.627 -0.3829  1.5529  0.1247
    7MEP      H 1591   0.923  -0.510   4.534  0.8479 -0.5880 -1.4418
    7MEP      H 1592   0.773   0.312   4.379  1.7009  0.1198  1.6284
    7MEP      H 1593   2.108  -0.996   6.233 -2.0203 -1.2676 -1.0026
    7MEP      H 1594   1.835  -0.829   6.336  0.0920 -0.4805 -0.1953
    7MEP      H 1595   1.013  -0.559   4.685 -1.0664 -1.3146 -1.0967
    7MEP      H 1596   1.153  -0.739   4.575 -0.5424  0.5493 -1.7688
    7MEP      H 1597   1.248  -0.606   4.662 -0.6116  0.9043  0.3048
    7MEP      H 1598   2.078  -0.818   6.254  2.0048 -0.2112 -0.1543
    7MEP      H 1599   0.815  -1.352   4.625 -1.3646  3.9256  1.4013
    7MEP      H 1600   0.919   0.589   4.454  0.5242 -1.8756 -1.2653
    7MEP      H 1601   1.729   0.803   4.392  2.3973 -1.7608 -0.7714
    7MEP      H 1602   1.573   0.853   4.295  0.2397 -0.1580 -1.3214
    7MEP      H 1603   1.431  -0.642   4.504  0.1424 -0.1144  1.7327
    7MEP      H 1604   0.988   0.519   4.608 -0.0253  1.7173  0.2249
    7MEP      H 1605   0.570   0.744   4.504  2.2133 -0.6242 -2.4322
    7MEP      H 1606   1.836   0.780   4.172 -0.4175 -0.3070 -1.3522
    7MEP      H 1607   1.799   0.959   4.196  2.5368 -1.1743  0.0213
    7MEP      H 1608   1.274  -0.889   4.395 -0.5211 -0.3784  0.5596
    7MEP      H 1609   0.581   0.574   4.455 -0.2396 -1.5010  0.9799
    7MEP      H 1610   0.421   0.637   4.511  0.0260 -0.3523 -0.2105
    7MEP      H 1611   0.781   0.692   4.638  2.8750 -1.7884 -2.1052
    7MEP      H 1612   1.437  -0.819   4.341  0.2943 -1.1855  2.3061
    7MEP      H 1613   1.285  -0.737   4.307  1.5100 -0.2127 -1.3397
    7MEP      H 1614   0.768   0.557   4.761 -0.1096  0.8847  0.4584
    7MEP      H 1615   0.547   0.495   4.687  2.0202 -1.2890 -0.3988
    7MEP      H 1616   0.466  -1.267   4.902 -1.1369  0.3074 -0.4755
    7MEP      H 1617   1.598   1.014   4.066  1.2884  0.5493  0.1363
    7MEP      H 1618   1.584   0.928   3.904  0.8258  0.9075 -0.4123
    7MEP      H 1619   1.599  -0.731   4.665  0.5756  0.2360  0.7616
    7MEP      H 1620   1.559  -0.842   4.783 -0.5741 -0.2433 -0.8535
    7MEP      H 1621   1.260  -0.963   4.595  0.0150 -0.6225  0.7837
    7MEP      H 1622   1.251  -0.888   4.758  1.2135 -0.6632  1.2817
    7MEP      H 1623   0.737  -1.437   4.447  1.4398  0.7022  0.5525
    7MEP      H 1624   0.428   0.719   4.766  0.5991  2.0692 -0.5316
    7MEP      H 1625   0.514   0.711   4.989  0.3567  0.9583 -0.5070
    7MEP      H 1626   1.830   0.989   3.865  1.5851  0.4091 -0.0902
    7MEP      H 1627   1.930   1.085   3.996 -0.2898 -0.2535 -2.1303
    7MEP      H 1628   1.418  -0.572   4.772 -1.3552 -0.4170  1.9777
    7MEP      H 1629   1.582  -0.534   4.938  0.0075 -0.5925  0.3281
    7MEP      H 1630   1.446  -1.025   4.829  0.7702 -0.6208 -0.3242
    7MEP      H 1631   1.524  -0.999   4.599 -1.6507 -1.0531 -3.3066
    7MEP      H 1632   0.563  -1.112   4.867 -2.6086 -0.2812  0.5952
    7MEP      H 1633   2.032  -1.081   6.053 -1.7184  0.1362 -0.1568
    7MEP      H 1634   1.793   1.216   3.770 -1.4322  2.6017  0.2323
    7MEP      H 1635   0.676   0.651   4.922  0.6385 -0.3738 -0.4273
    7MEP      H 1636   2.116  -0.933   6.531  0.5992 -2.2736  1.2378
    7MEP      H 1637   1.660   1.237   3.891 -1.1060 -0.9637  0.3216
    7MEP      H 1638   1.641   1.116   3.768 -0.9882  0.4415  0.8764
    7MEP      H 1639   1.270  -0.709   4.869  0.3937 -0.5026 -0.7007
    7MEP      H 1640   1.362  -0.609   4.996  2.8106  1.0265 -0.4348
    7MEP      H 1641   1.369  -1.254   4.767  1.1969  0.9838  0.0089
    7MEP      H 1642   1.238  -1.180   4.663 -2.5038 -0.1094  1.7256
    7MEP      H 1643   0.577   0.565   5.125  0.2636  0.3102 -0.3670
    7MEP      H 1644   0.577   0.431   4.884  0.1463  0.1795  0.8148
    7MEP      H 1645   2.102  -0.922   5.986  1.1600 -1.2092 -0.7494
    7MEP      H 1646   0.331   0.562   5.000 -0.4039 -0.6113  0.7832
    7MEP      H 1647   1.185  -0.876   5.037 -1.0892 -1.2966  2.9434
    7MEP      H 1648   1.275  -0.775   5.148  0.9867  0.5368 -0.2319
    7MEP      H 1649   1.127  -1.312   4.805 -1.1396  0.4556  0.0010
    7MEP      H 1650   1.047  -1.212   4.935 -0.7377 -1.3327  1.0595
    7MEP      H 1651   0.366   0.384   5.024  0.6472 -0.4022 -0.6022
    7MEP      H 1652   0.754  -1.548   4.759  1.2786  1.7251 -0.8464
    7MEP      H 1653   1.327  -1.065   5.092  0.8221  0.4267 -0.8008
    7MEP      H 1654   1.227  -1.006   5.223 -1.1100  0.7089 -0.8992
    7MEP      H 1655   1.312  -1.346   5.010  0.0033 -2.2296  0.6717
    7MEP      H 1656   1.158  -1.435   5.007 -2.0225  1.3206 -2.2009
    7MEP      H 1657   0.156   0.324   4.906  0.5580 -0.1102 -0.9416
    7MEP      H 1658   0.169   0.351   4.729 -0.4782 -0.7840 -0.0125
    7MEP      H 1659  -0.132   0.772   5.056 -1.2464 -0.0561  2.3259
    7MEP      H 1660   0.622  -1.304   5.095 -0.9327  0.4554 -0.5497
    7MEP      H 1661   1.471  -1.150   5.264 -1.4139  0.1543 -1.2521
    7MEP      H 1662   1.379  -1.073   5.395 -0.5204  1.7088 -0.2281
    7MEP      H 1663   1.342  -1.315   5.265  0.3375  0.6713  1.6769
    7MEP      H 1664   1.226  -1.446   5.220  1.3037  0.5208 -0.1543
    7MEP      H 1665  -0.066   0.851   5.204 -0.5217  0.8983 -0.0325
    7MEP      H 1666  -0.011   0.524   4.790 -0.2302 -2.9232 -0.7446
    7MEP      H 1667   1.591  -0.947   5.463  1.2077 -0.2529  0.8780
    7MEP      H 1668   1.645  -0.972   5.217 -0.3692  0.4410  0.6652
    7MEP      H 1669   1.168  -1.187   5.387  0.8331 -0.3539  0.7914
    7MEP      H 1670   1.188  -1.443   5.469  0.1374  0.3003 -2.3661
    7MEP      H 1671   0.530  -1.151   5.119  1.3470  2.3824  0.9184
    7MEP      H 1672   1.969  -1.046   5.817 -1.4938 -2.0240 -1.0407
    7MEP      H 1673   0.139   0.602   4.767 -1.4654  1.5538  2.0639
    7MEP      H 1674  -0.066   0.519   5.272  0.3890 -0.2240 -1.7748
    7MEP      H 1675   1.752  -1.135   5.520  0.1699 -0.0405 -0.0607
    7MEP      H 1676   1.675  -1.221   5.392  0.8388  1.1448 -0.4915
    7MEP      H 1677   0.993  -1.431   5.412  1.1699 -0.1668 -0.7997
    7MEP      H 1678   0.974  -1.327   5.266  0.6483  1.2533 -0.6036
    7MEP      H 1679   0.095   0.664   5.225 -0.6589 -2.4434  0.7937
    7MEP      H 1680   0.029   0.848   5.044 -2.8884  0.5493 -1.7963
    7MEP      H 1681   1.589  -1.288   5.623 -1.0617 -0.0153  2.0712
    7MEP      H 1682   0.938  -1.247   5.554 -0.0341 -1.0755 -0.1933
    7MEP      H 1683   1.896  -0.887   5.856  0.6111 -0.6036  0.9968
    7MEP      H 1684   2.117  -1.087   6.443  0.8829  0.7350 -0.6719
    7MEP      H 1685   1.395  -1.160   5.725 -0.1581  1.1148  0.2581
    7MEP      H 1686   1.472  -1.023   5.642 -2.0967 -0.1478  0.2907
    7MEP      H 1687   1.003  -1.042   5.424  0.0115 -0.3502 -1.5127
    7MEP      H 1688   0.826  -1.051   5.469 -0.7305  0.5060 -0.3818
    7MEP      H 1689   0.062   0.457   5.092  0.6704 -0.5027 -1.6766
    7MEP      H 1690  -0.083   0.533   5.005 -1.1129 -0.7449  1.2469
    7MEP      H 1691   1.568  -1.208   5.869 -0.8612  1.0449  1.1617
    7MEP      H 1692   1.527  -1.041   5.994 -1.0311 -0.9424  0.4808
    7MEP      H 1693   0.952  -1.114   5.192  0.1277  1.4857 -1.1135
    7MEP      H 1694   0.893  -0.877   5.326  0.4934  0.7730  0.5263
    7MEP      H 1695   1.990  -1.054   6.568  0.2916  0.2179  0.1126
    7MEP      H 1696   0.722  -1.205   5.272 -0.6415 -0.0137 -0.2291
    7MEP      H 1697   0.813  -1.583   4.601  0.6533 -1.4143  1.3224
    7MEP      H 1698   0.952  -0.392   4.663  0.6076  0.1750 -0.3018
    7MEP      H 1699   1.698  -0.950   5.749  0.0164  0.5317 -1.1900
    7MEP      H 1700   1.753  -1.122   5.730 -0.5806  0.7467 -0.3280
    7MEP      H 1701   0.654  -1.043   5.259 -0.6554 -0.9522  1.2291
    7MEP      H 1702   0.636  -1.606   4.638  0.2203 -1.0016  1.4509
    7MEP      N 1703   1.540   0.523   4.514 -0.0179 -0.3706 -0.3448
    7MEP      N 1704   1.413  -0.820   4.624 -0.2277 -0.2391  0.2027
    7MEP      N 1705   0.527   0.695   4.772  0.1165 -0.1907 -0.7321
    7MEP      N 1706   1.553  -1.205   5.577 -0.0888 -0.4944  0.3518
    7MEP      N 1707   0.915  -1.239   5.455 -0.1727  0.0754 -0.0878
    7MEP      O 1708   1.487  -1.025   5.908 -0.1841 -0.2281  0.2163
    7MEP      O 1709   0.658  -1.299   4.838 -0.0564 -0.0662 -0.4068
    7MEP      O 1710   1.205  -1.350   5.489  0.7743 -0.1998 -0.2985
    7MEP      O 1711   1.700  -0.999   5.291  0.3753  0.3621  0.0979
    7MEP      O 1712   1.180  -1.270   5.136 -0.2534  0.0929  0.0275
    7MEP      O 1713   1.436  -0.948   5.247  0.3011  0.1270 -0.2481
    7MEP      O 1714   1.220  -1.134   4.859 -0.4085  0.2330 -0.2573
    7MEP      O 1715   1.389  -0.825   4.989 -0.1618 -0.1010 -0.0610
    7MEP      O 1716   1.510  -1.083   4.643  0.7608 -0.3749 -1.0080
    7MEP      O 1717   1.947  -0.913   6.121 -0.1264  0.1644 -0.5020
    7MEP      O 1718   1.845   1.110   4.033  0.4268 -0.1909 -0.4400
    7MEP      O 1719   1.866  -0.869   6.418 -0.5795  0.5159  0.5609
    7MEP      O 1720   0.665  -1.387   4.487  0.4128 -0.3813  0.1054
    7MEP      O 1721   1.695   0.841   4.054  0.1928 -0.0154 -0.1146
    7MEP      O 1722   0.882  -0.922   5.242 -0.0597  0.6763  0.6479
    7MEP      O 1723   1.635   0.668   4.268 -0.4053  0.3127  0.3319
    7MEP      O 1724   1.188  -0.556   4.473 -0.0479  0.6389  0.1397
    7MEP      O 1725   1.784   0.333   4.285 -0.5072  0.1376 -0.5465
    7MEP      O 1726   1.108  -0.194   4.518 -0.1578 -0.2503  0.4968
    7MEP      O 1727   1.786  -1.040   5.918  0.2235  0.6836 -0.3677
    7MEP      O 1728   1.002   0.138   4.447  0.1336 -0.6466  0.4953
    7MEP      O 1729   1.190   0.463   4.459  0.2426 -0.4931 -0.5738
    7MEP      O 1730   0.778   0.490   4.572  0.3025 -0.5073  0.1889
    7MEP      O 1731   1.588  -0.620   4.896  0.2765 -0.1362 -0.5986
    7MEP      O 1732   0.582   0.477   5.086  0.4962  0.1564  0.0075
    7MEP      O 1733   0.321   0.434   4.830  0.3435 -0.2792 -0.1489
    7MEP      O 1734  -0.094   0.610   5.261  0.5111  0.1055  0.2927
    7MEP      O 1735   0.108   0.597   4.956 -0.0669  0.0164 -0.6640
    7MEP      O 1736   0.718  -1.123   5.080 -0.2724 -0.4534  0.4313
    8MEP      C 1737   0.254   5.749   1.870  0.3337 -0.1359  0.0550
    8MEP      C 1738   0.266   5.904   1.864  0.6502 -0.5194 -0.1458
    8MEP      C 1739   0.695   5.345   0.303 -0.5976 -0.5357 -0.8961
    8MEP      C 1740   0.797   5.254   0.372  0.0249  0.5810 -0.2772
    8MEP      C 1741   0.133   6.089   1.924 -0.0669 -0.3368  0.2402
    8MEP      C 1742   0.307   4.951   1.452  0.9341 -0.1734 -0.0450
    8MEP      C 1743   0.493   5.462   0.335  1.2196 -0.1350  0.4174
    8MEP      C 1744   0.113   5.697   1.839  0.6168  0.3722  0.2883
    8MEP      C 1745  -0.001   6.131   1.982 -0.0183  0.1366 -0.0715
    8MEP      C 1746  -0.011   4.797   1.309 -0.1872 -0.2783  0.2631
    8MEP      C 1747   0.336   5.089   1.503 -0.9131 -0.1601 -0.4765
    8MEP      C 1748   0.339   5.462   0.382  0.3798  0.0813 -0.1729
    8MEP      C 1749   0.261   5.192   1.412  0.0532  0.0044 -0.6520
    8MEP      C 1750   0.267   5.327   0.356 -0.7732  0.6180 -0.4744
    8MEP      C 1751   0.192   5.359   1.580  0.9735  0.7085  0.0007
    8MEP      C 1752  -0.116   6.148   2.187 -0.2915  0.3082  0.4736
    8MEP      C 1753   0.243   5.177   0.566  0.4128  0.0326  0.4085
    8MEP      C 1754   0.888   5.042   0.403  0.5720  0.6147 -0.0799
    8MEP      C 1755   0.036   5.348   1.567 -0.4784 -0.1268  0.3395
    8MEP      C 1756   0.275   5.277   0.686  1.3819 -0.2351  0.0907
    8MEP      C 1757  -0.084   6.145   2.343  0.2928  0.1437  0.5914
    8MEP      C 1758  -0.025   5.421   1.444  0.8758  0.0231 -0.2180
    8MEP      C 1759   0.424   5.273   0.725  0.6569 -0.6740  0.5346
    8MEP      C 1760  -0.229   4.735   1.390 -0.3548  0.7789  0.4151
    8MEP      C 1761   0.029   6.250   2.379 -0.4658  1.1661  0.0401
    8MEP      C 1762  -0.051   5.636   1.350  0.1941  0.4691 -0.2741
    8MEP      C 1763   0.549   5.476   0.783  0.2048  0.3911 -0.1678
    8MEP      C 1764  -0.005   5.785   1.351 -0.1654  0.7892 -0.4756
    8MEP      C 1765   0.280   6.178   2.341 -0.1100  0.3742 -0.3282
    8MEP      C 1766   0.618   5.551   0.902  0.3094  0.0152 -0.3172
    8MEP      C 1767   0.203   5.800   1.471  0.1898 -0.8274  0.1033
    8MEP      C 1768   0.238   6.028   2.345 -0.0817 -0.1938 -0.1745
    8MEP      C 1769   0.438   5.563   1.052 -0.4985 -0.2555  0.4419
    8MEP      C 1770   0.337   6.236   2.475  0.1095  0.4815 -0.4469
    8MEP      C 1771   0.636   6.166   2.867 -0.6127 -0.1329 -1.0624
    8MEP      C 1772   0.865   4.894   0.363 -0.8250  0.0617 -0.5803
    8MEP      C 1773   0.406   5.932   2.208 -0.0828 -0.6350 -0.6148
    8MEP      C 1774  -0.305   4.615   1.458  0.0207  0.5738 -0.6361
    8MEP      C 1775   0.323   5.898   1.480  0.1740 -0.4777 -0.5678
    8MEP      C 1776   0.367   5.648   1.167  0.0087 -0.1302  0.1725
    8MEP      C 1777   0.541   5.860   2.208 -0.0497  0.3850  0.5367
    8MEP      C 1778   0.670   6.093   2.737  0.9792  0.3551 -0.1389
    8MEP      C 1779   0.401   5.923   1.342 -0.1946  0.3525 -0.0405
    8MEP      C 1780   0.645   5.929   2.302 -0.3074 -0.7170 -0.3459
    8MEP      C 1781   0.804   6.016   2.750 -0.0258 -0.5546 -0.1847
    8MEP      C 1782   0.548   5.945   1.092 -0.0575 -0.2867  0.4059
    8MEP      C 1783   0.522   5.716   2.266  0.4280 -0.4235 -0.1872
    8MEP      C 1784   0.681   6.077   2.279 -0.1956  0.6135 -0.0754
    8MEP      C 1785   0.468   5.684   1.282 -0.3270 -0.2550  0.1154
    8MEP      C 1786   0.604   5.854   2.064  0.1153  0.6420  0.6733
    8MEP      C 1787   0.560   5.482   2.234 -0.1611 -0.0269  0.4678
    8MEP      C 1788   0.139   4.821   1.348  0.2587  0.0226 -0.1013
    8MEP      C 1789   0.959   5.876   2.668  0.0914  0.3698  0.2275
    8MEP      C 1790   0.611   5.875   1.210 -0.2060  0.8303 -0.3058
    8MEP      C 1791   1.005   5.774   2.564  0.0126  0.5731  0.2990
    8MEP      C 1792   0.720   5.971   1.272 -0.0556  0.0507  0.1742
    8MEP      C 1793   0.986   5.932   1.518 -0.2163 -0.2344  0.4657
    8MEP      C 1794   0.624   5.427   2.367 -0.0866  0.4610  0.4964
    8MEP      C 1795   0.681   5.964   1.873  0.0715  0.8250 -0.4335
    8MEP      C 1796   0.971   5.549   2.503 -0.2544  0.8503 -0.0361
    8MEP      C 1797   0.844   5.991   1.479 -0.2733  0.5609  0.1664
    8MEP      C 1798   0.833   4.853   0.221  0.1483 -0.5222  0.8526
    8MEP      C 1799   0.735   6.006   1.584 -0.1518  0.6664  0.4921
    8MEP      C 1800   0.767   6.220   1.889  0.0863 -0.1001  0.3426
    8MEP      C 1801   0.695   6.105   1.806  0.5086 -0.2276 -0.1564
    8MEP      C 1802   0.913   5.572   2.352 -0.5356  0.1120 -0.0233
    8MEP      C 1803  -0.451   4.646   1.473 -0.3162  0.6090 -0.5167
    8MEP      C 1804   0.518   5.320   2.409  0.0911 -0.1192  0.1228
    8MEP      C 1805   0.874   5.433   2.286 -1.0778 -0.1303 -0.6835
    8MEP      H 1806   0.449   5.485   2.239 -0.1027  1.4447  3.0230
    8MEP      H 1807   0.622   5.893   1.811 -0.6721 -0.0678  1.2226
    8MEP      H 1808   0.785   5.930   1.891  0.6071  2.1959 -0.8458
    8MEP      H 1809   0.586   5.422   2.144  0.1740 -1.3706  1.4410
    8MEP      H 1810   0.790   4.841   0.425  1.2225 -3.1951 -0.6830
    8MEP      H 1811   0.701   5.802   2.077  0.5596  1.2424 -0.1273
    8MEP      H 1812   0.635   5.508   2.442  0.9385  0.0391  0.8235
    8MEP      H 1813   0.423   5.369   2.437 -0.8603 -2.7094  1.6755
    8MEP      H 1814   0.786   5.320   2.450 -2.0366 -0.5595  0.9180
    8MEP      H 1815   0.541   5.788   2.001  1.5439  0.4007 -0.5581
    8MEP      H 1816   0.586   6.134   2.286 -2.1225 -2.4580  0.8152
    8MEP      H 1817   0.549   5.269   2.502 -0.1945 -0.7421 -0.1212
    8MEP      H 1818   0.499   5.240   2.334  1.5494  1.0475 -1.5988
    8MEP      H 1819   0.848   5.469   2.184  1.8183  5.9836  0.2751
    8MEP      H 1820   0.970   5.380   2.273 -0.4067  1.1012 -0.9007
    8MEP      H 1821   0.595   6.139   1.772  1.4597 -1.0660 -4.3351
    8MEP      H 1822   0.692   6.248   1.965  0.9213 -2.6070  2.2283
    8MEP      H 1823   0.744   6.100   2.368 -2.1781  2.7288  0.8897
    8MEP      H 1824  -0.266   4.835   1.422  2.3368  2.1148 -0.3409
    8MEP      H 1825   0.819   5.631   2.363 -0.7996  0.2298 -2.4518
    8MEP      H 1826   0.992   5.727   2.265  1.1592  0.0429  1.1708
    8MEP      H 1827   0.779   6.308   1.822 -0.2718 -0.6606 -0.4821
    8MEP      H 1828   0.860   6.192   1.943 -0.2816  0.3081  1.1885
    8MEP      H 1829   0.636   6.039   1.546 -0.1562  1.3843  1.1076
    8MEP      H 1830   0.722   5.902   1.622  1.0461 -0.0919 -1.0714
    8MEP      H 1831  -0.261   4.736   1.283  0.7547  0.1870  0.0726
    8MEP      H 1832   0.556   5.724   2.371 -0.2281  2.0519 -0.0897
    8MEP      H 1833   0.413   5.700   2.280 -0.1896  1.7261 -1.8640
    8MEP      H 1834   0.736   6.090   2.184 -0.8655  0.9494 -0.4157
    8MEP      H 1835   0.596   5.921   2.402  1.9843 -1.9001  0.7885
    8MEP      H 1836   1.080   5.530   2.494 -0.4015  0.2063 -0.5901
    8MEP      H 1837   0.924   5.452   2.532 -0.3281  1.0451  0.5010
    8MEP      H 1838   0.872   6.088   1.432 -0.7602  0.4961 -0.2698
    8MEP      H 1839   1.031   5.990   1.601  0.3635 -0.4986  0.3402
    8MEP      H 1840   0.739   5.869   2.301  0.0014 -0.3907  1.9511
    8MEP      H 1841   0.991   5.070   0.374  1.7293 -1.0914  2.0814
    8MEP      H 1842   0.984   4.801   0.490  4.0619 -1.4512  0.8847
    8MEP      H 1843   0.968   5.826   1.549 -0.0346 -0.1242  0.9592
    8MEP      H 1844   0.789   6.004   1.191 -1.1353  2.7331  0.2450
    8MEP      H 1845   0.667   6.066   1.296  0.3096  0.6931 -1.3921
    8MEP      H 1846   0.885   5.057   0.513 -1.0148  1.6660 -0.2327
    8MEP      H 1847  -0.265   4.597   1.560  0.2652 -1.1835 -1.0175
    8MEP      H 1848   0.332   5.863   2.161  1.4256 -1.5252 -1.7842
    8MEP      H 1849   0.998   5.805   2.457  0.9528 -0.8950 -0.2184
    8MEP      H 1850   1.112   5.750   2.576 -0.5219 -1.7413  1.0736
    8MEP      H 1851   0.666   5.787   1.171 -2.2625 -1.1121  0.9163
    8MEP      H 1852   0.417   6.027   2.152 -0.8561  1.1726  2.1411
    8MEP      H 1853   0.418   6.170   2.512 -1.4845 -0.6224  1.2771
    8MEP      H 1854   1.036   5.955   2.668  0.3854  0.1907  3.2958
    8MEP      H 1855   0.972   5.832   2.770  1.7140  2.0995  0.8203
    8MEP      H 1856   0.456   5.893   1.057 -0.6220  0.1089  1.2740
    8MEP      H 1857   0.374   6.340   2.463 -1.0943  1.0457  0.5376
    8MEP      H 1858   0.253   6.224   2.547  0.7626 -3.5221 -0.0884
    8MEP      H 1859   0.184   6.014   2.442  0.1885  0.1219  0.0252
    8MEP      H 1860   0.625   5.952   1.012  0.3705 -0.7387  0.7721
    8MEP      H 1861   0.509   6.046   1.116  0.7022 -0.4162  2.3302
    8MEP      H 1862   0.174   5.996   2.261 -1.4058 -1.2284  1.1659
    8MEP      H 1863   0.342   6.192   2.250 -0.6065  0.2327 -0.6947
    8MEP      H 1864  -0.051   4.899   1.291  1.6281  1.3642  4.2323
    8MEP      H 1865   0.881   6.095   2.764  0.2645 -0.5539 -1.6046
    8MEP      H 1866   0.796   5.965   2.848  0.8259 -1.4250 -0.5563
    8MEP      H 1867   0.435   5.644   1.381 -0.1610  2.6869  1.4709
    8MEP      H 1868   0.563   5.632   1.258 -1.0140 -1.2775 -0.4404
    8MEP      H 1869   0.329   5.964   1.268 -0.0085  1.4206  0.3626
    8MEP      H 1870   0.454   6.018   1.364  0.8271  0.0205 -1.0101
    8MEP      H 1871  -0.201   4.466   1.380 -0.3617 -2.2822 -0.2702
    8MEP      H 1872   0.155   6.233   2.203  0.8394 -0.6879  0.3069
    8MEP      H 1873  -0.020   6.348   2.357 -1.2174  0.8367  0.2264
    8MEP      H 1874   0.588   6.022   2.717 -0.5471  1.5467  1.5410
    8MEP      H 1875   0.701   6.132   2.564 -3.8799 -0.0355 -0.0390
    8MEP      H 1876   0.335   5.746   1.125  0.3497 -0.1935 -0.2371
    8MEP      H 1877   0.211   5.646   1.277 -0.3433 -1.3080  0.7230
    8MEP      H 1878   0.280   5.998   1.503  0.5167 -0.7666  1.5653
    8MEP      H 1879   0.490   5.829   1.514 -1.9921 -0.3510 -2.1023
    8MEP      H 1880  -0.013   4.737   1.216 -2.4911  1.2758 -0.7811
    8MEP      H 1881   0.896   5.294   0.343 -1.6188  4.8285 -0.6994
    8MEP      H 1882   0.557   6.242   2.853  0.0292  0.5799 -0.8987
    8MEP      H 1883   0.047   6.245   2.488 -3.3258  0.4672  0.5707
    8MEP      H 1884   0.739   4.901   0.185 -0.5532 -3.6775 -2.0284
    8MEP      H 1885   0.729   6.209   2.912 -0.8069 -0.8267  0.0634
    8MEP      H 1886   0.594   6.087   2.933 -2.4791 -0.1039 -2.1434
    8MEP      H 1887   0.357   5.540   0.979 -1.7607  0.7912  1.4593
    8MEP      H 1888   0.473   5.470   1.102 -1.0595 -0.4227  0.5378
    8MEP      H 1889   0.127   5.840   1.541 -0.9944  0.4116 -1.8030
    8MEP      H 1890   0.225   5.694   1.495 -0.7820 -0.8677  0.8752
    8MEP      H 1891  -0.158   6.260   2.465  0.3039  1.4757 -1.9287
    8MEP      H 1892  -0.050   6.047   2.382  1.6454  1.7542  3.8169
    8MEP      H 1893   0.799   5.258   0.483  2.1764  3.7295 -0.3032
    8MEP      H 1894  -0.145   6.248   2.147  0.9315  0.3994 -0.2676
    8MEP      H 1895   0.662   5.477   0.973 -1.5572 -1.8430 -1.0090
    8MEP      H 1896   0.704   5.612   0.867  0.6261  2.0563  3.4017
    8MEP      H 1897  -0.069   5.823   1.269 -0.5557 -0.9120 -1.0008
    8MEP      H 1898  -0.051   5.830   1.441  1.8394  0.8184  0.5906
    8MEP      H 1899  -0.199   6.076   2.173  0.7209 -0.5926 -1.3078
    8MEP      H 1900  -0.510   4.560   1.511  0.0649  1.2031  1.5842
    8MEP      H 1901   0.630   5.431   0.722  2.2396  0.1839  2.5285
    8MEP      H 1902   0.497   5.547   0.714  1.1443  0.5801 -0.6991
    8MEP      H 1903  -0.045   5.588   1.250  1.0005 -2.8435  1.2497
    8MEP      H 1904  -0.160   5.637   1.374  0.3135 -1.7404  0.5446
    8MEP      H 1905  -0.025   6.237   1.960  2.6963  0.4439 -2.1684
    8MEP      H 1906  -0.083   6.066   1.945 -1.2334  1.6875 -0.1757
    8MEP      H 1907   0.109   5.587   1.847  0.0367  0.1673 -2.0831
    8MEP      H 1908   0.201   4.818   1.256  0.3899  0.6084 -0.0382
    8MEP      H 1909   0.450   5.172   0.761 -0.0638 -0.6010  1.2953
    8MEP      H 1910   0.479   5.295   0.631  0.8281  2.3501  1.2305
    8MEP      H 1911   0.003   5.374   1.347  2.1995  1.6611 -0.6700
    8MEP      H 1912  -0.136   5.417   1.451  0.4270  2.4520 -3.4487
    8MEP      H 1913   0.045   5.741   1.916  0.0101  0.9298 -0.5476
    8MEP      H 1914   0.215   6.148   1.969 -0.9249  0.8052  0.3303
    8MEP      H 1915   0.238   5.376   0.651  0.0417 -1.7393 -3.1626
    8MEP      H 1916   0.222   5.290   0.871  1.7491 -0.7411 -0.0209
    8MEP      H 1917   0.001   5.243   1.572 -0.5353 -0.1196  0.1125
    8MEP      H 1918   0.005   5.500   1.686 -2.3721  0.5488 -3.6175
    8MEP      H 1919   0.170   4.732   1.406  0.3008 -0.1131 -0.3318
    8MEP      H 1920   0.689   5.314   0.196 -0.3205 -1.3815 -0.6705
    8MEP      H 1921   0.133   6.113   1.815  1.6233 -1.9849 -0.1817
    8MEP      H 1922   0.372   5.769   1.725  0.4380 -2.4815 -1.6527
    8MEP      H 1923   0.133   5.169   0.552  0.6367 -4.0199 -0.3583
    8MEP      H 1924   0.286   5.078   0.593  1.0339 -0.2073 -1.3637
    8MEP      H 1925   0.224   5.281   1.652  1.3493 -0.3542 -1.2670
    8MEP      H 1926   0.221   5.461   1.614  1.7305  0.7466 -0.7180
    8MEP      H 1927   0.282   5.725   1.975 -0.7262  0.4244  0.4755
    8MEP      H 1928   0.076   5.736   1.742 -0.9403  0.9411  1.0680
    8MEP      H 1929   0.410   5.202   0.424  0.7261 -0.8199  1.6807
    8MEP      H 1930   0.260   5.403   1.370  2.5073  1.7318  0.3244
    8MEP      H 1931   0.735   5.449   0.309 -0.8651 -0.2597 -3.0446
    8MEP      H 1932   0.830   4.742   0.213 -0.0290 -0.3883 -1.4531
    8MEP      H 1933   0.163   5.339   0.391 -1.0466 -1.0776 -0.6387
    8MEP      H 1934   0.270   5.322   0.245  1.3061  0.5048 -0.4621
    8MEP      H 1935   0.311   5.196   1.313  2.2544 -1.1473  0.3375
    8MEP      H 1936   0.154   5.165   1.410 -0.0719  0.5220 -1.5364
    8MEP      H 1937   0.366   5.931   1.903  1.2186 -2.9141  0.2276
    8MEP      H 1938   0.253   5.937   1.759  0.3476 -1.9063 -0.5687
    8MEP      H 1939   0.357   5.478   0.491  2.8677  0.7572 -0.6337
    8MEP      H 1940   0.170   5.555   0.321 -0.0098 -0.1059 -1.1540
    8MEP      H 1941   0.287   5.103   1.602 -2.3539  1.4485 -1.3464
    8MEP      H 1942   0.495   5.197   1.539 -1.0661 -0.0748 -0.7691
    8MEP      H 1943   0.908   4.897   0.153  1.0717 -0.3936  1.9153
    8MEP      H 1944   0.358   4.941   1.354  1.0171  3.3533 -0.5203
    8MEP      H 1945  -0.503   4.689   1.385 -0.7471  4.7737  1.5209
    8MEP      H 1946   1.052   5.936   1.429  1.1549  3.3726  1.4698
    8MEP      H 1947   0.555   5.549   0.364  1.9049 -0.4562 -0.0586
    8MEP      H 1948   0.479   5.459   0.224  0.5399  3.4977  0.2891
    8MEP      H 1949   0.349   4.875   1.521  1.6336  0.1352 -0.1188
    8MEP      H 1950  -0.445   4.726   1.550  1.9238  1.2165 -1.2732
    8MEP      N 1951   0.767   5.360   2.359  0.9105  0.1010  0.4879
    8MEP      N 1952   0.510   5.823   1.304  0.4649 -0.3174  0.0220
    8MEP      N 1953   0.155   6.260   2.302 -0.3625  0.5723  0.0071
    8MEP      N 1954   0.308   5.199   0.424  0.6242  0.5168 -0.4252
    8MEP      N 1955   0.266   5.338   1.449  0.0386  0.8807 -0.1241
    8MEP      O 1956   0.264   5.572   0.323 -0.1022  0.4251 -0.0672
    8MEP      O 1957  -0.088   4.743   1.421 -0.1938  0.4321  0.0942
    8MEP      O 1958  -0.019   5.407   1.688 -0.1609 -0.1461 -0.0155
    8MEP      O 1959   0.195   5.234   0.797 -0.9736  0.4831 -0.0727
    8MEP      O 1960   0.013   5.556   1.445 -0.0021  0.0653 -0.5595
    8MEP      O 1961   0.458   5.370   0.828 -0.0618  0.2612  0.3771
    8MEP      O 1962   0.138   5.818   1.343  0.1082 -0.2885  0.5769
    8MEP      O 1963   0.540   5.638   0.981  0.2307 -0.2069 -0.5796
    8MEP      O 1964   0.419   5.852   1.575  0.3937  0.4637  0.6179
    8MEP      O 1965   0.785   5.119   0.333 -0.9635 -0.6035 -0.3447
    8MEP      O 1966   0.688   6.192   2.638  0.2694  0.9586  0.1307
    8MEP      O 1967   0.990   4.834   0.400 -0.8175  0.3818  0.9509
    8MEP      O 1968  -0.291   4.500   1.374  0.3116 -0.2455  0.3185
    8MEP      O 1969   0.829   5.924   2.650 -0.1778 -0.6155 -0.1798
    8MEP      O 1970   0.482   5.108   1.506 -0.0653 -0.2288 -0.7844
    8MEP      O 1971   0.944   5.646   2.596  0.1849 -0.5030  0.0744
    8MEP      O 1972   0.792   5.905   1.378  0.2147  0.5039 -0.0938
    8MEP      O 1973   1.001   5.632   2.259  0.0291 -0.0221 -0.2320
    8MEP      O 1974   0.768   6.095   1.687  0.0856 -0.2464  0.2489
    8MEP      O 1975   0.572   5.352   0.377  0.0933 -0.0672 -0.1896
    8MEP      O 1976   0.617   5.982   2.000  0.2433 -0.0340 -0.1843
    8MEP      O 1977   0.600   5.615   2.199 -1.0337 -0.8420  0.5466
    8MEP      O 1978   0.360   5.952   2.342 -0.1426 -0.2732  0.1156
    8MEP      O 1979   0.254   5.582   1.220 -0.1008 -0.3718 -0.1776
    8MEP      O 1980  -0.198   6.183   2.424  0.0118  0.6229 -0.1594
    8MEP      O 1981   0.006   6.109   2.120 -0.4759 -0.2283 -0.2510
    8MEP      O 1982   0.356   5.696   1.785 -0.4815 -0.4443  0.7694
    8MEP      O 1983   0.155   5.950   1.943  0.4426  0.7589  0.4958
    8MEP      O 1984   0.170   4.940   1.425 -0.1611  0.7481 -0.1295
    9MEP      C 1985   7.704   7.074   4.348  0.6608 -0.7445  0.4697
    9MEP      C 1986   7.557   7.124   4.318 -0.3353 -0.3624 -0.2083
    9MEP      C 1987   6.411   4.555   3.164 -0.7657  1.0459  0.2693
    9MEP      C 1988   6.334   4.530   3.289  0.1409  0.1883 -0.5361
    9MEP      C 1989   7.373   7.136   4.172  0.1739 -0.0903 -0.2633
    9MEP      C 1990   7.431   4.940   4.912 -0.5998 -0.1628  0.0027
    9MEP      C 1991   6.613   4.519   3.052 -0.0338 -0.1997 -0.3332
    9MEP      C 1992   7.819   7.135   4.266 -0.3813  0.3376  0.0651
    9MEP      C 1993   7.341   7.121   4.025 -0.2332  0.0402  0.2942
    9MEP      C 1994   7.545   4.794   4.598  0.1284 -0.5248 -0.7516
    9MEP      C 1995   7.290   4.877   4.957 -0.8344  0.0407  1.0620
    9MEP      C 1996   6.764   4.547   3.061 -0.7022 -0.0616 -0.6982
    9MEP      C 1997   7.170   4.965   4.904  0.8950  0.2126  0.2947
    9MEP      C 1998   6.783   4.689   3.114  0.0821  0.0586  0.1592
    9MEP      C 1999   7.030   4.768   4.833  0.0549 -0.2604  0.2877
    9MEP      C 2000   7.294   6.892   4.045 -0.6964  0.6671  0.4741
    9MEP      C 2001   7.017   4.701   3.211 -0.5401 -0.1412 -0.8029
    9MEP      C 2002   6.196   4.364   3.373  0.4698  0.0524 -0.5601
    9MEP      C 2003   7.068   4.758   4.680 -0.3442 -0.4001 -0.3082
    9MEP      C 2004   6.988   4.728   3.364 -0.2053 -0.6513  0.4515
    9MEP      C 2005   7.269   6.760   3.955 -0.3133 -0.1173 -0.2830
    9MEP      C 2006   6.970   4.838   4.583 -0.4152  0.6839 -0.0519
    9MEP      C 2007   6.972   4.882   3.383  0.2582  0.1963  0.2371
    9MEP      C 2008   7.414   4.711   4.416 -0.6339  0.3438 -0.0757
    9MEP      C 2009   7.216   6.652   4.048  0.1735  0.4910 -0.0346
    9MEP      C 2010   6.906   5.027   4.478 -0.0526 -0.2744 -0.6862
    9MEP      C 2011   6.888   5.037   3.532  0.0374 -0.0677  0.7721
    9MEP      C 2012   6.925   5.175   4.441 -0.5330 -0.3212  0.8306
    9MEP      C 2013   7.435   6.585   4.144  0.2379 -0.4343  0.2137
    9MEP      C 2014   6.851   5.058   3.684  0.6574 -0.0518  0.9989
    9MEP      C 2015   7.053   5.327   4.305 -0.6195  0.0574 -0.5826
    9MEP      C 2016   7.451   6.454   4.064  0.2847 -0.0053 -0.1921
    9MEP      C 2017   6.918   5.000   3.898  0.0987 -0.1589 -0.4271
    9MEP      C 2018   7.509   6.576   4.278 -0.4040  0.0959 -0.1303
    9MEP      C 2019   7.672   5.805   5.142  0.1809 -0.2542  0.6828
    9MEP      C 2020   6.227   4.379   3.521  0.1447 -0.5707  0.4252
    9MEP      C 2021   7.614   6.297   4.011  0.0854 -0.1328  0.8112
    9MEP      C 2022   7.277   4.688   4.375  0.8769 -0.3474 -0.2974
    9MEP      C 2023   7.123   5.351   4.169 -0.1475  0.1578 -0.8325
    9MEP      C 2024   6.994   5.056   4.021  0.3865  0.5781 -0.4356
    9MEP      C 2025   7.757   6.257   4.029 -0.3851  0.0619 -0.1632
    9MEP      C 2026   7.689   5.820   4.986  0.5302 -0.5567 -1.0376
    9MEP      C 2027   7.229   5.245   4.130 -0.9474  0.0205  0.5367
    9MEP      C 2028   7.848   6.359   3.948 -0.3674  0.4276  0.6785
    9MEP      C 2029   7.745   5.684   4.928  0.2576  0.0433 -0.0585
    9MEP      C 2030   7.122   5.317   3.834  0.6175 -0.0525  0.1875
    9MEP      C 2031   7.789   6.266   4.178 -0.4841 -0.1765  0.4813
    9MEP      C 2032   7.839   6.359   3.793  1.0624 -0.5225  0.2972
    9MEP      C 2033   7.145   5.038   4.016 -0.3834 -0.0911 -0.1728
    9MEP      C 2034   7.780   6.111   3.974  0.5369 -0.4123  0.4274
    9MEP      C 2035   7.950   6.241   4.355  0.3994 -0.2788  0.7624
    9MEP      C 2036   7.542   4.818   4.751 -0.3090  0.4741 -0.1000
    9MEP      C 2037   7.812   5.572   4.731  0.0890 -0.4829 -0.5300
    9MEP      C 2038   7.243   5.234   3.879 -0.1002  0.0431  0.3461
    9MEP      C 2039   7.957   5.615   4.721 -0.3550 -0.0959  0.0559
    9MEP      C 2040   7.374   5.328   3.877 -0.2688 -0.4265 -1.1648
    9MEP      C 2041   7.593   5.453   4.062 -0.1882  0.4962 -0.4054
    9MEP      C 2042   8.090   6.201   4.380  0.0647  0.4628  0.0553
    9MEP      C 2043   7.695   5.926   3.853  0.1780 -0.0967 -0.4049
    9MEP      C 2044   8.122   5.757   4.624 -0.3163 -0.4623  0.1152
    9MEP      C 2045   7.498   5.511   3.959 -0.0415  0.0594 -0.4502
    9MEP      C 2046   6.112   4.340   3.620  0.2214 -0.2773  0.3516
    9MEP      C 2047   7.472   5.663   3.979 -0.8468  0.0628 -0.6891
    9MEP      C 2048   7.436   5.959   3.856 -0.0088 -0.5171 -0.3946
    9MEP      C 2049   7.559   5.882   3.915  0.1235  0.0345 -0.2858
    9MEP      C 2050   8.142   5.904   4.558 -0.3011  0.6998 -0.4378
    9MEP      C 2051   7.205   4.817   4.333 -0.2446  0.6486 -0.0122
    9MEP      C 2052   8.128   6.231   4.524 -0.1094 -0.1564  0.1603
    9MEP      C 2053   8.065   5.940   4.429 -0.7775  0.2395 -0.0862
    9MEP      H 2054   7.937   6.349   4.375  0.4626 -0.2010  0.3837
    9MEP      H 2055   7.778   5.867   3.897  0.3771 -0.3696 -1.1290
    9MEP      H 2056   7.692   5.898   3.746  0.4798 -0.4839 -0.3150
    9MEP      H 2057   7.883   6.185   4.424  1.5992  1.0406  3.0926
    9MEP      H 2058   6.244   4.486   3.545 -0.9069 -0.0475 -1.0074
    9MEP      H 2059   7.888   6.092   3.956  0.4545  0.6689 -1.3996
    9MEP      H 2060   8.162   6.265   4.324  1.0241  0.0179  0.7476
    9MEP      H 2061   8.234   6.209   4.547  0.6302  3.4596  0.7691
    9MEP      H 2062   8.091   6.043   4.251  2.4908  1.3330 -1.0166
    9MEP      H 2063   7.743   6.048   4.058 -2.4827  0.9554  0.2383
    9MEP      H 2064   7.890   6.446   3.749  0.6064 -1.6027 -2.6052
    9MEP      H 2065   8.056   6.185   4.595  1.9163  1.7910  3.7887
    9MEP      H 2066   8.118   6.341   4.530  0.0861 -0.1157 -0.2770
    9MEP      H 2067   8.064   5.854   4.359  0.1500 -0.6980  0.9991
    9MEP      H 2068   7.960   5.960   4.458 -0.8895 -1.1635  0.5706
    9MEP      H 2069   7.560   5.894   4.026 -0.4842  2.5078 -0.4974
    9MEP      H 2070   7.452   6.060   3.900  1.3146 -0.6695 -0.4914
    9MEP      H 2071   7.890   6.268   3.754 -0.2554 -1.8977  1.6040
    9MEP      H 2072   7.466   4.776   4.342  0.4340 -1.4152 -0.9303
    9MEP      H 2073   8.106   5.971   4.639 -2.0385 -2.7367  1.9003
    9MEP      H 2074   8.283   5.998   4.483  2.4187  1.3449  2.0263
    9MEP      H 2075   7.338   5.917   3.886  0.2921 -0.2286  1.0639
    9MEP      H 2076   7.447   5.969   3.746  0.9931  1.1317 -0.1796
    9MEP      H 2077   7.368   5.689   3.950 -0.7499  0.8322 -0.3650
    9MEP      H 2078   7.484   5.687   4.087  0.6556  0.7810 -0.9881
    9MEP      H 2079   7.463   4.613   4.404  1.2693  1.3484 -1.0813
    9MEP      H 2080   7.770   6.371   4.209 -0.8218 -0.2914  0.6764
    9MEP      H 2081   7.713   6.213   4.240 -0.2824 -2.0513 -0.7818
    9MEP      H 2082   7.733   6.370   3.761  1.0742 -0.7818  0.1662
    9MEP      H 2083   7.825   6.458   3.993  1.6226  0.5232  1.5865
    9MEP      H 2084   8.186   5.743   4.713 -1.2743  0.4328  0.9684
    9MEP      H 2085   8.162   5.688   4.546  0.7995 -0.7547  0.9296
    9MEP      H 2086   7.537   5.510   3.855  0.5400  0.6955 -0.2387
    9MEP      H 2087   7.548   5.452   4.163  0.5661 -1.8911 -0.0308
    9MEP      H 2088   7.951   6.331   3.979  0.2414  3.3819  1.6040
    9MEP      H 2089   6.114   4.433   3.344  0.3525  0.1219 -0.0660
    9MEP      H 2090   6.390   4.309   3.466 -0.4928  4.0503 -0.0890
    9MEP      H 2091   7.612   5.346   4.039  0.6993  0.3710  0.8275
    9MEP      H 2092   7.458   5.259   3.902  0.1938 -0.6541 -3.1909
    9MEP      H 2093   7.391   5.375   3.779  3.2998  1.3759  0.1461
    9MEP      H 2094   6.158   4.262   3.350 -0.2752 -0.3796  2.2537
    9MEP      H 2095   7.223   4.631   4.454  0.2799 -1.5171 -1.5139
    9MEP      H 2096   7.548   6.216   4.051 -0.0571 -1.3603 -1.6770
    9MEP      H 2097   8.020   5.620   4.812  0.6164 -0.5100 -0.5753
    9MEP      H 2098   8.011   5.533   4.669  1.2146 -0.0725  1.5801
    9MEP      H 2099   7.264   5.151   3.809  1.5000  0.2872  0.5007
    9MEP      H 2100   7.594   6.281   3.902 -0.9254 -1.7211  1.1802
    9MEP      H 2101   7.508   6.671   4.334 -0.4079 -0.2525  0.4700
    9MEP      H 2102   7.801   5.478   4.789  0.7251 -0.8145 -0.9304
    9MEP      H 2103   7.777   5.566   4.626  0.2424  0.7261 -0.6684
    9MEP      H 2104   7.101   5.407   3.895  0.6133  0.0532  0.0282
    9MEP      H 2105   7.457   6.505   4.345 -1.1864 -1.2850 -2.0917
    9MEP      H 2106   7.616   6.550   4.259 -0.9827 -0.7056 -2.6630
    9MEP      H 2107   7.393   6.368   4.105  1.3915 -1.3755 -1.3881
    9MEP      H 2108   7.028   5.258   3.840 -0.1743  1.1614 -0.1820
    9MEP      H 2109   7.145   5.362   3.736  2.0010  0.4017  0.6925
    9MEP      H 2110   7.426   6.472   3.957 -0.7976  0.6370  0.1520
    9MEP      H 2111   7.484   6.664   4.084  0.7840  0.0659  1.2966
    9MEP      H 2112   7.567   4.888   4.543  1.6710 -0.3025  0.1806
    9MEP      H 2113   7.850   5.671   4.964 -0.2585 -1.2957  1.0623
    9MEP      H 2114   7.694   5.589   4.955  4.5225 -2.6808 -0.7081
    9MEP      H 2115   7.180   4.978   4.103  0.3989  0.6315  0.0261
    9MEP      H 2116   7.173   4.974   3.930  1.2356 -0.0674  0.3082
    9MEP      H 2117   7.328   5.295   4.134 -0.3348 -1.1025  0.0409
    9MEP      H 2118   7.246   5.173   4.213 -0.0610 -1.1906 -0.6441
    9MEP      H 2119   7.186   4.609   4.233  0.5063 -1.1990 -1.8502
    9MEP      H 2120   7.268   6.538   4.221 -1.1268 -1.1965 -2.1580
    9MEP      H 2121   7.116   6.683   4.087  0.1758 -1.4047  1.6455
    9MEP      H 2122   7.590   5.845   4.944  0.7904  2.8422  0.0245
    9MEP      H 2123   7.785   5.936   4.867  0.0396 -2.3164 -0.3982
    9MEP      H 2124   6.976   5.165   4.014  0.3737  0.4953 -1.9035
    9MEP      H 2125   6.979   5.054   4.212  0.4993 -0.2006 -0.2997
    9MEP      H 2126   7.044   5.347   4.091 -0.6587  0.1013 -0.3222
    9MEP      H 2127   7.243   5.476   4.096 -2.5772 -0.3291 -1.3134
    9MEP      H 2128   7.624   4.723   4.567  0.2658 -0.6556 -0.1177
    9MEP      H 2129   6.399   4.553   3.376 -2.0175  1.0236  0.9528
    9MEP      H 2130   7.624   5.896   5.185  0.3963  0.0774  0.2328
    9MEP      H 2131   7.207   6.555   3.993  1.7898  0.2850  0.0315
    9MEP      H 2132   6.133   4.374   3.724  1.8218  0.1141 -0.0824
    9MEP      H 2133   7.775   5.793   5.182  0.4453 -1.8054 -0.3648
    9MEP      H 2134   7.614   5.719   5.180  1.2951 -1.3055  0.0824
    9MEP      H 2135   6.811   5.022   3.918  0.3829 -0.3974  1.5422
    9MEP      H 2136   6.929   4.890   3.896 -0.4364 -0.2116 -0.9170
    9MEP      H 2137   6.984   5.412   4.326 -0.1221  0.1124  0.9526
    9MEP      H 2138   7.120   5.329   4.393 -1.8666  0.7670  0.3986
    9MEP      H 2139   7.154   6.692   3.830 -0.3690 -0.1245  2.2688
    9MEP      H 2140   7.358   6.732   3.894  0.7815  2.1021  0.1573
    9MEP      H 2141   6.239   4.588   3.282 -0.2743 -0.4647 -0.4967
    9MEP      H 2142   7.350   6.862   4.136 -1.9291 -1.3516  0.6223
    9MEP      H 2143   6.800   5.156   3.693  0.0717 -0.3662  1.1239
    9MEP      H 2144   6.774   4.981   3.705  0.0884  0.6575  1.5631
    9MEP      H 2145   6.825   5.221   4.425  0.1312  0.2194 -2.5081
    9MEP      H 2146   6.973   5.234   4.522  1.0070  1.6632 -1.3615
    9MEP      H 2147   7.195   6.930   4.076 -1.3387 -0.0746 -0.5769
    9MEP      H 2148   7.243   4.850   4.235 -0.0445 -0.7438 -0.4250
    9MEP      H 2149   6.984   5.088   3.506  0.2696 -0.4266  0.9212
    9MEP      H 2150   6.825   5.086   3.455 -0.9416  0.5872  1.9569
    9MEP      H 2151   6.875   4.964   4.391  0.0755 -0.0230 -0.9177
    9MEP      H 2152   6.825   5.025   4.553  1.5574 -0.0203  1.1469
    9MEP      H 2153   7.233   7.146   4.020 -1.0050 -2.0159  3.4967
    9MEP      H 2154   7.405   7.199   3.978 -1.8877  1.7458  0.7615
    9MEP      H 2155   7.915   7.109   4.317 -0.6461 -1.8962 -0.4513
    9MEP      H 2156   7.646   4.833   4.787 -0.3220  1.7413 -0.5409
    9MEP      H 2157   7.070   4.927   3.412  0.0965  0.1335  0.8866
    9MEP      H 2158   6.925   4.932   3.296  0.3357 -1.7741 -1.0007
    9MEP      H 2159   6.960   4.787   4.485 -1.3671  1.7096 -0.5120
    9MEP      H 2160   6.873   4.833   4.637  0.0440 -2.1267  0.6905
    9MEP      H 2161   7.818   7.105   4.159  1.2815 -1.8195  0.5613
    9MEP      H 2162   7.317   7.063   4.235  0.5390 -1.6224 -1.6395
    9MEP      H 2163   6.897   4.669   3.388 -0.2265 -0.6947  0.2622
    9MEP      H 2164   7.088   4.731   3.522 -0.6272  1.5332 -1.0674
    9MEP      H 2165   7.171   4.799   4.676 -1.3101  2.2748  0.0598
    9MEP      H 2166   7.140   4.586   4.694  0.4735 -0.3479 -0.3894
    9MEP      H 2167   7.495   4.729   4.800 -2.5579  1.9409  0.5490
    9MEP      H 2168   6.391   4.652   3.114 -0.6693  1.8862  1.7974
    9MEP      H 2169   7.347   7.237   4.210 -3.2888 -1.9581  3.0722
    9MEP      H 2170   7.789   7.157   4.486  0.3736  0.4042 -0.0521
    9MEP      H 2171   7.030   4.594   3.182  1.1217 -0.2093  0.0597
    9MEP      H 2172   7.117   4.745   3.193 -0.2500 -0.1822  0.5986
    9MEP      H 2173   7.082   4.689   4.892 -1.1461 -2.9754 -2.0128
    9MEP      H 2174   6.926   4.728   4.846 -1.4127  2.5275 -1.8692
    9MEP      H 2175   7.708   6.971   4.307  1.0496  0.2485 -2.1971
    9MEP      H 2176   7.819   7.245   4.256  2.6842  0.4714  0.3675
    9MEP      H 2177   6.904   4.850   3.114  1.0926 -0.5998 -1.0520
    9MEP      H 2178   6.962   4.966   4.859  0.7323  1.0016 -0.1225
    9MEP      H 2179   6.380   4.475   3.094 -1.2785  1.3594  0.1338
    9MEP      H 2180   6.106   4.229   3.619 -1.1993 -0.2224 -0.3518
    9MEP      H 2181   6.715   4.759   3.062  1.1081  0.8288 -0.1833
    9MEP      H 2182   6.751   4.685   3.221 -1.3095  0.4772 -0.2248
    9MEP      H 2183   7.174   5.051   4.974  2.1579 -0.7308  1.4102
    9MEP      H 2184   7.202   4.997   4.802  3.2170 -2.6387 -0.0147
    9MEP      H 2185   7.491   7.085   4.398  1.0529 -0.0487  1.1289
    9MEP      H 2186   7.546   7.232   4.341  0.3584 -0.2415 -0.4242
    9MEP      H 2187   6.807   4.481   3.139 -2.0988 -0.6587 -0.3945
    9MEP      H 2188   6.891   4.617   2.942 -0.3297  0.1389  0.1295
    9MEP      H 2189   7.284   4.773   4.917 -0.1744  0.5836 -0.5566
    9MEP      H 2190   7.222   4.840   5.131  0.4545 -2.2319 -0.3376
    9MEP      H 2191   6.010   4.363   3.582 -0.0665  1.5252  2.0617
    9MEP      H 2192   7.430   5.050   4.931  3.8980  0.1061 -0.2619
    9MEP      H 2193   7.229   4.903   4.399 -1.9886  0.7140  0.5880
    9MEP      H 2194   7.689   5.509   4.056 -0.3784  0.9636  0.6967
    9MEP      H 2195   6.602   4.408   3.044  0.8409 -0.9289  5.0063
    9MEP      H 2196   6.566   4.583   2.974 -0.0530 -0.2390 -0.3542
    9MEP      H 2197   7.514   4.902   4.975 -0.5126  1.0125  0.6229
    9MEP      H 2198   7.096   4.797   4.341  0.0371 -2.5893 -2.2134
    9MEP      N 2199   8.122   6.057   4.347 -1.1983  0.8952  0.4116
    9MEP      N 2200   7.227   5.166   4.008  0.2041 -0.7773  0.2555
    9MEP      N 2201   7.300   6.620   4.169 -0.1180 -0.4625 -0.4793
    9MEP      N 2202   6.917   4.749   3.112 -0.6950 -0.9057  0.3837
    9MEP      N 2203   7.030   4.902   4.899  0.0161  0.0011 -0.4593
    9MEP      O 2204   6.835   4.539   2.934 -0.3706  0.2062 -0.2898
    9MEP      O 2205   7.415   4.756   4.555  0.0755 -0.1177  0.0933
    9MEP      O 2206   7.065   4.621   4.644  0.4615  0.4150  0.1428
    9MEP      O 2207   7.091   4.674   3.445 -0.2104  0.2318 -0.1149
    9MEP      O 2208   7.013   4.966   4.553  0.8804 -0.0883  0.0063
    9MEP      O 2209   6.893   4.907   3.505 -0.0638  0.3190  0.0080
    9MEP      O 2210   6.986   5.202   4.311 -0.9213 -0.1534 -0.8328
    9MEP      O 2211   6.961   5.055   3.772 -0.2662  0.2700 -0.4279
    9MEP      O 2212   7.192   5.476   4.177  0.0852  0.5709  0.4730
    9MEP      O 2213   6.310   4.388   3.290  0.5583  0.3840  0.0611
    9MEP      O 2214   7.782   5.927   4.962  0.6828 -0.2536 -0.1488
    9MEP      O 2215   6.341   4.298   3.548  0.4209  0.8494  0.1706
    9MEP      O 2216   7.275   4.607   4.267  0.0354  0.5758 -0.3424
    9MEP      O 2217   7.738   5.686   4.783 -0.1965  0.2732 -0.1606
    9MEP      O 2218   7.300   4.882   5.094 -0.1438 -0.2848  0.4376
    9MEP      O 2219   7.981   5.732   4.644 -0.1287  0.0526 -0.1370
    9MEP      O 2220   7.371   5.439   3.962 -0.5692  0.3606 -0.5762
    9MEP      O 2221   8.285   5.917   4.534 -0.2349  0.0337  0.3197
    9MEP      O 2222   7.540   5.745   3.883 -0.1428 -0.2428  0.5392
    9MEP      O 2223   6.550   4.549   3.178  0.2615 -0.2072 -0.1403
    9MEP      O 2224   7.715   6.068   3.851  0.2331  0.2191 -0.3669
    9MEP      O 2225   7.918   6.220   4.214 -0.1320 -0.3869 -0.0559
    9MEP      O 2226   7.585   6.421   4.061  0.0276 -0.0390  0.2181
    9MEP      O 2227   6.947   4.997   4.142 -0.2806  0.1439 -0.2282
    9MEP      O 2228   7.163   6.784   3.859  0.1271  0.8488 -0.6564
    9MEP      O 2229   7.369   6.991   3.976  0.3661 -0.2429 -0.8166
    9MEP      O 2230   7.734   7.078   4.483  0.3188  0.4418 -0.0615
    9MEP      O 2231   7.508   7.097   4.191  0.0114  0.1047  0.1101
    9MEP      O 2232   7.465   4.931   4.778  0.1439  0.7904 -0.1533
   10MEP      C 2233   0.833   1.086   3.032 -0.1272  0.5946 -0.3141
   10MEP      C 2234   0.813   0.935   3.075 -0.4633 -0.0127  0.0706
   10MEP      C 2235   0.206  -0.001   4.852  0.7266  0.0303 -0.0977
   10MEP      C 2236   0.073  -0.067   4.828 -0.0227 -0.5941  0.4921
   10MEP      C 2237   0.852   0.799   3.261 -0.2736 -0.2651 -0.4271
   10MEP      C 2238   0.023  -0.161   3.121  0.6978  0.4301 -0.3286
   10MEP      C 2239   0.395   0.106   4.754  0.6129  0.1475  0.1505
   10MEP      C 2240   0.961   1.150   3.094 -0.0663  0.2562 -0.1099
   10MEP      C 2241   0.799   0.782   3.404 -0.0056  0.9557 -0.5826
   10MEP      C 2242   0.384  -0.227   3.226  0.3803  0.0687 -0.6330
   10MEP      C 2243  -0.052  -0.029   3.107  0.1108 -0.4766  0.5318
   10MEP      C 2244   0.452   0.182   4.636  0.1921  0.0069 -0.3825
   10MEP      C 2245  -0.084   0.041   3.247  0.4595 -0.5455 -0.3267
   10MEP      C 2246   0.419   0.107   4.499 -0.3021  0.0842  0.3880
   10MEP      C 2247  -0.178   0.214   3.387 -0.0842  0.0021  0.1476
   10MEP      C 2248   0.609   0.784   3.551  0.0688 -0.3253 -0.1078
   10MEP      C 2249   0.428   0.307   4.347  0.0608  1.0246  0.7920
   10MEP      C 2250  -0.049  -0.197   4.696 -0.0549  0.3695  0.4458
   10MEP      C 2251  -0.047   0.246   3.466  0.1379  0.4309 -0.2076
   10MEP      C 2252   0.275   0.318   4.328 -0.6932 -0.4541 -0.4830
   10MEP      C 2253   0.457   0.758   3.563  0.2554 -0.4760 -0.2768
   10MEP      C 2254  -0.074   0.306   3.601 -0.6281  0.0378  0.3862
   10MEP      C 2255   0.197   0.199   4.262  0.4926 -0.2396 -0.8789
   10MEP      C 2256   0.318  -0.090   3.410  0.5182  0.0825 -0.0873
   10MEP      C 2257   0.407   0.624   3.501  0.9781 -0.1683  0.4648
   10MEP      C 2258  -0.097   0.239   3.823 -0.2056  0.3241  0.2067
   10MEP      C 2259  -0.020   0.104   4.288  0.2130 -0.1008  0.2848
   10MEP      C 2260   0.036   0.184   3.871 -0.4543 -0.8550 -0.6234
   10MEP      C 2261   0.518   0.454   3.653 -0.4122 -0.3315 -0.0254
   10MEP      C 2262  -0.002  -0.026   4.372 -0.0590  0.2720  0.4454
   10MEP      C 2263   0.152  -0.011   3.945 -0.5053 -0.6019 -0.2123
   10MEP      C 2264   0.633   0.415   3.553  0.3950  0.0590  0.1130
   10MEP      C 2265   0.155  -0.190   4.401  0.7714  0.0602 -0.1306
   10MEP      C 2266   0.497   0.346   3.761  0.0508  0.7025 -0.4492
   10MEP      C 2267   0.607   1.178   3.596  0.4006 -0.2607  0.2539
   10MEP      C 2268  -0.076  -0.323   4.777  0.1042  0.3185  0.0413
   10MEP      C 2269   0.828   0.456   3.680  0.1077  0.6788  0.3475
   10MEP      C 2270   0.343  -0.069   3.556  0.5680 -1.0115  0.0277
   10MEP      C 2271   0.148  -0.163   3.965  0.0022  0.3956 -0.1003
   10MEP      C 2272   0.284  -0.249   4.334 -0.5622 -0.6713 -1.0895
   10MEP      C 2273   0.943   0.394   3.764 -0.6402 -0.5266 -0.1716
   10MEP      C 2274   0.752   1.178   3.542  0.6195 -0.0040 -0.4992
   10MEP      C 2275   0.283  -0.212   4.015 -0.1433  0.3577 -0.1335
   10MEP      C 2276   1.079   0.428   3.697  1.0095 -0.1169  0.0220
   10MEP      C 2277   0.828   1.290   3.622  0.3910 -0.3300  0.3165
   10MEP      C 2278   0.446  -0.501   3.938 -1.0608  0.1796 -0.0019
   10MEP      C 2279   0.941   0.479   3.888  0.6608  0.3011 -0.7219
   10MEP      C 2280   1.116   0.336   3.586  0.4492  0.1378  0.1252
   10MEP      C 2281   0.238  -0.350   4.222  0.2166 -0.0960 -0.2613
   10MEP      C 2282   0.930   0.243   3.801  0.2749  0.4174  0.0888
   10MEP      C 2283   0.951   0.697   3.984  0.0882  0.3370 -0.0165
   10MEP      C 2284   0.233  -0.247   3.178  0.4661  0.1137 -0.4334
   10MEP      C 2285   0.968   1.345   3.814 -0.0715 -0.6224  0.1474
   10MEP      C 2286   0.428  -0.418   4.071 -0.4888 -0.4406 -0.0274
   10MEP      C 2287   0.998   1.305   3.953 -0.3391  0.1102  1.0236
   10MEP      C 2288   0.556  -0.334   4.107 -0.5289 -0.0662 -0.7264
   10MEP      C 2289   0.729  -0.290   4.424  0.0327  0.3913 -0.1257
   10MEP      C 2290   0.949   0.843   3.944 -0.0705 -0.1845  0.5137
   10MEP      C 2291   0.842   0.091   3.969  0.1295 -0.2879 -1.2661
   10MEP      C 2292   1.115   1.159   4.086  0.8777 -1.1022  0.4914
   10MEP      C 2293   0.693  -0.255   4.279  0.2798 -0.5385 -0.0759
   10MEP      C 2294  -0.167  -0.298   4.906 -0.1607 -0.4036  0.3083
   10MEP      C 2295   0.673  -0.107   4.243  0.5400 -0.8226 -0.0471
   10MEP      C 2296   0.587   0.086   4.009 -0.3818  0.5053  0.3380
   10MEP      C 2297   0.722   0.064   4.074 -0.7172  0.2677  0.0531
   10MEP      C 2298   1.158   1.018   4.119 -0.0004 -0.7039  0.0859
   10MEP      C 2299   0.488  -0.027   3.574 -0.7060 -0.2848 -1.0596
   10MEP      C 2300   0.840   0.878   3.840 -0.1230 -0.4378  0.6143
   10MEP      C 2301   1.038   0.936   4.160  0.0853  0.0393 -0.4966
   10MEP      H 2302   0.856   0.679   4.040  0.1143  0.8651  0.2038
   10MEP      H 2303   0.939   0.070   4.017  0.9572  0.5076 -2.5133
   10MEP      H 2304   0.817   0.025   3.883 -0.3730 -0.3835 -1.0481
   10MEP      H 2305   1.032   0.663   4.051  1.0123 -1.1754 -1.7932
   10MEP      H 2306   0.020  -0.365   4.815 -0.2682 -0.6208 -0.0160
   10MEP      H 2307   0.876   0.197   3.716 -0.0140  1.3422 -0.2433
   10MEP      H 2308   1.047   0.885   3.910  0.5412 -1.1953  0.9644
   10MEP      H 2309   0.851   0.813   3.751  2.7131  2.9154 -1.7824
   10MEP      H 2310   0.905   1.020   4.032 -1.5517 -0.5682  0.2243
   10MEP      H 2311   1.030   0.196   3.813  0.0287  0.0856  0.9625
   10MEP      H 2312   1.030   0.321   3.517  1.1615 -2.1865 -0.3731
   10MEP      H 2313   0.843   0.980   3.796 -0.8061 -0.4210  0.5949
   10MEP      H 2314   0.736   0.862   3.877 -0.3047 -0.5377  0.0573
   10MEP      H 2315   1.074   0.833   4.180 -0.1237 -0.5237 -2.7436
   10MEP      H 2316   0.999   0.983   4.252 -0.3879  2.7169 -1.9471
   10MEP      H 2317   0.735   0.134   4.158  0.9994 -0.4276  0.4081
   10MEP      H 2318   0.509   0.041   4.074 -0.1358 -1.3143 -0.5603
   10MEP      H 2319   1.202   0.381   3.532  0.3556  0.9648  0.6505
   10MEP      H 2320   0.342  -0.005   3.341 -0.0787  0.2937 -0.0399
   10MEP      H 2321   1.200   0.965   4.031 -1.0838 -1.7775  0.1867
   10MEP      H 2322   1.342   1.030   4.178  0.5447 -0.2463  0.0941
   10MEP      H 2323   0.574   0.043   3.908  1.5266 -0.7298  0.5517
   10MEP      H 2324   0.577   0.195   3.992  2.3875  0.9775  1.1606
   10MEP      H 2325   0.567  -0.074   4.243  0.8177  0.1419  1.2499
   10MEP      H 2326   0.720  -0.044   4.321  0.9308 -0.8255 -0.2783
   10MEP      H 2327   0.213  -0.123   3.398  0.5966 -0.9718  1.8749
   10MEP      H 2328   0.841   0.465   3.935  0.8883 -1.1922 -0.6255
   10MEP      H 2329   1.022   0.441   3.955  0.9825  0.9262 -0.7461
   10MEP      H 2330   1.137   0.231   3.616  0.1165  1.0596  4.1152
   10MEP      H 2331   1.074   0.535   3.665 -0.9230  0.2673  1.3940
   10MEP      H 2332   1.200   1.229   4.099 -0.7440  0.9515  0.6050
   10MEP      H 2333   1.036   1.193   4.157 -0.3405 -1.1955 -0.7679
   10MEP      H 2334   0.770  -0.297   4.211  0.2667 -0.4513 -0.1456
   10MEP      H 2335   0.644  -0.307   4.493 -0.6819  0.5625 -0.9398
   10MEP      H 2336   1.155   0.432   3.778  0.7859  2.6331  0.1981
   10MEP      H 2337  -0.132  -0.127   4.720 -1.1673 -0.9153  0.4539
   10MEP      H 2338  -0.050  -0.461   4.654 -0.3425 -0.8336  0.4236
   10MEP      H 2339   0.781  -0.388   4.415 -0.5691 -0.1538  1.8864
   10MEP      H 2340   0.643  -0.385   4.061  0.2696  0.6336 -0.0234
   10MEP      H 2341   0.531  -0.238   4.058 -1.2890  0.3220  0.3868
   10MEP      H 2342  -0.063  -0.228   4.590 -0.1386  0.9767  0.2755
   10MEP      H 2343   0.310  -0.158   3.614  1.0543 -0.6977  0.8060
   10MEP      H 2344   0.865   0.529   3.604  0.3799  1.1005  0.8833
   10MEP      H 2345   1.058   1.382   4.007  0.0370  0.4243  0.1725
   10MEP      H 2346   0.907   1.286   4.013 -0.0041 -1.1897  1.1583
   10MEP      H 2347   0.430  -0.495   4.151  1.6472  0.9222  1.3148
   10MEP      H 2348   0.770   0.523   3.746 -1.1509 -0.5551  0.5198
   10MEP      H 2349   0.583   0.339   3.831 -0.8705 -0.0880  0.6302
   10MEP      H 2350   1.057   1.326   3.751 -0.8134 -0.2960 -1.0247
   10MEP      H 2351   0.946   1.452   3.797  0.7413 -0.7068 -1.6512
   10MEP      H 2352   0.368  -0.579   3.928 -1.9415  1.2417 -1.9152
   10MEP      H 2353   0.410   0.368   3.825 -0.4586 -0.2754 -0.7839
   10MEP      H 2354   0.464   0.249   3.718 -0.3898  1.2520 -1.3886
   10MEP      H 2355   0.597   0.343   3.476  2.1548 -1.0189  0.2193
   10MEP      H 2356   0.544  -0.553   3.935 -1.6859 -1.0495  0.2988
   10MEP      H 2357   0.450  -0.430   3.852  2.5777  0.0387 -0.0884
   10MEP      H 2358   0.666   0.497   3.486  1.1807 -1.1852 -1.0920
   10MEP      H 2359   0.554   0.546   3.706  0.5233 -0.4254 -0.4939
   10MEP      H 2360   0.428  -0.327   3.203  1.6098  0.4941 -0.1948
   10MEP      H 2361   0.922   1.310   3.567 -1.0878 -0.9612 -2.6509
   10MEP      H 2362   0.766   1.383   3.612  0.0161 -0.2654  2.7556
   10MEP      H 2363   0.239  -0.451   4.268  0.4421 -0.8407 -1.8474
   10MEP      H 2364   0.129  -0.328   4.213  0.3627  0.4729 -0.7798
   10MEP      H 2365   0.356  -0.213   3.931  0.7647  0.9500  0.6353
   10MEP      H 2366   0.328  -0.140   4.086  0.4702 -0.6021  0.4744
   10MEP      H 2367   0.172   0.013   3.595 -0.7720  1.7693  0.1362
   10MEP      H 2368   0.349   0.419   3.528 -1.0939 -0.1292  0.8780
   10MEP      H 2369   0.309   0.637   3.451  1.2978 -0.5807 -0.2933
   10MEP      H 2370   0.799   1.079   3.558  0.2690  0.2681  3.0569
   10MEP      H 2371   0.698   1.145   3.367 -3.5100  2.8489  0.0024
   10MEP      H 2372   0.354  -0.169   4.303 -0.3936 -0.4590 -0.1962
   10MEP      H 2373   0.437  -0.359   4.405  1.8112  0.1521  2.1320
   10MEP      H 2374   0.064  -0.186   4.034 -0.8955  0.7590 -1.0434
   10MEP      H 2375   0.089  -0.307   3.868 -1.5285  0.3153 -0.2319
   10MEP      H 2376   0.440  -0.156   3.162  0.8264  1.1770  0.9439
   10MEP      H 2377   0.044  -0.119   4.921 -1.5102  1.3524  1.2023
   10MEP      H 2378   0.605   1.144   3.702 -0.4794 -1.2108 -0.0524
   10MEP      H 2379   0.474   0.605   3.414  1.0831  0.2041  0.4603
   10MEP      H 2380  -0.255  -0.235   4.884  0.8370  1.1160  0.4928
   10MEP      H 2381   0.548   1.105   3.536 -0.1419  0.6591 -0.3593
   10MEP      H 2382   0.558   1.277   3.580  0.0768  0.0706  2.7765
   10MEP      H 2383   0.188  -0.140   4.495 -0.8721 -1.1106  1.1302
   10MEP      H 2384   0.093  -0.278   4.432 -0.3872  0.6817 -0.6043
   10MEP      H 2385   0.234   0.020   3.876 -2.0550  2.4307 -0.8631
   10MEP      H 2386   0.178   0.044   4.038 -0.8070  1.1734 -1.1278
   10MEP      H 2387   0.351   0.717   3.710 -0.4405  0.3663 -0.2091
   10MEP      H 2388   0.406   0.833   3.498  0.3735 -0.4289 -0.3142
   10MEP      H 2389  -0.005   0.009   4.802  0.2312 -1.2973 -2.8269
   10MEP      H 2390   0.677   0.727   3.618  1.9716 -0.1443 -1.8058
   10MEP      H 2391   0.012   0.004   4.478 -2.8223  0.3682  0.8560
   10MEP      H 2392  -0.102  -0.075   4.369 -0.3274  0.8703 -2.0226
   10MEP      H 2393   0.119   0.214   3.804 -1.8317 -1.5541 -2.7569
   10MEP      H 2394   0.054   0.226   3.973 -2.4116 -0.9800 -0.1691
   10MEP      H 2395   0.626   0.889   3.582 -0.5626 -0.3909  0.5042
   10MEP      H 2396   0.525   0.045   3.498  1.3147  1.1595  1.1641
   10MEP      H 2397  -0.114   0.147   4.330 -0.2812 -0.5189 -0.3732
   10MEP      H 2398  -0.040   0.076   4.182  2.3612  0.9043 -0.4321
   10MEP      H 2399  -0.104   0.348   3.843  0.8637  0.5843 -0.7308
   10MEP      H 2400  -0.173   0.185   3.883 -1.0985 -0.7494 -1.7729
   10MEP      H 2401   0.842   0.686   3.440 -0.7010  1.4476  1.7518
   10MEP      H 2402   0.849   0.847   3.479 -2.4857  0.3824  1.7332
   10MEP      H 2403   0.970   1.165   3.204  8.0668  3.2848 -0.4861
   10MEP      H 2404   0.177  -0.302   3.257  1.1363  1.7672  1.2514
   10MEP      H 2405   0.184   0.227   4.155 -0.3128  0.3250 -0.6495
   10MEP      H 2406   0.250   0.104   4.282 -1.0881 -1.1416 -0.8390
   10MEP      H 2407   0.017   0.353   3.644 -1.2857  0.8674  0.9246
   10MEP      H 2408  -0.150   0.387   3.592 -0.2609  0.4113  0.6191
   10MEP      H 2409   1.043   1.080   3.067 -1.1001 -0.8912 -0.3456
   10MEP      H 2410   0.804   0.718   3.202 -0.8908 -0.7532  0.7206
   10MEP      H 2411   0.244   0.317   4.435  0.6574  0.2359 -0.0649
   10MEP      H 2412   0.148   0.472   4.283  0.4954  1.6050  0.1651
   10MEP      H 2413  -0.001   0.148   3.490 -2.3855 -0.6987  0.2986
   10MEP      H 2414   0.003   0.394   3.358  3.7508  1.7707  0.5836
   10MEP      H 2415   0.223  -0.312   3.088 -2.8984 -1.1262  0.6866
   10MEP      H 2416   0.283  -0.079   4.868  0.9422 -0.0558 -1.4432
   10MEP      H 2417   0.961   0.786   3.246 -0.5299 -1.5938 -1.2527
   10MEP      H 2418   0.742   1.068   2.870  0.3075  1.8387  0.2385
   10MEP      H 2419   0.446   0.365   4.441  0.2760 -0.0241  1.4105
   10MEP      H 2420   0.479   0.354   4.260  0.6919  0.8370  1.0596
   10MEP      H 2421  -0.237   0.308   3.383 -0.4119 -0.0935  1.9956
   10MEP      H 2422  -0.238   0.138   3.442 -1.2411  0.9623  0.2448
   10MEP      H 2423   0.741   1.142   3.057 -0.8261 -0.0329 -1.4234
   10MEP      H 2424   0.988   1.247   3.048  1.3667 -0.0149  0.0958
   10MEP      H 2425   0.576   0.157   4.360  0.5444  1.7119  0.3085
   10MEP      H 2426  -0.107   0.245   3.202 -0.4597  1.9212  2.6819
   10MEP      H 2427   0.193   0.071   4.936 -2.2392 -0.3229 -0.1412
   10MEP      H 2428  -0.113  -0.254   4.993  0.6826 -0.6292 -0.0926
   10MEP      H 2429   0.460   0.005   4.510  1.2407  0.6553  0.2178
   10MEP      H 2430   0.308   0.109   4.498 -0.3435  0.3909  2.0829
   10MEP      H 2431  -0.135  -0.032   3.312  0.3945  0.7915  1.2066
   10MEP      H 2432   0.018   0.059   3.287  0.1731 -2.6963  1.5692
   10MEP      H 2433   0.712   0.898   3.046  0.7350 -2.4715 -1.2895
   10MEP      H 2434   0.887   0.866   3.030  0.9131  1.1821  0.4464
   10MEP      H 2435   0.397   0.279   4.629  1.0165  0.4339 -1.2624
   10MEP      H 2436   0.605   0.281   4.597 -0.8596  0.9298  0.4250
   10MEP      H 2437   0.008   0.044   3.048  0.9421 -0.6119  1.1814
   10MEP      H 2438  -0.213   0.029   3.031 -1.4241  0.4884  2.9918
   10MEP      H 2439  -0.194  -0.394   4.954  1.2621 -0.3674  1.2732
   10MEP      H 2440  -0.019  -0.225   3.201 -1.4024  0.5717 -1.2599
   10MEP      H 2441   0.556  -0.114   3.561 -0.1369  0.0023 -0.0669
   10MEP      H 2442   0.796  -0.213   4.467 -1.8565  1.1888  1.5281
   10MEP      H 2443   0.402   0.165   4.848 -0.6601 -2.9894  2.3840
   10MEP      H 2444   0.450   0.011   4.769 -0.3918 -0.3118  0.9845
   10MEP      H 2445   0.019  -0.230   3.034 -0.4063  1.0581 -0.7913
   10MEP      H 2446   0.510   0.023   3.671  0.7408  0.9418 -1.9694
   10MEP      N 2447   0.923   0.926   4.067 -0.0987 -0.1219  0.7457
   10MEP      N 2448   0.296  -0.354   4.083 -0.2088 -0.0558  0.4175
   10MEP      N 2449   0.390   0.498   3.578 -0.7360  0.2853 -0.0340
   10MEP      N 2450   0.475   0.163   4.371  0.2982 -0.1188 -0.5522
   10MEP      N 2451  -0.162   0.170   3.244 -0.5183 -0.2625 -0.8245
   10MEP      O 2452   0.592   0.208   4.658 -0.0688  0.8570  0.5154
   10MEP      O 2453   0.396  -0.200   3.361 -0.0832 -0.0302 -0.1678
   10MEP      O 2454   0.048   0.313   3.383  0.8791  0.0267  0.5404
   10MEP      O 2455   0.240   0.449   4.269  0.0730  0.1003 -0.2816
   10MEP      O 2456  -0.130   0.209   3.687 -0.2356 -0.1676 -0.0308
   10MEP      O 2457   0.074   0.207   4.325  0.4273  0.5267 -0.0231
   10MEP      O 2458   0.031   0.043   3.889  0.3343 -0.0800  0.1031
   10MEP      O 2459   0.085  -0.109   4.312 -0.2698 -0.2531 -0.3020
   10MEP      O 2460   0.121  -0.223   3.835  0.1295 -0.4356 -0.6019
   10MEP      O 2461   0.081  -0.152   4.712  0.5351 -0.1607  0.1443
   10MEP      O 2462   0.756   1.210   3.408 -0.2915  0.1256  0.1982
   10MEP      O 2463  -0.130  -0.427   4.694 -0.3434 -0.2292 -0.0795
   10MEP      O 2464   0.263   0.042   3.597 -0.0119 -0.4489 -0.0814
   10MEP      O 2465   0.863   1.254   3.758 -0.0999 -0.3669  0.4915
   10MEP      O 2466  -0.178  -0.059   3.045 -0.3771  0.3295  0.0886
   10MEP      O 2467   1.060   1.173   3.958 -0.4300 -0.9124  0.2094
   10MEP      O 2468   0.573  -0.329   4.252 -0.1037  0.3885 -0.7077
   10MEP      O 2469   1.258   1.011   4.220  0.5364  0.3585  0.3539
   10MEP      O 2470   0.734  -0.077   4.119 -0.0850 -0.1066 -0.6987
   10MEP      O 2471   0.254   0.076   4.739  0.2957 -0.0382  0.0945
   10MEP      O 2472   0.851   0.223   3.921 -0.0807 -0.1040  0.2569
   10MEP      O 2473   0.965   0.615   3.864 -0.2955 -0.1227  0.2071
   10MEP      O 2474   0.745   0.357   3.617 -0.5750  0.0803 -0.0827
   10MEP      O 2475   0.354  -0.324   4.438  0.5961  0.1928 -0.6899
   10MEP      O 2476   0.428   0.772   3.696 -0.4491  0.4149 -0.0662
   10MEP      O 2477   0.660   0.775   3.419  0.0592  0.2477  0.0027
   10MEP      O 2478   0.835   1.081   2.891  0.6988 -0.1411 -0.0412
   10MEP      O 2479   0.810   0.927   3.218  0.4158 -0.5937 -0.1188
   10MEP      O 2480   0.163  -0.133   3.144  0.7341 -0.4904  0.3307
   11SOL     OW 2481   5.282   2.958   0.921  0.1818 -0.2682  0.3769
   11SOL    HW1 2482   5.324   3.003   0.994 -0.4905 -0.5273  0.9373
   11SOL    HW2 2483   5.310   3.006   0.843 -0.2539  0.9188  0.9310
   11SOL     MW 2484   5.291   2.970   0.920  0.0400 -0.1494  0.5195
   12SOL     OW 2485   1.917   2.551   1.027 -0.1090  0.5308  0.3058
   12SOL    HW1 2486   1.856   2.616   1.062  0.7368  0.7558  1.4318
   12SOL    HW2 2487   1.920   2.483   1.094 -1.3934 -0.9843 -1.0879
   12SOL     MW 2488   1.909   2.551   1.040 -0.1651  0.3656  0.2715
   13SOL     OW 2489   7.585   6.369   0.014 -0.6151 -0.4186  0.4708
   13SOL    HW1 2490   7.546   6.282   0.024 -0.0536 -0.6736  0.4596
   13SOL    HW2 2491   7.509   6.427   0.003 -0.9748 -1.1133 -1.2106
   13SOL     MW 2492   7.570   6.365   0.014 -0.5893 -0.5402  0.2541
   14SOL     OW 2493   4.415   0.966   7.417 -0.0199  0.7379 -0.2214
   14SOL    HW1 2494   4.413   1.039   7.479 -1.5927  1.3404 -0.9147
   14SOL    HW2 2495   4.469   0.998   7.344 -1.3667  1.5929 -0.8981
   14SOL     MW 2496   4.422   0.980   7.415 -0.3937  0.9245 -0.3968
   15SOL     OW 2497   7.496   0.633   7.515 -0.0739 -0.8098  0.2493
   15SOL    HW1 2498   7.440   0.560   7.489 -1.2438 -0.1571  0.8604
   15SOL    HW2 2499   7.547   0.654   7.436  0.0627 -2.0809 -0.0129
   15SOL     MW 2500   7.495   0.627   7.501 -0.2061 -0.8890  0.2939
   16SOL     OW 2501   5.713   4.636   0.003 -0.2999  0.4791 -0.1563
   16SOL    HW1 2502   5.708   4.650   0.097 -0.2059  2.7111 -0.4204
   16SOL    HW2 2503   5.648   4.568  -0.015  0.8287 -1.1911  1.6779
   16SOL     MW 2504   5.704   4.629   0.012 -0.1434  0.5510  0.0447
   17SOL     OW 2505   6.801   1.032   6.688  0.5307  0.1549 -0.3315
   17SOL    HW1 2506   6.895   1.050   6.681  0.5346  0.9315  1.2347
   17SOL    HW2 2507   6.793   0.983   6.770 -0.2952 -1.0558 -1.1209
   17SOL     MW 2508   6.812   1.028   6.698  0.4255  0.0993 -0.2321
   18SOL     OW 2509   7.701   4.700   0.862 -0.6037 -0.4027 -0.1548
   18SOL    HW1 2510   7.644   4.649   0.805  0.0401 -2.0539  0.6373
   18SOL    HW2 2511   7.787   4.694   0.822 -0.5722  0.3344 -0.2161
   18SOL     MW 2512   7.705   4.693   0.850 -0.5173 -0.5197 -0.0613
   19SOL     OW 2513   4.117   1.826   1.447 -0.4319  0.3554 -0.1021
   19SOL    HW1 2514   4.167   1.802   1.525  0.2132 -0.0188 -0.6271
   19SOL    HW2 2515   4.180   1.822   1.375 -1.4424 -1.2239 -0.9484
   19SOL     MW 2516   4.131   1.823   1.448 -0.4787  0.1053 -0.2776
   20SOL     OW 2517   7.503   7.214   1.391 -0.0254  0.2591  0.0339
   20SOL    HW1 2518   7.521   7.147   1.457  0.5175 -0.3872 -0.7491
   20SOL    HW2 2519   7.575   7.276   1.400  0.5432 -0.3008 -0.5299
   20SOL     MW 2520   7.514   7.213   1.400  0.1169  0.1047 -0.1385
   21SOL     OW 2521   4.150   5.901   2.291 -0.4954  0.5543 -0.0945
   21SOL    HW1 2522   4.172   5.940   2.375 -1.7623 -0.0803  0.5693
   21SOL    HW2 2523   4.175   5.967   2.226 -0.4575  1.4818  0.8374
   21SOL     MW 2524   4.156   5.914   2.293 -0.6528  0.5918  0.1098
   22SOL     OW 2525   3.151   3.449   2.430 -0.4916  0.7424 -0.4454
   22SOL    HW1 2526   3.126   3.364   2.395 -2.0360  1.2787 -0.7479
   22SOL    HW2 2527   3.133   3.511   2.359 -3.2109  1.7814  0.9754
   22SOL     MW 2528   3.145   3.446   2.417 -1.0374  0.9440 -0.3022
   23SOL     OW 2529   3.295   1.509   3.592 -0.0225  0.3790 -0.5407
   23SOL    HW1 2530   3.349   1.476   3.663 -0.4877 -0.9004 -0.7567
   23SOL    HW2 2531   3.207   1.514   3.628 -0.1826  0.1562 -0.8954
   23SOL     MW 2532   3.291   1.506   3.605 -0.1025  0.1867 -0.6138
   24SOL     OW 2533   5.439   3.611   1.604 -0.3577  0.3971 -0.3532
   24SOL    HW1 2534   5.485   3.637   1.683 -2.0451  1.8336  0.2387
   24SOL    HW2 2535   5.504   3.617   1.534  0.7751  0.5488  0.6827
   24SOL     MW 2536   5.453   3.615   1.605 -0.4287  0.6004 -0.1448
   25SOL     OW 2537   7.005   3.440   4.949 -0.2009  0.1570 -0.7220
   25SOL    HW1 2538   7.010   3.372   4.882  1.6372  0.6739 -1.1565
   25SOL    HW2 2539   6.952   3.402   5.019  0.4607 -1.5645 -1.1213
   25SOL     MW 2540   6.999   3.427   4.949  0.1191  0.0028 -0.8287
   26SOL     OW 2541   3.800   0.790   0.723 -0.1838 -0.3451 -0.7997
   26SOL    HW1 2542   3.883   0.753   0.753 -0.2671  0.5025  0.5695
   26SOL    HW2 2543   3.780   0.742   0.643  2.0357 -0.0128 -1.6305
   26SOL     MW 2544   3.808   0.779   0.717  0.0896 -0.1941 -0.7308
   27SOL     OW 2545   3.381   0.248   2.075  0.2484 -0.3830 -0.5638
   27SOL    HW1 2546   3.446   0.196   2.122 -1.5477 -1.5610  0.8143
   27SOL    HW2 2547   3.324   0.183   2.034  0.7444  0.6253 -2.9903
   27SOL     MW 2548   3.382   0.233   2.076  0.0820 -0.4048 -0.6980
   28SOL     OW 2549   4.715   4.383   4.560  0.1934  0.5479 -0.2169
   28SOL    HW1 2550   4.747   4.454   4.616 -3.0290  1.3956  0.8183
   28SOL    HW2 2551   4.693   4.425   4.477 -3.7741  1.4709  1.0931
   28SOL     MW 2552   4.716   4.397   4.557 -0.7270  0.7745  0.0833
   29SOL     OW 2553   5.364   0.820   2.056 -0.0126  0.2248 -0.3528
   29SOL    HW1 2554   5.453   0.787   2.070 -0.2268  0.3193  1.4419
   29SOL    HW2 2555   5.376   0.913   2.037  0.3033  0.0551 -1.0529
   29SOL     MW 2556   5.377   0.828   2.055  0.0004  0.2152 -0.2127
   30SOL     OW 2557   5.994   2.642   5.141  0.1969  0.1817 -0.0408
   30SOL    HW1 2558   5.917   2.643   5.085 -0.6022 -0.9190  0.9902
   30SOL    HW2 2559   5.966   2.684   5.222 -0.2922 -2.7472  1.4515
   30SOL     MW 2560   5.981   2.647   5.144  0.0320 -0.3341  0.2822
   31SOL     OW 2561   0.902   3.123   3.252  0.2583  0.0756 -0.2854
   31SOL    HW1 2562   0.820   3.147   3.295  1.6020  1.9332  1.4350
   31SOL    HW2 2563   0.893   3.029   3.233 -1.2644 -0.3841  2.2398
   31SOL     MW 2564   0.891   3.114   3.255  0.2353  0.2545  0.2581
   32SOL     OW 2565   7.684   7.116   5.840  0.0967 -0.1396 -0.6625
   32SOL    HW1 2566   7.734   7.050   5.888 -0.7330 -1.2035 -1.2044
   32SOL    HW2 2567   7.686   7.086   5.749 -0.4417  0.4972 -0.8932
   32SOL     MW 2568   7.691   7.104   5.835 -0.0784 -0.1943 -0.7614
   33SOL     OW 2569   3.647   1.474   4.068  0.4804 -0.0361 -0.5003
   33SOL    HW1 2570   3.568   1.420   4.057  0.7261 -1.1143  2.1994
   33SOL    HW2 2571   3.661   1.514   3.982 -1.0551 -2.4722 -2.0195
   33SOL     MW 2572   3.639   1.472   4.056  0.3153 -0.4860 -0.3492
   34SOL     OW 2573   4.510   6.838   5.693 -0.4224 -0.3227 -0.1131
   34SOL    HW1 2574   4.554   6.856   5.776  1.1756 -1.1649 -0.7488
   34SOL    HW2 2575   4.419   6.821   5.717 -0.1660  0.2752  1.3636
   34SOL     MW 2576   4.504   6.839   5.706 -0.1850 -0.3540 -0.0054
   35SOL     OW 2577   4.819   0.795   5.775 -0.1345 -0.0706  0.4538
   35SOL    HW1 2578   4.858   0.711   5.750 -0.6523 -0.8977  2.2702
   35SOL    HW2 2579   4.775   0.826   5.696  0.6496 -1.1751 -0.4370
   35SOL     MW 2580   4.818   0.788   5.762 -0.1004 -0.3179  0.5723
   36SOL     OW 2581   2.503   3.781   7.491  0.3630 -0.1125 -0.3782
   36SOL    HW1 2582   2.567   3.848   7.467  1.6861 -1.8373 -1.9095
   36SOL    HW2 2583   2.447   3.773   7.414 -0.5232 -0.0123  0.2296
   36SOL     MW 2584   2.504   3.789   7.478  0.4190 -0.3205 -0.4964
   37SOL     OW 2585   5.490   2.822   5.741 -0.3111  0.2835  0.0825
   37SOL    HW1 2586   5.569   2.874   5.752  0.1446 -0.4909  0.5863
   37SOL    HW2 2587   5.492   2.791   5.651 -0.1072  0.3757  0.0576
   37SOL     MW 2588   5.500   2.824   5.731 -0.2267  0.1961  0.1438
   38SOL     OW 2589   4.487   0.722   3.632  0.4457 -0.2281 -0.2285
   38SOL    HW1 2590   4.440   0.759   3.558  0.1309 -1.1492 -0.5099
   38SOL    HW2 2591   4.507   0.796   3.688  1.0621  0.5548 -1.4392
   38SOL     MW 2592   4.484   0.736   3.630  0.4843 -0.2458 -0.4195
   39SOL     OW 2593   3.131   3.442   5.089 -0.5651 -0.2697  0.4710
   39SOL    HW1 2594   3.102   3.356   5.119  1.2828  0.3084  4.5483
   39SOL    HW2 2595   3.227   3.438   5.094 -0.2920  1.3112 -1.7732
   39SOL     MW 2596   3.140   3.431   5.093 -0.2936  0.0067  0.7057
   40SOL     OW 2597   0.893   0.737   7.097  0.4716 -0.4892  0.1962
   40SOL    HW1 2598   0.896   0.666   7.033  0.5225 -0.3604  0.0551
   40SOL    HW2 2599   0.965   0.794   7.073  0.4762 -0.4272  0.3555
   40SOL     MW 2600   0.902   0.735   7.086  0.4787 -0.4647  0.1986
   41SOL     OW 2601   4.185   6.282   3.452 -0.8380 -0.1642 -0.3336
   41SOL    HW1 2602   4.225   6.275   3.365 -0.1653  0.3540 -0.0802
   41SOL    HW2 2603   4.245   6.338   3.501 -2.3744  1.5007 -0.2382
   41SOL     MW 2604   4.198   6.289   3.447 -0.9485  0.1153 -0.2890
   42SOL     OW 2605   1.032   3.324   5.793  0.2194  0.4888  0.2215
   42SOL    HW1 2606   0.944   3.287   5.788  0.3266  0.1900  0.5135
   42SOL    HW2 2607   1.080   3.285   5.720  0.0766  0.7445 -0.0100
   42SOL     MW 2608   1.027   3.315   5.783  0.2149  0.4833  0.2293
   43SOL     OW 2609   5.079   7.524   7.624 -0.0636  0.1107 -0.2817
   43SOL    HW1 2610   5.009   7.481   7.574 -0.0083 -0.9537  0.5270
   43SOL    HW2 2611   5.154   7.526   7.564 -0.2441 -0.4064 -0.5265
   43SOL     MW 2612   5.080   7.519   7.610 -0.0796 -0.0918 -0.2096
   44SOL     OW 2613   7.307   0.384   4.026  0.2290 -0.5198 -0.0707
   44SOL    HW1 2614   7.323   0.304   3.975  0.1716  0.0178 -0.9476
   44SOL    HW2 2615   7.378   0.386   4.091  0.4295 -1.0976 -0.2638
   44SOL     MW 2616   7.318   0.374   4.028  0.2473 -0.5249 -0.2077
   45SOL     OW 2617   3.909   1.031   3.323  0.5921  0.6478 -0.3115
   45SOL    HW1 2618   3.982   1.089   3.299  0.2215  0.3321 -2.3776
   45SOL    HW2 2619   3.906   0.966   3.253 -0.3304 -0.6530  0.8769
   45SOL     MW 2620   3.918   1.030   3.311  0.4266  0.4409 -0.4238
   46SOL     OW 2621   4.607   5.606   4.366  0.4324  0.1667 -0.1510
   46SOL    HW1 2622   4.531   5.548   4.353  0.6495 -0.8651  2.6068
   46SOL    HW2 2623   4.682   5.546   4.370  1.4937  1.1572 -2.6340
   46SOL     MW 2624   4.607   5.591   4.365  0.5961  0.1614 -0.1158
   47SOL     OW 2625   5.574   7.007   3.037  0.5566 -0.1754 -0.1098
   47SOL    HW1 2626   5.580   6.933   2.976  2.0828 -0.7271  0.6613
   47SOL    HW2 2627   5.652   7.059   3.018  0.2334  0.4796  0.3327
   47SOL     MW 2628   5.585   7.004   3.027  0.7106 -0.1622  0.0456
   48SOL     OW 2629   5.228   5.963   4.399  0.2273 -0.2816  0.1217
   48SOL    HW1 2630   5.265   5.893   4.452  1.9413  1.5155  1.4195
   48SOL    HW2 2631   5.211   6.034   4.461  1.9565  1.7759 -1.6058
   48SOL     MW 2632   5.230   5.963   4.414  0.6680  0.2118  0.0667
   49SOL     OW 2633   3.134   2.898   3.319  0.0087  0.1110 -0.0654
   49SOL    HW1 2634   3.129   2.954   3.396  0.8857  1.2419 -0.7987
   49SOL    HW2 2635   3.185   2.948   3.256  0.5857 -1.4130 -0.8618
   49SOL     MW 2636   3.140   2.912   3.320  0.1948  0.0607 -0.2612
   50SOL     OW 2637   4.235   0.477   3.336 -0.0754 -0.1140 -0.2806
   50SOL    HW1 2638   4.228   0.433   3.251 -1.6786  3.5113 -2.2466
   50SOL    HW2 2639   4.145   0.479   3.369  0.2700  0.0556  0.6749
   50SOL     MW 2640   4.222   0.471   3.330 -0.2364  0.3718 -0.4100
   51SOL     OW 2641   1.926   2.850   5.001 -0.0035 -0.6614 -0.1163
   51SOL    HW1 2642   1.890   2.881   5.084  1.7478  1.8687 -0.1940
   51SOL    HW2 2643   2.020   2.846   5.015  0.2032 -1.6313 -1.5647
   51SOL     MW 2644   1.933   2.853   5.013  0.2472 -0.4616 -0.3117
   52SOL     OW 2645   0.232   3.434   6.536 -0.5924 -0.6414  0.3360
   52SOL    HW1 2646   0.139   3.456   6.545 -0.9993 -1.1734 -1.9172
   52SOL    HW2 2647   0.250   3.444   6.442  2.5734  2.9721  1.1032
   52SOL     MW 2648   0.222   3.438   6.525 -0.2393 -0.2470  0.1458
   53SOL     OW 2649   2.853   1.626   3.526 -0.5815 -0.5948  0.1364
   53SOL    HW1 2650   2.889   1.715   3.517  2.0689 -1.3424  2.1374
   53SOL    HW2 2651   2.773   1.638   3.576  0.2919  0.6032  1.3272
   53SOL     MW 2652   2.847   1.639   3.531 -0.1304 -0.5371  0.5450
   54SOL     OW 2653   0.710   3.401   3.057  0.3193  0.1493  0.2074
   54SOL    HW1 2654   0.668   3.482   3.028 -1.0509 -0.0537  1.4813
   54SOL    HW2 2655   0.788   3.431   3.104 -0.3134  0.7861  0.8967
   54SOL     MW 2656   0.714   3.416   3.060  0.0629  0.2049  0.4587
   55SOL     OW 2657   0.848   2.524   6.279  0.0428  0.0131  1.0390
   55SOL    HW1 2658   0.784   2.530   6.350 -0.4995 -0.6284  0.6201
   55SOL    HW2 2659   0.860   2.614   6.249 -1.8913  0.0099  0.0748
   55SOL     MW 2660   0.841   2.537   6.284 -0.2742 -0.0694  0.8619
   56SOL     OW 2661   4.565   5.309   2.136  0.6766 -0.9638  0.7619
   56SOL    HW1 2662   4.495   5.374   2.131  0.5013 -1.1838  0.2953
   56SOL    HW2 2663   4.642   5.358   2.167  0.4462 -0.6207  0.7914
   56SOL     MW 2664   4.566   5.323   2.140  0.6247 -0.9480  0.7059
   57SOL     OW 2665   3.767   2.663   5.495  0.5155  0.5678  0.2099
   57SOL    HW1 2666   3.812   2.748   5.498  0.8418  0.4247 -0.4748
   57SOL    HW2 2667   3.686   2.681   5.448 -0.5339  0.9896  2.1089
   57SOL     MW 2668   3.763   2.676   5.489  0.4229  0.6034  0.3654
   58SOL     OW 2669   5.703   5.226   1.297 -0.7389  0.6465  0.6965
   58SOL    HW1 2670   5.619   5.182   1.307 -1.4490  1.7462 -0.2413
   58SOL    HW2 2671   5.716   5.232   1.202  1.5438 -1.5920  0.7580
   58SOL     MW 2672   5.694   5.221   1.286 -0.5376  0.5007  0.5844
   59SOL     OW 2673   6.882   0.072   6.699  0.4443 -0.1741  0.6383
   59SOL    HW1 2674   6.905   0.044   6.788 -0.4574 -1.8141  0.3907
   59SOL    HW2 2675   6.966   0.078   6.654  0.8757  0.2552  1.4708
   59SOL     MW 2676   6.896   0.069   6.705  0.3841 -0.3291  0.7132
   60SOL     OW 2677   5.565   1.693   6.637 -0.1939  0.2916  0.1760
   60SOL    HW1 2678   5.659   1.701   6.655  0.3345 -1.1551 -1.6290
   60SOL    HW2 2679   5.561   1.663   6.546 -2.4212  0.4290  0.1950
   60SOL     MW 2680   5.577   1.690   6.628 -0.4114  0.1240 -0.0527
   61SOL     OW 2681   2.124   4.820   5.288  0.4226 -0.1973  0.3184
   61SOL    HW1 2682   2.100   4.833   5.380 -1.4316  0.2534 -0.1774
   61SOL    HW2 2683   2.152   4.906   5.258 -3.4315  0.9419 -0.6586
   61SOL     MW 2684   2.124   4.832   5.296 -0.3081  0.0062  0.1299
   62SOL     OW 2685   7.727   3.684   7.116 -0.3049  0.3290 -0.4061
   62SOL    HW1 2686   7.820   3.662   7.114  0.0372  1.6793 -0.8451
   62SOL    HW2 2687   7.709   3.700   7.209 -0.1847 -0.2620 -0.2784
   62SOL     MW 2688   7.737   3.683   7.128 -0.2457  0.4262 -0.4459
   63SOL     OW 2689   1.096   5.590   5.375 -0.0790 -1.1740  0.1905
   63SOL    HW1 2690   1.179   5.545   5.390 -0.3066 -1.8572 -0.5035
   63SOL    HW2 2691   1.096   5.662   5.437  0.6586 -1.6637  0.7748
   63SOL     MW 2692   1.107   5.593   5.385 -0.0137 -1.3241  0.1764
   64SOL     OW 2693   6.768   1.476   0.924  0.2464 -1.1292  0.5524
   64SOL    HW1 2694   6.832   1.545   0.906 -0.2215 -0.3784  1.6477
   64SOL    HW2 2695   6.763   1.472   1.020  0.8269 -3.2257  0.5408
   64SOL     MW 2696   6.775   1.484   0.934  0.2608 -1.3014  0.6911
   65SOL     OW 2697   5.050   5.248   5.018 -0.1326  0.5687 -0.6597
   65SOL    HW1 2698   4.957   5.271   5.016 -1.3763 -3.1309  2.5561
   65SOL    HW2 2699   5.059   5.180   4.951 -0.3982 -0.6534  0.4893
   65SOL     MW 2700   5.040   5.242   5.009 -0.3258 -0.0614 -0.1009
   66SOL     OW 2701   6.298   0.747   6.339 -0.2236 -0.3462  0.1569
   66SOL    HW1 2702   6.205   0.773   6.339  0.0543  0.7601  1.3252
   66SOL    HW2 2703   6.345   0.830   6.340  0.8311 -0.8807 -1.6359
   66SOL     MW 2704   6.292   0.761   6.339 -0.0530 -0.2730  0.0770
   67SOL     OW 2705   2.007   4.052   0.237  0.2460 -0.1523  0.0458
   67SOL    HW1 2706   2.090   4.076   0.196 -0.6664 -0.4286 -2.0680
   67SOL    HW2 2707   2.019   3.962   0.267  0.3296 -0.6411 -1.3997
   67SOL     MW 2708   2.019   4.044   0.236  0.1399 -0.2503 -0.4098
   68SOL     OW 2709   3.359   3.804   5.611 -0.1914  0.2721  0.6119
   68SOL    HW1 2710   3.396   3.752   5.683 -0.6103  0.2426  0.8045
   68SOL    HW2 2711   3.416   3.785   5.537 -0.0922 -0.1350  0.7886
   68SOL     MW 2712   3.371   3.795   5.611 -0.2323  0.2162  0.6592
   69SOL     OW 2713   4.612   4.022   2.677  0.5670 -0.2368  0.6268
   69SOL    HW1 2714   4.603   4.005   2.770  0.0859 -1.1066  0.4278
   69SOL    HW2 2715   4.542   3.970   2.636  1.0317 -0.1848 -0.2466
   69SOL     MW 2716   4.602   4.013   2.683  0.5649 -0.3415  0.4895
   70SOL     OW 2717   2.681   7.155   4.890  0.4825 -0.0854  0.7094
   70SOL    HW1 2718   2.701   7.234   4.939 -1.4214 -0.0352  1.4932
   70SOL    HW2 2719   2.623   7.105   4.948 -1.4347 -0.2688 -1.2338
   70SOL     MW 2720   2.676   7.159   4.904 -0.0066 -0.1024  0.5610
   71SOL     OW 2721   5.416   2.447   1.281  0.3311 -0.5771 -0.3467
   71SOL    HW1 2722   5.466   2.491   1.213  2.6282 -0.7839  1.0849
   71SOL    HW2 2723   5.326   2.475   1.267  1.0160  0.8792 -2.2723
   71SOL     MW 2724   5.411   2.456   1.271  0.7128 -0.4171 -0.4100
   72SOL     OW 2725   6.399   6.292   1.207 -0.0304 -0.6414  0.1931
   72SOL    HW1 2726   6.390   6.351   1.282 -1.5829 -0.3224 -0.2273
   72SOL    HW2 2727   6.334   6.224   1.222 -1.6122  0.3652 -1.7095
   72SOL     MW 2728   6.390   6.291   1.219 -0.4316 -0.4717 -0.1042
   73SOL     OW 2729   2.407   7.418   3.017 -0.2999 -0.6965  0.5181
   73SOL    HW1 2730   2.389   7.492   3.075  0.7646 -0.3156  0.3734
   73SOL    HW2 2731   2.320   7.381   2.999 -0.6658 -0.6965  2.1651
   73SOL     MW 2732   2.393   7.423   3.022 -0.2105 -0.6477  0.7104
   74SOL     OW 2733   2.574   2.868   6.178  0.2624  0.1479 -0.5225
   74SOL    HW1 2734   2.543   2.781   6.202  1.3474  0.1817  1.1448
   74SOL    HW2 2735   2.498   2.911   6.139 -0.6136 -1.1391 -0.2781
   74SOL     MW 2736   2.561   2.862   6.176  0.2892 -0.0125 -0.2778
   75SOL     OW 2737   2.451   4.875   6.248 -0.0614 -0.4327  0.0381
   75SOL    HW1 2738   2.396   4.890   6.324 -1.1973  0.5150 -0.9204
   75SOL    HW2 2739   2.461   4.962   6.208  1.6251 -0.6930 -0.1650
   75SOL     MW 2740   2.445   4.888   6.252  0.0091 -0.3447 -0.1106
   76SOL     OW 2741   3.900   1.271   3.634 -0.1446  0.1773  0.1432
   76SOL    HW1 2742   3.952   1.350   3.628 -1.6834  1.3727  1.5418
   76SOL    HW2 2743   3.831   1.283   3.568  0.5964 -0.8535 -0.8723
   76SOL     MW 2744   3.898   1.282   3.625 -0.2467  0.1984  0.1923
   77SOL     OW 2745   1.517   5.090   2.928  0.1544 -0.1610  0.2632
   77SOL    HW1 2746   1.559   5.132   2.852 -0.8338  0.1279 -0.1327
   77SOL    HW2 2747   1.525   4.996   2.910 -0.7810 -0.0939 -0.6163
   77SOL     MW 2748   1.524   5.083   2.916 -0.0918 -0.1154  0.0999
   78SOL     OW 2749   0.089   1.764   0.418 -0.0881  0.4255  0.0135
   78SOL    HW1 2750   0.043   1.814   0.350 -0.3505 -0.1545 -0.2491
   78SOL    HW2 2751   0.030   1.767   0.494 -0.2563  0.2416 -0.1080
   78SOL     MW 2752   0.075   1.771   0.419 -0.1432  0.3277 -0.0356
   79SOL     OW 2753   7.166   4.417   2.417 -0.0443  0.0301 -0.1126
   79SOL    HW1 2754   7.075   4.433   2.392  0.0232 -0.7983 -0.9597
   79SOL    HW2 2755   7.217   4.436   2.338  0.7694  2.4196  0.9040
   79SOL     MW 2756   7.161   4.421   2.404  0.0685  0.2299 -0.0909
   80SOL     OW 2757   3.652   3.335   7.035 -0.2536 -0.5487  0.1798
   80SOL    HW1 2758   3.679   3.244   7.051 -0.1176 -0.5566 -0.1003
   80SOL    HW2 2759   3.603   3.359   7.114  1.0970 -0.3197  0.9766
   80SOL     MW 2760   3.649   3.326   7.047 -0.0633 -0.5204  0.2460
   81SOL     OW 2761   6.952   6.379   3.928  0.3375  0.4472 -0.0225
   81SOL    HW1 2762   6.956   6.334   4.012 -0.1081 -1.5855 -1.0275
   81SOL    HW2 2763   6.860   6.399   3.915 -0.0959 -2.1327 -1.4047
   81SOL     MW 2764   6.941   6.376   3.937  0.2250 -0.1433 -0.3281
   82SOL     OW 2765   0.351   3.891   0.108  0.1787 -0.5743 -0.4924
   82SOL    HW1 2766   0.298   3.883   0.028 -0.0615 -1.4357 -0.2568
   82SOL    HW2 2767   0.424   3.830   0.095  0.6388 -0.0452 -0.4349
   82SOL     MW 2768   0.354   3.882   0.096  0.2068 -0.6169 -0.4549
   83SOL     OW 2769   5.840   0.536   5.203  0.4178  0.3373  0.4086
   83SOL    HW1 2770   5.768   0.598   5.196  0.4563  0.3057 -0.3589
   83SOL    HW2 2771   5.916   0.590   5.226  0.2951  0.4696  0.5023
   83SOL     MW 2772   5.841   0.551   5.205  0.4070  0.3502  0.3223
   84SOL     OW 2773   2.636   1.649   3.698  0.0095 -0.4588  0.2410
   84SOL    HW1 2774   2.602   1.560   3.706  0.3803 -0.5667  0.6541
   84SOL    HW2 2775   2.689   1.662   3.777 -0.0403  0.1264  0.1865
   84SOL     MW 2776   2.638   1.639   3.709  0.0506 -0.3977  0.2869
   85SOL     OW 2777   5.155   6.127   4.587  0.1799  0.5212  0.8472
   85SOL    HW1 2778   5.065   6.128   4.618  0.3726  0.3804  1.4194
   85SOL    HW2 2779   5.187   6.216   4.605 -0.2668  1.0163 -0.6445
   85SOL     MW 2780   5.148   6.139   4.593  0.1474  0.5666  0.7295
   86SOL     OW 2781   7.423   4.049   7.542 -0.1796  0.6445  0.2882
   86SOL    HW1 2782   7.406   3.966   7.587  0.7666 -0.3100 -1.0225
   86SOL    HW2 2783   7.369   4.045   7.463 -2.0867  2.4507  1.4210
   86SOL     MW 2784   7.414   4.038   7.537 -0.3026  0.7535  0.2654
   87SOL     OW 2785   0.746   4.783   7.551 -0.3612 -0.4396  0.1507
   87SOL    HW1 2786   0.801   4.709   7.578 -0.5307 -0.0723  1.5381
   87SOL    HW2 2787   0.800   4.831   7.488  0.0834 -1.2471 -0.1054
   87SOL     MW 2788   0.760   4.779   7.546 -0.3260 -0.4960  0.2955
   88SOL     OW 2789   0.285   4.184   6.114 -0.0243 -0.2707  0.2215
   88SOL    HW1 2790   0.358   4.191   6.175  0.4111  0.7357 -0.3903
   88SOL    HW2 2791   0.323   4.146   6.034  0.1360  1.4504 -0.5542
   88SOL     MW 2792   0.299   4.180   6.111  0.0520  0.0784  0.0439
   89SOL     OW 2793   3.924   0.436   7.235 -0.3841  0.4787 -0.2183
   89SOL    HW1 2794   4.006   0.478   7.260  0.9445 -1.9984 -0.0832
   89SOL    HW2 2795   3.926   0.433   7.140  0.2767 -0.6073 -0.1839
   89SOL     MW 2796   3.935   0.441   7.226 -0.1294  0.0226 -0.1966
   90SOL     OW 2797   6.590   7.306   4.947  0.0849 -0.7912 -0.3286
   90SOL    HW1 2798   6.585   7.237   5.013 -1.3240 -0.1161  0.3161
   90SOL    HW2 2799   6.552   7.267   4.868 -2.3188 -0.2973  0.4991
   90SOL     MW 2800   6.585   7.292   4.945 -0.4031 -0.6415 -0.1401
   91SOL     OW 2801   4.980   2.085   1.316 -0.1282  0.2318  0.0896
   91SOL    HW1 2802   5.017   2.010   1.363 -0.7029  0.5208  1.0296
   91SOL    HW2 2803   4.908   2.115   1.371  0.6248  2.0278  0.1796
   91SOL     MW 2804   4.975   2.079   1.329 -0.1054  0.4987  0.2214
   92SOL     OW 2805   5.737   1.467   6.047 -0.8055 -0.3879  0.7636
   92SOL    HW1 2806   5.774   1.460   6.135 -1.0135 -0.6694  0.8302
   92SOL    HW2 2807   5.714   1.377   6.023 -0.8248 -0.3025  0.4524
   92SOL     MW 2808   5.739   1.454   6.055 -0.8346 -0.4130  0.7323
   93SOL     OW 2809   5.406   3.896   5.039 -0.7081  0.2982 -0.2441
   93SOL    HW1 2810   5.402   3.939   4.954 -0.5044 -0.5382 -0.6812
   93SOL    HW2 2811   5.429   3.805   5.020 -1.3254 -0.0629  0.6551
   93SOL     MW 2812   5.408   3.890   5.026 -0.7611  0.1449 -0.1850
   94SOL     OW 2813   2.462   7.126   5.914  0.0430 -0.2340  0.2308
   94SOL    HW1 2814   2.450   7.136   5.820  0.8890 -0.7125  0.0567
   94SOL    HW2 2815   2.484   7.033   5.926  1.2701  0.0981  0.7295
   94SOL     MW 2816   2.464   7.115   5.903  0.3084 -0.2527  0.2723
   95SOL     OW 2817   1.126   1.917   5.665 -0.4220 -0.6606 -0.5241
   95SOL    HW1 2818   1.158   1.830   5.639  0.7786 -0.7701  1.1702
   95SOL    HW2 2819   1.143   1.972   5.589 -1.0242 -1.8478 -1.5669
   95SOL     MW 2820   1.132   1.913   5.652 -0.3454 -0.8266 -0.4407
   96SOL     OW 2821   2.481   0.938   1.413 -0.1054  0.1753  1.0606
   96SOL    HW1 2822   2.564   0.934   1.461 -0.6657  1.3005  2.1837
   96SOL    HW2 2823   2.416   0.908   1.477 -0.4980 -1.5386 -0.0735
   96SOL     MW 2824   2.483   0.934   1.427 -0.2274  0.0999  1.0592
   97SOL     OW 2825   1.488   7.304   2.676 -0.5213 -0.7225  0.8481
   97SOL    HW1 2826   1.441   7.356   2.611 -0.9523 -2.0522  0.0484
   97SOL    HW2 2827   1.577   7.340   2.675 -0.6715 -0.3391 -0.0602
   97SOL     MW 2828   1.493   7.315   2.667 -0.5957 -0.8436  0.6294
   98SOL     OW 2829   2.246   2.759   1.404  0.0046  0.7629  0.2616
   98SOL    HW1 2830   2.312   2.785   1.468 -0.0897 -0.0263  0.6908
   98SOL    HW2 2831   2.254   2.823   1.334  1.1181  0.7605  0.3782
   98SOL     MW 2832   2.255   2.771   1.403  0.1351  0.6615  0.3315
   99SOL     OW 2833   4.546   7.774   2.607  0.0362 -0.4832  0.4356
   99SOL    HW1 2834   4.627   7.770   2.658 -1.0935 -0.5185  2.3185
   99SOL    HW2 2835   4.504   7.855   2.636 -0.9118 -0.8013 -0.0331
   99SOL     MW 2836   4.551   7.784   2.617 -0.2298 -0.5284  0.6166
  100SOL     OW 2837   1.420   2.366   2.896 -0.3418  0.1742 -0.3431
  100SOL    HW1 2838   1.359   2.419   2.845 -0.7352 -0.6565 -0.7580
  100SOL    HW2 2839   1.419   2.406   2.983 -0.9242  0.6042 -0.5415
  100SOL     MW 2840   1.412   2.378   2.901 -0.4667  0.1229 -0.4216
  101SOL     OW 2841   0.849   5.933   5.661  0.3074  0.5244 -0.7896
  101SOL    HW1 2842   0.779   5.893   5.610 -0.2827  1.7237 -0.9308
  101SOL    HW2 2843   0.929   5.890   5.629 -0.4389 -2.0602  0.5063
  101SOL     MW 2844   0.850   5.922   5.651  0.1363  0.3471 -0.6418
  102SOL     OW 2845   2.069   5.183   7.266 -0.1550 -0.3414 -0.0697
  102SOL    HW1 2846   2.000   5.127   7.300  1.1747 -1.6668  0.5592
  102SOL    HW2 2847   2.116   5.128   7.203  0.4418  0.4588 -0.3382
  102SOL     MW 2848   2.066   5.169   7.263  0.0916 -0.4087 -0.0236
  103SOL     OW 2849   2.686   0.093   5.480  0.1977 -0.5497 -0.2175
  103SOL    HW1 2850   2.640   0.016   5.447  0.6650 -1.0565  0.2935
  103SOL    HW2 2851   2.735   0.062   5.556  0.9224  0.0991 -0.3986
  103SOL     MW 2852   2.687   0.080   5.485  0.3503 -0.5316 -0.1752
  104SOL     OW 2853   1.649   3.498   6.379 -0.4691  0.6436  0.1168
  104SOL    HW1 2854   1.661   3.405   6.358  2.4180  0.6978  1.1083
  104SOL    HW2 2855   1.554   3.509   6.383 -0.9409 -2.6150  1.4061
  104SOL     MW 2856   1.638   3.487   6.377 -0.1599  0.2334  0.4088
  105SOL     OW 2857   5.449   4.458   0.014  0.0771  0.3355 -0.3101
  105SOL    HW1 2858   5.489   4.425   0.094 -3.4220 -3.0401  0.2840
  105SOL    HW2 2859   5.406   4.539   0.040 -0.1944 -0.2067  0.9805
  105SOL     MW 2860   5.449   4.464   0.027 -0.4056 -0.1660 -0.0689
  106SOL     OW 2861   1.897   1.969   3.561  0.5050  0.6717 -0.4358
  106SOL    HW1 2862   1.849   2.052   3.555  1.3786  1.1259 -1.4243
  106SOL    HW2 2863   1.932   1.955   3.473 -0.1137 -1.0588 -0.4645
  106SOL     MW 2864   1.895   1.978   3.549  0.5376  0.5083 -0.5660
  107SOL     OW 2865   3.672   3.896   4.517 -0.1183 -0.3916  0.5469
  107SOL    HW1 2866   3.738   3.948   4.564 -1.7911  0.3411  2.2379
  107SOL    HW2 2867   3.686   3.806   4.548  2.5247 -1.0269 -2.0800
  107SOL     MW 2868   3.682   3.891   4.527  0.0059 -0.3791  0.4271
  108SOL     OW 2869   3.832   4.897   4.420 -0.1960  0.1462  0.9332
  108SOL    HW1 2870   3.860   4.930   4.334  1.4707  1.2592  1.8569
  108SOL    HW2 2871   3.900   4.835   4.446 -0.3516  0.3015  1.7417
  108SOL     MW 2872   3.844   4.893   4.412 -0.0025  0.3086  1.1549
  109SOL     OW 2873   5.148   3.456   5.951 -0.5440 -0.1410  0.2525
  109SOL    HW1 2874   5.091   3.386   5.918 -2.4045  1.7510 -0.7858
  109SOL    HW2 2875   5.138   3.526   5.887  1.4866  0.9882  1.1140
  109SOL     MW 2876   5.139   3.456   5.938 -0.5222  0.2457  0.2298
  110SOL     OW 2877   3.875   6.163   0.281 -0.3092 -0.5644  1.0455
  110SOL    HW1 2878   3.919   6.079   0.297 -0.0639 -0.5035  0.6887
  110SOL    HW2 2879   3.847   6.158   0.190 -0.9878 -0.5776  1.2536
  110SOL     MW 2880   3.877   6.152   0.271 -0.3646 -0.5583  1.0265
  111SOL     OW 2881   0.031   4.124   7.699  0.0429  0.1191  0.4837
  111SOL    HW1 2882  -0.013   4.106   7.616  1.2549 -0.4002 -0.0669
  111SOL    HW2 2883   0.111   4.072   7.695  1.1865  1.7759  1.0233
  111SOL     MW 2884   0.036   4.115   7.688  0.3445  0.2647  0.4823
  112SOL     OW 2885   1.319   7.000   0.406  0.7524 -1.3343 -0.7533
  112SOL    HW1 2886   1.317   6.981   0.312 -2.8327 -0.1718 -1.0504
  112SOL    HW2 2887   1.346   7.091   0.412 -1.2097 -0.6823 -0.9436
  112SOL     MW 2888   1.322   7.009   0.395  0.0423 -1.1020 -0.8157
  113SOL     OW 2889   4.366   0.804   1.316  0.4666 -0.2885  1.0531
  113SOL    HW1 2890   4.369   0.719   1.272 -1.7610 -0.4463  1.1064
  113SOL    HW2 2891   4.306   0.856   1.264  0.9293  0.9010  1.6636
  113SOL     MW 2892   4.359   0.800   1.304  0.2407 -0.1565  1.1381
  114SOL     OW 2893   6.197   5.324   5.281 -0.0158 -0.1163 -0.1150
  114SOL    HW1 2894   6.232   5.235   5.284  1.0544  0.3102  0.4824
  114SOL    HW2 2895   6.273   5.379   5.262 -0.5950  0.7143 -0.0717
  114SOL     MW 2896   6.211   5.320   5.279  0.0471  0.0447 -0.0330
  115SOL     OW 2897   5.487   1.179   6.179 -0.3469 -0.1702 -0.2989
  115SOL    HW1 2898   5.395   1.200   6.196 -0.2124 -0.0574  0.3079
  115SOL    HW2 2899   5.492   1.170   6.083 -1.1812 -1.0771 -0.2856
  115SOL     MW 2900   5.475   1.180   6.169 -0.4365 -0.2718 -0.2195
  116SOL     OW 2901   1.022   3.829   3.061  0.3065 -0.2870  0.6235
  116SOL    HW1 2902   0.982   3.902   3.109 -1.4969 -0.5016 -0.4417
  116SOL    HW2 2903   0.951   3.794   3.008  1.4646 -2.0130  0.1245
  116SOL     MW 2904   1.008   3.834   3.060  0.2239 -0.5354  0.4233
  117SOL     OW 2905   4.266   3.740   1.384  0.2385  0.0823 -0.1236
  117SOL    HW1 2906   4.276   3.774   1.295  2.2419 -1.4269 -0.5576
  117SOL    HW2 2907   4.314   3.802   1.439  1.4014 -0.4411 -0.5163
  117SOL     MW 2908   4.274   3.752   1.380  0.6439 -0.1779 -0.2294
  118SOL     OW 2909   5.818   7.400   6.265  0.3286 -0.1614 -0.0983
  118SOL    HW1 2910   5.756   7.418   6.194  0.2313  1.6191  0.3790
  118SOL    HW2 2911   5.837   7.486   6.302  0.0561 -1.0769  2.3317
  118SOL     MW 2912   5.813   7.413   6.261  0.2812 -0.0506  0.2739
  119SOL     OW 2913   1.945   4.855   3.172 -0.8589 -0.3721  0.2991
  119SOL    HW1 2914   1.977   4.787   3.112  3.5690 -1.0192  2.9424
  119SOL    HW2 2915   1.941   4.934   3.119  1.9952 -1.0894 -1.1872
  119SOL     MW 2916   1.948   4.856   3.158  0.0733 -0.5467  0.4472
  120SOL     OW 2917   4.208   0.813   7.077  0.0799 -0.7806  0.2649
  120SOL    HW1 2918   4.192   0.905   7.054 -2.2096 -1.0766  0.3850
  120SOL    HW2 2919   4.207   0.767   6.993 -0.1488 -0.8537  0.3061
  120SOL     MW 2920   4.206   0.819   7.063 -0.2425 -0.8279  0.2855
  121SOL     OW 2921   3.872   3.885   7.094 -0.0210  0.4213 -0.3496
  121SOL    HW1 2922   3.795   3.846   7.052 -1.7288 -0.0294  2.8765
  121SOL    HW2 2923   3.940   3.818   7.085 -1.3144 -1.0915  0.3618
  121SOL     MW 2924   3.871   3.871   7.088 -0.4051  0.1700  0.1544
  122SOL     OW 2925   4.814   5.849   5.117  0.2185  0.0163 -0.2623
  122SOL    HW1 2926   4.878   5.779   5.108  1.3404  0.9671  0.0223
  122SOL    HW2 2927   4.850   5.906   5.185  0.0720  1.6451 -1.4849
  122SOL     MW 2928   4.827   5.847   5.125  0.3434  0.3465 -0.3824
  123SOL     OW 2929   4.283   6.100   6.272  0.9287  0.4633  0.2221
  123SOL    HW1 2930   4.370   6.115   6.307  1.7903  0.1863 -1.6758
  123SOL    HW2 2931   4.237   6.183   6.284  0.8856  0.1474  2.6529
  123SOL     MW 2932   4.288   6.113   6.278  1.0334  0.3874  0.2903
  124SOL     OW 2933   4.287   2.379   0.601  0.0734 -0.2317  0.2272
  124SOL    HW1 2934   4.224   2.371   0.530 -0.9330 -0.8885  1.1535
  124SOL    HW2 2935   4.244   2.339   0.676  0.9893  0.6730  1.2870
  124SOL     MW 2936   4.274   2.373   0.602  0.0618 -0.2000  0.4814
  125SOL     OW 2937   4.542   4.860   7.013  0.3184  0.2083  0.4164
  125SOL    HW1 2938   4.493   4.788   6.972  0.3011  0.1279  0.5795
  125SOL    HW2 2939   4.510   4.938   6.968  0.6765  0.0716 -0.0912
  125SOL     MW 2940   4.532   4.861   7.002  0.3620  0.1805  0.3723
  126SOL     OW 2941   1.839   7.681   7.421 -0.1086  0.2800  0.2018
  126SOL    HW1 2942   1.863   7.625   7.347 -0.4270  0.3682  0.0303
  126SOL    HW2 2943   1.881   7.765   7.402  0.5832  0.0241  0.5885
  126SOL     MW 2944   1.847   7.684   7.409 -0.0608  0.2585  0.2293
  127SOL     OW 2945   2.765   2.467   5.822  0.6489  0.0260 -0.5182
  127SOL    HW1 2946   2.841   2.411   5.837 -0.3079 -1.3731 -0.6874
  127SOL    HW2 2947   2.708   2.450   5.896  1.0201  2.0511  0.2935
  127SOL     MW 2948   2.768   2.458   5.833  0.5740  0.1061 -0.4359
  128SOL     OW 2949   7.330   2.893   3.563  0.2796 -0.2333 -0.1469
  128SOL    HW1 2950   7.415   2.935   3.572  0.6723 -0.7605 -1.1480
  128SOL    HW2 2951   7.340   2.835   3.487 -0.6707 -1.0440  0.3153
  128SOL     MW 2952   7.342   2.891   3.554  0.2082 -0.4046 -0.2159
  129SOL     OW 2953   2.098   1.518   5.247 -0.6239  0.1626  0.8058
  129SOL    HW1 2954   2.130   1.443   5.198  0.1848 -0.7525  2.6365
  129SOL    HW2 2955   2.106   1.592   5.186  0.5914 -0.8573 -0.3332
  129SOL     MW 2956   2.103   1.518   5.233 -0.3648 -0.0851  0.8943
  130SOL     OW 2957   5.330   5.670   6.926 -0.2486 -0.2802 -0.3346
  130SOL    HW1 2958   5.345   5.696   7.017 -0.4861 -0.4158 -0.2542
  130SOL    HW2 2959   5.372   5.738   6.874 -0.7070  0.1732 -0.1259
  130SOL     MW 2960   5.337   5.682   6.931 -0.3377 -0.2395 -0.2976
  131SOL     OW 2961   5.018   6.533   5.242  0.0456  0.7628 -0.0395
  131SOL    HW1 2962   5.034   6.439   5.248 -0.7875  0.5938 -0.3549
  131SOL    HW2 2963   4.985   6.556   5.329  1.8617  1.1132  0.6172
  131SOL     MW 2964   5.016   6.524   5.254  0.1715  0.7860  0.0042
  132SOL     OW 2965   1.926   4.114   3.075 -0.4886 -0.0136 -0.3585
  132SOL    HW1 2966   1.856   4.088   3.015  0.0219  0.7426 -1.3045
  132SOL    HW2 2967   1.886   4.110   3.162 -0.9980 -1.9966 -0.6268
  132SOL     MW 2968   1.912   4.110   3.078 -0.4885 -0.1707 -0.5139
  133SOL     OW 2969   0.336   5.687   6.535  0.1706  0.0603  0.0766
  133SOL    HW1 2970   0.398   5.758   6.522 -2.4000  2.4648 -0.0663
  133SOL    HW2 2971   0.282   5.687   6.456 -0.7783 -1.1400  0.6833
  133SOL     MW 2972   0.337   5.696   6.524 -0.2799  0.2145  0.1360
  134SOL     OW 2973   0.936   4.159   0.822  0.5963 -0.3163 -0.1734
  134SOL    HW1 2974   0.861   4.114   0.862 -1.2846  1.7853 -1.0670
  134SOL    HW2 2975   0.926   4.144   0.728  1.5371 -0.3149 -0.2816
  134SOL     MW 2976   0.925   4.151   0.815  0.4760 -0.0471 -0.3016
  135SOL     OW 2977   6.386   7.418   0.484  0.0462 -0.3175  0.0174
  135SOL    HW1 2978   6.427   7.392   0.566 -1.1120 -0.2258  0.6339
  135SOL    HW2 2979   6.349   7.338   0.447 -0.7886 -0.1026  0.3659
  135SOL     MW 2980   6.387   7.405   0.490 -0.2090 -0.2783  0.1409
  136SOL     OW 2981   4.807   5.168   7.194  0.0609 -0.8708 -0.2025
  136SOL    HW1 2982   4.818   5.077   7.222  0.0098 -1.1132 -0.9377
  136SOL    HW2 2983   4.799   5.163   7.098  0.0035 -0.0980 -0.2479
  136SOL     MW 2984   4.807   5.156   7.185  0.0470 -0.8029 -0.3024
  137SOL     OW 2985   7.157   3.633   2.041  0.2127  0.4193  0.0022
  137SOL    HW1 2986   7.130   3.699   1.977 -1.6038 -1.3637 -1.1844
  137SOL    HW2 2987   7.243   3.604   2.009 -0.6662 -0.4456 -1.7179
  137SOL     MW 2988   7.165   3.638   2.029 -0.1324  0.0803 -0.3699
  138SOL     OW 2989   5.859   2.591   5.930  0.6893  0.0927 -0.6394
  138SOL    HW1 2990   5.818   2.518   5.884 -0.0475 -0.0191  0.1466
  138SOL    HW2 2991   5.833   2.578   6.022 -0.1685  1.7846 -0.5947
  138SOL     MW 2992   5.850   2.580   5.936  0.4852  0.2949 -0.5330
  139SOL     OW 2993   5.879   6.554   1.097  0.0429  0.2525 -0.6931
  139SOL    HW1 2994   5.860   6.600   1.179 -0.5246  0.7690 -1.1050
  139SOL    HW2 2995   5.804   6.497   1.083 -0.4753  1.0942 -1.4882
  139SOL     MW 2996   5.867   6.552   1.105 -0.0961  0.4264 -0.8476
  140SOL     OW 2997   2.516   6.165   1.958 -0.9024  0.1895  0.0244
  140SOL    HW1 2998   2.467   6.104   1.904  0.8625 -2.2005  0.9181
  140SOL    HW2 2999   2.564   6.220   1.896 -2.2144  0.4443 -0.7997
  140SOL     MW 3000   2.516   6.165   1.943 -0.8444 -0.0838  0.0333
  141SOL     OW 3001   2.543   2.536   5.013 -0.0932  0.0255 -0.0989
  141SOL    HW1 3002   2.473   2.493   4.964  0.5983 -0.5128 -0.6330
  141SOL    HW2 3003   2.623   2.495   4.981  0.6694  2.2514 -1.1892
  141SOL     MW 3004   2.544   2.525   5.003  0.0929  0.2415 -0.3068
  142SOL     OW 3005   3.212   5.716   1.986 -0.3866  0.8026 -0.4269
  142SOL    HW1 3006   3.228   5.784   1.920 -0.5942  2.1235  0.8322
  142SOL    HW2 3007   3.125   5.735   2.020 -0.4005 -0.0360  0.0401
  142SOL     MW 3008   3.203   5.727   1.982 -0.4150  0.8644 -0.2059
  143SOL     OW 3009   6.300   1.033   1.842  0.2487  0.2478  0.0387
  143SOL    HW1 3010   6.287   1.111   1.896  0.8274  0.1021  0.3937
  143SOL    HW2 3011   6.362   0.979   1.891 -0.4313 -0.6167 -0.0272
  143SOL     MW 3012   6.306   1.036   1.855  0.2358  0.1184  0.0757
  144SOL     OW 3013   0.893   4.073   5.055  0.2624 -0.6216  0.6226
  144SOL    HW1 3014   0.799   4.084   5.066  0.0494  0.6308 -1.8702
  144SOL    HW2 3015   0.919   4.020   5.130 -2.5089 -1.5377  1.0651
  144SOL     MW 3016   0.884   4.068   5.066 -0.1196 -0.5785  0.3601
  145SOL     OW 3017   5.536   4.149   3.241 -0.0812  0.1097  0.5005
  145SOL    HW1 3018   5.556   4.193   3.323 -0.5296  1.6724 -0.1871
  145SOL    HW2 3019   5.617   4.155   3.190 -0.5336  1.3751 -0.1055
  145SOL     MW 3020   5.549   4.155   3.245 -0.1965  0.4718  0.3349
  146SOL     OW 3021   6.528   5.494   6.927  0.3599 -0.1267 -0.0154
  146SOL    HW1 3022   6.622   5.476   6.931  0.0116 -3.0026 -1.9392
  146SOL    HW2 3023   6.517   5.545   6.847  0.2692 -0.1124  0.0067
  146SOL     MW 3024   6.539   5.498   6.917  0.3037 -0.4930 -0.2589
  147SOL     OW 3025   1.766   6.497   6.227 -0.1570  0.1333 -0.0186
  147SOL    HW1 3026   1.856   6.477   6.203  0.3179 -0.1584  1.8850
  147SOL    HW2 3027   1.760   6.474   6.319 -2.0148  0.7487  0.0506
  147SOL     MW 3028   1.777   6.491   6.236 -0.3340  0.1747  0.2340
  148SOL     OW 3029   5.112   4.221   2.279  0.6278 -0.2154 -0.1141
  148SOL    HW1 3030   5.126   4.302   2.230  0.9202  1.1284  2.0494
  148SOL    HW2 3031   5.163   4.155   2.232  2.6820  1.4735 -0.4108
  148SOL     MW 3032   5.121   4.223   2.267  0.9282  0.1728  0.1249
  149SOL     OW 3033   1.464   1.394   7.736  0.2376  0.6393  0.0243
  149SOL    HW1 3034   1.500   1.420   7.651 -0.1990  0.5383 -0.1956
  149SOL    HW2 3035   1.369   1.403   7.726  0.1159 -0.3109  0.1806
  149SOL     MW 3036   1.456   1.399   7.724  0.1661  0.5047  0.0161
  150SOL     OW 3037   5.113   2.308   7.686 -0.7849  0.0977  0.5264
  150SOL    HW1 3038   5.112   2.270   7.598 -1.5666 -0.4767  0.7725
  150SOL    HW2 3039   5.117   2.232   7.744  2.8741  0.4672  1.0108
  150SOL     MW 3040   5.114   2.293   7.682 -0.4166  0.0715  0.6199
  151SOL     OW 3041   7.289   6.822   0.945 -0.2262 -0.3487 -0.4568
  151SOL    HW1 3042   7.332   6.895   0.901  1.3085 -0.7571  0.2810
  151SOL    HW2 3043   7.195   6.838   0.932 -0.0217  2.3973  0.6756
  151SOL     MW 3044   7.283   6.833   0.938 -0.0035 -0.0495 -0.2173
  152SOL     OW 3045   0.921   4.241   2.506  0.0233  0.3624  0.3378
  152SOL    HW1 3046   0.986   4.191   2.556 -1.2084 -1.5678  0.1296
  152SOL    HW2 3047   0.931   4.209   2.416 -2.5732 -1.6605  0.6342
  152SOL     MW 3048   0.931   4.230   2.501 -0.4668 -0.1437  0.3491
  153SOL     OW 3049   6.396   6.557   1.388  0.2572  0.1926  0.4174
  153SOL    HW1 3050   6.320   6.586   1.438 -0.2378 -0.5314  0.0964
  153SOL    HW2 3051   6.383   6.594   1.301  0.0608 -0.2666  0.2489
  153SOL     MW 3052   6.385   6.566   1.383  0.1687  0.0411  0.3548
  154SOL     OW 3053   4.200   5.706   1.306 -0.0375 -0.5262 -0.1998
  154SOL    HW1 3054   4.191   5.798   1.330  0.9126 -0.1651 -1.1523
  154SOL    HW2 3055   4.123   5.664   1.344 -0.9021  0.7976 -0.4007
  154SOL     MW 3056   4.189   5.713   1.314 -0.0266 -0.3105 -0.3475
  155SOL     OW 3057   4.413   2.797   6.733 -0.5468  0.5474  0.2209
  155SOL    HW1 3058   4.367   2.873   6.695 -1.2786  1.1405  2.1784
  155SOL    HW2 3059   4.343   2.737   6.758 -0.0737  0.0528  0.3700
  155SOL     MW 3060   4.398   2.799   6.731 -0.5799  0.5600  0.4906
  156SOL     OW 3061   1.437   2.474   6.698  0.1982 -0.6408  0.3560
  156SOL    HW1 3062   1.366   2.536   6.717  0.4529 -0.1560 -0.2385
  156SOL    HW2 3063   1.478   2.508   6.618  1.6711 -0.4227  1.1810
  156SOL     MW 3064   1.433   2.486   6.690  0.4193 -0.5508  0.3855
  157SOL     OW 3065   7.561   0.962   2.993  0.2353 -0.7075 -0.0859
  157SOL    HW1 3066   7.632   1.014   2.953  1.4096 -0.7546  1.8036
  157SOL    HW2 3067   7.570   0.875   2.955  0.2994 -0.3482 -0.9026
  157SOL     MW 3068   7.571   0.958   2.983  0.3939 -0.6675  0.0514
  158SOL     OW 3069   3.985   0.469   3.434  0.2389  0.1530  0.5688
  158SOL    HW1 3070   3.922   0.445   3.366 -0.4601  0.5853  1.0499
  158SOL    HW2 3071   3.930   0.496   3.508  0.9970  0.8887  0.8668
  158SOL     MW 3072   3.970   0.469   3.435  0.2464  0.3025  0.6685
  159SOL     OW 3073   3.463   1.050   4.761 -0.1502 -0.0413  0.8248
  159SOL    HW1 3074   3.510   0.969   4.783 -0.1970 -0.2084  0.3289
  159SOL    HW2 3075   3.398   1.060   4.830 -0.3543 -0.6064  0.7202
  159SOL     MW 3076   3.460   1.041   4.772 -0.1823 -0.1351  0.7479
  160SOL     OW 3077   2.922   3.371   1.714  0.5286  0.1738 -0.6100
  160SOL    HW1 3078   2.948   3.441   1.775 -0.0803  0.5884 -0.8211
  160SOL    HW2 3079   3.004   3.347   1.670  1.2800 -1.1451  1.3745
  160SOL     MW 3080   2.936   3.377   1.716  0.5468  0.0581 -0.3830
  161SOL     OW 3081   0.384   2.998   4.802  0.4599 -0.0865 -0.3383
  161SOL    HW1 3082   0.291   3.019   4.798  0.5755  0.6404  0.5635
  161SOL    HW2 3083   0.406   3.000   4.895  1.2644 -0.7988 -0.4927
  161SOL     MW 3084   0.375   3.001   4.813  0.5777 -0.0846 -0.2426
  162SOL     OW 3085   3.990   1.921   4.204 -0.3934  0.1732  0.4065
  162SOL    HW1 3086   4.055   1.851   4.209 -0.8396 -0.1761  1.7091
  162SOL    HW2 3087   4.039   2.001   4.224 -0.5019 -0.2075  2.4696
  162SOL     MW 3088   4.004   1.922   4.207 -0.4644  0.0798  0.8373
  163SOL     OW 3089   5.272   1.067   2.592  0.2721  0.1949 -0.6708
  163SOL    HW1 3090   5.303   0.998   2.533 -0.9526 -0.8392 -0.1362
  163SOL    HW2 3091   5.244   1.137   2.533 -2.5289 -1.4730 -1.5421
  163SOL     MW 3092   5.272   1.067   2.577 -0.2432 -0.1510 -0.7139
  164SOL     OW 3093   0.632   4.950   7.222 -0.2222 -0.1250  0.1924
  164SOL    HW1 3094   0.725   4.933   7.211 -0.2604 -0.4422  0.3460
  164SOL    HW2 3095   0.590   4.902   7.151 -0.3354 -0.7187  0.6576
  164SOL     MW 3096   0.638   4.942   7.212 -0.2416 -0.2416  0.2716
  165SOL     OW 3097   6.077   0.811   7.445 -0.0674 -0.4490  0.4071
  165SOL    HW1 3098   6.128   0.795   7.366  1.2277 -2.1157  1.5061
  165SOL    HW2 3099   6.074   0.906   7.454  1.3018 -0.2883 -0.6745
  165SOL     MW 3100   6.083   0.821   7.436  0.2737 -0.6418  0.4093
  166SOL     OW 3101   7.716   0.193   5.065 -0.2883  0.1196 -0.2935
  166SOL    HW1 3102   7.652   0.230   5.003 -1.2420 -0.6795  0.1796
  166SOL    HW2 3103   7.671   0.116   5.102  1.3566 -1.1102 -0.7425
  166SOL     MW 3104   7.702   0.188   5.061 -0.1999 -0.1401 -0.2904
  167SOL     OW 3105   1.661   3.878   5.362  0.0162  0.0772 -0.0816
  167SOL    HW1 3106   1.726   3.869   5.292  0.7612 -1.4410  0.7331
  167SOL    HW2 3107   1.694   3.949   5.417  2.6769 -2.3557  1.8681
  167SOL     MW 3108   1.674   3.886   5.360  0.4522 -0.4286  0.2723
  168SOL     OW 3109   0.265   4.871   5.905  0.1198  0.6140 -0.2269
  168SOL    HW1 3110   0.321   4.934   5.949 -2.3121  0.8999  2.8386
  168SOL    HW2 3111   0.192   4.923   5.871 -0.2427 -0.1738 -0.6919
  168SOL     MW 3112   0.263   4.886   5.906 -0.2379  0.5498  0.1060
  169SOL     OW 3113   7.459   3.944   6.933 -0.3298 -0.5905  0.2001
  169SOL    HW1 3114   7.400   3.984   6.868 -0.7730 -0.6154  0.5837
  169SOL    HW2 3115   7.434   3.852   6.935  0.8856 -0.9839 -0.8949
  169SOL     MW 3116   7.448   3.937   6.925 -0.2309 -0.6440  0.1091
  170SOL     OW 3117   7.258   1.937   6.571  0.5071  0.4879 -0.0713
  170SOL    HW1 3118   7.202   1.980   6.507  2.1660  0.2578 -1.7428
  170SOL    HW2 3119   7.347   1.952   6.540  1.2570 -3.9522 -0.7333
  170SOL     MW 3120   7.262   1.945   6.559  0.8155 -0.1099 -0.3700
  171SOL     OW 3121   0.504   3.425   3.361  0.5946 -0.2188 -0.1888
  171SOL    HW1 3122   0.483   3.397   3.450 -0.2440  0.3035 -0.2130
  171SOL    HW2 3123   0.422   3.459   3.326  1.0639  0.1763 -0.9428
  171SOL     MW 3124   0.491   3.426   3.368  0.5474 -0.1013 -0.2884
  172SOL     OW 3125   0.987   2.155   5.781  0.0039  0.1201 -0.3512
  172SOL    HW1 3126   0.982   2.121   5.871 -1.4855  2.3931  0.5046
  172SOL    HW2 3127   1.018   2.081   5.730 -1.6329 -2.0834  1.6074
  172SOL     MW 3128   0.990   2.141   5.786 -0.3963  0.1290  0.0090
  173SOL     OW 3129   4.551   0.999   6.805 -0.0440 -0.3417  0.2098
  173SOL    HW1 3130   4.508   0.922   6.840  2.2041 -2.1262 -0.7223
  173SOL    HW2 3131   4.626   1.014   6.863  0.4227  0.1780 -0.4940
  173SOL     MW 3132   4.555   0.991   6.817  0.3035 -0.5036  0.0004
  174SOL     OW 3133   1.482   1.223   4.149 -0.0808  0.1420 -1.0826
  174SOL    HW1 3134   1.401   1.272   4.140 -0.3670  0.0721  0.6565
  174SOL    HW2 3135   1.550   1.290   4.154 -0.3221  0.3326 -0.0931
  174SOL     MW 3136   1.481   1.238   4.149 -0.1484  0.1575 -0.7333
  175SOL     OW 3137   1.446   1.843   5.413 -0.3201 -0.3756 -0.1688
  175SOL    HW1 3138   1.440   1.936   5.393  2.1284 -0.0314  0.3696
  175SOL    HW2 3139   1.449   1.800   5.328  1.5328  0.3327 -0.4974
  175SOL     MW 3140   1.445   1.850   5.400  0.2305 -0.2409 -0.1420
  176SOL     OW 3141   5.728   6.779   4.671  0.4039 -0.3684 -0.0106
  176SOL    HW1 3142   5.790   6.849   4.647  0.0941  0.0003  0.2597
  176SOL    HW2 3143   5.647   6.803   4.627  0.2395 -0.4549  0.2438
  176SOL     MW 3144   5.726   6.791   4.662  0.3432 -0.3322  0.0565
  177SOL     OW 3145   7.645   2.850   3.035  0.0658 -0.4612 -0.0101
  177SOL    HW1 3146   7.683   2.765   3.013  1.3183 -0.2876  1.3347
  177SOL    HW2 3147   7.692   2.913   2.982 -1.9961 -0.6751 -2.2846
  177SOL     MW 3148   7.656   2.847   3.026 -0.0378 -0.4663 -0.1291
  178SOL     OW 3149   6.447   0.515   4.964  0.7104  0.0582 -0.1937
  178SOL    HW1 3150   6.469   0.475   4.880  0.8812  1.7112 -0.9592
  178SOL    HW2 3151   6.369   0.567   4.946  0.0967 -0.4441  0.9426
  178SOL     MW 3152   6.440   0.516   4.951  0.6537  0.2055 -0.1462
  179SOL     OW 3153   0.522   0.389   0.769 -0.5408  0.7405  0.4927
  179SOL    HW1 3154   0.601   0.389   0.715 -0.3955  2.3054  0.6611
  179SOL    HW2 3155   0.552   0.358   0.855 -0.6775 -1.2878 -0.1490
  179SOL     MW 3156   0.536   0.385   0.773 -0.5397  0.6812  0.4322
  180SOL     OW 3157   2.504   5.721   1.120  0.3730 -0.3724 -0.3881
  180SOL    HW1 3158   2.430   5.742   1.063 -1.3292 -0.7264  1.5993
  180SOL    HW2 3159   2.568   5.790   1.101  0.1173 -0.7275 -3.0055
  180SOL     MW 3160   2.503   5.733   1.110  0.1223 -0.4632 -0.4687
  181SOL     OW 3161   5.708   5.274   1.034  0.3045  0.3019  0.2031
  181SOL    HW1 3162   5.630   5.311   0.992  0.4766  0.3793 -0.0468
  181SOL    HW2 3163   5.739   5.208   0.973 -0.4025 -0.7588  0.9562
  181SOL     MW 3164   5.702   5.270   1.021  0.2361  0.1760  0.2675
  182SOL     OW 3165   4.001   0.535   2.561 -0.5247  0.4901 -0.3082
  182SOL    HW1 3166   4.079   0.578   2.595 -0.5633 -0.4860  1.0790
  182SOL    HW2 3167   3.948   0.515   2.638 -1.4560 -0.2040 -1.0912
  182SOL     MW 3168   4.004   0.538   2.575 -0.6488  0.2763 -0.2308
  183SOL     OW 3169   6.221   7.192   5.431  0.6658 -0.6688  0.0853
  183SOL    HW1 3170   6.186   7.140   5.359 -0.3308  0.4200 -0.2542
  183SOL    HW2 3171   6.251   7.273   5.390  0.1751 -0.0723  0.8657
  183SOL     MW 3172   6.221   7.196   5.416  0.4754 -0.4531  0.1417
  184SOL     OW 3173   7.660   4.938   0.494 -0.6130  0.7092 -0.2586
  184SOL    HW1 3174   7.707   4.947   0.412  0.7024 -1.6427  0.1291
  184SOL    HW2 3175   7.618   4.852   0.488  1.5204 -0.6957  2.3444
  184SOL     MW 3176   7.661   4.928   0.483 -0.1715  0.2283  0.1242
  185SOL     OW 3177   7.109   3.475   7.698  0.1395 -0.3672 -0.2169
  185SOL    HW1 3178   7.141   3.469   7.608 -1.4796  0.0708 -0.8657
  185SOL    HW2 3179   7.031   3.531   7.692  0.2032 -0.0317  1.5214
  185SOL     MW 3180   7.103   3.482   7.685 -0.0596 -0.2682 -0.0774
  186SOL     OW 3181   5.574   0.701   0.109  0.6219 -0.7339 -0.1260
  186SOL    HW1 3182   5.628   0.769   0.068 -0.5428 -0.5509 -1.4174
  186SOL    HW2 3183   5.539   0.743   0.188 -0.0345  0.1687 -0.8794
  186SOL     MW 3184   5.577   0.715   0.114  0.3888 -0.5949 -0.3878
  187SOL     OW 3185   5.123   1.548   2.543 -0.2310 -0.3090 -0.1442
  187SOL    HW1 3186   5.073   1.546   2.624  0.1798 -0.4165  0.1053
  187SOL    HW2 3187   5.100   1.632   2.503  1.1471  0.7109  1.0879
  187SOL     MW 3188   5.114   1.558   2.548 -0.0020 -0.1922  0.0455
  188SOL     OW 3189   1.579   2.989   7.474  0.0252  0.3352 -0.2857
  188SOL    HW1 3190   1.621   2.961   7.393 -0.0613  0.7844 -0.4856
  188SOL    HW2 3191   1.594   2.916   7.534 -0.8858 -0.4956 -1.0352
  188SOL     MW 3192   1.586   2.976   7.471 -0.1025  0.2863 -0.4072
  189SOL     OW 3193   3.412   4.951   6.119  0.2885  0.1322 -0.7195
  189SOL    HW1 3194   3.507   4.951   6.128  0.4134 -0.7880 -1.8731
  189SOL    HW2 3195   3.388   4.859   6.110 -0.6464  0.3982 -1.1140
  189SOL     MW 3196   3.421   4.940   6.119  0.1848  0.0484 -0.9177
  190SOL     OW 3197   0.721   6.771   1.314 -0.3937 -0.2754 -0.1445
  190SOL    HW1 3198   0.672   6.828   1.373 -0.8437  0.1113 -0.8829
  190SOL    HW2 3199   0.662   6.699   1.294 -0.3276 -0.2844 -0.3114
  190SOL     MW 3200   0.707   6.769   1.319 -0.4429 -0.2271 -0.2604
  191SOL     OW 3201   4.159   6.212   1.427 -0.4930 -0.6442 -0.3275
  191SOL    HW1 3202   4.150   6.307   1.439 -0.3452 -0.4745 -1.4466
  191SOL    HW2 3203   4.133   6.175   1.511  0.7634  0.4477  0.5845
  191SOL     MW 3204   4.154   6.219   1.439 -0.3132 -0.4827 -0.3540
  192SOL     OW 3205   1.378   3.131   5.919  0.0149  0.2225 -0.0334
  192SOL    HW1 3206   1.404   3.084   5.998 -0.5591  1.1960  0.7611
  192SOL    HW2 3207   1.459   3.163   5.881  0.2552  0.1782  0.4423
  192SOL     MW 3208   1.392   3.129   5.924 -0.0278  0.3414  0.1292
  193SOL     OW 3209   1.401   1.458   2.147 -0.2751 -0.3003  0.0742
  193SOL    HW1 3210   1.491   1.468   2.117 -0.2618  0.0566  0.2286
  193SOL    HW2 3211   1.378   1.543   2.183 -0.0297 -0.9514  1.8341
  193SOL     MW 3212   1.409   1.470   2.148 -0.2420 -0.3379  0.3193
  194SOL     OW 3213   1.617   4.743   6.078 -0.3018 -0.0491  0.9963
  194SOL    HW1 3214   1.697   4.691   6.075 -0.0672  0.2132  2.1717
  194SOL    HW2 3215   1.587   4.747   5.987  0.9436 -0.2637  0.5589
  194SOL     MW 3216   1.624   4.737   6.066 -0.1123 -0.0430  1.0908
  195SOL     OW 3217   2.295   5.485   6.642 -0.1498  0.3573 -0.2634
  195SOL    HW1 3218   2.313   5.554   6.578 -1.4009  0.9349 -0.0291
  195SOL    HW2 3219   2.207   5.505   6.675 -1.2873 -2.3105 -1.4165
  195SOL     MW 3220   2.286   5.497   6.638 -0.4556  0.0897 -0.3810
  196SOL     OW 3221   4.503   6.854   1.687  0.1501 -0.6693  0.2861
  196SOL    HW1 3222   4.503   6.950   1.686 -1.6676 -0.6450 -0.3989
  196SOL    HW2 3223   4.584   6.830   1.642  0.2749  0.5403 -0.1796
  196SOL     MW 3224   4.513   6.863   1.681 -0.0666 -0.5114  0.1388
  197SOL     OW 3225   5.178   5.645   0.064  0.3356  0.3489 -0.3503
  197SOL    HW1 3226   5.179   5.576  -0.002 -2.3636 -0.7472  0.6127
  197SOL    HW2 3227   5.099   5.695   0.046 -0.6379 -0.1461  2.1298
  197SOL     MW 3228   5.168   5.642   0.053 -0.1346  0.1452  0.0905
  198SOL     OW 3229   4.109   2.479   0.972  0.2642  0.2331  0.1845
  198SOL    HW1 3230   4.172   2.496   1.042  2.0446  0.6249 -1.4441
  198SOL    HW2 3231   4.109   2.558   0.919  1.8267 -1.3531 -2.3604
  198SOL     MW 3232   4.117   2.491   0.974  0.6922  0.0802 -0.3497
  199SOL     OW 3233   4.387   2.505   7.726  0.0541  0.2987 -0.0412
  199SOL    HW1 3234   4.419   2.416   7.736  1.2284  0.3733 -2.5729
  199SOL    HW2 3235   4.334   2.503   7.646  1.6383  2.2097 -1.2301
  199SOL     MW 3236   4.384   2.494   7.717  0.4073  0.5529 -0.5175
  200SOL     OW 3237   1.348   2.931   4.167 -0.2252 -0.4218  0.5616
  200SOL    HW1 3238   1.432   2.911   4.127 -1.3963 -2.3097 -1.1567
  200SOL    HW2 3239   1.343   2.874   4.244  0.2932  0.1655  1.0454
  200SOL     MW 3240   1.358   2.921   4.172 -0.3087 -0.5883  0.4036
  201SOL     OW 3241   7.141   7.447   5.755 -0.4489  0.0706  0.0877
  201SOL    HW1 3242   7.123   7.541   5.762 -0.2827  0.0382  1.1688
  201SOL    HW2 3243   7.227   7.436   5.794 -1.0274 -0.6985  1.2252
  201SOL     MW 3244   7.149   7.458   5.761 -0.5017 -0.0320  0.3717
  202SOL     OW 3245   0.404   4.012   5.452  0.2209  0.0727 -0.1573
  202SOL    HW1 3246   0.339   4.051   5.510 -0.6325  0.0720 -1.0757
  202SOL    HW2 3247   0.384   3.918   5.454 -0.3209  0.1474 -1.0018
  202SOL     MW 3248   0.393   4.005   5.460  0.0423  0.0822 -0.3830
  203SOL     OW 3249   1.162   0.717   1.183  0.4078  0.0115  0.3420
  203SOL    HW1 3250   1.092   0.652   1.181 -0.1405  0.5344  1.5457
  203SOL    HW2 3251   1.181   0.728   1.276  1.8571  0.1453  0.0525
  203SOL     MW 3252   1.155   0.710   1.195  0.5231  0.0956  0.4590
  204SOL     OW 3253   4.425   2.758   0.906  0.6510 -0.2252  0.1792
  204SOL    HW1 3254   4.429   2.669   0.941 -1.1677  0.0610  1.2261
  204SOL    HW2 3255   4.419   2.747   0.812 -2.3958 -1.3861  0.4235
  204SOL     MW 3256   4.425   2.745   0.899  0.0282 -0.3372  0.3445
  205SOL     OW 3257   6.912   1.411   2.993  0.0265 -0.2326 -0.4639
  205SOL    HW1 3258   6.964   1.443   3.066 -2.2211  2.5892  0.0895
  205SOL    HW2 3259   6.862   1.337   3.029  0.9239 -0.6273  0.0107
  205SOL     MW 3260   6.912   1.406   3.007 -0.1463  0.0781 -0.3323
  206SOL     OW 3261   0.315   7.014   3.618 -0.4238  0.2778  0.3128
  206SOL    HW1 3262   0.393   7.068   3.624 -0.1665  0.0498 -0.8146
  206SOL    HW2 3263   0.341   6.930   3.655 -0.8911  0.9440  2.2869
  206SOL     MW 3264   0.328   7.010   3.624 -0.4507  0.3339  0.4212
  207SOL     OW 3265   5.528   0.349   6.138 -0.4276 -0.1329 -0.0864
  207SOL    HW1 3266   5.482   0.346   6.222 -3.0928 -0.7574 -1.4538
  207SOL    HW2 3267   5.546   0.442   6.124 -0.8514  0.0837  0.7325
  207SOL     MW 3268   5.525   0.360   6.147 -0.8230 -0.1852 -0.1567
  208SOL     OW 3269   2.310   3.982   2.613 -0.0854 -0.1888 -0.1147
  208SOL    HW1 3270   2.395   3.996   2.571  1.1871 -1.8620  1.7448
  208SOL    HW2 3271   2.247   3.996   2.543  1.6686  1.4010 -1.4994
  208SOL     MW 3272   2.313   3.986   2.598  0.3020 -0.1995 -0.0539
  209SOL     OW 3273   5.115   6.258   6.631 -0.3649 -0.3898  0.4323
  209SOL    HW1 3274   5.035   6.283   6.677 -0.5203 -0.2023  0.0541
  209SOL    HW2 3275   5.092   6.177   6.585 -0.6788  0.2738 -0.6065
  209SOL     MW 3276   5.102   6.251   6.631 -0.4250 -0.2809  0.2509
  210SOL     OW 3277   6.675   3.247   0.344 -0.0100  0.3096  0.0942
  210SOL    HW1 3278   6.683   3.342   0.351 -1.1263  0.4438 -0.2984
  210SOL    HW2 3279   6.595   3.233   0.295 -0.8768 -0.8593  1.7343
  210SOL     MW 3280   6.666   3.258   0.339 -0.2638  0.1772  0.2539
  211SOL     OW 3281   7.388   4.981   5.577 -0.2725  0.4629 -0.1168
  211SOL    HW1 3282   7.334   4.926   5.521 -0.8767 -0.3353  1.1882
  211SOL    HW2 3283   7.478   4.964   5.549 -0.4502 -1.2065  0.2494
  211SOL     MW 3284   7.392   4.972   5.566 -0.3725  0.1471  0.0971
  212SOL     OW 3285   6.347   4.291   6.621  0.3605 -0.7529 -0.4087
  212SOL    HW1 3286   6.272   4.239   6.592  0.2947 -1.1560  0.4383
  212SOL    HW2 3287   6.377   4.337   6.543 -1.5607  0.4284 -0.5242
  212SOL     MW 3288   6.341   4.290   6.608  0.1061 -0.6533 -0.3151
  213SOL     OW 3289   3.163   1.338   4.218  0.5166 -0.2579  0.1275
  213SOL    HW1 3290   3.160   1.431   4.194  1.1956 -0.5738 -1.2901
  213SOL    HW2 3291   3.073   1.308   4.208  0.2384  0.2895  0.8567
  213SOL     MW 3292   3.151   1.346   4.214  0.5679 -0.2283  0.0394
  214SOL     OW 3293   1.145   3.581   3.086  0.2544  0.5960  0.3389
  214SOL    HW1 3294   1.099   3.665   3.086  1.0881  1.0619  1.0655
  214SOL    HW2 3295   1.189   3.577   3.001 -2.2558 -0.5294 -1.0397
  214SOL     MW 3296   1.145   3.591   3.075  0.0398  0.5116  0.2554
  215SOL     OW 3297   2.701   4.342   1.477  0.1213 -0.1120 -0.0920
  215SOL    HW1 3298   2.776   4.388   1.439  1.1403 -1.3338  0.3799
  215SOL    HW2 3299   2.730   4.251   1.487 -0.6378 -0.1777  2.1527
  215SOL     MW 3300   2.714   4.336   1.473  0.1546 -0.2768  0.2558
  216SOL     OW 3301   1.682   3.422   6.651 -0.4335 -0.0937  0.1397
  216SOL    HW1 3302   1.707   3.458   6.566 -0.8920 -0.0424  0.0264
  216SOL    HW2 3303   1.717   3.332   6.650  0.2922  0.1821  0.2350
  216SOL     MW 3304   1.690   3.415   6.640 -0.3993 -0.0518  0.1374
  217SOL     OW 3305   4.915   2.796   5.071  0.0617  0.4022  0.3599
  217SOL    HW1 3306   4.979   2.832   5.010  0.3607  1.3129  1.1934
  217SOL    HW2 3307   4.858   2.741   5.017  0.3801  1.1083 -0.7177
  217SOL     MW 3308   4.916   2.793   5.057  0.1407  0.6092  0.3286
  218SOL     OW 3309   2.164   6.964   0.686 -0.1683  0.3950 -0.5160
  218SOL    HW1 3310   2.114   6.925   0.758  1.3672  1.3247  1.1356
  218SOL    HW2 3311   2.103   7.025   0.645 -0.6492  0.9951  1.0142
  218SOL     MW 3312   2.150   6.967   0.690 -0.0333  0.5908 -0.1087
  219SOL     OW 3313   0.803   2.121   1.681 -0.0695  0.3983 -0.5836
  219SOL    HW1 3314   0.766   2.149   1.765  1.0269 -2.3923  0.9586
  219SOL    HW2 3315   0.886   2.167   1.674  0.8518 -0.9308  1.0002
  219SOL     MW 3316   0.809   2.130   1.691  0.1888 -0.1291 -0.1834
  220SOL     OW 3317   2.758   2.237   2.580  0.0499  0.2890 -0.2238
  220SOL    HW1 3318   2.702   2.249   2.504 -1.2675 -0.0834  0.6646
  220SOL    HW2 3319   2.828   2.179   2.550  0.8403  1.9235 -1.7465
  220SOL     MW 3320   2.760   2.231   2.567 -0.0175  0.4506 -0.3050
  221SOL     OW 3321   3.789   1.896   2.509 -0.2524 -0.1996 -0.0390
  221SOL    HW1 3322   3.876   1.894   2.549 -0.2124  0.5623 -0.0657
  221SOL    HW2 3323   3.802   1.862   2.421 -0.4224 -2.3314  0.6944
  221SOL     MW 3324   3.802   1.892   2.503 -0.2691 -0.3750  0.0515
  222SOL     OW 3325   2.469   7.647   2.919 -0.7285 -0.0389  0.5506
  222SOL    HW1 3326   2.437   7.676   2.833  0.4589 -0.9933 -0.2411
  222SOL    HW2 3327   2.430   7.561   2.931  0.8354 -0.8756 -0.0734
  222SOL     MW 3328   2.460   7.640   2.909 -0.3763 -0.2682  0.3694
  223SOL     OW 3329   2.235   1.611   7.565  0.2236 -0.2821 -0.0069
  223SOL    HW1 3330   2.194   1.579   7.485  1.7779 -0.4568 -0.7680
  223SOL    HW2 3331   2.235   1.536   7.624 -0.9678 -0.1408  0.2095
  223SOL     MW 3332   2.229   1.597   7.562  0.2700 -0.2864 -0.0766
  224SOL     OW 3333   5.813   1.813   6.526 -0.1466 -0.0791 -0.4549
  224SOL    HW1 3334   5.850   1.801   6.613  0.5290 -1.7814 -0.9353
  224SOL    HW2 3335   5.761   1.893   6.533  0.3144  0.1112  1.3529
  224SOL     MW 3336   5.811   1.822   6.538 -0.0011 -0.2726 -0.2850
  225SOL     OW 3337   2.668   6.013   6.414 -0.1037  0.2940  0.5447
  225SOL    HW1 3338   2.727   6.039   6.484 -0.8326 -0.6857  1.5559
  225SOL    HW2 3339   2.710   5.936   6.375  0.0348  0.5210  0.2337
  225SOL     MW 3340   2.681   6.006   6.418 -0.1793  0.1977  0.6344
  226SOL     OW 3341   6.413   6.436   4.477 -0.5724  0.4637  0.3064
  226SOL    HW1 3342   6.458   6.361   4.438  0.3891  2.0175 -1.7965
  226SOL    HW2 3343   6.474   6.470   4.542  0.9892  1.9171 -1.7809
  226SOL     MW 3344   6.426   6.431   4.480 -0.2494  0.8487 -0.2300
  227SOL     OW 3345   3.768   6.874   3.709 -0.3711 -0.4872 -0.1561
  227SOL    HW1 3346   3.721   6.791   3.709 -1.4970  0.1375  0.4451
  227SOL    HW2 3347   3.860   6.849   3.721 -0.4426 -1.7477 -1.7811
  227SOL     MW 3348   3.774   6.860   3.710 -0.5244 -0.5686 -0.2872
  228SOL     OW 3349   1.388   0.489   5.996  0.7680 -0.2612  1.2016
  228SOL    HW1 3350   1.327   0.415   5.993  1.3669 -0.8132 -2.3850
  228SOL    HW2 3351   1.455   0.467   5.931  0.0893  4.1245 -1.3746
  228SOL     MW 3352   1.389   0.476   5.988  0.7578  0.2295  0.4127
  229SOL     OW 3353   1.438   6.213   2.516 -0.6870  0.5842  0.3867
  229SOL    HW1 3354   1.421   6.307   2.527  1.0523  0.7374  2.2037
  229SOL    HW2 3355   1.465   6.205   2.424 -0.8503  1.8473  0.2052
  229SOL     MW 3356   1.439   6.224   2.506 -0.4853  0.7655  0.5960
  230SOL     OW 3357   1.255   6.609   6.977 -0.5299  0.2088  0.1853
  230SOL    HW1 3358   1.244   6.576   7.066 -4.6667 -0.8985 -0.5108
  230SOL    HW2 3359   1.349   6.609   6.963  0.1927 -4.6484  2.7396
  230SOL     MW 3360   1.265   6.605   6.987 -0.9670 -0.5547  0.4231
  231SOL     OW 3361   6.167   1.113   0.186 -0.3923 -0.1731  0.7043
  231SOL    HW1 3362   6.157   1.183   0.122 -1.1920 -0.4440  0.5194
  231SOL    HW2 3363   6.163   1.032   0.134  1.6637 -0.3754  0.7551
  231SOL     MW 3364   6.165   1.111   0.171 -0.2315 -0.2337  0.6871
  232SOL     OW 3365   3.395   0.135   1.651 -0.4055 -0.4409 -0.8646
  232SOL    HW1 3366   3.482   0.119   1.615  0.4029 -0.5385  1.0542
  232SOL    HW2 3367   3.400   0.221   1.691 -0.7587 -1.0052  0.4526
  232SOL     MW 3368   3.407   0.144   1.651 -0.3472 -0.5256 -0.4504
  233SOL     OW 3369   0.623   3.572   4.520 -0.5499  0.1657 -0.2828
  233SOL    HW1 3370   0.695   3.534   4.469 -2.5113 -0.6460 -2.6507
  233SOL    HW2 3371   0.595   3.648   4.471 -0.0428  1.7309  1.7174
  233SOL     MW 3372   0.629   3.577   4.507 -0.7360  0.2622 -0.3299
  234SOL     OW 3373   6.295   6.106   2.341  0.0706  0.4307  0.0239
  234SOL    HW1 3374   6.377   6.086   2.295  0.0173  2.8655 -1.3038
  234SOL    HW2 3375   6.313   6.187   2.388 -1.5044  0.9494 -0.1910
  234SOL     MW 3376   6.308   6.113   2.341 -0.1378  0.8088 -0.1735
  235SOL     OW 3377   6.026   4.654   7.625 -0.1878 -0.4007  0.1366
  235SOL    HW1 3378   6.100   4.601   7.595 -1.2785 -0.3328 -3.0234
  235SOL    HW2 3379   6.035   4.736   7.577 -1.1818  0.4290  1.3158
  235SOL     MW 3380   6.037   4.658   7.615 -0.4547 -0.2858 -0.1170
  236SOL     OW 3381   1.689   5.511   1.657  0.1718 -0.3336 -0.5400
  236SOL    HW1 3382   1.674   5.521   1.563 -0.9254  1.5004 -0.2119
  236SOL    HW2 3383   1.780   5.538   1.670 -0.4169  1.9892 -0.7843
  236SOL     MW 3384   1.698   5.516   1.647 -0.0440  0.1985 -0.5293
  237SOL     OW 3385   3.752   2.351   7.729 -0.0792 -0.2688  0.2665
  237SOL    HW1 3386   3.714   2.277   7.775 -0.5129 -0.1495  0.1033
  237SOL    HW2 3387   3.842   2.324   7.710  0.3831  0.0202  1.9393
  237SOL     MW 3388   3.759   2.338   7.732 -0.0755 -0.2166  0.4598
  238SOL     OW 3389   6.369   3.748   3.987  0.0739  0.4919  0.3916
  238SOL    HW1 3390   6.402   3.838   3.977 -0.4616  0.7112  0.5107
  238SOL    HW2 3391   6.276   3.756   3.965 -0.0172  0.0006  0.6103
  238SOL     MW 3392   6.361   3.761   3.983 -0.0063  0.4571  0.4348
  239SOL     OW 3393   1.240   1.074   6.923 -0.0272 -0.3848  0.6157
  239SOL    HW1 3394   1.332   1.095   6.907  0.0408 -1.1385 -0.0462
  239SOL    HW2 3395   1.226   1.097   7.015  0.2102  1.8362  0.1448
  239SOL     MW 3396   1.250   1.080   6.933  0.0119 -0.1969  0.4707
  240SOL     OW 3397   4.901   0.687   4.279 -0.0147  0.3416 -0.0780
  240SOL    HW1 3398   4.940   0.631   4.346 -0.5485  0.1648  0.0858
  240SOL    HW2 3399   4.824   0.726   4.322  0.4532  1.3518 -0.1190
  240SOL     MW 3400   4.896   0.685   4.293 -0.0231  0.4483 -0.0623
  241SOL     OW 3401   4.109   3.305   6.596 -0.3159  0.1161  0.1564
  241SOL    HW1 3402   4.193   3.344   6.573 -1.8050  2.5236 -1.6504
  241SOL    HW2 3403   4.091   3.242   6.527 -0.0998 -0.2085  0.3988
  241SOL     MW 3404   4.117   3.302   6.584 -0.4788  0.3828 -0.0439
  242SOL     OW 3405   1.323   7.269   7.137  0.5575  0.7303 -0.0789
  242SOL    HW1 3406   1.284   7.239   7.055  2.6102 -1.2847 -0.4214
  242SOL    HW2 3407   1.328   7.364   7.127  1.1085  0.5246 -2.4856
  242SOL     MW 3408   1.319   7.277   7.125  0.8908  0.4460 -0.4308
  243SOL     OW 3409   2.463   0.523   1.177 -0.2160 -0.3867  0.3278
  243SOL    HW1 3410   2.424   0.553   1.094  0.4473  1.0226  0.4886
  243SOL    HW2 3411   2.504   0.440   1.155 -1.5411 -0.9061 -0.3284
  243SOL     MW 3412   2.463   0.517   1.163 -0.3007 -0.2728  0.2643
  244SOL     OW 3413   2.749   2.140   5.725 -0.1333  0.3331  0.3556
  244SOL    HW1 3414   2.799   2.106   5.650 -0.7433  0.0765  0.0588
  244SOL    HW2 3415   2.659   2.141   5.694 -0.7399 -1.9142  1.8369
  244SOL     MW 3416   2.744   2.136   5.711 -0.2890  0.0126  0.5072
  245SOL     OW 3417   4.488   7.305   6.761 -0.4979 -0.1416 -0.6299
  245SOL    HW1 3418   4.530   7.390   6.767 -0.1751 -0.4038  1.6668
  245SOL    HW2 3419   4.517   7.270   6.676  0.3770  1.4803 -1.0422
  245SOL     MW 3420   4.497   7.311   6.751 -0.3445  0.0325 -0.3887
  246SOL     OW 3421   0.595   0.341   5.479 -0.1140  0.5627 -0.3446
  246SOL    HW1 3422   0.668   0.364   5.422 -0.4697  2.2027 -0.1859
  246SOL    HW2 3423   0.536   0.292   5.423  0.1882  0.9590 -1.0216
  246SOL     MW 3424   0.597   0.338   5.465 -0.1209  0.8234 -0.4110
  247SOL     OW 3425   1.853   7.639   0.685 -0.0627  0.2363  0.2092
  247SOL    HW1 3426   1.845   7.554   0.728 -0.3278 -1.1563 -2.4003
  247SOL    HW2 3427   1.765   7.659   0.654 -0.0424  1.5965  0.9420
  247SOL     MW 3428   1.841   7.631   0.687 -0.0940  0.2321 -0.0311
  248SOL     OW 3429   2.553   7.551   0.007  0.0744 -0.2982  0.0827
  248SOL    HW1 3430   2.542   7.618  -0.061 -1.0406  1.1594  1.6118
  248SOL    HW2 3431   2.498   7.479  -0.021 -0.0230  0.0976 -0.7817
  248SOL     MW 3432   2.544   7.551  -0.006 -0.0808 -0.0609  0.1678
  249SOL     OW 3433   6.732   7.167   0.734  0.1432  0.0205  0.1761
  249SOL    HW1 3434   6.688   7.199   0.655 -0.1686  1.3224  0.8497
  249SOL    HW2 3435   6.778   7.243   0.768  2.5548 -1.1687 -0.2176
  249SOL     MW 3436   6.732   7.181   0.728  0.4120  0.0349  0.2119
  250SOL     OW 3437   5.895   4.269   1.451 -0.4720 -0.2226  0.1343
  250SOL    HW1 3438   5.885   4.314   1.535 -0.6240 -0.7644  0.4087
  250SOL    HW2 3439   5.841   4.319   1.391 -0.1739  0.3128  0.3000
  250SOL     MW 3440   5.887   4.281   1.454 -0.4533 -0.2234  0.1906
  251SOL     OW 3441   1.220   4.080   1.098 -0.5871  0.2352  0.3160
  251SOL    HW1 3442   1.293   4.018   1.098 -0.7166  0.0751  0.9501
  251SOL    HW2 3443   1.147   4.031   1.136 -0.6195  0.8593  1.0815
  251SOL     MW 3444   1.220   4.065   1.103 -0.6078  0.2946  0.4952
  252SOL     OW 3445   4.942   3.708   3.913  0.4390  0.3773  0.3673
  252SOL    HW1 3446   5.026   3.697   3.956  1.1527  0.1205 -1.0400
  252SOL    HW2 3447   4.962   3.709   3.819 -0.8185  2.8139  0.0430
  252SOL     MW 3448   4.955   3.707   3.906  0.3694  0.6563  0.1456
  253SOL     OW 3449   0.794   5.477   1.479 -0.2091  0.2444  0.2042
  253SOL    HW1 3450   0.702   5.474   1.504 -0.1527 -0.0661  0.3822
  253SOL    HW2 3451   0.814   5.388   1.451  0.5669 -0.2175  2.1005
  253SOL     MW 3452   0.785   5.465   1.478 -0.1026  0.1456  0.4697
  254SOL     OW 3453   6.944   0.527   4.309 -0.1778 -0.2726  0.3203
  254SOL    HW1 3454   6.868   0.513   4.253 -0.3017  0.1343  0.3846
  254SOL    HW2 3455   7.019   0.516   4.252 -0.2482 -1.4551  0.4137
  254SOL     MW 3456   6.944   0.524   4.295 -0.2027 -0.3719  0.3405
  255SOL     OW 3457   5.336   3.415   0.310  0.0166  0.0441 -0.1670
  255SOL    HW1 3458   5.397   3.487   0.321 -0.0676 -0.2109  2.6413
  255SOL    HW2 3459   5.250   3.455   0.317 -0.0739 -0.0927 -0.4743
  255SOL     MW 3460   5.333   3.429   0.312 -0.0057 -0.0061  0.1531
  256SOL     OW 3461   5.047   2.849   0.075  0.2602  0.3750 -0.3617
  256SOL    HW1 3462   5.052   2.762   0.035  0.3645  0.0631  0.3102
  256SOL    HW2 3463   4.989   2.899   0.018 -1.8403 -0.8742  0.5861
  256SOL     MW 3464   5.041   2.844   0.063  0.0047  0.1751 -0.1544
  257SOL     OW 3465   6.896   1.567   6.984  0.1664 -0.3880  0.4942
  257SOL    HW1 3466   6.802   1.546   6.985 -0.1205  0.7133 -0.4584
  257SOL    HW2 3467   6.927   1.544   7.072 -1.1581 -0.1268  1.0628
  257SOL     MW 3468   6.888   1.562   6.996 -0.0399 -0.2136  0.4450
  258SOL     OW 3469   5.486   5.325   7.132 -0.1555  0.2039 -0.2281
  258SOL    HW1 3470   5.524   5.333   7.044  0.5031  0.7056  0.0913
  258SOL    HW2 3471   5.512   5.406   7.177 -1.6722  0.6019 -0.0039
  258SOL     MW 3472   5.494   5.337   7.126 -0.2653  0.3191 -0.1585
  259SOL     OW 3473   1.200   4.559   1.965  0.0622  0.6733  0.0356
  259SOL    HW1 3474   1.199   4.581   2.058 -2.5072  0.4516  0.1412
  259SOL    HW2 3475   1.121   4.507   1.952  1.8827 -1.9031 -1.7424
  259SOL     MW 3476   1.190   4.555   1.975 -0.0337  0.3151 -0.1785
  260SOL     OW 3477   6.435   7.203   1.157  0.1482  0.3336 -0.3147
  260SOL    HW1 3478   6.503   7.165   1.101 -0.7277 -2.8362  0.5766
  260SOL    HW2 3479   6.353   7.167   1.123 -0.6822  0.8108  1.1028
  260SOL     MW 3480   6.434   7.194   1.146 -0.0702 -0.0111 -0.0192
  261SOL     OW 3481   5.267   6.953   4.627  0.0772  0.0730 -0.1111
  261SOL    HW1 3482   5.211   6.984   4.556 -1.3709 -1.3096  0.3559
  261SOL    HW2 3483   5.221   6.875   4.661  1.7162 -0.4324  1.0560
  261SOL     MW 3484   5.254   6.947   4.622  0.1016 -0.1687  0.0980
  262SOL     OW 3485   2.752   3.883   7.427  0.5008 -0.3258 -0.2081
  262SOL    HW1 3486   2.699   3.834   7.364 -0.5559  1.1744 -0.5394
  262SOL    HW2 3487   2.724   3.974   7.416  2.2191  0.3344  0.5571
  262SOL     MW 3488   2.742   3.889   7.417  0.5855 -0.0493 -0.1526
  263SOL     OW 3489   3.188   1.214   1.941  0.1165  0.2660  0.3260
  263SOL    HW1 3490   3.109   1.172   1.906 -0.6243  0.0539  2.1329
  263SOL    HW2 3491   3.172   1.220   2.035  1.7640  1.3261  0.5785
  263SOL     MW 3492   3.175   1.209   1.948  0.2326  0.3746  0.5896
  264SOL     OW 3493   1.085   6.155   1.201  0.4324 -0.3946  0.9997
  264SOL    HW1 3494   1.152   6.220   1.181  0.8413 -1.1879 -0.2977
  264SOL    HW2 3495   1.108   6.124   1.289  1.5037 -0.3050  0.7704
  264SOL     MW 3496   1.097   6.159   1.210  0.6219 -0.4847  0.8043
  265SOL     OW 3497   7.421   3.245   2.513  0.4275  0.3545  0.1847
  265SOL    HW1 3498   7.489   3.189   2.551  1.0414 -0.1595 -1.5951
  265SOL    HW2 3499   7.441   3.333   2.546  1.9437  0.2143 -0.2740
  265SOL     MW 3500   7.432   3.249   2.522  0.7002  0.2708 -0.1019
  266SOL     OW 3501   3.380   1.065   1.505 -0.7820 -0.2702 -0.0976
  266SOL    HW1 3502   3.334   1.141   1.542  0.7710  0.4388  0.4636
  266SOL    HW2 3503   3.439   1.036   1.574  0.5268 -0.3556 -1.2007
  266SOL     MW 3504   3.381   1.071   1.518 -0.4156 -0.1904 -0.1670
  267SOL     OW 3505   0.678   1.275   5.064  0.1857 -0.2677 -0.3957
  267SOL    HW1 3506   0.630   1.325   4.999 -0.8289 -0.7273 -0.0297
  267SOL    HW2 3507   0.745   1.335   5.097 -0.8097  0.7437 -0.1785
  267SOL     MW 3508   0.681   1.289   5.060 -0.0716 -0.1970 -0.3210
  268SOL     OW 3509   5.059   2.353   0.568 -0.5813  0.7209  0.3378
  268SOL    HW1 3510   4.967   2.369   0.547 -0.8193  0.9058  1.4773
  268SOL    HW2 3511   5.068   2.381   0.659 -0.0561 -1.7703  1.1305
  268SOL     MW 3512   5.048   2.358   0.577 -0.5445  0.4257  0.5852
  269SOL     OW 3513   3.893   0.145   1.565  0.0808  0.2082 -0.4810
  269SOL    HW1 3514   3.926   0.067   1.519  1.8511 -0.2706  1.4327
  269SOL    HW2 3515   3.968   0.204   1.568 -0.1136  0.3956  1.3582
  269SOL     MW 3516   3.907   0.142   1.559  0.2826  0.1709 -0.0006
  270SOL     OW 3517   1.990   5.789   4.096  0.1024  0.8262  0.3811
  270SOL    HW1 3518   2.018   5.705   4.061  0.7095  1.8683 -1.7578
  270SOL    HW2 3519   1.990   5.777   4.191  0.2734 -1.5306  0.1200
  270SOL     MW 3520   1.993   5.777   4.104  0.2020  0.6579  0.0739
  271SOL     OW 3521   5.131   7.043   4.392  0.2545 -0.6570 -0.2093
  271SOL    HW1 3522   5.136   6.951   4.368 -0.2830 -0.6797 -0.2343
  271SOL    HW2 3523   5.206   7.083   4.347 -0.9964 -0.6113 -2.3718
  271SOL     MW 3524   5.142   7.036   4.383  0.0255 -0.6541 -0.4893
  272SOL     OW 3525   1.905   3.108   2.054  0.2779  0.2550  0.5134
  272SOL    HW1 3526   1.914   3.057   2.134 -0.4690 -0.3829  0.2047
  272SOL    HW2 3527   1.850   3.054   1.997  0.0070  1.1180 -0.0650
  272SOL     MW 3528   1.899   3.095   2.057  0.1476  0.2838  0.3998
  273SOL     OW 3529   2.418   7.469   5.612  1.2194  0.2444  0.2596
  273SOL    HW1 3530   2.446   7.487   5.701  0.5511 -0.8767  0.7099
  273SOL    HW2 3531   2.456   7.540   5.560  0.5737  1.6310  1.6045
  273SOL     MW 3532   2.426   7.481   5.616  1.0512  0.2784  0.4894
  274SOL     OW 3533   3.577   6.942   4.898  0.3225  0.5820  0.6657
  274SOL    HW1 3534   3.570   6.848   4.913  1.8232  0.0318 -1.5637
  274SOL    HW2 3535   3.619   6.977   4.977  0.6344 -0.7707  1.1142
  274SOL     MW 3536   3.582   6.935   4.910  0.5545  0.3384  0.4377
  275SOL     OW 3537   2.317   0.618   0.963  0.0332 -0.2296  0.1482
  275SOL    HW1 3538   2.391   0.649   0.911  0.2223 -1.0405 -0.0798
  275SOL    HW2 3539   2.282   0.697   1.006  1.1000  0.1401  0.3578
  275SOL     MW 3540   2.322   0.632   0.962  0.1940 -0.2861  0.1458
  276SOL     OW 3541   3.662   5.066   6.426 -0.1997  0.1410 -0.5079
  276SOL    HW1 3542   3.630   5.100   6.510  0.6249  2.2090 -0.9586
  276SOL    HW2 3543   3.645   5.137   6.364 -0.2228 -1.1010 -1.9813
  276SOL     MW 3544   3.656   5.080   6.429 -0.0971  0.2467 -0.7542
  277SOL     OW 3545   5.080   7.327   4.715 -0.1654  0.4044 -0.6234
  277SOL    HW1 3546   5.034   7.349   4.634  1.4582 -1.6639 -2.2404
  277SOL    HW2 3547   5.044   7.242   4.742  0.0238  0.5940  0.2652
  277SOL     MW 3548   5.070   7.319   4.708  0.0667  0.1639 -0.7166
  278SOL     OW 3549   5.606   1.590   4.422 -0.7955 -0.5322 -0.1520
  278SOL    HW1 3550   5.524   1.636   4.405 -0.9608 -1.2288 -1.3263
  278SOL    HW2 3551   5.661   1.655   4.467 -0.9769  0.8682 -1.8390
  278SOL     MW 3552   5.602   1.605   4.426 -0.8399 -0.4421 -0.5182
  279SOL     OW 3553   4.400   0.327   6.288  0.2473 -0.0185  0.7277
  279SOL    HW1 3554   4.341   0.381   6.340 -0.6932 -0.4730  0.1396
  279SOL    HW2 3555   4.344   0.284   6.224  1.2261 -0.3955  0.1055
  279SOL     MW 3556   4.386   0.328   6.287  0.2522 -0.1250  0.5727
  280SOL     OW 3557   5.005   5.012   5.625 -0.3486  0.1577  0.1409
  280SOL    HW1 3558   5.009   4.930   5.578 -0.7054  1.0270 -1.4734
  280SOL    HW2 3559   5.062   5.071   5.577 -0.6828  1.0660  0.8198
  280SOL     MW 3560   5.013   5.009   5.613 -0.4371  0.3853  0.0212
  281SOL     OW 3561   2.151   5.473   3.627 -0.4199 -0.0785  0.0105
  281SOL    HW1 3562   2.103   5.455   3.709 -0.6418  2.5167  0.5406
  281SOL    HW2 3563   2.217   5.404   3.622  0.5782  0.4935  3.1938
  281SOL     MW 3564   2.153   5.462   3.637 -0.3205  0.3269  0.4858
  282SOL     OW 3565   7.475   0.140   6.928 -0.3894 -0.5139 -0.3236
  282SOL    HW1 3566   7.395   0.161   6.978 -1.5087 -1.6049 -1.5635
  282SOL    HW2 3567   7.458   0.176   6.841  0.5975 -0.5422 -0.5329
  282SOL     MW 3568   7.462   0.147   6.923 -0.4064 -0.6572 -0.5091
  283SOL     OW 3569   5.601   0.752   1.645 -0.1260  0.6168 -0.2842
  283SOL    HW1 3570   5.614   0.726   1.736  1.0278 -0.4528 -0.7364
  283SOL    HW2 3571   5.574   0.844   1.650  2.3035  1.3214  1.0402
  283SOL     MW 3572   5.599   0.761   1.657  0.3327  0.5701 -0.1725
  284SOL     OW 3573   0.034   4.124   5.258  0.2245 -0.3049 -1.0107
  284SOL    HW1 3574   0.128   4.130   5.275  0.3153 -0.4216 -1.4684
  284SOL    HW2 3575  -0.003   4.201   5.302 -0.1006 -2.6018  3.3899
  284SOL     MW 3576   0.041   4.135   5.266  0.1945 -0.6138 -0.5060
  285SOL     OW 3577   5.098   4.093   6.063 -0.0250  0.1972 -0.1061
  285SOL    HW1 3578   5.003   4.108   6.058  0.1668  1.8601  0.4891
  285SOL    HW2 3579   5.112   4.057   6.150 -0.0090  1.0723  0.2682
  285SOL     MW 3580   5.087   4.090   6.073  0.0016  0.5221  0.0180
  286SOL     OW 3581   3.552   2.429   1.445  0.5372 -0.3293 -0.6749
  286SOL    HW1 3582   3.478   2.429   1.505  0.1956  0.7746 -1.0772
  286SOL    HW2 3583   3.629   2.435   1.501  0.3075 -0.8856 -0.2876
  286SOL     MW 3584   3.553   2.429   1.460  0.4641 -0.2592 -0.6768
  287SOL     OW 3585   7.737   6.709   0.376  0.3387  0.3979 -0.3678
  287SOL    HW1 3586   7.806   6.708   0.443  1.2940 -0.9833 -1.3272
  287SOL    HW2 3587   7.656   6.692   0.425  0.3913  3.4310  0.9876
  287SOL     MW 3588   7.736   6.707   0.391  0.4677  0.6094 -0.3171
  288SOL     OW 3589   0.580   2.169   5.118  0.2614 -0.9509  0.0987
  288SOL    HW1 3590   0.530   2.147   5.196  0.9627  0.7092  1.0637
  288SOL    HW2 3591   0.527   2.134   5.046 -0.8949 -1.6573  1.2349
  288SOL     MW 3592   0.567   2.162   5.119  0.2032 -0.8288  0.3677
  289SOL     OW 3593   3.579   5.224   7.061  0.0283 -0.2114 -0.2018
  289SOL    HW1 3594   3.575   5.142   7.011  1.2169 -1.3488  1.4790
  289SOL    HW2 3595   3.492   5.261   7.052 -0.1156 -0.9089 -2.2115
  289SOL     MW 3596   3.567   5.218   7.053  0.1620 -0.4463 -0.2439
  290SOL     OW 3597   3.195   1.491   2.533  0.3686 -0.3151 -0.1013
  290SOL    HW1 3598   3.285   1.524   2.532  0.6108 -0.8452  1.6910
  290SOL    HW2 3599   3.193   1.430   2.606 -1.4069 -0.4769 -0.2569
  290SOL     MW 3600   3.207   1.488   2.542  0.1723 -0.4037  0.1082
  291SOL     OW 3601   1.228   2.277   2.134  0.3582  0.7721  0.1050
  291SOL    HW1 3602   1.247   2.208   2.198  0.6494  2.1220  1.5129
  291SOL    HW2 3603   1.310   2.286   2.085 -0.0819 -0.7497 -0.9864
  291SOL     MW 3604   1.241   2.269   2.136  0.3391  0.7501  0.1455
  292SOL     OW 3605   1.309   0.488   0.546  0.2206 -0.0181  0.0256
  292SOL    HW1 3606   1.319   0.430   0.471 -1.1999  0.9707 -0.9694
  292SOL    HW2 3607   1.309   0.429   0.622  1.0534 -1.0824 -0.7666
  292SOL     MW 3608   1.310   0.473   0.546  0.1454 -0.0278 -0.2032
  293SOL     OW 3609   2.396   2.409   4.821 -0.0932 -0.1844 -0.0927
  293SOL    HW1 3610   2.342   2.488   4.818 -1.2971 -1.0052 -2.6205
  293SOL    HW2 3611   2.461   2.422   4.752  1.4037 -0.3022  1.2547
  293SOL     MW 3612   2.397   2.421   4.812 -0.0557 -0.3045 -0.2438
  294SOL     OW 3613   6.337   5.295   6.927  0.0551 -0.0005 -0.1821
  294SOL    HW1 3614   6.405   5.362   6.926  0.4743 -0.3955 -2.2541
  294SOL    HW2 3615   6.264   5.335   6.880 -0.7249 -0.0328  0.9578
  294SOL     MW 3616   6.336   5.309   6.921  0.0089 -0.0552 -0.3014
  295SOL     OW 3617   7.246   1.833   4.172  0.5124 -0.0481 -0.1103
  295SOL    HW1 3618   7.171   1.779   4.199 -0.0913 -0.0057 -1.6148
  295SOL    HW2 3619   7.245   1.829   4.076  1.5589  1.1692 -0.1938
  295SOL     MW 3620   7.236   1.825   4.163  0.5691  0.1131 -0.3136
  296SOL     OW 3621   6.684   5.299   0.133 -0.3217  0.1786  0.3537
  296SOL    HW1 3622   6.678   5.210   0.100  0.6117  0.0988  0.3620
  296SOL    HW2 3623   6.679   5.354   0.054  0.0456  0.0697  0.2508
  296SOL     MW 3624   6.683   5.295   0.118 -0.1552  0.1544  0.3416
  297SOL     OW 3625   7.059   5.221   6.209  0.1023 -0.1665  0.5036
  297SOL    HW1 3626   6.974   5.178   6.220  0.0972  0.0098  1.1854
  297SOL    HW2 3627   7.110   5.194   6.286  0.3863  0.3809  0.5108
  297SOL     MW 3628   7.055   5.212   6.220  0.1380 -0.0738  0.5918
  298SOL     OW 3629   3.642   7.008   2.244  0.4240  0.1651 -0.1512
  298SOL    HW1 3630   3.563   6.953   2.248 -0.7525  1.7520 -0.4881
  298SOL    HW2 3631   3.641   7.057   2.326  1.1373  0.1038 -0.1050
  298SOL     MW 3632   3.631   7.007   2.255  0.3647  0.3604 -0.1884
  299SOL     OW 3633   7.572   2.274   1.859 -0.3258 -0.9986 -0.2654
  299SOL    HW1 3634   7.616   2.339   1.912  0.9019 -1.4509 -0.6942
  299SOL    HW2 3635   7.479   2.284   1.880  0.1027 -1.0897  1.8656
  299SOL     MW 3636   7.565   2.283   1.868 -0.1138 -1.0682 -0.0475
  300SOL     OW 3637   3.245   4.190   0.408  0.6198 -0.0028  0.2344
  300SOL    HW1 3638   3.269   4.283   0.400  1.1785 -0.1497  0.1547
  300SOL    HW2 3639   3.297   4.146   0.341  1.1368 -0.5072  0.9566
  300SOL     MW 3640   3.255   4.197   0.399  0.7575 -0.0862  0.3167
  301SOL     OW 3641   7.721   1.800   0.967  0.1263 -0.6917  0.2031
  301SOL    HW1 3642   7.803   1.801   1.018 -0.1674 -2.1826  0.7517
  301SOL    HW2 3643   7.683   1.714   0.984 -0.9118 -0.5268 -1.1036
  301SOL     MW 3644   7.727   1.789   0.976 -0.0442 -0.8614  0.1061
  302SOL     OW 3645   6.548   4.436   2.712  0.4209  0.2171  0.2086
  302SOL    HW1 3646   6.642   4.424   2.700  0.2725 -0.3438 -0.4658
  302SOL    HW2 3647   6.519   4.479   2.632  0.1633  0.7732  0.5958
  302SOL     MW 3648   6.557   4.440   2.700  0.3689  0.2165  0.1719
  303SOL     OW 3649   1.784   1.626   0.105  0.2483 -0.0623 -0.0053
  303SOL    HW1 3650   1.843   1.569   0.155  0.4382 -0.6348 -0.8655
  303SOL    HW2 3651   1.820   1.626   0.016 -1.1460 -0.5736 -0.6022
  303SOL     MW 3652   1.796   1.619   0.100  0.0941 -0.2011 -0.1918
  304SOL     OW 3653   4.770   1.231   3.108 -0.0714 -0.0582 -0.2650
  304SOL    HW1 3654   4.817   1.148   3.098 -0.3360 -0.1507 -0.7529
  304SOL    HW2 3655   4.687   1.218   3.062 -0.8886 -0.1329  1.1791
  304SOL     MW 3656   4.765   1.219   3.101 -0.2099 -0.0796 -0.1426
  305SOL     OW 3657   1.931   3.774   0.862  0.8112  0.3411 -0.0210
  305SOL    HW1 3658   1.893   3.856   0.833 -0.1305  0.7513  2.1806
  305SOL    HW2 3659   2.006   3.761   0.804  0.1791  2.0150 -1.3093
  305SOL     MW 3660   1.936   3.783   0.851  0.6097  0.6079  0.0959
  306SOL     OW 3661   3.404   0.062   6.131  0.5437 -0.2467 -0.0977
  306SOL    HW1 3662   3.449   0.127   6.078  0.2610 -0.7557 -0.9843
  306SOL    HW2 3663   3.353   0.113   6.194 -1.8225  0.5589 -2.5010
  306SOL     MW 3664   3.403   0.077   6.133  0.2046 -0.2087 -0.5188
  307SOL     OW 3665   3.696   5.530   5.659  0.1008  0.1952 -0.3116
  307SOL    HW1 3666   3.659   5.609   5.620  1.5131  0.5728 -0.9376
  307SOL    HW2 3667   3.742   5.561   5.738  0.4088 -0.0341 -0.3991
  307SOL     MW 3668   3.697   5.544   5.664  0.3210  0.2142 -0.4029
  308SOL     OW 3669   4.689   2.009   0.665 -0.2817  0.4133 -0.0207
  308SOL    HW1 3670   4.647   2.051   0.591  3.4805 -2.0350 -4.0470
  308SOL    HW2 3671   4.742   2.078   0.706 -0.5944  1.3432 -1.1418
  308SOL     MW 3672   4.690   2.023   0.661  0.1599  0.2189 -0.6797
  309SOL     OW 3673   1.476   2.917   7.138 -0.4028 -0.0059 -0.4522
  309SOL    HW1 3674   1.565   2.886   7.125 -0.3561 -1.1210  1.9886
  309SOL    HW2 3675   1.483   3.013   7.135  0.6692 -0.1018 -1.3482
  309SOL     MW 3676   1.488   2.925   7.136 -0.2596 -0.1609 -0.2545
  310SOL     OW 3677   3.934   5.537   1.679  0.2428 -0.0680  0.1160
  310SOL    HW1 3678   3.847   5.500   1.692  0.0073  0.4273  0.0043
  310SOL    HW2 3679   3.983   5.468   1.635 -0.5547  0.1737 -1.2448
  310SOL     MW 3680   3.929   5.524   1.675  0.1106  0.0263 -0.0725
  311SOL     OW 3681   3.317   7.551   5.874 -0.4054  0.1728  0.0100
  311SOL    HW1 3682   3.246   7.573   5.933  0.2612  0.4517  0.7284
  311SOL    HW2 3683   3.327   7.456   5.883 -0.0871  0.2590  0.6104
  311SOL     MW 3684   3.309   7.541   5.883 -0.2794  0.2196  0.1788
  312SOL     OW 3685   2.332   6.754   3.162  0.0033 -0.0710 -0.2910
  312SOL    HW1 3686   2.303   6.719   3.077 -0.5559 -2.0940  0.6786
  312SOL    HW2 3687   2.272   6.827   3.179 -0.0529  0.1893 -1.4801
  312SOL     MW 3688   2.320   6.759   3.153 -0.0755 -0.2967 -0.3191
  313SOL     OW 3689   5.066   7.049   7.213  0.4932 -0.2673  0.0772
  313SOL    HW1 3690   5.066   7.131   7.261  0.9351  0.2071 -0.7038
  313SOL    HW2 3691   5.133   7.061   7.145 -1.6954  0.0180 -2.1766
  313SOL     MW 3692   5.075   7.061   7.210  0.2696 -0.1701 -0.3113
  314SOL     OW 3693   6.614   6.033   0.030  0.0707  0.2211 -0.4572
  314SOL    HW1 3694   6.602   5.969  -0.040 -1.8775  0.7653 -0.6933
  314SOL    HW2 3695   6.699   6.074   0.010  0.5483 -1.0782 -1.2679
  314SOL     MW 3696   6.623   6.030   0.018 -0.1175  0.1244 -0.5912
  315SOL     OW 3697   4.159   4.177   5.596  0.0849 -0.0433 -0.0812
  315SOL    HW1 3698   4.163   4.267   5.628  1.7471 -0.6001  1.3969
  315SOL    HW2 3699   4.115   4.129   5.666  2.3084 -0.9781  0.7540
  315SOL     MW 3700   4.154   4.182   5.609  0.5823 -0.2343  0.2149
  316SOL     OW 3701   1.813   4.928   5.925 -0.6490  0.2826  0.3610
  316SOL    HW1 3702   1.763   4.980   5.863 -1.4995 -2.0430 -1.0304
  316SOL    HW2 3703   1.894   4.977   5.938 -0.9875  1.4552 -1.6050
  316SOL     MW 3704   1.817   4.941   5.919 -0.8012  0.1350 -0.0688
  317SOL     OW 3705   2.468   2.277   7.461 -0.0260 -0.3142 -0.2445
  317SOL    HW1 3706   2.483   2.288   7.554  1.6687  1.2857 -0.6541
  317SOL    HW2 3707   2.536   2.216   7.432  1.1460  1.2143 -0.8414
  317SOL     MW 3708   2.478   2.271   7.469  0.3410  0.0863 -0.3733
  318SOL     OW 3709   3.474   7.305   5.076 -0.4046  0.2979 -0.2841
  318SOL    HW1 3710   3.462   7.355   4.995 -0.0074  0.1492 -0.4324
  318SOL    HW2 3711   3.562   7.269   5.070 -0.8534 -0.8368 -0.4026
  318SOL     MW 3712   3.483   7.307   5.065 -0.4112  0.1336 -0.3183
  319SOL     OW 3713   6.237   4.746   5.905 -0.0783  0.0711 -0.3026
  319SOL    HW1 3714   6.241   4.740   6.001 -0.0568 -0.8807 -0.3556
  319SOL    HW2 3715   6.268   4.661   5.874  0.1945  0.4758 -1.1666
  319SOL     MW 3716   6.241   4.735   5.913 -0.0406  0.0011 -0.4200
  320SOL     OW 3717   5.031   1.594   5.499 -0.0709  0.0451 -0.4589
  320SOL    HW1 3718   5.018   1.541   5.577  0.9866  1.4048  0.7071
  320SOL    HW2 3719   5.008   1.683   5.527 -0.2325  0.4799 -1.8824
  320SOL     MW 3720   5.026   1.599   5.512  0.0438  0.2748 -0.4919
  321SOL     OW 3721   6.700   2.640   1.385 -0.0157 -0.8642  0.4322
  321SOL    HW1 3722   6.613   2.601   1.398 -0.7306  0.7345  0.6739
  321SOL    HW2 3723   6.687   2.703   1.315  1.1458 -1.1381 -0.0465
  321SOL     MW 3724   6.687   2.643   1.378  0.0415 -0.6946  0.4019
  322SOL     OW 3725   6.674   2.641   5.147  0.1414 -0.4964  0.4860
  322SOL    HW1 3726   6.582   2.614   5.147 -0.5462  1.5719 -1.7452
  322SOL    HW2 3727   6.683   2.701   5.073  3.2387 -0.3554  0.8149
  322SOL     MW 3728   6.664   2.645   5.138  0.4499 -0.2136  0.2425
  323SOL     OW 3729   6.255   2.280   3.995  0.0580  0.1228 -0.6737
  323SOL    HW1 3730   6.188   2.330   3.949  0.4755  1.5996  0.2627
  323SOL    HW2 3731   6.309   2.241   3.926  0.3970  1.8927 -1.4459
  323SOL     MW 3732   6.253   2.281   3.980  0.1549  0.5384 -0.6527
  324SOL     OW 3733   0.144   6.082   7.672 -0.5207 -0.0111  0.1805
  324SOL    HW1 3734   0.159   6.162   7.722  1.9662 -0.7097  0.6965
  324SOL    HW2 3735   0.053   6.059   7.690 -0.6745  1.5625  1.6764
  324SOL     MW 3736   0.134   6.089   7.681 -0.2220  0.1009  0.4380
  325SOL     OW 3737   0.383   0.505   7.248  0.3405  0.1072 -0.3486
  325SOL    HW1 3738   0.413   0.419   7.277 -1.0085 -0.1330  0.4102
  325SOL    HW2 3739   0.441   0.567   7.294  0.1802 -0.3569  0.5057
  325SOL     MW 3740   0.394   0.502   7.258  0.1473  0.0170 -0.1421
  326SOL     OW 3741   5.227   4.688   7.034 -0.4474  0.2825  0.7024
  326SOL    HW1 3742   5.196   4.772   7.067 -0.5253  0.7465 -0.5073
  326SOL    HW2 3743   5.156   4.627   7.053 -1.7869  1.1410 -1.2163
  326SOL     MW 3744   5.214   4.691   7.041 -0.6288  0.4518  0.3019
  327SOL     OW 3745   2.391   1.395   3.296 -0.6588  0.1906 -0.1088
  327SOL    HW1 3746   2.408   1.486   3.274 -0.0410 -0.2163 -1.4890
  327SOL    HW2 3747   2.311   1.373   3.249 -0.6892 -0.0352  0.0446
  327SOL     MW 3748   2.383   1.404   3.287 -0.5836  0.1096 -0.2659
  328SOL     OW 3749   5.905   4.256   5.282  0.1737  0.3247  0.0398
  328SOL    HW1 3750   5.884   4.305   5.362  2.5405  0.5508  0.5978
  328SOL    HW2 3751   5.909   4.164   5.310  1.7774  0.4728  0.4413
  328SOL     MW 3752   5.903   4.250   5.296  0.6820  0.3726  0.1626
  329SOL     OW 3753   3.131   1.000   6.598  0.0716  0.1718  0.2399
  329SOL    HW1 3754   3.214   1.044   6.580  1.4305 -1.7864  1.3211
  329SOL    HW2 3755   3.155   0.910   6.621 -2.3700 -0.5204  0.4724
  329SOL     MW 3756   3.144   0.994   6.598 -0.0670 -0.1675  0.4080
  330SOL     OW 3757   4.952   3.414   3.452 -0.5626  0.2018  0.0920
  330SOL    HW1 3758   4.951   3.460   3.536 -0.3267 -0.4838  0.4830
  330SOL    HW2 3759   5.037   3.369   3.451 -0.5351  0.2620 -0.5495
  330SOL     MW 3760   4.963   3.414   3.462 -0.5289  0.1218  0.0600
  331SOL     OW 3761   0.612   0.985   1.604 -0.5799 -0.2235  0.1059
  331SOL    HW1 3762   0.635   0.892   1.601  1.3989  0.2206  0.1320
  331SOL    HW2 3763   0.689   1.027   1.641 -1.3549  1.4816 -0.1343
  331SOL     MW 3764   0.625   0.978   1.609 -0.4258  0.0516  0.0785
  332SOL     OW 3765   5.814   0.280   2.660 -0.1241 -0.2359  0.0167
  332SOL    HW1 3766   5.808   0.196   2.704  1.0825 -0.3972 -0.0863
  332SOL    HW2 3767   5.834   0.258   2.569  1.9001  0.1408  0.3096
  332SOL     MW 3768   5.816   0.267   2.654  0.2895 -0.2083  0.0410
  333SOL     OW 3769   4.930   0.221   5.724  0.3660 -0.6168 -0.1096
  333SOL    HW1 3770   4.946   0.171   5.644  1.6643 -0.5070  0.0587
  333SOL    HW2 3771   5.015   0.225   5.767  0.0057  0.6185  0.5398
  333SOL     MW 3772   4.943   0.215   5.719  0.4860 -0.4446 -0.0049
  334SOL     OW 3773   0.114   6.764   0.579 -0.2717 -0.0317 -0.1123
  334SOL    HW1 3774   0.039   6.754   0.637 -1.0569 -0.1803 -1.1195
  334SOL    HW2 3775   0.155   6.678   0.577 -0.7198 -0.2442 -0.4013
  334SOL     MW 3776   0.110   6.752   0.586 -0.4296 -0.0780 -0.2782
  335SOL     OW 3777   4.091   0.132   6.471 -0.4645 -0.0729 -0.3196
  335SOL    HW1 3778   4.162   0.115   6.408 -2.2082 -1.8867 -1.9556
  335SOL    HW2 3779   4.121   0.090   6.552  0.1999 -1.1735 -1.1005
  335SOL     MW 3780   4.104   0.124   6.473 -0.6026 -0.4460 -0.6290
  336SOL     OW 3781   7.483   1.110   2.171  0.1704  0.2259  0.5276
  336SOL    HW1 3782   7.469   1.098   2.265  1.4371 -1.0669  0.5896
  336SOL    HW2 3783   7.400   1.084   2.131 -0.1527  0.0956  1.2550
  336SOL     MW 3784   7.471   1.105   2.178  0.2912  0.0437  0.6287
  337SOL     OW 3785   6.738   2.702   3.803 -0.3849 -0.0140  0.1927
  337SOL    HW1 3786   6.653   2.673   3.769  0.0249 -1.0490 -0.0065
  337SOL    HW2 3787   6.801   2.644   3.760  0.4722  1.0844 -0.0663
  337SOL     MW 3788   6.735   2.691   3.793 -0.2227 -0.0059  0.1341
  338SOL     OW 3789   6.894   5.711   2.579  0.2313  0.1510 -0.1595
  338SOL    HW1 3790   6.844   5.746   2.652 -0.3001 -0.9962  0.0406
  338SOL    HW2 3791   6.853   5.749   2.501 -1.0512 -0.8639 -0.0081
  338SOL     MW 3792   6.883   5.720   2.579 -0.0009 -0.1258 -0.1145
  339SOL     OW 3793   0.962   0.294   6.507 -0.0134 -0.3629 -0.3607
  339SOL    HW1 3794   1.055   0.303   6.530 -0.3325  0.9530  0.5244
  339SOL    HW2 3795   0.934   0.214   6.551  0.5679 -0.4752 -0.1794
  339SOL     MW 3796   0.971   0.285   6.516  0.0202 -0.2088 -0.2242
  340SOL     OW 3797   2.490   1.356   6.334 -0.4342  0.4979  0.2364
  340SOL    HW1 3798   2.417   1.296   6.315  0.1317 -0.3124  0.5446
  340SOL    HW2 3799   2.452   1.422   6.392 -1.2301  0.8233 -0.6334
  340SOL     MW 3800   2.476   1.357   6.339 -0.4636  0.4358  0.1645
  341SOL     OW 3801   2.297   3.632   0.752 -0.6371  0.2830  0.0921
  341SOL    HW1 3802   2.238   3.557   0.762  0.2590 -0.2201  2.0857
  341SOL    HW2 3803   2.241   3.702   0.718 -1.7347 -0.9559 -0.7532
  341SOL     MW 3804   2.282   3.631   0.749 -0.6629  0.0600  0.2391
  342SOL     OW 3805   5.558   4.662   6.495  0.1164  0.3436  0.1209
  342SOL    HW1 3806   5.566   4.737   6.554  1.7650 -0.4142  0.9347
  342SOL    HW2 3807   5.612   4.594   6.535 -0.0232 -0.7527 -1.4440
  342SOL     MW 3808   5.566   4.663   6.508  0.3095  0.1063  0.0247
  343SOL     OW 3809   3.786   4.235   2.765  0.1336 -0.4118  0.5789
  343SOL    HW1 3810   3.862   4.253   2.820 -0.2944 -2.0179  1.7803
  343SOL    HW2 3811   3.737   4.168   2.813 -1.7186  0.1201 -0.4622
  343SOL     MW 3812   3.789   4.229   2.778 -0.1583 -0.5493  0.5994
  344SOL     OW 3813   1.782   4.086   7.495  0.1238 -0.4013 -0.1931
  344SOL    HW1 3814   1.732   4.006   7.511  2.2406 -1.5507  1.1466
  344SOL    HW2 3815   1.724   4.157   7.521 -1.3080 -1.5680 -0.0925
  344SOL     MW 3816   1.768   4.085   7.500  0.2115 -0.6978 -0.0087
  345SOL     OW 3817   3.708   3.601   4.602 -0.1037 -0.7843 -0.7399
  345SOL    HW1 3818   3.795   3.582   4.635 -0.6748 -2.5559 -0.1020
  345SOL    HW2 3819   3.700   3.549   4.523 -0.6399 -0.8058 -0.6808
  345SOL     MW 3820   3.718   3.592   4.596 -0.2455 -1.0138 -0.6507
  346SOL     OW 3821   6.491   0.440   7.659  0.2835  0.7575  0.0348
  346SOL    HW1 3822   6.458   0.509   7.715  0.6509  0.9878 -0.0284
  346SOL    HW2 3823   6.536   0.380   7.718  1.3179  1.3826 -0.0846
  346SOL     MW 3824   6.492   0.441   7.674  0.4629  0.8670  0.0114
  347SOL     OW 3825   1.753   4.263   5.555 -0.2309  0.1499  0.4059
  347SOL    HW1 3826   1.743   4.294   5.465 -1.6388 -1.7199 -0.1232
  347SOL    HW2 3827   1.845   4.237   5.561  0.2233  1.5451 -0.0294
  347SOL     MW 3828   1.764   4.264   5.544 -0.3530  0.0892  0.2824
  348SOL     OW 3829   4.945   4.767   6.587  0.2986  0.4841  0.1997
  348SOL    HW1 3830   5.034   4.801   6.580  0.6556 -0.5307 -0.5097
  348SOL    HW2 3831   4.916   4.793   6.675  0.8788  1.7561  0.0292
  348SOL     MW 3832   4.953   4.774   6.597  0.4186  0.5171  0.0871
  349SOL     OW 3833   1.301   5.840   2.381 -0.9895 -0.0926  0.1313
  349SOL    HW1 3834   1.277   5.932   2.369  0.1615  0.0293 -1.4562
  349SOL    HW2 3835   1.318   5.807   2.293 -1.3779 -1.8499  0.6646
  349SOL     MW 3836   1.300   5.848   2.369 -0.8918 -0.3020 -0.0037
  350SOL     OW 3837   4.675   2.728   0.653 -0.2636 -0.0546 -1.0090
  350SOL    HW1 3838   4.712   2.712   0.566  1.1175  0.1864 -0.4746
  350SOL    HW2 3839   4.744   2.703   0.714 -2.0536 -2.6573  0.1391
  350SOL     MW 3840   4.688   2.723   0.650 -0.3159 -0.3569 -0.7936
  351SOL     OW 3841   4.525   7.290   3.121 -0.4849  0.3493  0.0405
  351SOL    HW1 3842   4.574   7.340   3.186 -1.1097  1.1441 -0.0971
  351SOL    HW2 3843   4.575   7.302   3.040 -1.4816  2.1053 -0.3620
  351SOL     MW 3844   4.538   7.298   3.119 -0.6925  0.6758 -0.0286
  352SOL     OW 3845   3.531   4.586   1.404 -0.1323  0.2646  0.4128
  352SOL    HW1 3846   3.567   4.598   1.316  0.2135 -1.3801  0.2987
  352SOL    HW2 3847   3.607   4.590   1.462 -0.4193  1.8457  0.7137
  352SOL     MW 3848   3.545   4.588   1.400 -0.1248  0.2565  0.4367
  353SOL     OW 3849   6.225   1.327   2.935 -0.5614 -0.2973 -0.0932
  353SOL    HW1 3850   6.145   1.378   2.922 -0.2886  0.0415 -0.4692
  353SOL    HW2 3851   6.263   1.362   3.016 -1.0257 -0.7739  0.3410
  353SOL     MW 3852   6.219   1.338   2.944 -0.5859 -0.3150 -0.0857
  354SOL     OW 3853   4.391   2.653   5.723  0.1968  0.4630  0.0381
  354SOL    HW1 3854   4.457   2.654   5.653 -0.5443  0.1020 -0.6852
  354SOL    HW2 3855   4.366   2.560   5.729  1.5058  0.1795  2.0051
  354SOL     MW 3856   4.396   2.641   5.715  0.2695  0.3805  0.1973
  355SOL     OW 3857   2.310   4.116   6.995 -0.4785  0.1932  0.0192
  355SOL    HW1 3858   2.293   4.178   6.924 -0.6088  0.1286 -0.0054
  355SOL    HW2 3859   2.372   4.053   6.956  1.2577  1.4280  0.6406
  355SOL     MW 3860   2.316   4.116   6.981 -0.2729  0.3430  0.0956
  356SOL     OW 3861   4.393   7.274   1.234 -0.6143  0.4904  0.1877
  356SOL    HW1 3862   4.450   7.340   1.195 -2.8146  1.4712 -1.6141
  356SOL    HW2 3863   4.450   7.198   1.249  0.7151  0.3770 -4.1080
  356SOL     MW 3864   4.408   7.272   1.231 -0.7258  0.6014 -0.5929
  357SOL     OW 3865   4.964   4.240   3.844 -0.0932  0.0909  0.5178
  357SOL    HW1 3866   5.004   4.212   3.762 -2.2327 -2.7011  0.2872
  357SOL    HW2 3867   4.894   4.299   3.818 -0.8836 -0.9318  0.2728
  357SOL     MW 3868   4.960   4.244   3.830 -0.4683 -0.3974  0.4569
  358SOL     OW 3869   0.753   1.021   5.865 -0.5529 -0.8175 -0.0281
  358SOL    HW1 3870   0.726   0.960   5.934 -0.0108 -1.5903 -0.4848
  358SOL    HW2 3871   0.672   1.067   5.841 -1.0014 -1.4448  0.2369
  358SOL     MW 3872   0.739   1.019   5.871 -0.5409 -0.9967 -0.0526
  359SOL     OW 3873   0.598   3.549   3.686 -0.3095  0.3771  0.4926
  359SOL    HW1 3874   0.683   3.556   3.731 -0.7214  2.8365  1.0551
  359SOL    HW2 3875   0.611   3.599   3.605 -0.8808 -0.3027 -0.0282
  359SOL     MW 3876   0.611   3.557   3.681 -0.4354  0.6049  0.4980
  360SOL     OW 3877   5.679   2.948   3.664 -0.2432 -0.5277 -0.7432
  360SOL    HW1 3878   5.588   2.979   3.668  0.3341  1.3167 -1.0235
  360SOL    HW2 3879   5.724   2.998   3.732  0.5707 -1.4910 -0.5509
  360SOL     MW 3880   5.673   2.958   3.673 -0.0651 -0.4149 -0.7544
  361SOL     OW 3881   5.860   7.519   0.707  0.2523  0.0577  0.1398
  361SOL    HW1 3882   5.882   7.593   0.650 -0.2355  0.2335  0.1821
  361SOL    HW2 3883   5.929   7.519   0.773  1.1784 -0.5222 -0.7976
  361SOL     MW 3884   5.872   7.528   0.708  0.3084  0.0060  0.0252
  362SOL     OW 3885   1.343   3.060   1.095 -0.5467 -0.2792  0.2466
  362SOL    HW1 3886   1.413   3.125   1.094 -0.7324 -0.0801  0.3793
  362SOL    HW2 3887   1.323   3.045   1.002 -0.4825 -0.1742  0.2162
  362SOL     MW 3888   1.350   3.066   1.083 -0.5622 -0.2403  0.2597
  363SOL     OW 3889   3.076   6.775   0.499 -0.5175  0.5041 -0.0357
  363SOL    HW1 3890   3.074   6.679   0.496 -0.3226  0.5024 -0.1158
  363SOL    HW2 3891   3.012   6.802   0.433 -0.9360  0.4273  0.3303
  363SOL     MW 3892   3.067   6.766   0.490 -0.5461  0.4941  0.0009
  364SOL     OW 3893   6.941   7.639   7.205  0.0458 -0.1626 -0.0660
  364SOL    HW1 3894   6.978   7.610   7.289  0.9320 -1.8800 -1.0153
  364SOL    HW2 3895   6.851   7.662   7.226  0.2315 -0.6236  1.3504
  364SOL     MW 3896   6.934   7.639   7.219  0.1830 -0.4415 -0.0062
  365SOL     OW 3897   3.370   4.085   3.246 -0.0252 -0.8406 -0.3022
  365SOL    HW1 3898   3.300   4.143   3.275 -1.7817 -3.1787  0.4703
  365SOL    HW2 3899   3.445   4.109   3.301 -1.1546 -0.3215  1.0838
  365SOL     MW 3900   3.371   4.095   3.257 -0.3946 -1.0734 -0.0259
  366SOL     OW 3901   1.475   1.676   5.171 -0.5308 -0.5474  0.2202
  366SOL    HW1 3902   1.477   1.753   5.116 -1.6985 -0.6929 -0.0511
  366SOL    HW2 3903   1.562   1.637   5.161  0.1551  0.8365  0.5493
  366SOL     MW 3904   1.487   1.681   5.163 -0.5925 -0.3889  0.2276
  367SOL     OW 3905   2.861   6.443   6.577 -0.0558 -0.0438  0.2344
  367SOL    HW1 3906   2.846   6.412   6.666 -0.3891 -4.3396 -1.0958
  367SOL    HW2 3907   2.954   6.463   6.573  0.3348 -1.5566  1.1460
  367SOL     MW 3908   2.871   6.441   6.588 -0.0485 -0.7874  0.1808
  368SOL     OW 3909   1.587   1.234   4.732  0.0983 -0.0250 -0.4658
  368SOL    HW1 3910   1.544   1.249   4.817 -0.9324 -1.2351 -0.7422
  368SOL    HW2 3911   1.676   1.208   4.755 -0.0429  0.0691  0.2291
  368SOL     MW 3912   1.593   1.233   4.746 -0.0517 -0.1679 -0.4122
  369SOL     OW 3913   2.686   2.581   3.863  0.2340 -0.1795 -0.4830
  369SOL    HW1 3914   2.659   2.517   3.797  1.6182 -0.9742 -0.3304
  369SOL    HW2 3915   2.685   2.533   3.946  0.9394  0.0733 -0.3142
  369SOL     MW 3916   2.683   2.567   3.865  0.5015 -0.2488 -0.4419
  370SOL     OW 3917   3.331   3.670   0.298 -0.7375 -0.1438  0.1966
  370SOL    HW1 3918   3.393   3.597   0.293  0.5215  0.8956  0.1076
  370SOL    HW2 3919   3.341   3.705   0.386 -2.1701 -0.7480  0.6372
  370SOL     MW 3920   3.340   3.665   0.309 -0.7597 -0.0881  0.2416
  371SOL     OW 3921   6.192   7.477   2.182 -0.6959  0.0894 -0.2921
  371SOL    HW1 3922   6.234   7.529   2.251  0.0290  0.6557 -1.1520
  371SOL    HW2 3923   6.182   7.390   2.221  0.4587  0.1760  0.2449
  371SOL     MW 3924   6.196   7.472   2.196 -0.4553  0.1730 -0.3335
  372SOL     OW 3925   7.495   3.925   6.552  0.2238 -0.3418 -0.2360
  372SOL    HW1 3926   7.411   3.882   6.537 -0.5559  1.0265 -0.0313
  372SOL    HW2 3927   7.476   4.018   6.539  0.9200  0.3522  2.9437
  372SOL     MW 3928   7.482   3.932   6.548  0.2131 -0.0778  0.1973
  373SOL     OW 3929   4.243   3.103   6.988 -0.4922 -0.2772  0.2490
  373SOL    HW1 3930   4.280   3.111   7.076 -1.1222 -0.6598  0.5588
  373SOL    HW2 3931   4.319   3.108   6.929  0.0288 -0.8379  0.8539
  373SOL     MW 3932   4.258   3.104   6.992 -0.5061 -0.3979  0.3661
  374SOL     OW 3933   5.737   0.371   6.583 -0.5386 -0.4982 -0.9610
  374SOL    HW1 3934   5.815   0.361   6.528 -0.8541 -1.1122 -1.3040
  374SOL    HW2 3935   5.687   0.441   6.542 -0.9334 -1.1746 -1.6562
  374SOL     MW 3936   5.741   0.379   6.571 -0.6295 -0.6634 -1.0939
  375SOL     OW 3937   1.352   6.213   2.951 -0.0019  0.2655  0.4000
  375SOL    HW1 3938   1.442   6.244   2.943  0.0187 -0.0706 -0.8921
  375SOL    HW2 3939   1.322   6.204   2.860 -2.1059  2.5780  0.7668
  375SOL     MW 3940   1.360   6.216   2.938 -0.2686  0.5185  0.2816
  376SOL     OW 3941   3.440   2.279   0.409 -0.5831 -0.0659  0.2037
  376SOL    HW1 3942   3.368   2.284   0.472 -2.0815  3.0435 -1.5228
  376SOL    HW2 3943   3.402   2.233   0.334  0.4986 -1.7760  0.6531
  376SOL     MW 3944   3.426   2.274   0.407 -0.6364  0.1132  0.0403
  377SOL     OW 3945   5.459   1.953   3.715  0.2744 -0.1632 -0.4561
  377SOL    HW1 3946   5.385   1.961   3.655 -1.3585  1.4855  1.5920
  377SOL    HW2 3947   5.496   2.041   3.718  1.1216 -0.5257 -0.0160
  377SOL     MW 3948   5.454   1.966   3.707  0.1739  0.0015 -0.1376
  378SOL     OW 3949   5.826   1.342   6.625  0.5895  0.4448  0.3264
  378SOL    HW1 3950   5.859   1.406   6.688  0.4004  0.1414  0.7355
  378SOL    HW2 3951   5.893   1.274   6.622  0.3023  0.1457  0.6759
  378SOL     MW 3952   5.839   1.342   6.633  0.5285  0.3676  0.4236
  379SOL     OW 3953   5.868   2.099   6.297 -0.8953  0.2905  0.1903
  379SOL    HW1 3954   5.951   2.095   6.343 -1.0661 -0.6596  0.4252
  379SOL    HW2 3955   5.816   2.027   6.334 -0.8317 -0.8840 -1.8843
  379SOL     MW 3956   5.872   2.090   6.308 -0.9091  0.0185 -0.0452
  380SOL     OW 3957   4.203   0.952   1.161  0.2972  0.6567  0.2626
  380SOL    HW1 3958   4.240   1.035   1.192 -1.1788  0.6212  2.3532
  380SOL    HW2 3959   4.129   0.979   1.106  1.0407  0.7171 -0.7176
  380SOL     MW 3960   4.198   0.966   1.158  0.2034  0.6599  0.4047
  381SOL     OW 3961   6.928   5.634   0.393 -0.6028  0.4904  0.0373
  381SOL    HW1 3962   7.008   5.618   0.343 -0.3475  1.2361  0.2002
  381SOL    HW2 3963   6.892   5.547   0.409  0.1530  0.1532 -0.0706
  381SOL     MW 3964   6.933   5.621   0.389 -0.4733  0.5427  0.0443
  382SOL     OW 3965   0.246   1.970   7.647 -0.0020 -0.4316  0.1004
  382SOL    HW1 3966   0.280   1.924   7.723  0.3808 -0.0057  0.1894
  382SOL    HW2 3967   0.209   1.901   7.592 -2.2595 -0.5530  1.6491
  382SOL     MW 3968   0.246   1.955   7.650 -0.2420 -0.3926  0.3101
  383SOL     OW 3969   0.514   0.790   5.843 -0.4454  0.7337 -0.4616
  383SOL    HW1 3970   0.577   0.731   5.801 -0.4774  0.6335 -0.3686
  383SOL    HW2 3971   0.435   0.783   5.788  0.0383  1.8484 -1.3411
  383SOL     MW 3972   0.512   0.781   5.830 -0.3876  0.8636 -0.5623
  384SOL     OW 3973   2.433   5.496   5.387 -0.2237 -0.6271  0.1224
  384SOL    HW1 3974   2.445   5.407   5.356 -0.2876 -0.1862 -1.2218
  384SOL    HW2 3975   2.435   5.550   5.308 -0.2710  0.5568  0.8975
  384SOL     MW 3976   2.435   5.492   5.373 -0.2380 -0.4191  0.0495
  385SOL     OW 3977   6.812   5.114   7.550 -0.1112 -0.4642 -0.3842
  385SOL    HW1 3978   6.888   5.059   7.530 -1.6344 -2.5213 -0.9565
  385SOL    HW2 3979   6.769   5.126   7.465 -1.2965 -0.7778  0.1467
  385SOL     MW 3980   6.816   5.108   7.536 -0.4580 -0.7677 -0.3895
  386SOL     OW 3981   7.624   2.230   3.502 -0.6421 -0.2593  0.2527
  386SOL    HW1 3982   7.701   2.274   3.467 -0.5489  0.5038  1.3811
  386SOL    HW2 3983   7.619   2.147   3.453  0.0483  0.3212 -0.8351
  386SOL     MW 3984   7.633   2.225   3.491 -0.5418 -0.0873  0.2579
  387SOL     OW 3985   5.708   0.534   2.540 -0.3090  1.1366 -0.1079
  387SOL    HW1 3986   5.695   0.567   2.629  0.2720 -0.8605  0.7645
  387SOL    HW2 3987   5.745   0.447   2.551 -0.6206  0.6502 -2.3211
  387SOL     MW 3988   5.711   0.527   2.553 -0.2745  0.8186 -0.2795
  388SOL     OW 3989   1.801   1.760   2.068 -0.5169  0.5464  0.0238
  388SOL    HW1 3990   1.744   1.723   2.135 -2.1680  0.1626 -1.5070
  388SOL    HW2 3991   1.752   1.835   2.034 -0.5353 -0.2826 -1.9054
  388SOL     MW 3992   1.787   1.765   2.072 -0.7306  0.3912 -0.4192
  389SOL     OW 3993   5.223   7.090   2.714 -0.2301 -0.3029 -0.0659
  389SOL    HW1 3994   5.159   7.058   2.651 -0.4744  0.8491 -0.4368
  389SOL    HW2 3995   5.174   7.152   2.769  0.5457  0.6017 -0.3601
  389SOL     MW 3996   5.208   7.094   2.713 -0.1621 -0.0396 -0.1511
  390SOL     OW 3997   5.138   0.619   4.982  0.4677  0.6318 -0.0061
  390SOL    HW1 3998   5.154   0.707   5.016 -0.4168  0.6082  0.5071
  390SOL    HW2 3999   5.218   0.570   5.003  2.3442  2.0856 -3.1348
  390SOL     MW 4000   5.150   0.624   4.989  0.5947  0.8149 -0.3409
  391SOL     OW 4001   7.777   2.877   4.185 -0.1891  0.1149 -0.0804
  391SOL    HW1 4002   7.781   2.948   4.249  0.1260  2.0895 -2.1248
  391SOL    HW2 4003   7.845   2.815   4.213  0.8144  1.5481  0.8010
  391SOL     MW 4004   7.786   2.878   4.197 -0.0203  0.5512 -0.2292
  392SOL     OW 4005   6.993   3.807   2.683  0.1738 -0.1970  0.3021
  392SOL    HW1 4006   6.948   3.889   2.663  1.0523  0.6143  1.5067
  392SOL    HW2 4007   7.074   3.811   2.631  0.1399 -0.3844  0.2331
  392SOL     MW 4008   6.998   3.818   2.674  0.2819 -0.1172  0.4475
  393SOL     OW 4009   2.255   4.108   0.116 -0.0053 -0.5568  0.0249
  393SOL    HW1 4010   2.226   4.141   0.031  0.7941 -1.4619 -0.6117
  393SOL    HW2 4011   2.312   4.034   0.095  0.6717 -0.4239  1.3272
  393SOL     MW 4012   2.259   4.103   0.102  0.1837 -0.6557  0.1101
  394SOL     OW 4013   6.193   0.206   0.457 -1.0476 -0.0769  0.0308
  394SOL    HW1 4014   6.180   0.125   0.506 -2.7998  0.7227  0.9952
  394SOL    HW2 4015   6.256   0.256   0.508  1.2108 -1.3549 -1.3283
  394SOL     MW 4016   6.199   0.202   0.470 -0.9828 -0.1381 -0.0198
  395SOL     OW 4017   3.959   2.904   1.250  0.3770  0.0233  0.0857
  395SOL    HW1 4018   3.916   2.838   1.196  1.8793 -1.7360  0.9311
  395SOL    HW2 4019   4.000   2.964   1.187  1.4087 -1.5185 -0.7730
  395SOL     MW 4020   3.959   2.904   1.235  0.7014 -0.3993  0.0840
  396SOL     OW 4021   1.587   3.988   0.651 -0.0558 -0.2274  0.4345
  396SOL    HW1 4022   1.545   4.038   0.581 -0.3769  0.6061  1.2014
  396SOL    HW2 4023   1.610   3.904   0.611  1.0115  0.7230 -1.0506
  396SOL     MW 4024   1.585   3.983   0.637  0.0397  0.0009  0.3426
  397SOL     OW 4025   4.138   5.358   1.497  0.6837  0.4929 -0.8625
  397SOL    HW1 4026   4.227   5.340   1.526  0.2297 -0.9269 -0.2602
  397SOL    HW2 4027   4.089   5.279   1.520 -1.1612  1.9734  0.5297
  397SOL     MW 4028   4.143   5.345   1.503  0.3894  0.5007 -0.6072
  398SOL     OW 4029   3.305   5.033   4.636  0.4743  0.8126  0.5087
  398SOL    HW1 4030   3.286   5.075   4.552  0.2155 -0.5922 -0.1554
  398SOL    HW2 4031   3.400   5.019   4.634  0.1654 -1.8663 -0.9098
  398SOL     MW 4032   3.315   5.037   4.625  0.4016  0.2898  0.2421
  399SOL     OW 4033   3.522   7.001   7.527 -0.0592 -0.2211 -0.1792
  399SOL    HW1 4034   3.524   7.030   7.618  1.1268 -1.2621  0.1542
  399SOL    HW2 4035   3.498   6.908   7.532 -1.6840  0.1014 -1.0690
  399SOL     MW 4036   3.519   6.993   7.539 -0.1154 -0.3131 -0.2505
  400SOL     OW 4037   3.564   1.385   5.026 -0.0916 -0.1884 -0.0053
  400SOL    HW1 4038   3.612   1.465   5.048 -0.4820  0.9245 -2.8392
  400SOL    HW2 4039   3.587   1.367   4.935 -1.7791 -2.0414 -0.1406
  400SOL     MW 4040   3.573   1.393   5.017 -0.3576 -0.2831 -0.3854
  401SOL     OW 4041   7.270   1.207   6.760 -0.2655 -0.1501 -0.0089
  401SOL    HW1 4042   7.203   1.269   6.789 -1.9284 -2.4111  1.3490
  401SOL    HW2 4043   7.348   1.230   6.809 -1.2737 -0.0032  1.6166
  401SOL     MW 4044   7.271   1.218   6.770 -0.6074 -0.4207  0.3730
  402SOL     OW 4045   7.295   5.560   7.271  0.0654  0.4216  0.4403
  402SOL    HW1 4046   7.320   5.599   7.354 -0.3729  1.4689  0.0951
  402SOL    HW2 4047   7.219   5.610   7.242 -0.1878 -0.3450 -0.2831
  402SOL     MW 4048   7.289   5.571   7.278 -0.0231  0.4576  0.3035
  403SOL     OW 4049   2.145   5.272   5.527  0.0424  0.2315 -0.3817
  403SOL    HW1 4050   2.080   5.332   5.563 -0.8985 -1.3745  0.7458
  403SOL    HW2 4051   2.199   5.247   5.602 -1.4651 -2.5709 -0.0879
  403SOL     MW 4052   2.143   5.276   5.541 -0.2710 -0.3328 -0.1997
  404SOL     OW 4053   7.210   1.092   5.423 -0.3733 -0.1421 -0.0459
  404SOL    HW1 4054   7.280   1.151   5.396 -1.7942  2.5282  1.6599
  404SOL    HW2 4055   7.132   1.125   5.379 -0.9161 -1.9799 -0.5504
  404SOL     MW 4056   7.209   1.103   5.414 -0.6247 -0.0355  0.1079
  405SOL     OW 4057   3.107   1.408   1.010  0.0147  0.1563 -0.3117
  405SOL    HW1 4058   3.131   1.451   0.928  0.0668  2.6684  0.9145
  405SOL    HW2 4059   3.021   1.445   1.032  0.4858  0.3715  1.2878
  405SOL     MW 4060   3.099   1.418   1.002  0.0817  0.5055  0.0500
  406SOL     OW 4061   2.289   5.686   0.041 -0.0977  0.2343 -0.8390
  406SOL    HW1 4062   2.340   5.760   0.007 -1.0778  1.2193 -0.2089
  406SOL    HW2 4063   2.328   5.667   0.126 -1.7186  2.0270  0.3682
  406SOL     MW 4064   2.301   5.693   0.048 -0.4307  0.5899 -0.6038
  407SOL     OW 4065   3.238   2.064   5.937  0.1710  0.2289  0.2798
  407SOL    HW1 4066   3.291   2.005   5.882  1.5064  0.9543  0.7533
  407SOL    HW2 4067   3.160   2.012   5.959  0.7531 -0.9326 -0.2925
  407SOL     MW 4068   3.235   2.050   5.932  0.4165  0.1731  0.2671
  408SOL     OW 4069   1.534   1.972   0.027  0.3289 -0.5410 -0.6124
  408SOL    HW1 4070   1.555   1.901   0.089  0.0577  0.6668  0.9186
  408SOL    HW2 4071   1.440   1.966   0.015  0.2358 -0.1445 -0.0968
  408SOL     MW 4072   1.525   1.962   0.034  0.2823 -0.3357 -0.3504
  409SOL     OW 4073   5.765   6.712   3.667  0.0311  0.1472 -0.3302
  409SOL    HW1 4074   5.860   6.715   3.676 -0.0911 -0.3817  1.7882
  409SOL    HW2 4075   5.749   6.650   3.596  1.2494  1.4250 -1.7966
  409SOL     MW 4076   5.775   6.705   3.659  0.1714  0.2431 -0.2468
  410SOL     OW 4077   2.443   4.632   2.705  0.3018 -0.1677 -0.1849
  410SOL    HW1 4078   2.404   4.682   2.633  0.8630  1.1465  0.3836
  410SOL    HW2 4079   2.538   4.641   2.692  0.4203 -1.1923 -0.1230
  410SOL     MW 4080   2.450   4.639   2.694  0.3888 -0.1306 -0.1042
  411SOL     OW 4081   3.218   3.881   6.455 -0.1844  0.2923 -0.1926
  411SOL    HW1 4082   3.222   3.789   6.432  0.1076 -0.3378  2.1792
  411SOL    HW2 4083   3.309   3.910   6.458 -0.2083  0.2995  0.4282
  411SOL     MW 4084   3.230   3.873   6.452 -0.1501  0.2126  0.1905
  412SOL     OW 4085   4.517   2.107   6.786  0.2372 -0.3089 -0.1215
  412SOL    HW1 4086   4.475   2.051   6.721 -0.2416 -1.1061  0.8403
  412SOL    HW2 4087   4.600   2.132   6.746  0.3860 -1.5825 -0.6660
  412SOL     MW 4088   4.523   2.103   6.773  0.1950 -0.5740 -0.0681
  413SOL     OW 4089   0.254   4.317   1.799  0.5218 -0.3669  0.1924
  413SOL    HW1 4090   0.274   4.373   1.724  0.1077  1.0681  1.1121
  413SOL    HW2 4091   0.252   4.377   1.874 -2.2575 -1.2051  0.8935
  413SOL     MW 4092   0.256   4.332   1.799  0.1130 -0.2905  0.3998
  414SOL     OW 4093   0.534   4.103   7.656  0.1486 -0.1356  0.0267
  414SOL    HW1 4094   0.613   4.064   7.619 -0.0265  0.2624 -0.7967
  414SOL    HW2 4095   0.474   4.111   7.582  0.8852  3.5325 -0.3613
  414SOL     MW 4096   0.536   4.099   7.642  0.2205  0.3849 -0.1284
  415SOL     OW 4097   0.599   3.204   3.223 -0.0486  0.4572 -0.3261
  415SOL    HW1 4098   0.655   3.246   3.158  2.4164 -0.2208  1.2316
  415SOL    HW2 4099   0.572   3.275   3.281  1.7732  0.4276  0.6518
  415SOL     MW 4100   0.603   3.218   3.222  0.5001  0.3666 -0.0015
  416SOL     OW 4101   6.592   6.336   7.595 -0.0056 -0.0630  0.1943
  416SOL    HW1 4102   6.568   6.287   7.516  0.5565 -0.4294  0.2433
  416SOL    HW2 4103   6.604   6.426   7.565  2.8422 -0.6460 -0.7136
  416SOL     MW 4104   6.591   6.341   7.581  0.4309 -0.1846  0.0843
  417SOL     OW 4105   0.432   7.147   7.212 -0.0824 -0.1527  0.2408
  417SOL    HW1 4106   0.450   7.087   7.140  0.5756  0.8829 -0.4767
  417SOL    HW2 4107   0.339   7.167   7.205  0.1168  0.4596 -0.7284
  417SOL     MW 4108   0.422   7.142   7.202  0.0274  0.0583  0.0249
  418SOL     OW 4109   5.162   1.622   7.528  0.4104  0.5203 -0.4599
  418SOL    HW1 4110   5.094   1.675   7.486 -1.0332 -1.3530 -0.6105
  418SOL    HW2 4111   5.114   1.555   7.576  2.1305  0.4849  1.3388
  418SOL     MW 4112   5.147   1.620   7.529  0.4458  0.2760 -0.2489
  419SOL     OW 4113   0.099   7.343   5.510 -0.9826  0.0071 -0.0239
  419SOL    HW1 4114   0.149   7.273   5.553  1.2507  1.4567 -0.0863
  419SOL    HW2 4115   0.122   7.422   5.558 -0.8133  1.1980 -1.9678
  419SOL     MW 4116   0.109   7.344   5.522 -0.6751  0.3451 -0.2807
  420SOL     OW 4117   6.956   7.444   6.701  0.0941  0.5093  0.3898
  420SOL    HW1 4118   6.965   7.449   6.606  1.3057  0.8182  0.5073
  420SOL    HW2 4119   6.867   7.476   6.718 -0.9548 -1.5666 -0.7708
  420SOL     MW 4120   6.945   7.449   6.691  0.1150  0.2831  0.2563
  421SOL     OW 4121   1.150   1.002   6.337  0.0309 -0.0792  0.1224
  421SOL    HW1 4122   1.134   1.090   6.371 -2.1791 -0.0391 -0.8183
  421SOL    HW2 4123   1.136   1.009   6.243  0.0624 -1.3802  0.0004
  421SOL     MW 4124   1.146   1.014   6.330 -0.2480 -0.2406 -0.0136
  422SOL     OW 4125   6.044   6.555   7.028  0.4855  0.1790  0.4881
  422SOL    HW1 4126   5.977   6.624   7.024 -0.0933 -0.3464  0.8027
  422SOL    HW2 4127   6.083   6.565   7.115  0.2398 -0.0247  0.6257
  422SOL     MW 4128   6.040   6.565   7.039  0.3799  0.0857  0.5460
  423SOL     OW 4129   5.751   4.109   3.476 -0.1283 -0.4364  0.0135
  423SOL    HW1 4130   5.814   4.076   3.412  1.5069  2.3464  0.0222
  423SOL    HW2 4131   5.798   4.107   3.559 -0.1612  1.1963  0.1091
  423SOL     MW 4132   5.765   4.104   3.478  0.0768  0.1288  0.0269
  424SOL     OW 4133   0.356   6.458   7.615  0.8994  0.2558  0.1397
  424SOL    HW1 4134   0.330   6.512   7.541 -0.6957 -0.2888  0.2649
  424SOL    HW2 4135   0.408   6.387   7.577  1.0296  0.5876 -0.3045
  424SOL     MW 4136   0.360   6.456   7.601  0.7119  0.2285  0.0989
  425SOL     OW 4137   1.333   6.253   1.108 -0.0141 -0.0984 -0.2074
  425SOL    HW1 4138   1.300   6.343   1.103  0.7333  0.1315 -1.2786
  425SOL    HW2 4139   1.420   6.261   1.147  0.8162 -0.1222 -1.9626
  425SOL     MW 4140   1.340   6.266   1.112  0.1879 -0.0720 -0.5692
  426SOL     OW 4141   6.145   7.046   2.613 -0.3312 -0.3430 -0.6242
  426SOL    HW1 4142   6.090   7.104   2.560 -1.7787 -0.3628  0.7857
  426SOL    HW2 4143   6.133   6.959   2.575 -2.0237 -0.5000  0.1801
  426SOL     MW 4144   6.137   7.042   2.602 -0.7332 -0.3656 -0.3407
  427SOL     OW 4145   1.619   6.107   6.379 -0.3523  0.9640  0.7117
  427SOL    HW1 4146   1.545   6.059   6.416 -1.4923  1.5091 -0.7523
  427SOL    HW2 4147   1.621   6.189   6.428  0.0048  0.4792  1.5166
  427SOL     MW 4148   1.610   6.111   6.390 -0.4525  0.9717  0.6274
  428SOL     OW 4149   0.850   7.475   0.819 -0.0568 -0.4152 -0.4277
  428SOL    HW1 4150   0.763   7.478   0.861 -0.0948 -1.0070 -0.4583
  428SOL    HW2 4151   0.841   7.409   0.751  0.3886 -0.3974 -0.5039
  428SOL     MW 4152   0.837   7.467   0.816 -0.0046 -0.4887 -0.4414
  429SOL     OW 4153   4.731   7.656   2.423  0.1937 -0.3188  0.5162
  429SOL    HW1 4154   4.661   7.672   2.487 -1.6591 -2.5075 -0.8119
  429SOL    HW2 4155   4.793   7.726   2.438 -1.7825  1.1572  2.4872
  429SOL     MW 4156   4.730   7.667   2.433 -0.2965 -0.4101  0.5985
  430SOL     OW 4157   1.280   4.942   0.294  0.0631 -0.4799 -0.4885
  430SOL    HW1 4158   1.342   4.870   0.305  0.2971 -0.2022  0.0584
  430SOL    HW2 4159   1.204   4.915   0.346 -0.3877 -0.9357 -1.3598
  430SOL     MW 4160   1.278   4.929   0.302  0.0353 -0.5027 -0.5301
  431SOL     OW 4161   7.531   1.145   3.216  0.0689  0.4219  0.0639
  431SOL    HW1 4162   7.461   1.129   3.280  1.0923  0.8071  1.3102
  431SOL    HW2 4163   7.510   1.087   3.143 -1.7664  0.8085  0.2274
  431SOL     MW 4164   7.519   1.136   3.215 -0.0351  0.5207  0.2443
  432SOL     OW 4165   1.632   3.716   0.688  0.3335  0.2821  0.1415
  432SOL    HW1 4166   1.685   3.642   0.659 -0.8149 -1.1143  1.4147
  432SOL    HW2 4167   1.566   3.727   0.619  0.0479 -0.3960  0.2970
  432SOL     MW 4168   1.630   3.708   0.675  0.1499  0.0165  0.3244
  433SOL     OW 4169   5.299   1.141   0.094 -0.1810 -1.1500 -0.7868
  433SOL    HW1 4170   5.378   1.150   0.148  0.1395 -1.4995 -1.1954
  433SOL    HW2 4171   5.331   1.120   0.007 -0.5697  1.5787 -1.6905
  433SOL     MW 4172   5.313   1.140   0.090 -0.1898 -0.8455 -0.9548
  434SOL     OW 4173   3.887   1.689   5.459 -0.2785  0.2335  0.7936
  434SOL    HW1 4174   3.861   1.777   5.431  0.1354 -0.0965 -0.6796
  434SOL    HW2 4175   3.981   1.695   5.473 -0.2728  0.0491  0.8380
  434SOL     MW 4176   3.896   1.701   5.457 -0.2248  0.1676  0.6107
  435SOL     OW 4177   2.846   6.852   7.014 -0.6472  0.5430 -0.1763
  435SOL    HW1 4178   2.754   6.827   7.016 -0.9590  1.6588  0.9980
  435SOL    HW2 4179   2.849   6.929   6.958 -0.4769  0.7054  0.0558
  435SOL     MW 4180   2.835   6.858   7.007 -0.6653  0.7066  0.0038
  436SOL     OW 4181   1.515   5.150   0.919  0.5376  0.0546  0.1245
  436SOL    HW1 4182   1.531   5.179   1.009 -0.1983 -0.2135  0.3490
  436SOL    HW2 4183   1.420   5.155   0.909  0.5639 -0.5015 -0.4442
  436SOL     MW 4184   1.505   5.154   0.929  0.4468 -0.0509  0.0805
  437SOL     OW 4185   5.211   3.195   0.520  0.5581 -0.1270 -0.0815
  437SOL    HW1 4186   5.281   3.223   0.460  0.9152 -0.8874 -0.0308
  437SOL    HW2 4187   5.141   3.165   0.462 -0.9507  3.2747 -0.2423
  437SOL     MW 4188   5.211   3.194   0.505  0.4106  0.2111 -0.0956
  438SOL     OW 4189   0.382   5.595   5.691 -1.0661  0.2406 -0.3740
  438SOL    HW1 4190   0.287   5.600   5.687 -1.0944 -0.8084 -1.4026
  438SOL    HW2 4191   0.401   5.573   5.782 -1.9214 -1.4954 -0.5932
  438SOL     MW 4192   0.373   5.593   5.702 -1.1792 -0.1159 -0.5337
  439SOL     OW 4193   1.332   6.393   6.623  0.4499  0.2573  0.1469
  439SOL    HW1 4194   1.301   6.307   6.595 -1.7954  1.0821 -0.1249
  439SOL    HW2 4195   1.275   6.455   6.577  1.3943  1.8610  1.0453
  439SOL     MW 4196   1.321   6.390   6.614  0.2834  0.5682  0.2271
  440SOL     OW 4197   2.960   2.137   3.995 -0.3140  0.1895 -0.3454
  440SOL    HW1 4198   2.939   2.098   3.910  0.4072 -0.9800 -0.0070
  440SOL    HW2 4199   2.932   2.072   4.059 -0.0606  0.6930  0.2902
  440SOL     MW 4200   2.954   2.124   3.992 -0.1892  0.1043 -0.2208
  441SOL     OW 4201   7.273   2.201   4.838  0.3414  0.5756 -0.3946
  441SOL    HW1 4202   7.218   2.248   4.777  2.6012  3.9436 -0.0988
  441SOL    HW2 4203   7.363   2.224   4.812  1.5594 -1.9969  1.1113
  441SOL     MW 4204   7.278   2.210   4.827  0.7866  0.6775 -0.1640
  442SOL     OW 4205   3.710   3.634   3.883 -0.3772  0.4811  0.6206
  442SOL    HW1 4206   3.625   3.591   3.896 -0.3745 -0.3986 -1.8110
  442SOL    HW2 4207   3.697   3.723   3.917 -3.5063  1.5480 -2.7405
  442SOL     MW 4208   3.697   3.640   3.889 -0.7774  0.5051 -0.1210
  443SOL     OW 4209   4.101   3.034   0.150  0.2416 -0.2871  0.3010
  443SOL    HW1 4210   4.152   3.087   0.089  2.6093 -0.7138  1.8035
  443SOL    HW2 4211   4.105   2.946   0.114 -3.2450  0.2168 -1.9010
  443SOL     MW 4212   4.108   3.030   0.137  0.0984 -0.2772  0.2115
  444SOL     OW 4213   4.958   5.875   4.294  0.1067 -0.1056 -0.7174
  444SOL    HW1 4214   5.045   5.899   4.325  0.7391 -3.0952  0.1096
  444SOL    HW2 4215   4.938   5.793   4.339 -1.1859 -1.9434 -4.2625
  444SOL     MW 4216   4.966   5.868   4.303  0.0222 -0.7236 -1.0653
  445SOL     OW 4217   5.261   7.166   0.011  0.0458 -0.6238 -0.2763
  445SOL    HW1 4218   5.187   7.225  -0.003 -0.9902 -1.8643 -0.2475
  445SOL    HW2 4219   5.239   7.088  -0.040  0.7196 -1.5262  0.7591
  445SOL     MW 4220   5.249   7.163   0.002 -0.0005 -0.8981 -0.1401
  446SOL     OW 4221   5.194   7.138   5.520 -0.5548 -0.8098  0.3871
  446SOL    HW1 4222   5.221   7.192   5.595 -1.3374 -0.6977  0.5937
  446SOL    HW2 4223   5.276   7.112   5.479 -0.1535  0.1568  0.5559
  446SOL     MW 4224   5.208   7.141   5.525 -0.6036 -0.6717  0.4351
  447SOL     OW 4225   0.883   3.513   0.174  0.1439 -0.1226  0.2969
  447SOL    HW1 4226   0.898   3.607   0.184 -0.6896  0.0791 -0.3151
  447SOL    HW2 4227   0.860   3.483   0.262 -0.0496  0.3274  0.4016
  447SOL     MW 4228   0.882   3.521   0.187  0.0124 -0.0392  0.2320
  448SOL     OW 4229   2.831   3.826   6.181  0.3879 -0.6137 -0.5096
  448SOL    HW1 4230   2.778   3.805   6.258 -0.9257  0.8961 -0.9414
  448SOL    HW2 4231   2.890   3.751   6.172  1.8881 -0.0450  3.0107
  448SOL     MW 4232   2.832   3.813   6.190  0.4118 -0.3476 -0.1142
  449SOL     OW 4233   0.204   3.055   0.312  0.5486  0.4224  0.0804
  449SOL    HW1 4234   0.277   2.994   0.323 -0.0526  0.0792  3.5304
  449SOL    HW2 4235   0.141   3.007   0.257  2.2627  0.1815 -1.7716
  449SOL     MW 4236   0.205   3.041   0.306  0.6911  0.3476  0.2850
  450SOL     OW 4237   3.583   3.927   6.211  0.3065  0.4387 -0.2683
  450SOL    HW1 4238   3.605   3.933   6.304  1.0722 -0.4675 -0.3705
  450SOL    HW2 4239   3.492   3.956   6.205  0.3775  0.8790  0.7055
  450SOL     MW 4240   3.574   3.931   6.222  0.4136  0.3791 -0.1567
  451SOL     OW 4241   1.424   0.076   1.459 -0.2499  0.0326  0.0333
  451SOL    HW1 4242   1.489   0.099   1.525  0.4355 -0.8924 -0.2925
  451SOL    HW2 4243   1.473   0.070   1.377 -0.7279 -0.7005 -0.2140
  451SOL     MW 4244   1.438   0.078   1.457 -0.2233 -0.1797 -0.0401
  452SOL     OW 4245   5.428   7.543   4.359  0.3072  0.5056 -0.4366
  452SOL    HW1 4246   5.464   7.608   4.298  1.6573 -0.3542 -0.6059
  452SOL    HW2 4247   5.339   7.526   4.327  0.5468  1.0165 -1.4094
  452SOL     MW 4248   5.421   7.549   4.347  0.5107  0.4610 -0.5828
  453SOL     OW 4249   5.506   7.417   5.879  0.1615 -0.1840  0.3751
  453SOL    HW1 4250   5.539   7.416   5.790 -2.3796 -0.1123 -0.6602
  453SOL    HW2 4251   5.437   7.350   5.880 -0.5270  0.4897  1.9874
  453SOL     MW 4252   5.501   7.408   5.868 -0.2519 -0.0886  0.4490
  454SOL     OW 4253   5.396   1.803   4.060 -0.8894  0.3712 -0.0615
  454SOL    HW1 4254   5.316   1.855   4.047 -0.9161  0.8287  1.6538
  454SOL    HW2 4255   5.411   1.806   4.154  1.6620  1.0341 -0.4152
  454SOL     MW 4256   5.387   1.810   4.070 -0.5662  0.5146  0.1128
  455SOL     OW 4257   1.814   3.317   0.116  0.2767  0.5160  0.2686
  455SOL    HW1 4258   1.761   3.396   0.103 -1.0808 -0.4821 -0.4979
  455SOL    HW2 4259   1.818   3.276   0.030  1.8435  0.2504  0.4353
  455SOL     MW 4260   1.808   3.322   0.103  0.3035  0.3543  0.1918
  456SOL     OW 4261   6.599   7.611   2.470  0.3097  0.4271 -0.1249
  456SOL    HW1 4262   6.684   7.567   2.478  0.0765  0.1750  1.1315
  456SOL    HW2 4263   6.622   7.704   2.466  0.6470  0.3681  0.3124
  456SOL     MW 4264   6.613   7.618   2.471  0.3230  0.3873  0.0919
  457SOL     OW 4265   0.116   6.211   5.246  0.1902  0.1314  0.1195
  457SOL    HW1 4266   0.128   6.135   5.188 -1.8478 -0.7672  0.7849
  457SOL    HW2 4267   0.033   6.250   5.217  0.8633  1.7201  0.2446
  457SOL     MW 4268   0.107   6.206   5.235  0.0155  0.2197  0.2207
  458SOL     OW 4269   1.512   1.465   1.135 -0.2654  0.5823  0.2557
  458SOL    HW1 4270   1.418   1.450   1.148 -0.3124  1.4378  0.9740
  458SOL    HW2 4271   1.517   1.522   1.058 -0.2079 -1.0758 -1.0217
  458SOL     MW 4272   1.500   1.470   1.127 -0.2640  0.4795  0.1842
  459SOL     OW 4273   4.845   1.352   5.370  0.3452 -0.1194 -0.2405
  459SOL    HW1 4274   4.877   1.400   5.447  1.2359  0.3747 -0.9076
  459SOL    HW2 4275   4.782   1.412   5.329  1.2421  0.3738 -0.9123
  459SOL     MW 4276   4.841   1.366   5.375  0.5741  0.0070 -0.4119
  460SOL     OW 4277   5.311   7.583   7.506  0.0482  0.5039  0.0887
  460SOL    HW1 4278   5.355   7.563   7.588 -1.2671  2.3301  1.3010
  460SOL    HW2 4279   5.312   7.500   7.458  0.8146 -0.6274  1.9508
  460SOL     MW 4280   5.317   7.569   7.510 -0.0221  0.5928  0.4822
  461SOL     OW 4281   5.561   2.166   5.143  0.4495 -0.3739  0.0826
  461SOL    HW1 4282   5.584   2.244   5.093 -1.2229 -0.4003 -0.7846
  461SOL    HW2 4283   5.546   2.098   5.077  0.5974 -1.0768  0.7543
  461SOL     MW 4284   5.562   2.167   5.128  0.2544 -0.4672  0.0576
  462SOL     OW 4285   1.264   5.353   3.280 -0.0360 -0.1281 -0.3487
  462SOL    HW1 4286   1.355   5.337   3.255  0.3475 -0.5615  1.1806
  462SOL    HW2 4287   1.239   5.433   3.234  1.1297  0.0197 -0.7468
  462SOL     MW 4288   1.272   5.361   3.271  0.1623 -0.1647 -0.2039
  463SOL     OW 4289   6.873   5.903   1.147 -0.0686 -0.1337  0.6389
  463SOL    HW1 4290   6.791   5.854   1.145  0.1438 -0.5183  1.2633
  463SOL    HW2 4291   6.928   5.861   1.080 -0.6025  0.5395 -0.2461
  463SOL     MW 4292   6.870   5.892   1.138 -0.1097 -0.0968  0.6055
  464SOL     OW 4293   5.395   5.036   6.870 -0.6493 -0.7341 -0.3559
  464SOL    HW1 4294   5.309   5.035   6.827 -0.9711  1.0715  0.1658
  464SOL    HW2 4295   5.376   5.034   6.963 -0.1734  0.6654 -0.2174
  464SOL     MW 4296   5.382   5.035   6.876 -0.6296 -0.3238 -0.2714
  465SOL     OW 4297   2.941   1.871   3.523  0.7382  0.1840 -0.1750
  465SOL    HW1 4298   2.987   1.924   3.457  2.3323 -0.1318  0.6225
  465SOL    HW2 4299   2.959   1.917   3.606  0.6183 -0.6106  0.2957
  465SOL     MW 4300   2.949   1.884   3.525  0.9269  0.0419 -0.0127
  466SOL     OW 4301   0.834   0.412   6.057 -0.1078 -0.2066  0.0527
  466SOL    HW1 4302   0.760   0.472   6.051  0.1370  0.0188 -0.7332
  466SOL    HW2 4303   0.893   0.453   6.121 -0.1555  0.1583 -0.1359
  466SOL     MW 4304   0.832   0.425   6.065 -0.0825 -0.1310 -0.0720
  467SOL     OW 4305   0.659   3.016   2.915  0.6763 -0.3267  0.0394
  467SOL    HW1 4306   0.676   2.953   2.845  0.1095 -0.4224 -0.0125
  467SOL    HW2 4307   0.672   2.967   2.995 -2.7651 -1.4285  0.0697
  467SOL     MW 4308   0.663   3.002   2.916  0.1632 -0.4800  0.0366
  468SOL     OW 4309   4.029   7.395   3.573  0.0171  0.1646 -0.1924
  468SOL    HW1 4310   3.976   7.394   3.652 -0.5154 -0.7724 -0.5472
  468SOL    HW2 4311   4.107   7.343   3.595 -0.7308 -1.2201 -0.6526
  468SOL     MW 4312   4.032   7.388   3.586 -0.1468 -0.1326 -0.2968
  469SOL     OW 4313   4.136   2.942   2.753 -0.2957  0.2117  0.3131
  469SOL    HW1 4314   4.162   3.031   2.777 -0.8976  0.4457  0.1094
  469SOL    HW2 4315   4.182   2.924   2.671 -1.7106  1.0943 -0.7210
  469SOL     MW 4316   4.145   2.951   2.746 -0.5539  0.3547  0.1546
  470SOL     OW 4317   2.814   0.940   4.730  0.2456  0.1692  0.1330
  470SOL    HW1 4318   2.817   0.943   4.634  0.0549  1.6420  0.1588
  470SOL    HW2 4319   2.740   0.995   4.753 -0.2256 -0.8368  1.1164
  470SOL     MW 4320   2.805   0.947   4.721  0.1609  0.2290  0.2622
  471SOL     OW 4321   4.482   6.116   5.321 -0.0554 -0.1397 -0.5078
  471SOL    HW1 4322   4.508   6.185   5.383  0.5817 -1.1335  0.3602
  471SOL    HW2 4323   4.417   6.065   5.368  0.4398 -0.9133 -0.6539
  471SOL     MW 4324   4.477   6.118   5.335  0.0896 -0.3660 -0.4154
  472SOL     OW 4325   3.235   7.122   6.119  0.1335 -0.2946  0.7509
  472SOL    HW1 4326   3.280   7.141   6.202  1.3594 -0.1266  0.0650
  472SOL    HW2 4327   3.150   7.085   6.146  0.8386 -1.0216  2.0803
  472SOL     MW 4328   3.230   7.119   6.133  0.3807 -0.3661  0.8332
  473SOL     OW 4329   6.338   0.570   6.137  0.4563  0.1106  0.2260
  473SOL    HW1 4330   6.419   0.594   6.092 -1.0754  1.7975 -1.8382
  473SOL    HW2 4331   6.333   0.630   6.211  0.1897  1.3615 -0.7691
  473SOL     MW 4332   6.348   0.580   6.141  0.2261  0.4867 -0.1656
  474SOL     OW 4333   2.498   3.801   4.462  0.1639 -0.0921 -0.4085
  474SOL    HW1 4334   2.488   3.879   4.407  3.9614 -0.2467 -1.5635
  474SOL    HW2 4335   2.514   3.836   4.550  0.0429  0.3664 -0.5645
  474SOL     MW 4336   2.499   3.816   4.467  0.6345 -0.0532 -0.5763
  475SOL     OW 4337   2.103   4.613   2.260  0.0203 -0.0167 -0.1306
  475SOL    HW1 4338   2.030   4.616   2.198  0.1629  0.3490 -0.2843
  475SOL    HW2 4339   2.091   4.531   2.307 -0.8001  0.2965  0.2261
  475SOL     MW 4340   2.092   4.603   2.258 -0.0664  0.0702 -0.1046
  476SOL     OW 4341   0.935   6.553   6.801 -0.2425  0.1448  0.3546
  476SOL    HW1 4342   0.897   6.586   6.883  1.0670 -0.1915  1.1248
  476SOL    HW2 4343   0.943   6.459   6.815 -1.1180 -0.1088 -0.6549
  476SOL     MW 4344   0.931   6.546   6.813 -0.1869  0.0693  0.3239
  477SOL     OW 4345   2.657   5.477   7.286 -0.0659  0.2001 -0.0865
  477SOL    HW1 4346   2.671   5.526   7.205  2.4764 -0.4936 -0.1575
  477SOL    HW2 4347   2.735   5.496   7.339 -0.3400 -1.5461  1.0266
  477SOL     MW 4348   2.669   5.486   7.282  0.2245 -0.1122  0.0469
  478SOL     OW 4349   2.588   0.014   0.220 -0.1732 -0.0919  0.1278
  478SOL    HW1 4350   2.675  -0.024   0.212 -0.0820  0.1145  0.1407
  478SOL    HW2 4351   2.531  -0.060   0.244 -0.1537 -0.3968 -0.7287
  478SOL     MW 4352   2.592  -0.001   0.222 -0.1590 -0.1045  0.0198
  479SOL     OW 4353   5.958   4.665   5.310 -0.6018 -0.2629  0.0302
  479SOL    HW1 4354   6.031   4.651   5.250 -0.4836 -0.0960  0.1366
  479SOL    HW2 4355   5.949   4.760   5.316 -0.3607 -0.2689  0.5755
  479SOL     MW 4356   5.966   4.675   5.303 -0.5558 -0.2423  0.1137
  480SOL     OW 4357   3.109   5.543   2.592 -0.3365  0.3449  0.2402
  480SOL    HW1 4358   3.046   5.488   2.638 -0.6179  2.0774  2.0614
  480SOL    HW2 4359   3.177   5.483   2.562 -2.8992 -1.6550 -2.0687
  480SOL     MW 4360   3.110   5.528   2.594 -0.7006  0.3106  0.1778
  481SOL     OW 4361   5.667   3.045   1.426  0.7464  0.3881  0.2507
  481SOL    HW1 4362   5.572   3.053   1.426  0.4620 -1.7274 -2.5343
  481SOL    HW2 4363   5.698   3.133   1.448 -1.8164  1.1590  1.1193
  481SOL     MW 4364   5.659   3.057   1.429  0.3819  0.2160  0.0054
  482SOL     OW 4365   6.064   2.505   1.463  0.0743 -0.2641 -0.6157
  482SOL    HW1 4366   6.100   2.590   1.489 -0.5690 -0.4930  1.1174
  482SOL    HW2 4367   6.103   2.442   1.525 -1.0911 -0.9139 -0.5079
  482SOL     MW 4368   6.074   2.508   1.474 -0.1573 -0.3766 -0.3800
  483SOL     OW 4369   2.385   7.057   5.581  0.2682 -0.1704 -0.2308
  483SOL    HW1 4370   2.328   6.989   5.618 -0.6095 -0.2014 -1.5642
  483SOL    HW2 4371   2.442   7.010   5.521  1.3970 -0.0633  0.7331
  483SOL     MW 4372   2.385   7.042   5.578  0.3004 -0.1607 -0.2781
  484SOL     OW 4373   3.126   5.215   4.780 -0.7138 -0.3346  0.1355
  484SOL    HW1 4374   3.193   5.178   4.723 -0.7484  0.7638 -0.6566
  484SOL    HW2 4375   3.043   5.182   4.745 -0.8497  1.5328 -1.4566
  484SOL     MW 4376   3.124   5.206   4.769 -0.7356  0.0451 -0.1697
  485SOL     OW 4377   7.175   6.422   3.262  0.1719  0.0168 -0.5492
  485SOL    HW1 4378   7.207   6.376   3.184 -0.5426 -0.1290 -0.7618
  485SOL    HW2 4379   7.184   6.359   3.333 -0.5821 -0.3849 -0.7962
  485SOL     MW 4380   7.180   6.408   3.261 -0.0161 -0.0533 -0.6081
  486SOL     OW 4381   0.647   2.707   2.367  0.2779  0.3739 -0.5428
  486SOL    HW1 4382   0.608   2.783   2.408  0.2483  0.4098 -0.6379
  486SOL    HW2 4383   0.725   2.688   2.420  0.5027  0.7073 -0.7538
  486SOL     MW 4384   0.652   2.714   2.379  0.3029  0.4212 -0.5820
  487SOL     OW 4385   7.485   6.104   4.366  0.8340  0.1756 -0.2274
  487SOL    HW1 4386   7.521   6.186   4.399  1.9616 -0.1508 -0.6085
  487SOL    HW2 4387   7.439   6.128   4.285  0.7825  0.4931 -0.1015
  487SOL     MW 4388   7.483   6.117   4.360  0.9718  0.1745 -0.2601
  488SOL     OW 4389   3.717   4.836   3.768 -0.3541  0.1779  1.0148
  488SOL    HW1 4390   3.657   4.762   3.777 -0.1790 -0.2622 -1.0489
  488SOL    HW2 4391   3.804   4.797   3.779 -0.3226  0.4574  1.8907
  488SOL     MW 4392   3.720   4.821   3.771 -0.3276  0.1573  0.8627
  489SOL     OW 4393   4.292   6.841   4.955 -0.1785  0.6617  0.2499
  489SOL    HW1 4394   4.287   6.784   5.032  3.0687 -1.4016 -0.8638
  489SOL    HW2 4395   4.359   6.905   4.976 -1.7550  2.3612  0.3653
  489SOL     MW 4396   4.300   6.842   4.967  0.0353  0.6151  0.1221
  490SOL     OW 4397   6.814   1.729   4.060  0.4539 -0.0789  0.1892
  490SOL    HW1 4398   6.843   1.688   4.142  1.0957 -1.5741 -0.7457
  490SOL    HW2 4399   6.890   1.724   4.002 -0.0267  0.8516 -0.5502
  490SOL     MW 4400   6.828   1.723   4.063  0.4746 -0.1512 -0.0251
  491SOL     OW 4401   0.029   2.448   4.679  0.5869  0.0407  0.0469
  491SOL    HW1 4402   0.038   2.506   4.755 -0.2175 -0.5267  0.5992
  491SOL    HW2 4403   0.004   2.506   4.607  0.4258  0.4672  0.4422
  491SOL     MW 4404   0.027   2.463   4.680  0.4633  0.0227  0.1682
  492SOL     OW 4405   4.234   3.905   7.170  0.1077 -0.6730  0.8413
  492SOL    HW1 4406   4.164   3.885   7.232 -1.1322  1.6073  0.2752
  492SOL    HW2 4407   4.189   3.942   7.094  1.9376  2.1722  0.9836
  492SOL     MW 4408   4.220   3.907   7.168  0.1832 -0.0168  0.7870
  493SOL     OW 4409   2.980   1.081   1.837  0.5548  0.1981  0.4498
  493SOL    HW1 4410   2.952   1.079   1.746  1.2690  0.1646  0.2254
  493SOL    HW2 4411   2.944   1.001   1.875  1.5514 -0.5847 -0.2050
  493SOL     MW 4412   2.972   1.070   1.830  0.7738  0.0936  0.3372
  494SOL     OW 4413   1.850   0.593   1.805 -0.1261 -0.3306  0.3278
  494SOL    HW1 4414   1.882   0.562   1.721 -1.2429 -1.5456  0.3362
  494SOL    HW2 4415   1.829   0.514   1.854 -1.0879  0.3954  1.1245
  494SOL     MW 4416   1.852   0.579   1.801 -0.3922 -0.3932  0.4309
  495SOL     OW 4417   5.195   6.975   7.619  0.1947 -0.4293 -0.2638
  495SOL    HW1 4418   5.109   6.988   7.580 -0.0694  0.0646  0.4673
  495SOL    HW2 4419   5.252   6.953   7.545 -0.6971 -1.4645 -0.6624
  495SOL     MW 4420   5.192   6.974   7.604  0.0468 -0.4986 -0.2212
  496SOL     OW 4421   5.866   6.656   5.756  0.5724  0.3095 -0.0167
  496SOL    HW1 4422   5.832   6.570   5.783 -0.0588  0.6517  0.2975
  496SOL    HW2 4423   5.863   6.653   5.661 -1.5099  0.7677 -0.0015
  496SOL     MW 4424   5.861   6.644   5.748  0.2250  0.4120  0.0254
  497SOL     OW 4425   4.999   7.613   3.102  0.3965 -0.1381 -0.0030
  497SOL    HW1 4426   4.952   7.576   3.027  0.9057  1.2319 -1.0179
  497SOL    HW2 4427   5.032   7.536   3.149 -2.0664 -1.1219  0.2627
  497SOL     MW 4428   4.997   7.598   3.099  0.1464 -0.0887 -0.0989
  498SOL     OW 4429   2.559   2.354   3.675  0.2410 -0.4244 -0.0971
  498SOL    HW1 4430   2.572   2.397   3.590  1.8942  0.3494  0.5202
  498SOL    HW2 4431   2.599   2.268   3.664  0.1455 -0.4573 -0.1971
  498SOL     MW 4432   2.566   2.348   3.662  0.4404 -0.3295 -0.0309
  499SOL     OW 4433   1.845   3.904   4.478 -0.0917  0.0578  0.4167
  499SOL    HW1 4434   1.880   3.831   4.529  0.0574  0.8927  1.5841
  499SOL    HW2 4435   1.751   3.900   4.492  0.0623  1.2107  2.1614
  499SOL     MW 4436   1.838   3.895   4.487 -0.0529  0.3123  0.7895
  500SOL     OW 4437   6.508   5.776   0.348 -0.3377  0.0334 -0.8789
  500SOL    HW1 4438   6.524   5.738   0.434  1.4039 -0.7208 -1.5031
  500SOL    HW2 4439   6.487   5.868   0.366  0.0225 -0.1107  0.3423
  500SOL     MW 4440   6.507   5.783   0.361 -0.0686 -0.0816 -0.8025
  501SOL     OW 4441   0.540   0.096   0.132 -0.4107  0.5137  0.1607
  501SOL    HW1 4442   0.547   0.190   0.111  0.4505  0.1037 -1.5583
  501SOL    HW2 4443   0.446   0.078   0.127 -0.6219  1.3311  0.8309
  501SOL     MW 4444   0.528   0.106   0.129 -0.3275  0.5658  0.0265
  502SOL     OW 4445   5.560   4.525   4.954  0.1319  0.3294 -0.0946
  502SOL    HW1 4446   5.488   4.472   4.989  0.8187 -2.2379 -2.2222
  502SOL    HW2 4447   5.638   4.492   4.999  0.3975  0.6406 -0.3272
  502SOL     MW 4448   5.561   4.514   4.964  0.2538  0.0406 -0.3968
  503SOL     OW 4449   4.067   2.851   6.736 -0.2271 -0.1936 -0.4449
  503SOL    HW1 4450   4.052   2.874   6.827  0.1266 -0.9489 -0.1914
  503SOL    HW2 4451   3.979   2.835   6.700 -0.2926 -1.2167  0.1263
  503SOL     MW 4452   4.054   2.852   6.743 -0.1902 -0.4212 -0.3393
  504SOL     OW 4453   2.704   1.113   5.042 -0.0103  0.1134 -0.4816
  504SOL    HW1 4454   2.723   1.202   5.073 -1.0419 -0.8745  3.6004
  504SOL    HW2 4455   2.788   1.067   5.048  0.1853  0.3686 -1.0915
  504SOL     MW 4456   2.717   1.118   5.046 -0.1173  0.0196 -0.0372
  505SOL     OW 4457   1.092   5.931   7.675  0.5417 -0.1516  0.0693
  505SOL    HW1 4458   1.070   5.860   7.736  0.2038 -0.0608  0.0539
  505SOL    HW2 4459   1.011   5.946   7.626  1.0462 -0.7989 -0.9858
  505SOL     MW 4460   1.079   5.923   7.677  0.5630 -0.2228 -0.0677
  506SOL     OW 4461   1.266   5.741   3.497 -0.2021 -0.2213 -0.2104
  506SOL    HW1 4462   1.265   5.710   3.588 -0.0435  1.5913  0.4652
  506SOL    HW2 4463   1.282   5.835   3.505 -0.2240 -0.0246 -2.1325
  506SOL     MW 4464   1.268   5.749   3.510 -0.1846  0.0359 -0.3700
  507SOL     OW 4465   2.136   6.891   4.919  0.1894 -0.4204  0.0897
  507SOL    HW1 4466   2.221   6.913   4.959  0.3968  0.2929 -0.7256
  507SOL    HW2 4467   2.071   6.917   4.984  0.4998  1.2047 -0.2156
  507SOL     MW 4468   2.139   6.897   4.933  0.2557 -0.1211 -0.0538
  508SOL     OW 4469   2.506   6.978   0.070 -0.0647  0.0497  0.5255
  508SOL    HW1 4470   2.600   6.962   0.084  0.3710  2.0181  0.1330
  508SOL    HW2 4471   2.479   7.030   0.145 -0.7233 -0.0348  0.3547
  508SOL     MW 4472   2.515   6.983   0.081 -0.0933  0.2909  0.4534
  509SOL     OW 4473   3.096   0.616   2.353  0.1475 -0.3560 -0.7260
  509SOL    HW1 4474   3.172   0.671   2.334  0.8092  0.3487  3.0769
  509SOL    HW2 4475   3.125   0.527   2.336  0.6286  0.1140 -2.5337
  509SOL     MW 4476   3.109   0.612   2.349  0.2938 -0.2056 -0.4706
  510SOL     OW 4477   0.930   4.306   2.850  0.7597  0.8563 -0.3050
  510SOL    HW1 4478   0.884   4.224   2.865 -0.7368  1.6049 -0.5653
  510SOL    HW2 4479   0.985   4.318   2.927  1.6353 -0.7727 -0.6379
  510SOL     MW 4480   0.931   4.297   2.862  0.6802  0.7436 -0.3809
  511SOL     OW 4481   1.135   5.612   4.874 -0.3455  0.0783 -0.3894
  511SOL    HW1 4482   1.136   5.661   4.956  0.2737 -0.4823 -0.0496
  511SOL    HW2 4483   1.077   5.538   4.890 -1.3304  0.7175 -0.9231
  511SOL     MW 4484   1.128   5.609   4.886 -0.3923  0.0884 -0.4142
  512SOL     OW 4485   1.517   6.277   5.523  0.2033 -0.2623 -0.1827
  512SOL    HW1 4486   1.490   6.239   5.607 -0.4014 -1.1889 -0.7710
  512SOL    HW2 4487   1.451   6.343   5.504  0.6511  0.3444  0.3248
  512SOL     MW 4488   1.505   6.280   5.531  0.1832 -0.3033 -0.1931
  513SOL     OW 4489   5.535   0.826   5.512  0.2356  0.7662  0.1067
  513SOL    HW1 4490   5.592   0.778   5.573 -0.5155  0.9530  0.9847
  513SOL    HW2 4491   5.513   0.907   5.558  0.0991  1.1697 -0.6535
  513SOL     MW 4492   5.539   0.830   5.526  0.1220  0.8418  0.1218
  514SOL     OW 4493   1.334   4.624   4.304  0.1702 -0.1135 -0.7993
  514SOL    HW1 4494   1.329   4.706   4.353  1.3708  1.4151 -3.0414
  514SOL    HW2 4495   1.383   4.565   4.361  2.3190  1.8583 -0.4537
  514SOL     MW 4496   1.340   4.627   4.317  0.5989  0.3346 -1.0421
  515SOL     OW 4497   7.136   5.398   2.022 -0.3364  0.1283  0.3676
  515SOL    HW1 4498   7.224   5.399   1.983  0.3510  0.2919  1.8758
  515SOL    HW2 4499   7.092   5.472   1.980  0.5794  0.6741  0.3339
  515SOL     MW 4500   7.142   5.408   2.012 -0.1312  0.2191  0.5564
  516SOL     OW 4501   6.089   4.645   6.828  0.4441 -0.2467 -0.0291
  516SOL    HW1 4502   6.132   4.635   6.743  1.0363 -1.6210  0.4075
  516SOL    HW2 4503   6.050   4.559   6.845  0.6154 -0.0881  1.2263
  516SOL     MW 4504   6.090   4.633   6.819  0.5419 -0.4023  0.1875
  517SOL     OW 4505   0.316   0.968   5.910 -0.1190 -0.0904 -0.1620
  517SOL    HW1 4506   0.298   0.990   6.001  0.6180 -0.2165  0.0192
  517SOL    HW2 4507   0.389   0.906   5.914  0.3838  0.4445 -0.8738
  517SOL     MW 4508   0.323   0.963   5.922  0.0397 -0.0381 -0.2299
  518SOL     OW 4509   6.727   6.246   3.148  0.2217 -0.3781 -0.5165
  518SOL    HW1 4510   6.699   6.244   3.240 -0.6121 -2.5941 -0.7421
  518SOL    HW2 4511   6.648   6.225   3.099  1.4809 -3.7594 -1.3846
  518SOL     MW 4512   6.713   6.243   3.154  0.2762 -1.0946 -0.6565
  519SOL     OW 4513   4.108   2.030   6.286 -0.4411  0.0040  0.4556
  519SOL    HW1 4514   4.087   2.017   6.379  1.3093 -0.3244  0.8511
  519SOL    HW2 4515   4.166   1.956   6.265 -1.1756 -0.1668 -1.0333
  519SOL     MW 4516   4.113   2.019   6.295 -0.3110 -0.0599  0.3157
  520SOL     OW 4517   1.759   2.084   5.194 -0.0019 -0.3928 -0.0576
  520SOL    HW1 4518   1.737   2.065   5.103 -0.2810 -1.4117  0.2103
  520SOL    HW2 4519   1.853   2.099   5.194 -0.1087  0.3114 -0.6203
  520SOL     MW 4520   1.768   2.084   5.183 -0.0513 -0.4331 -0.0953
  521SOL     OW 4521   7.361   4.359   3.737 -0.2858  0.0166  0.2555
  521SOL    HW1 4522   7.304   4.310   3.797  0.1205 -2.0644 -0.9361
  521SOL    HW2 4523   7.300   4.404   3.678 -0.7088 -0.2684  0.4692
  521SOL     MW 4524   7.346   4.358   3.737 -0.2879 -0.2863  0.1303
  522SOL     OW 4525   1.407   2.074   3.204 -0.1006  0.3393 -0.2904
  522SOL    HW1 4526   1.331   2.108   3.252  1.2228  1.3085  1.2061
  522SOL    HW2 4527   1.404   1.980   3.216  1.6589  0.6125  4.2438
  522SOL     MW 4528   1.397   2.067   3.211  0.2940  0.4983  0.4816
  523SOL     OW 4529   0.800   4.717   0.884  0.1334 -0.5774  0.0340
  523SOL    HW1 4530   0.886   4.735   0.922  0.6213 -2.5699 -0.0111
  523SOL    HW2 4531   0.814   4.642   0.826 -1.3142  0.1214 -1.3135
  523SOL     MW 4532   0.812   4.710   0.882  0.0106 -0.7430 -0.1443
  524SOL     OW 4533   1.612   2.743   5.110  0.1258  0.1659  0.0104
  524SOL    HW1 4534   1.705   2.759   5.102 -0.1510  1.9514  0.0352
  524SOL    HW2 4535   1.572   2.830   5.108 -1.5961 -0.6014 -0.7058
  524SOL     MW 4536   1.618   2.756   5.109 -0.1300  0.2962 -0.0781
  525SOL     OW 4537   1.933   5.660   1.803 -0.0406  0.8126  0.0023
  525SOL    HW1 4538   1.928   5.588   1.866  0.8310  0.3140 -0.4809
  525SOL    HW2 4539   2.009   5.712   1.832 -0.5065  1.4063  0.1948
  525SOL     MW 4540   1.942   5.658   1.815  0.0113  0.8248 -0.0349
  526SOL     OW 4541   3.555   5.380   2.702 -0.3976  0.1232  0.2333
  526SOL    HW1 4542   3.585   5.469   2.722 -1.8191  0.2976  1.8032
  526SOL    HW2 4543   3.527   5.384   2.610  1.2571  0.7755 -0.2822
  526SOL     MW 4544   3.555   5.392   2.693 -0.3677  0.2290  0.3683
  527SOL     OW 4545   0.153   2.983   3.289 -0.1873  0.4586 -0.1039
  527SOL    HW1 4546   0.058   2.976   3.292 -0.4357  2.3555 -1.4788
  527SOL    HW2 4547   0.181   2.916   3.227 -0.5997 -0.1084  0.3100
  527SOL     MW 4548   0.145   2.974   3.282 -0.2719  0.6288 -0.2269
  528SOL     OW 4549   7.360   7.710   7.232 -0.1723  0.0903  0.0976
  528SOL    HW1 4550   7.391   7.772   7.299 -0.6005 -0.8455  1.1959
  528SOL    HW2 4551   7.434   7.702   7.171  0.1519  1.1270  0.3276
  528SOL     MW 4552   7.374   7.717   7.233 -0.1856  0.1032  0.2676
  529SOL     OW 4553   3.788   5.520   7.273  0.1731 -0.0258  0.1549
  529SOL    HW1 4554   3.872   5.522   7.319 -0.1057  2.0627  0.6681
  529SOL    HW2 4555   3.723   5.515   7.343 -0.2019  1.6661 -0.0394
  529SOL     MW 4556   3.791   5.520   7.288  0.0894  0.4582  0.1957
  530SOL     OW 4557   0.796   0.669   1.224 -0.3050  0.0009  0.3875
  530SOL    HW1 4558   0.770   0.761   1.215  2.2747  0.9593  1.7980
  530SOL    HW2 4559   0.719   0.627   1.262 -1.1548  1.8296  0.8290
  530SOL     MW 4560   0.783   0.675   1.228 -0.0835  0.3577  0.6246
  531SOL     OW 4561   1.484   4.647   2.197  0.6039 -0.5661 -0.0822
  531SOL    HW1 4562   1.503   4.654   2.104  0.5001 -0.2654 -0.0806
  531SOL    HW2 4563   1.515   4.560   2.221  1.1521 -0.4301 -0.2785
  531SOL     MW 4564   1.491   4.637   2.189  0.6608 -0.5102 -0.1071
  532SOL     OW 4565   0.148   3.187   6.645 -0.3701  0.5611  0.0970
  532SOL    HW1 4566   0.192   3.256   6.594  1.5087 -1.0566 -0.6048
  532SOL    HW2 4567   0.067   3.170   6.596  0.5194  0.3227 -1.3732
  532SOL     MW 4568   0.143   3.194   6.632 -0.0158  0.3235 -0.1811
  533SOL     OW 4569   4.702   4.405   6.336  0.0505  0.5901 -0.2750
  533SOL    HW1 4570   4.675   4.314   6.352 -1.5865  1.1137  0.1396
  533SOL    HW2 4571   4.756   4.428   6.411  0.4321 -0.0175 -0.3563
  533SOL     MW 4572   4.705   4.396   6.348 -0.1102  0.5793 -0.2324
  534SOL     OW 4573   5.391   4.174   7.520 -0.1473 -0.0346 -0.2107
  534SOL    HW1 4574   5.313   4.120   7.514  0.3038 -0.6946 -0.2764
  534SOL    HW2 4575   5.384   4.237   7.449 -0.5729 -0.1469 -0.2665
  534SOL     MW 4576   5.380   4.175   7.510 -0.1440 -0.1335 -0.2263
  535SOL     OW 4577   4.024   1.578   3.861 -0.3613  0.1264 -0.5458
  535SOL    HW1 4578   4.078   1.640   3.812  0.2878 -1.2222 -1.5959
  535SOL    HW2 4579   3.934   1.608   3.846 -0.0967  0.4562 -1.5369
  535SOL     MW 4580   4.019   1.590   3.853 -0.2444 -0.0040 -0.8071
  536SOL     OW 4581   5.676   0.726   4.293  0.7251 -0.8836  0.2898
  536SOL    HW1 4582   5.651   0.740   4.202  1.5674 -0.1927  0.1497
  536SOL    HW2 4583   5.754   0.780   4.304  0.5942 -0.9140  1.4373
  536SOL     MW 4584   5.683   0.735   4.283  0.8162 -0.7990  0.4187
  537SOL     OW 4585   3.727   4.489   5.222 -0.2255  0.9200  0.3220
  537SOL    HW1 4586   3.719   4.513   5.129 -2.9437  1.4954  0.6263
  537SOL    HW2 4587   3.761   4.568   5.264  1.2531  0.5780 -0.1713
  537SOL     MW 4588   3.730   4.502   5.215 -0.3842  0.9499  0.2978
  538SOL     OW 4589   3.696   6.651   4.912  0.1895  0.1166 -0.5161
  538SOL    HW1 4590   3.786   6.662   4.940  0.1984  2.6020 -1.2656
  538SOL    HW2 4591   3.665   6.575   4.960  2.3657 -0.1904  0.5272
  538SOL     MW 4592   3.703   6.643   4.921  0.4692  0.3955 -0.4785
  539SOL     OW 4593   3.085   1.880   1.098 -0.3939  0.0988  0.0234
  539SOL    HW1 4594   3.114   1.848   1.012  0.1928  1.5857 -0.3625
  539SOL    HW2 4595   3.002   1.925   1.080  0.2991  1.4088  0.0163
  539SOL     MW 4596   3.078   1.882   1.085 -0.2301  0.4569 -0.0269
  540SOL     OW 4597   4.459   3.553   1.436  0.2228  0.0309  0.1811
  540SOL    HW1 4598   4.480   3.517   1.350 -2.3860 -1.0438 -0.0986
  540SOL    HW2 4599   4.397   3.624   1.418  0.4847  0.5141  1.1285
  540SOL     MW 4600   4.453   3.558   1.423 -0.0776 -0.0449  0.2666
  541SOL     OW 4601   3.425   0.513   3.290 -0.1218  0.3053  0.5556
  541SOL    HW1 4602   3.474   0.556   3.360  1.7612 -1.3054  0.3068
  541SOL    HW2 4603   3.422   0.421   3.315  1.5139 -0.5198 -1.8911
  541SOL     MW 4604   3.431   0.507   3.302  0.3287 -0.0065  0.2105
  542SOL     OW 4605   6.055   2.415   6.880  0.7294  0.9522  0.1882
  542SOL    HW1 4606   6.052   2.320   6.890 -0.6959  1.0225  0.6151
  542SOL    HW2 4607   6.073   2.428   6.787 -1.9427  0.2050 -0.5297
  542SOL     MW 4608   6.057   2.405   6.869  0.2049  0.8656  0.1510
  543SOL     OW 4609   2.628   0.660   6.238 -0.3290  0.1075  0.0250
  543SOL    HW1 4610   2.586   0.607   6.305 -0.6407 -0.1159 -0.3412
  543SOL    HW2 4611   2.559   0.674   6.172  0.1455 -0.2090 -0.5486
  543SOL     MW 4612   2.613   0.655   6.238 -0.3082  0.0384 -0.0953
  544SOL     OW 4613   6.773   1.999   7.755 -0.1768  0.3010 -0.6655
  544SOL    HW1 4614   6.788   1.963   7.668  0.4676 -2.8363  0.6019
  544SOL    HW2 4615   6.785   1.925   7.814 -0.5896  2.2893  2.1271
  544SOL     MW 4616   6.776   1.985   7.752 -0.1471  0.1539 -0.1458
  545SOL     OW 4617   6.599   5.327   2.565  0.6233  0.3886  0.1777
  545SOL    HW1 4618   6.670   5.263   2.556 -1.0922 -1.3689 -2.1907
  545SOL    HW2 4619   6.638   5.410   2.539  2.0768 -0.3132  0.0294
  545SOL     MW 4620   6.613   5.329   2.561  0.5898  0.0738 -0.1445
  546SOL     OW 4621   6.663   3.468   6.117  0.3775 -0.2294 -0.1974
  546SOL    HW1 4622   6.749   3.448   6.156  0.1878  1.1223  0.9956
  546SOL    HW2 4623   6.675   3.554   6.076 -0.2099 -0.3847 -0.7037
  546SOL     MW 4624   6.676   3.476   6.117  0.2781 -0.0763 -0.1095
  547SOL     OW 4625   6.207   1.507   1.403 -0.7176 -0.3094 -0.3808
  547SOL    HW1 4626   6.224   1.478   1.493  0.5615 -0.8627 -0.7800
  547SOL    HW2 4627   6.166   1.593   1.414  0.3104  0.0735  0.7345
  547SOL     MW 4628   6.204   1.515   1.416 -0.4223 -0.3312 -0.2891
  548SOL     OW 4629   7.250   1.657   1.078  0.5069 -0.7333  0.0868
  548SOL    HW1 4630   7.245   1.640   0.984  1.8907  1.3916 -0.4331
  548SOL    HW2 4631   7.335   1.622   1.103  0.8212  0.1066  0.2068
  548SOL     MW 4632   7.260   1.650   1.069  0.7243 -0.3538  0.0356
  549SOL     OW 4633   2.958   3.526   3.215 -0.2438 -0.6511 -0.0462
  549SOL    HW1 4634   2.973   3.438   3.182 -0.7648 -0.6267 -0.3747
  549SOL    HW2 4635   2.999   3.583   3.149 -2.4577 -0.5440 -1.4644
  549SOL     MW 4636   2.965   3.522   3.202 -0.5939 -0.6343 -0.2698
  550SOL     OW 4637   5.521   1.136   5.542 -0.2309 -0.2867  0.2425
  550SOL    HW1 4638   5.475   1.157   5.461  2.8785  0.7853 -1.4350
  550SOL    HW2 4639   5.541   1.222   5.581  0.8657 -0.6573  0.5404
  550SOL     MW 4640   5.518   1.150   5.537  0.3075 -0.1969  0.0659
  551SOL     OW 4641   5.130   1.750   3.131 -0.3484 -0.1848 -0.1028
  551SOL    HW1 4642   5.164   1.819   3.074 -1.1138  0.3996  0.1414
  551SOL    HW2 4643   5.036   1.766   3.135 -0.9140 -2.4698 -1.7399
  551SOL     MW 4644   5.122   1.761   3.124 -0.5188 -0.4025 -0.2811
  552SOL     OW 4645   2.935   7.138   0.645  0.2328  0.0352  0.4147
  552SOL    HW1 4646   2.935   7.217   0.591  1.6343 -0.4772 -0.3708
  552SOL    HW2 4647   2.844   7.107   0.642 -0.4407  1.8257  1.0959
  552SOL     MW 4648   2.923   7.144   0.638  0.3260  0.1988  0.4013
  553SOL     OW 4649   0.586   0.584   1.977  0.2863 -0.2513 -0.0941
  553SOL    HW1 4650   0.607   0.517   1.912  1.0472 -0.8405  0.7390
  553SOL    HW2 4651   0.511   0.548   2.025  0.6076 -0.4376  0.2643
  553SOL     MW 4652   0.579   0.571   1.975  0.4249 -0.3506  0.0584
  554SOL     OW 4653   3.465   0.454   0.243  0.4728  0.2056 -0.3759
  554SOL    HW1 4654   3.407   0.488   0.175 -0.6135  0.0241  0.4362
  554SOL    HW2 4655   3.407   0.411   0.306  1.1523  2.2063  1.7975
  554SOL     MW 4656   3.450   0.453   0.243  0.4207  0.4385  0.0063
  555SOL     OW 4657   0.077   4.237   2.155 -0.5275 -0.0113 -0.3453
  555SOL    HW1 4658   0.076   4.154   2.106  0.3290 -0.9660  1.1592
  555SOL    HW2 4659   0.016   4.223   2.228  1.5959 -0.3821  1.4648
  555SOL     MW 4660   0.069   4.224   2.158 -0.1460 -0.1810  0.0790
  556SOL     OW 4661   1.182   0.341   6.050 -0.4478 -0.0931 -0.3745
  556SOL    HW1 4662   1.234   0.274   6.094  1.3514  1.0650 -0.6418
  556SOL    HW2 4663   1.162   0.304   5.964  0.3319 -0.3966 -0.4345
  556SOL     MW 4664   1.186   0.328   6.045 -0.1177  0.0163 -0.4164
  557SOL     OW 4665   0.143   6.945   3.406 -0.6818 -0.5500  0.2018
  557SOL    HW1 4666   0.215   6.969   3.465 -1.3789  2.7083 -0.0720
  557SOL    HW2 4667   0.071   7.002   3.433 -2.3192 -1.8586 -1.2283
  557SOL     MW 4668   0.143   6.955   3.417 -0.9806 -0.3004 -0.0163
  558SOL     OW 4669   5.721   0.920   0.038  0.1239  0.0746 -0.2007
  558SOL    HW1 4670   5.690   1.005   0.007  0.5741  1.1786  2.1578
  558SOL    HW2 4671   5.814   0.933   0.056  0.0477 -0.6893  0.8392
  558SOL     MW 4672   5.729   0.933   0.036  0.1718  0.1182  0.2343
  559SOL     OW 4673   2.293   4.082   5.636  0.0319 -0.5650  0.0023
  559SOL    HW1 4674   2.294   4.061   5.729 -1.1924  0.0305  0.1625
  559SOL    HW2 4675   2.293   4.177   5.632 -0.6978 -0.5829 -0.5870
  559SOL     MW 4676   2.293   4.091   5.647 -0.2183 -0.4911 -0.0526
  560SOL     OW 4677   2.380   0.968   6.078 -0.1648  0.1912 -0.3188
  560SOL    HW1 4678   2.295   0.934   6.051  0.2591 -2.2245  1.0788
  560SOL    HW2 4679   2.393   1.046   6.024 -1.9792 -0.9625 -2.6216
  560SOL     MW 4680   2.371   0.974   6.067 -0.3428 -0.2657 -0.4346
  561SOL     OW 4681   1.095   0.870   0.741 -0.3114 -0.2186 -0.7633
  561SOL    HW1 4682   1.184   0.904   0.750 -0.5763  0.0897  1.3642
  561SOL    HW2 4683   1.101   0.780   0.773 -0.5865 -0.5453 -1.6019
  561SOL     MW 4684   1.108   0.862   0.746 -0.3805 -0.2209 -0.5983
  562SOL     OW 4685   4.432   1.427   1.195  0.6631  0.4722  0.1732
  562SOL    HW1 4686   4.456   1.460   1.282 -0.6005  0.5861  0.5079
  562SOL    HW2 4687   4.515   1.408   1.152  1.3160 -0.7275  1.8489
  562SOL     MW 4688   4.445   1.429   1.201  0.5849  0.3332  0.4306
  563SOL     OW 4689   6.306   2.472   0.697 -0.6286 -0.4494  0.5757
  563SOL    HW1 4690   6.344   2.537   0.756 -1.1487  1.7405 -1.3439
  563SOL    HW2 4691   6.212   2.477   0.715 -0.6319 -0.9350  0.6817
  563SOL     MW 4692   6.299   2.481   0.707 -0.6956 -0.2312  0.3436
  564SOL     OW 4693   4.575   7.767   0.267  0.2481  0.5913  0.0794
  564SOL    HW1 4694   4.548   7.844   0.217  2.6178  1.6759  0.3598
  564SOL    HW2 4695   4.606   7.705   0.201  1.6713  1.3040  0.0639
  564SOL     MW 4696   4.575   7.769   0.252  0.7337  0.8214  0.1133
  565SOL     OW 4697   6.476   2.743   2.569 -0.4878 -0.1624 -0.3707
  565SOL    HW1 4698   6.517   2.674   2.516 -0.2359  0.8492 -1.5442
  565SOL    HW2 4699   6.447   2.808   2.505  0.3246  1.3764  0.7571
  565SOL     MW 4700   6.478   2.742   2.554 -0.3516  0.1640 -0.3766
  566SOL     OW 4701   3.101   4.322   6.929  0.2129  0.6965 -0.2738
  566SOL    HW1 4702   3.106   4.310   7.024 -1.5551 -0.9261 -0.3016
  566SOL    HW2 4703   3.192   4.327   6.900  0.7816  1.2865  1.5037
  566SOL     MW 4704   3.113   4.321   6.938  0.0594  0.5643 -0.0498
  567SOL     OW 4705   1.993   3.802   6.653 -0.0386 -0.6310  0.0837
  567SOL    HW1 4706   1.985   3.767   6.742  0.6930 -1.4986 -0.1740
  567SOL    HW2 4707   1.970   3.895   6.661  1.0190 -0.4567  1.3606
  567SOL     MW 4708   1.989   3.809   6.665  0.1904 -0.7198  0.2142
  568SOL     OW 4709   7.517   0.992   0.173 -0.4794 -0.1475 -0.3084
  568SOL    HW1 4710   7.496   1.071   0.223  1.0370  0.4565 -0.5905
  568SOL    HW2 4711   7.611   0.979   0.187 -0.8522 -2.4209  0.4677
  568SOL     MW 4712   7.526   1.000   0.182 -0.3330 -0.3612 -0.2452
  569SOL     OW 4713   3.023   4.966   2.101  0.0478  0.0194  0.2803
  569SOL    HW1 4714   2.987   5.003   2.021 -0.2356  1.5113  1.0641
  569SOL    HW2 4715   3.092   4.906   2.071 -1.4360 -1.0573 -1.1321
  569SOL     MW 4716   3.027   4.963   2.087 -0.1784  0.0725  0.1998
  570SOL     OW 4717   6.818   5.319   1.745 -0.2085 -0.8299  0.3969
  570SOL    HW1 4718   6.763   5.395   1.728  0.4452  0.1969  2.5519
  570SOL    HW2 4719   6.907   5.347   1.721 -0.0369 -1.0655  0.7405
  570SOL     MW 4720   6.823   5.332   1.740 -0.1028 -0.7286  0.7168
  571SOL     OW 4721   5.381   4.669   7.492 -0.2009  0.2603 -0.5190
  571SOL    HW1 4722   5.415   4.586   7.458 -0.1935 -0.0100  0.1156
  571SOL    HW2 4723   5.455   4.709   7.537 -1.0209 -1.1013  2.3023
  571SOL     MW 4724   5.395   4.663   7.494 -0.3049  0.0514 -0.0766
  572SOL     OW 4725   6.063   6.079   0.702  0.0283 -0.4898 -0.5550
  572SOL    HW1 4726   6.004   6.146   0.734 -1.3970 -1.3090 -1.3703
  572SOL    HW2 4727   6.147   6.124   0.692 -0.5645  0.8281  0.1388
  572SOL     MW 4728   6.067   6.093   0.705 -0.2300 -0.4259 -0.5706
  573SOL     OW 4729   5.933   1.754   1.036 -0.4366  0.0163 -0.2865
  573SOL    HW1 4730   6.025   1.755   1.063  0.2889 -1.8019 -2.4002
  573SOL    HW2 4731   5.915   1.844   1.010  1.1479  0.1708 -0.9756
  573SOL     MW 4732   5.942   1.766   1.036 -0.1409 -0.1967 -0.6453
  574SOL     OW 4733   2.037   5.708   6.518 -0.6357  0.1326  0.0739
  574SOL    HW1 4734   2.013   5.627   6.474 -1.6707  0.3656  0.1775
  574SOL    HW2 4735   2.034   5.687   6.611  0.0523  0.0476  0.0873
  574SOL     MW 4736   2.034   5.695   6.524 -0.6801  0.1515  0.0889
  575SOL     OW 4737   3.493   3.406   7.287 -0.0287 -0.0637  0.0105
  575SOL    HW1 4738   3.490   3.316   7.320  3.4547  0.4732  2.3139
  575SOL    HW2 4739   3.455   3.458   7.358  2.7764  0.6296  1.1423
  575SOL     MW 4740   3.487   3.401   7.300  0.7763  0.0938  0.4502
  576SOL     OW 4741   4.314   3.221   5.505 -0.1581 -0.0272 -0.3357
  576SOL    HW1 4742   4.386   3.234   5.442 -0.4074  0.5293 -0.5171
  576SOL    HW2 4743   4.353   3.171   5.576  0.6687  1.0436  0.0018
  576SOL     MW 4744   4.329   3.216   5.506 -0.0842  0.1811 -0.3157
  577SOL     OW 4745   4.681   3.119   0.021 -0.1086 -0.1148 -0.1967
  577SOL    HW1 4746   4.729   3.201   0.025  0.6745 -0.5809  0.0834
  577SOL    HW2 4747   4.670   3.093   0.113 -0.1324 -0.4505 -0.2931
  577SOL     MW 4748   4.686   3.126   0.034 -0.0114 -0.2174 -0.1732
  578SOL     OW 4749   6.100   4.334   7.760  0.1361  0.8540 -0.4477
  578SOL    HW1 4750   6.090   4.370   7.848  0.1659 -0.6216  0.1838
  578SOL    HW2 4751   6.054   4.250   7.763  1.0741  0.2741 -1.5099
  578SOL     MW 4752   6.093   4.328   7.772  0.2600  0.5909 -0.5028
  579SOL     OW 4753   7.080   1.509   6.806  0.3934 -0.0689  0.4242
  579SOL    HW1 4754   7.001   1.526   6.857 -0.2614 -1.6877  0.0305
  579SOL    HW2 4755   7.077   1.573   6.735 -1.1135 -0.6936 -0.1256
  579SOL     MW 4756   7.069   1.519   6.803  0.1166 -0.3561  0.3034
  580SOL     OW 4757   5.391   1.517   4.049 -0.2469 -0.0431 -0.0628
  580SOL    HW1 4758   5.375   1.611   4.050 -0.4118 -0.0785  0.8753
  580SOL    HW2 4759   5.399   1.492   4.141  1.6192 -0.6287 -0.3300
  580SOL     MW 4760   5.390   1.526   4.061 -0.0292 -0.1226  0.0231
  581SOL     OW 4761   4.691   0.794   7.204 -0.2101 -0.1169  0.1499
  581SOL    HW1 4762   4.738   0.729   7.152 -0.9469  1.1216 -2.2002
  581SOL    HW2 4763   4.752   0.868   7.210  0.1702 -0.5225  1.8064
  581SOL     MW 4764   4.705   0.795   7.198 -0.2557 -0.0103  0.0611
  582SOL     OW 4765   5.277   0.555   2.318  0.1850 -0.5505  0.6670
  582SOL    HW1 4766   5.237   0.477   2.355 -1.0280 -0.5105 -0.5147
  582SOL    HW2 4767   5.350   0.574   2.377 -0.5453 -1.5618  1.9513
  582SOL     MW 4768   5.282   0.547   2.330 -0.0637 -0.6749  0.6801
  583SOL     OW 4769   0.208   5.280   6.593 -0.1595 -0.0984  0.4108
  583SOL    HW1 4770   0.203   5.211   6.659  0.2692 -0.0850  0.4597
  583SOL    HW2 4771   0.117   5.295   6.567 -0.5362  1.1794  2.3053
  583SOL     MW 4772   0.196   5.273   6.598 -0.1529  0.0669  0.6596
  584SOL     OW 4773   2.150   0.367   7.089 -0.2029 -0.1864  0.2698
  584SOL    HW1 4774   2.099   0.303   7.039  2.4322 -2.5792  0.3549
  584SOL    HW2 4775   2.180   0.319   7.166  2.5083  0.8506 -0.0242
  584SOL     MW 4776   2.147   0.353   7.092  0.4815 -0.3600  0.2431
  585SOL     OW 4777   0.015   7.129   6.252 -0.3030  0.4202  0.0592
  585SOL    HW1 4778   0.039   7.037   6.251 -1.6254  0.0564  0.3114
  585SOL    HW2 4779   0.076   7.170   6.190 -1.1127 -0.9969 -1.7779
  585SOL     MW 4780   0.026   7.123   6.244 -0.5759  0.1922 -0.1437
  586SOL     OW 4781   7.576   7.684   7.491 -0.3371  0.4385 -0.0054
  586SOL    HW1 4782   7.501   7.743   7.478 -0.8387  0.0271  0.9177
  586SOL    HW2 4783   7.607   7.705   7.579 -0.2063 -0.3223  0.1321
  586SOL     MW 4784   7.570   7.694   7.501 -0.3846  0.2884  0.1304
  587SOL     OW 4785   6.529   4.572   6.135 -0.0392 -0.0329  0.4340
  587SOL    HW1 4786   6.598   4.569   6.068 -1.2320  0.7667 -0.8851
  587SOL    HW2 4787   6.454   4.530   6.094 -1.3742  2.1114  0.5304
  587SOL     MW 4788   6.529   4.566   6.121 -0.3628  0.3440  0.2775
  588SOL     OW 4789   1.703   1.516   5.125  0.0457 -0.2845  0.2547
  588SOL    HW1 4790   1.730   1.457   5.195  1.4032 -0.7343 -0.6028
  588SOL    HW2 4791   1.658   1.460   5.062  0.1507 -0.1597  0.0674
  588SOL     MW 4792   1.701   1.501   5.126  0.2329 -0.3261  0.1210
  589SOL     OW 4793   0.361   1.081   0.504  0.4110 -0.2612  0.5832
  589SOL    HW1 4794   0.285   1.130   0.472  1.8613  1.2480 -0.7418
  589SOL    HW2 4795   0.408   1.055   0.424  0.4594 -2.6623  1.2945
  589SOL     MW 4796   0.357   1.084   0.490  0.6029 -0.3754  0.5046
  590SOL     OW 4797   5.066   6.390   4.960  0.0724 -0.3702  0.1451
  590SOL    HW1 4798   5.119   6.470   4.954 -0.6270 -0.0061 -2.1290
  590SOL    HW2 4799   5.130   6.319   4.964  0.8134  0.0657 -2.3779
  590SOL     MW 4800   5.081   6.391   4.960  0.0777 -0.2678 -0.4690
  591SOL     OW 4801   3.670   2.638   6.531 -0.6729 -0.2729 -0.5553
  591SOL    HW1 4802   3.579   2.667   6.524 -1.1789 -1.9160 -1.2825
  591SOL    HW2 4803   3.670   2.574   6.602 -0.2639 -0.8753 -1.0858
  591SOL     MW 4804   3.658   2.634   6.539 -0.6853 -0.5603 -0.7163
  592SOL     OW 4805   4.616   6.704   5.123  0.9232 -0.6061 -0.1716
  592SOL    HW1 4806   4.560   6.766   5.170  0.8690 -1.1642  0.5243
  592SOL    HW2 4807   4.556   6.657   5.066  0.5491 -1.6183  1.0095
  592SOL     MW 4808   4.601   6.706   5.122  0.8684 -0.8071  0.0687
  593SOL     OW 4809   1.906   2.718   6.297  0.2574  0.2375 -0.1564
  593SOL    HW1 4810   1.981   2.728   6.239  0.4888  1.9506  0.3723
  593SOL    HW2 4811   1.835   2.764   6.252  0.0240  0.2099  0.1772
  593SOL     MW 4812   1.906   2.725   6.284  0.2572  0.4532 -0.0460
  594SOL     OW 4813   0.410   7.539   6.880  0.6447  0.4203 -0.0811
  594SOL    HW1 4814   0.353   7.464   6.864  0.6283  0.2082  0.9015
  594SOL    HW2 4815   0.422   7.579   6.794 -2.9241  1.9198 -0.0458
  594SOL     MW 4816   0.404   7.534   6.867  0.1858  0.5851  0.0492
  595SOL     OW 4817   3.608   1.076   1.104 -0.5039  0.6350 -0.0542
  595SOL    HW1 4818   3.663   1.106   1.176  0.0541 -0.9402  0.2085
  595SOL    HW2 4819   3.585   1.156   1.057  1.4547  1.3989  0.2092
  595SOL     MW 4820   3.612   1.090   1.108 -0.1817  0.5312  0.0131
  596SOL     OW 4821   3.551   0.358   7.019 -0.5903  0.7256 -0.2117
  596SOL    HW1 4822   3.571   0.345   7.112 -1.5615 -1.5471 -0.2406
  596SOL    HW2 4823   3.458   0.382   7.018 -0.9808 -0.6884 -0.6179
  596SOL     MW 4824   3.541   0.359   7.031 -0.7646  0.2537 -0.2674
  597SOL     OW 4825   0.202   3.896   5.188 -0.0254  0.2248 -0.3759
  597SOL    HW1 4826   0.133   3.836   5.216 -0.4148  1.4408  1.3920
  597SOL    HW2 4827   0.155   3.972   5.154  0.4620  0.1253 -1.2931
  597SOL     MW 4828   0.187   3.898   5.187 -0.0128  0.3677 -0.2670
  598SOL     OW 4829   3.764   3.451   3.091  0.0917 -0.2800 -0.3565
  598SOL    HW1 4830   3.796   3.540   3.076 -1.2794  0.0905 -1.4042
  598SOL    HW2 4831   3.841   3.396   3.084  1.0702  0.8750  0.9176
  598SOL     MW 4832   3.778   3.456   3.088  0.0414 -0.0847 -0.3275
  599SOL     OW 4833   0.545   2.229   0.443 -0.4167 -0.0047 -0.2898
  599SOL    HW1 4834   0.521   2.266   0.359  1.6757  1.5764 -0.2625
  599SOL    HW2 4835   0.565   2.137   0.424  0.4110  0.4272 -1.6212
  599SOL     MW 4836   0.545   2.222   0.430 -0.0429  0.2530 -0.4567
  600SOL     OW 4837   5.310   7.132   3.112  0.3870  0.6524  0.3740
  600SOL    HW1 4838   5.279   7.071   3.179 -0.6974 -0.1097 -0.7686
  600SOL    HW2 4839   5.398   7.101   3.090 -0.3699 -0.9490 -0.6259
  600SOL     MW 4840   5.317   7.120   3.118  0.1513  0.3498  0.0997
  601SOL     OW 4841   4.447   6.243   2.934 -0.1590 -0.2081 -0.2069
  601SOL    HW1 4842   4.539   6.219   2.942 -0.9059 -2.8465  2.7290
  601SOL    HW2 4843   4.447   6.336   2.914  3.1233 -0.2117 -0.6546
  601SOL     MW 4844   4.459   6.252   2.933  0.1656 -0.5463  0.1116
  602SOL     OW 4845   2.400   0.168   5.117 -0.1306 -0.4875  0.8755
  602SOL    HW1 4846   2.341   0.098   5.088 -0.1931  0.2790 -0.9601
  602SOL    HW2 4847   2.488   0.132   5.106 -0.0066  0.4915 -2.6464
  602SOL     MW 4848   2.403   0.154   5.112 -0.1227 -0.2640  0.1897
  603SOL     OW 4849   2.606   4.092   4.496  0.3597  0.1857 -0.0936
  603SOL    HW1 4850   2.681   4.039   4.466  0.4345  0.2459 -0.0142
  603SOL    HW2 4851   2.582   4.144   4.420 -0.5610 -0.9203 -0.5820
  603SOL     MW 4852   2.613   4.091   4.482  0.2515  0.0518 -0.1460
  604SOL     OW 4853   4.434   1.976   0.763  0.1045 -0.0365 -0.0658
  604SOL    HW1 4854   4.514   2.011   0.726 -0.1485  1.2388  0.5178
  604SOL    HW2 4855   4.404   1.910   0.701  0.2130  1.3233 -1.6072
  604SOL     MW 4856   4.440   1.972   0.751  0.0860  0.3008 -0.1884
  605SOL     OW 4857   5.094   1.526   6.396  0.2552 -0.1339  0.2943
  605SOL    HW1 4858   5.002   1.547   6.410  0.2244 -1.0362  1.5775
  605SOL    HW2 4859   5.142   1.596   6.439  0.1928  0.3980 -0.4707
  605SOL     MW 4860   5.088   1.538   6.403  0.2433 -0.1813  0.3607
  606SOL     OW 4861   6.571   2.669   7.323 -0.2438 -0.7775  0.5937
  606SOL    HW1 4862   6.487   2.624   7.311 -0.5503 -0.2971  0.9042
  606SOL    HW2 4863   6.547   2.761   7.329  0.4531 -0.4866 -0.8518
  606SOL     MW 4864   6.557   2.675   7.322 -0.1938 -0.6787  0.4484
  607SOL     OW 4865   6.234   5.026   2.338 -0.6979 -0.4120  0.5869
  607SOL    HW1 4866   6.307   5.087   2.342 -0.6213 -0.3906 -0.7074
  607SOL    HW2 4867   6.167   5.065   2.395 -0.5879  0.8069 -0.0860
  607SOL     MW 4868   6.234   5.039   2.346 -0.6740 -0.2532  0.3351
  608SOL     OW 4869   1.592   4.117   0.392  0.2613  0.6037 -0.1440
  608SOL    HW1 4870   1.526   4.186   0.393  0.0991  0.4780  1.8285
  608SOL    HW2 4871   1.676   4.164   0.396  0.1320  0.7338  2.0691
  608SOL     MW 4872   1.594   4.132   0.393  0.2240  0.6042  0.3918
  609SOL     OW 4873   3.940   6.174   1.281  0.2801  0.1177  0.6682
  609SOL    HW1 4874   3.882   6.249   1.264  0.0394  0.2689  2.0798
  609SOL    HW2 4875   4.018   6.213   1.321  1.7701  0.0137 -1.8847
  609SOL     MW 4876   3.943   6.189   1.284  0.4400  0.1237  0.5221
  610SOL     OW 4877   3.892   0.609   1.411  0.7485  0.2552 -0.4872
  610SOL    HW1 4878   3.834   0.625   1.336 -1.5473  0.0321  1.1250
  610SOL    HW2 4879   3.832   0.593   1.484  2.8956 -0.2891  1.2524
  610SOL     MW 4880   3.877   0.609   1.411  0.7295  0.1570 -0.0581
  611SOL     OW 4881   2.957   6.908   3.087  0.2102  0.0202  0.4596
  611SOL    HW1 4882   2.978   6.815   3.081  0.8340  0.1627  0.2790
  611SOL    HW2 4883   3.028   6.945   3.141 -0.2205  0.3290  0.8187
  611SOL     MW 4884   2.969   6.901   3.093  0.2349  0.0780  0.4825
  612SOL     OW 4885   2.601   6.232   6.680  0.0945  1.0078 -0.2912
  612SOL    HW1 4886   2.595   6.257   6.588 -1.1754  1.2256 -0.1681
  612SOL    HW2 4887   2.592   6.315   6.727  1.0513  0.9387  0.0360
  612SOL     MW 4888   2.599   6.246   6.674  0.0544  1.0268 -0.2336
  613SOL     OW 4889   6.184   4.209   1.640 -0.0325  0.0878  0.3232
  613SOL    HW1 4890   6.243   4.142   1.674 -0.4559 -0.4613 -0.0045
  613SOL    HW2 4891   6.202   4.212   1.546 -0.6370 -0.1991  0.1966
  613SOL     MW 4892   6.194   4.201   1.632 -0.1641 -0.0192  0.2650
  614SOL     OW 4893   4.594   6.531   6.076  0.4910 -0.4153  0.3737
  614SOL    HW1 4894   4.679   6.511   6.037  0.2959 -3.1165  1.1063
  614SOL    HW2 4895   4.555   6.445   6.093 -3.0512  0.6557 -1.2757
  614SOL     MW 4896   4.600   6.517   6.073  0.0126 -0.6240  0.2564
  615SOL     OW 4897   2.178   5.686   4.927 -0.1073  0.1905 -0.2097
  615SOL    HW1 4898   2.169   5.688   5.022  2.3778 -0.1674  0.1035
  615SOL    HW2 4899   2.141   5.602   4.901 -0.7128  0.2483  0.4321
  615SOL     MW 4900   2.172   5.676   4.936  0.1333  0.1521 -0.0874
  616SOL     OW 4901   2.248   6.644   0.525  0.0373 -0.1505  0.1508
  616SOL    HW1 4902   2.317   6.580   0.508  0.0720  0.3819 -1.9974
  616SOL    HW2 4903   2.296   6.724   0.548  0.0972 -0.1526  0.0355
  616SOL     MW 4904   2.263   6.646   0.525  0.0494 -0.0826 -0.1389
  617SOL     OW 4905   0.945   3.614   7.256  0.0384 -0.3185 -0.3802
  617SOL    HW1 4906   0.956   3.551   7.326 -0.8724 -0.3112 -0.2172
  617SOL    HW2 4907   0.998   3.690   7.282 -2.3663  0.7803  1.6622
  617SOL     MW 4908   0.953   3.616   7.268 -0.3860 -0.1769 -0.0979
  618SOL     OW 4909   2.498   1.670   3.270  0.0847 -0.6503  0.1890
  618SOL    HW1 4910   2.554   1.599   3.302 -0.6196 -1.5807 -0.5868
  618SOL    HW2 4911   2.473   1.717   3.348  1.0900 -0.8568  0.6603
  618SOL     MW 4912   2.502   1.667   3.284  0.1232 -0.7958  0.1501
  619SOL     OW 4913   2.586   0.273   3.686 -0.0469 -0.2993  0.2158
  619SOL    HW1 4914   2.661   0.242   3.635  0.0666 -0.9733  0.7694
  619SOL    HW2 4915   2.562   0.198   3.740 -0.8640  0.0496  0.3402
  619SOL     MW 4916   2.593   0.259   3.686 -0.1370 -0.3409  0.3026
  620SOL     OW 4917   1.488   5.084   3.196 -0.4266 -0.0035  0.0088
  620SOL    HW1 4918   1.510   5.165   3.242 -0.3528 -0.0593  0.0743
  620SOL    HW2 4919   1.512   5.100   3.105  0.0274 -0.1126  0.1048
  620SOL     MW 4920   1.494   5.096   3.191 -0.3591 -0.0246  0.0294
  621SOL     OW 4921   3.987   3.852   2.448  0.1573  0.3416  0.0823
  621SOL    HW1 4922   3.898   3.883   2.465 -1.0015 -1.5495 -1.9212
  621SOL    HW2 4923   4.021   3.912   2.381 -0.1322  0.2912 -0.1127
  621SOL     MW 4924   3.980   3.864   2.441 -0.0281  0.0931 -0.1991
  622SOL     OW 4925   2.663   2.957   7.180  0.4436 -0.2477 -0.5202
  622SOL    HW1 4926   2.642   2.966   7.087  0.3874  0.6274 -0.4384
  622SOL    HW2 4927   2.640   3.042   7.218  3.9052  0.7908 -0.3883
  622SOL     MW 4928   2.658   2.969   7.173  0.8796 -0.0028 -0.4928
  623SOL     OW 4929   4.527   5.976   0.025  0.5512 -0.1670 -0.1378
  623SOL    HW1 4930   4.606   6.021  -0.002  1.2119 -0.6002  1.0107
  623SOL    HW2 4931   4.526   5.983   0.120 -0.5448 -0.5823 -0.0943
  623SOL     MW 4932   4.537   5.983   0.034  0.4955 -0.2756  0.0148
  624SOL     OW 4933   0.806   2.934   0.132  0.0029 -0.2666 -0.5052
  624SOL    HW1 4934   0.895   2.971   0.127  0.5624 -1.3787  0.5771
  624SOL    HW2 4935   0.813   2.864   0.197 -1.9493  0.3840  0.4775
  624SOL     MW 4936   0.819   2.930   0.140 -0.1754 -0.3257 -0.2409
  625SOL     OW 4937   3.380   3.392   4.587 -0.3497 -0.3700  0.1393
  625SOL    HW1 4938   3.458   3.374   4.641  0.0810  2.7003  0.6919
  625SOL    HW2 4939   3.406   3.363   4.500  1.3574  0.3147  0.3659
  625SOL     MW 4940   3.394   3.386   4.583 -0.0760  0.1107  0.2390
  626SOL     OW 4941   0.804   5.171   5.692 -0.2925 -0.2549  0.4448
  626SOL    HW1 4942   0.852   5.090   5.709  0.2180  0.0174  0.3141
  626SOL    HW2 4943   0.859   5.219   5.630 -0.3719  0.3971  0.8723
  626SOL     MW 4944   0.817   5.167   5.686 -0.2373 -0.1366  0.4828
  627SOL     OW 4945   3.426   6.828   0.119 -0.2918  0.0081 -0.2140
  627SOL    HW1 4946   3.356   6.882   0.081 -0.3290 -0.1869 -0.4210
  627SOL    HW2 4947   3.456   6.879   0.195 -0.9140 -0.0789  0.1017
  627SOL     MW 4948   3.420   6.841   0.124 -0.3762 -0.0280 -0.2001
  628SOL     OW 4949   4.609   6.126   1.850 -0.9976  0.3668  0.0803
  628SOL    HW1 4950   4.655   6.124   1.766 -0.2709  1.7189  0.4236
  628SOL    HW2 4951   4.640   6.048   1.896  1.3865  1.4527  0.4877
  628SOL     MW 4952   4.619   6.116   1.845 -0.5994  0.6789  0.1764
  629SOL     OW 4953   2.525   4.312   5.995  0.1606 -0.4182 -0.0332
  629SOL    HW1 4954   2.572   4.228   5.999 -2.0257 -1.7209  0.0163
  629SOL    HW2 4955   2.513   4.327   5.901  1.1605  0.2421 -0.0720
  629SOL     MW 4956   2.530   4.303   5.983  0.0087 -0.5005 -0.0319
  630SOL     OW 4957   1.194   7.258   1.993 -0.0748  0.6511 -0.4999
  630SOL    HW1 4958   1.211   7.254   1.898  0.1169 -1.4274 -0.4256
  630SOL    HW2 4959   1.101   7.239   2.001  0.2125 -0.7753 -0.2254
  630SOL     MW 4960   1.185   7.255   1.982 -0.0135  0.2024 -0.4553
  631SOL     OW 4961   2.475   5.498   6.874 -0.8275 -0.1168  0.6340
  631SOL    HW1 4962   2.515   5.414   6.896  0.1061  0.3032  0.6110
  631SOL    HW2 4963   2.406   5.477   6.811 -1.7741 -1.0500  1.9274
  631SOL     MW 4964   2.471   5.485   6.869 -0.8291 -0.1825  0.7966
  632SOL     OW 4965   7.615   1.996   3.391 -0.4771  0.4334  0.1566
  632SOL    HW1 4966   7.666   1.949   3.456 -0.0034  0.3993 -0.2362
  632SOL    HW2 4967   7.529   1.955   3.393 -0.6155  0.7517  1.0999
  632SOL     MW 4968   7.610   1.985   3.399 -0.4342  0.4698  0.2271
  633SOL     OW 4969   5.998   3.621   1.966 -0.2403  0.0402  0.1551
  633SOL    HW1 4970   6.001   3.705   1.920  1.0189 -0.7647 -1.3434
  633SOL    HW2 4971   6.090   3.599   1.980 -0.5823 -0.5907  1.5234
  633SOL     MW 4972   6.011   3.629   1.962 -0.1229 -0.1436  0.1385
  634SOL     OW 4973   2.179   6.035   0.435 -0.2937  0.7334  0.1682
  634SOL    HW1 4974   2.270   6.049   0.408  0.7105 -3.2624  0.8839
  634SOL    HW2 4975   2.133   6.114   0.406  3.1514  2.4403 -1.1924
  634SOL     MW 4976   2.185   6.047   0.428  0.2758  0.4404  0.0857
  635SOL     OW 4977   4.380   1.450   0.583  0.3469 -0.3083 -0.1667
  635SOL    HW1 4978   4.414   1.514   0.521 -0.2418  0.3843  0.2059
  635SOL    HW2 4979   4.456   1.421   0.633  0.3411  1.8501  1.2405
  635SOL     MW 4980   4.394   1.455   0.582  0.2708  0.0567  0.0612
  636SOL     OW 4981   1.060   3.907   0.811  0.6724  0.1941 -0.7175
  636SOL    HW1 4982   0.984   3.871   0.855  1.0857  0.3043  0.0987
  636SOL    HW2 4983   1.048   4.002   0.815  0.5055  0.2019 -1.2298
  636SOL     MW 4984   1.049   3.915   0.817  0.7040  0.2092 -0.6786
  637SOL     OW 4985   7.346   0.760   3.579 -0.5948  0.1575  0.2128
  637SOL    HW1 4986   7.366   0.780   3.487 -0.4056 -0.0277  0.2127
  637SOL    HW2 4987   7.280   0.691   3.574 -1.2941  0.8190  0.2130
  637SOL     MW 4988   7.340   0.753   3.567 -0.6601  0.2185  0.2128
  638SOL     OW 4989   4.026   5.174   0.518  0.6266 -0.1722  0.1569
  638SOL    HW1 4990   4.002   5.082   0.503  1.0040 -0.0249 -1.4688
  638SOL    HW2 4991   3.958   5.224   0.473  2.4656  0.2708 -2.3121
  638SOL     MW 4992   4.014   5.168   0.510  0.9103 -0.0966 -0.3673
  639SOL     OW 4993   5.898   2.164   3.637 -0.0695 -0.0419 -0.1893
  639SOL    HW1 4994   5.927   2.253   3.616  1.7651 -0.5489  0.0692
  639SOL    HW2 4995   5.937   2.145   3.722  0.6246 -1.5376 -0.8072
  639SOL     MW 4996   5.906   2.173   3.645  0.2542 -0.2982 -0.2353
  640SOL     OW 4997   2.411   3.134   3.503 -0.3682  0.4825 -0.5639
  640SOL    HW1 4998   2.466   3.210   3.521  0.9834 -0.6139  0.1040
  640SOL    HW2 4999   2.447   3.064   3.558 -1.5883 -0.6465 -1.1305
  640SOL     MW 5000   2.423   3.135   3.513 -0.3513  0.1976 -0.5509
  641SOL     OW 5001   0.796   1.287   0.065  0.1962  0.1931  0.0640
  641SOL    HW1 5002   0.817   1.234   0.142  0.0492  0.1330  0.0631
  641SOL    HW2 5003   0.861   1.260  -0.000  0.1378  0.0298  0.0715
  641SOL     MW 5004   0.807   1.277   0.066  0.1699  0.1645  0.0648
  642SOL     OW 5005   1.134   4.814   5.213 -0.3266  0.5456  0.2889
  642SOL    HW1 5006   1.147   4.905   5.186  0.9111  0.2782 -0.0720
  642SOL    HW2 5007   1.132   4.764   5.131  0.4088  0.0923  0.5320
  642SOL     MW 5008   1.135   4.819   5.199 -0.0740  0.4534  0.2738
  643SOL     OW 5009   1.839   0.137   6.087  0.1723  0.1130  0.1466
  643SOL    HW1 5010   1.781   0.095   6.023 -0.6362  1.6369 -0.1722
  643SOL    HW2 5011   1.867   0.218   6.044  2.0740 -0.2980  0.5492
  643SOL     MW 5012   1.835   0.142   6.073  0.3122  0.2555  0.1574
  644SOL     OW 5013   1.794   0.432   2.013  0.2960 -0.4968  0.0794
  644SOL    HW1 5014   1.727   0.369   2.040  0.4125 -1.0467 -0.8770
  644SOL    HW2 5015   1.858   0.430   2.084 -0.5749 -0.1155  0.9109
  644SOL     MW 5016   1.793   0.424   2.025  0.1994 -0.5184  0.0634
  645SOL     OW 5017   2.631   4.452   3.810 -0.0083  0.0015  0.1108
  645SOL    HW1 5018   2.544   4.434   3.772  0.0585 -0.7381  0.2944
  645SOL    HW2 5019   2.655   4.371   3.855  0.6767  0.2836  0.2672
  645SOL     MW 5020   2.623   4.439   3.811  0.0880 -0.0571  0.1543
  646SOL     OW 5021   0.704   2.561   7.461  0.5356  0.2599  0.5742
  646SOL    HW1 5022   0.686   2.529   7.373 -1.2394  2.0072  0.2375
  646SOL    HW2 5023   0.677   2.489   7.518  2.2973 -1.1330 -0.2811
  646SOL     MW 5024   0.698   2.548   7.457  0.5339  0.3053  0.4216
  647SOL     OW 5025   1.472   3.688   0.458 -0.0406 -0.6712 -0.1638
  647SOL    HW1 5026   1.412   3.614   0.469 -0.7857 -0.1428 -0.6089
  647SOL    HW2 5027   1.445   3.729   0.376  1.9155 -1.3192 -1.1885
  647SOL     MW 5028   1.461   3.683   0.449  0.1144 -0.6865 -0.3520
  648SOL     OW 5029   3.950   2.934   1.929 -0.7062 -0.6420 -0.1572
  648SOL    HW1 5030   4.029   2.954   1.980  0.1173 -0.1647 -1.5624
  648SOL    HW2 5031   3.929   2.843   1.952 -0.0937 -0.5939  0.6618
  648SOL     MW 5032   3.958   2.925   1.939 -0.5224 -0.5747 -0.2323
  649SOL     OW 5033   0.901   1.805   5.788  0.5519  0.5319  0.0786
  649SOL    HW1 5034   0.844   1.791   5.712  1.7564 -0.3284 -0.6931
  649SOL    HW2 5035   0.982   1.839   5.752  0.7465  1.2137  1.1161
  649SOL     MW 5036   0.904   1.807   5.774  0.7310  0.5090  0.1127
  650SOL     OW 5037   5.002   1.712   1.692  0.3303  0.0632  0.1154
  650SOL    HW1 5038   4.975   1.623   1.716  1.5451 -0.6784 -1.0967
  650SOL    HW2 5039   5.095   1.716   1.716  0.6679  0.4846 -1.1834
  650SOL     MW 5040   5.010   1.701   1.698  0.5290  0.0222 -0.2060
  651SOL     OW 5041   4.789   6.903   4.201 -0.3960  0.0517  0.7966
  651SOL    HW1 5042   4.740   6.868   4.127  0.5191  1.3220 -0.4832
  651SOL    HW2 5043   4.728   6.961   4.246 -0.4030  0.8399 -0.1904
  651SOL     MW 5044   4.775   6.906   4.197 -0.2797  0.3152  0.5065
  652SOL     OW 5045   1.858   4.473   0.258  0.4937 -0.1067 -0.6299
  652SOL    HW1 5046   1.852   4.390   0.305  0.2739 -0.9255 -2.0547
  652SOL    HW2 5047   1.767   4.497   0.239  0.4095  1.4379  1.3337
  652SOL     MW 5048   1.846   4.466   0.262  0.4548 -0.0138 -0.5609
  653SOL     OW 5049   6.837   1.906   1.786  0.8203  0.1617  0.3681
  653SOL    HW1 5050   6.913   1.908   1.843 -0.4074  1.0888  2.0785
  653SOL    HW2 5051   6.765   1.876   1.842 -0.1620 -0.3110 -1.0806
  653SOL     MW 5052   6.837   1.903   1.800  0.5374  0.2199  0.4016
  654SOL     OW 5053   1.125   6.014   5.745 -0.5455  0.4551  0.4923
  654SOL    HW1 5054   1.131   5.950   5.816  0.9178 -0.2767 -0.2423
  654SOL    HW2 5055   1.134   6.099   5.789 -1.6686  0.1406  1.3796
  654SOL     MW 5056   1.127   6.017   5.760 -0.5019  0.3212  0.5119
  655SOL     OW 5057   0.793   5.815   0.055  0.1992  0.1832 -0.4588
  655SOL    HW1 5058   0.717   5.773   0.015  0.9020 -0.0123 -1.6428
  655SOL    HW2 5059   0.785   5.907   0.032  0.1691  0.2120 -0.3337
  655SOL     MW 5060   0.782   5.821   0.047  0.2853  0.1619 -0.5944
  656SOL     OW 5061   4.553   5.252   0.347 -0.2563 -0.4466  0.1637
  656SOL    HW1 5062   4.511   5.332   0.377 -2.3962 -1.1613 -0.7411
  656SOL    HW2 5063   4.487   5.184   0.358  0.3102 -1.4840 -2.1676
  656SOL     MW 5064   4.539   5.254   0.352 -0.4577 -0.6709 -0.2506
  657SOL     OW 5065   6.229   4.728   0.663  0.4513 -0.1673  0.1253
  657SOL    HW1 5066   6.277   4.809   0.649  2.5667 -1.0595  1.6674
  657SOL    HW2 5067   6.229   4.685   0.578  1.1558  0.5048 -0.2317
  657SOL     MW 5068   6.235   4.733   0.651  0.8123 -0.1955  0.2770
  658SOL     OW 5069   4.658   0.764   4.375 -0.4612  0.3463  0.1309
  658SOL    HW1 5070   4.607   0.690   4.342  2.7310 -2.3873  0.7754
  658SOL    HW2 5071   4.613   0.790   4.455 -0.1568 -3.0093  1.5600
  658SOL     MW 5072   4.646   0.758   4.381 -0.0136 -0.4332  0.3964
  659SOL     OW 5073   6.731   4.935   6.379  0.1306  0.1072 -0.3980
  659SOL    HW1 5074   6.764   4.859   6.333 -0.0219  1.0003 -2.0569
  659SOL    HW2 5075   6.768   5.010   6.333  0.4685  1.0670  1.3258
  659SOL     MW 5076   6.740   4.935   6.368  0.1543  0.3444 -0.3897
  660SOL     OW 5077   0.165   3.922   1.837  0.7745  0.1168  0.3670
  660SOL    HW1 5078   0.242   3.979   1.833  0.8247  0.0248 -0.0332
  660SOL    HW2 5079   0.195   3.839   1.800  0.2445  0.3664 -0.6729
  660SOL     MW 5080   0.179   3.919   1.832  0.7131  0.1370  0.1827
  661SOL     OW 5081   4.553   0.415   2.991 -0.0255 -0.5354 -0.0957
  661SOL    HW1 5082   4.524   0.420   3.083  0.7751  0.4752  0.1100
  661SOL    HW2 5083   4.610   0.490   2.980  1.9927 -2.0810 -0.6912
  661SOL     MW 5084   4.556   0.425   3.002  0.3353 -0.6039 -0.1456
  662SOL     OW 5085   7.628   2.997   1.993 -0.1831  0.4741  0.0854
  662SOL    HW1 5086   7.612   3.023   2.084  1.0388 -0.1322  0.4989
  662SOL    HW2 5087   7.720   3.021   1.978 -0.5656  1.2128 -1.2337
  662SOL     MW 5088   7.638   3.004   2.003 -0.0756  0.4911 -0.0305
  663SOL     OW 5089   0.914   1.617   5.988 -0.3560  0.0218  0.0354
  663SOL    HW1 5090   0.949   1.528   5.978 -0.7282 -0.1616  0.3044
  663SOL    HW2 5091   0.911   1.651   5.898  0.8818  0.2011  0.0470
  663SOL     MW 5092   0.918   1.610   5.975 -0.2452  0.0213  0.0713
  664SOL     OW 5093   5.716   5.250   6.567 -0.2106 -0.5716  0.5211
  664SOL    HW1 5094   5.684   5.341   6.567  0.1698 -0.4316  0.1822
  664SOL    HW2 5095   5.710   5.222   6.658 -0.4690 -0.2526  0.6040
  664SOL     MW 5096   5.711   5.258   6.578 -0.1950 -0.5129  0.4883
  665SOL     OW 5097   5.290   6.330   1.758 -0.3942 -0.0808 -0.2238
  665SOL    HW1 5098   5.199   6.330   1.727 -0.5136  0.0147  0.1195
  665SOL    HW2 5099   5.313   6.238   1.765 -0.3916 -0.1033 -0.5261
  665SOL     MW 5100   5.281   6.318   1.755 -0.4092 -0.0715 -0.2186
  666SOL     OW 5101   3.210   6.769   6.827 -0.8546  0.1339 -0.0316
  666SOL    HW1 5102   3.124   6.734   6.848 -0.6321 -1.9189 -2.2149
  666SOL    HW2 5103   3.265   6.693   6.811  0.8707  1.4157 -0.6014
  666SOL     MW 5104   3.206   6.755   6.828 -0.6053  0.0352 -0.3840
  667SOL     OW 5105   0.153   0.845   4.021  0.4375  0.2735  0.9641
  667SOL    HW1 5106   0.154   0.791   4.100 -0.3319 -2.2561 -0.6380
  667SOL    HW2 5107   0.245   0.865   4.005  0.7266 -0.3837  1.7222
  667SOL     MW 5108   0.165   0.841   4.029  0.3760 -0.1345  0.8561
  668SOL     OW 5109   4.554   4.996   7.487  0.4781  0.0480 -0.4782
  668SOL    HW1 5110   4.563   5.087   7.458 -0.4634  0.5307  0.6911
  668SOL    HW2 5111   4.515   4.951   7.412 -1.3488  1.1540 -0.2403
  668SOL     MW 5112   4.550   5.002   7.473  0.1237  0.2514 -0.2981
  669SOL     OW 5113   1.729   5.820   4.010  0.0881  0.1474  0.0913
  669SOL    HW1 5114   1.721   5.913   3.989  0.4990  0.2341  0.3092
  669SOL    HW2 5115   1.820   5.810   4.038 -0.0745 -0.2340  0.4865
  669SOL     MW 5116   1.739   5.831   4.011  0.1199  0.1096  0.1698
  670SOL     OW 5117   0.330   2.805   0.466 -0.1518 -0.1258  0.0146
  670SOL    HW1 5118   0.339   2.876   0.529 -0.7315  0.5888 -0.6851
  670SOL    HW2 5119   0.361   2.728   0.512 -2.3256  0.0112  1.8065
  670SOL     MW 5120   0.335   2.805   0.480 -0.5043 -0.0168  0.1544
  671SOL     OW 5121   4.869   2.098   6.846 -0.1237 -0.1065 -0.3576
  671SOL    HW1 5122   4.834   2.022   6.892  1.7796 -0.5875  0.3807
  671SOL    HW2 5123   4.842   2.173   6.900  1.5484 -0.6140  1.2811
  671SOL     MW 5124   4.861   2.098   6.859  0.3340 -0.2331 -0.0534
  672SOL     OW 5125   1.711   7.066   6.022 -0.1282  0.1216  0.6491
  672SOL    HW1 5126   1.806   7.079   6.025  0.0615 -0.8223 -0.6459
  672SOL    HW2 5127   1.686   7.058   6.114  0.8628  1.4637  1.0870
  672SOL     MW 5128   1.720   7.067   6.034  0.0229  0.1726  0.5393
  673SOL     OW 5129   1.667   1.141   7.205  0.6736 -0.1488  0.4479
  673SOL    HW1 5130   1.612   1.076   7.161 -0.9849  1.1176  0.5527
  673SOL    HW2 5131   1.745   1.092   7.232  0.6894 -1.4970 -1.7764
  673SOL     MW 5132   1.670   1.126   7.203  0.4633 -0.1592  0.1765
  674SOL     OW 5133   7.345   3.414   6.098  0.0473  0.0161 -0.2028
  674SOL    HW1 5134   7.427   3.409   6.050  0.0921  0.4954 -0.1792
  674SOL    HW2 5135   7.278   3.398   6.031  0.1672 -0.7268 -0.1574
  674SOL     MW 5136   7.347   3.411   6.083  0.0684 -0.0176 -0.1939
  675SOL     OW 5137   6.227   0.845   6.942  0.0316 -0.3906 -0.6136
  675SOL    HW1 5138   6.168   0.797   6.883 -0.4239 -1.3138  0.5373
  675SOL    HW2 5139   6.299   0.874   6.886 -0.9514 -0.2049 -1.8414
  675SOL     MW 5140   6.228   0.842   6.927 -0.1526 -0.4850 -0.6235
  676SOL     OW 5141   3.238   0.732   0.833  0.3498  0.3223  0.1143
  676SOL    HW1 5142   3.241   0.637   0.825 -0.3501  0.4330 -3.5255
  676SOL    HW2 5143   3.150   0.751   0.867 -0.5072 -0.3690 -1.5751
  676SOL     MW 5144   3.227   0.723   0.836  0.1505  0.2480 -0.5679
  677SOL     OW 5145   2.609   5.130   0.340 -0.2522 -0.1265  0.1176
  677SOL    HW1 5146   2.626   5.117   0.246 -0.8005  1.4328 -0.2142
  677SOL    HW2 5147   2.514   5.136   0.346 -0.1203  2.3965  0.3872
  677SOL     MW 5148   2.599   5.129   0.329 -0.3055  0.3961  0.1097
  678SOL     OW 5149   6.466   6.156   6.342  0.2830 -0.2133 -0.1756
  678SOL    HW1 5150   6.474   6.161   6.246  2.0142 -1.7432 -0.1647
  678SOL    HW2 5151   6.390   6.210   6.362  0.4267  0.9209 -2.3289
  678SOL     MW 5152   6.457   6.164   6.332  0.5230 -0.2639 -0.4499
  679SOL     OW 5153   5.690   1.137   2.132 -0.3824  0.1657 -0.0353
  679SOL    HW1 5154   5.719   1.220   2.170  0.7015 -0.1152 -0.2368
  679SOL    HW2 5155   5.745   1.071   2.174  0.3497 -0.2166 -1.5617
  679SOL     MW 5156   5.701   1.139   2.142 -0.1499  0.0808 -0.2565
  680SOL     OW 5157   1.336   7.235   2.224  0.8086  0.1445  0.0001
  680SOL    HW1 5158   1.266   7.198   2.278  1.0095  0.8601  0.7871
  680SOL    HW2 5159   1.298   7.243   2.137 -0.4201  1.3758  0.6163
  680SOL     MW 5160   1.322   7.231   2.220  0.6770  0.3937  0.1797
  681SOL     OW 5161   5.806   6.820   2.896  0.0371  0.3445 -0.1872
  681SOL    HW1 5162   5.729   6.836   2.841  1.2644  0.3264 -2.0132
  681SOL    HW2 5163   5.827   6.728   2.882 -0.3151  0.0179  1.2917
  681SOL     MW 5164   5.799   6.810   2.887  0.1491  0.3004 -0.2316
  682SOL     OW 5165   6.618   3.217   4.885  0.1943  0.0820  0.4248
  682SOL    HW1 5166   6.650   3.300   4.850  2.0142 -0.5530  0.4516
  682SOL    HW2 5167   6.601   3.234   4.977  2.0662  0.0852  0.8051
  682SOL     MW 5168   6.620   3.229   4.892  0.6669  0.0011  0.4769
  683SOL     OW 5169   4.627   3.135   5.963 -0.1086 -0.1666 -0.1010
  683SOL    HW1 5170   4.688   3.124   5.890  1.5148  0.6865  1.0718
  683SOL    HW2 5171   4.588   3.221   5.949  1.0266  0.4758  0.6036
  683SOL     MW 5172   4.629   3.145   5.952  0.2446  0.0249  0.1393
  684SOL     OW 5173   4.074   5.806   5.563  0.6463 -0.2602  0.6351
  684SOL    HW1 5174   4.095   5.853   5.644  0.6608  1.7614 -0.4658
  684SOL    HW2 5175   3.980   5.822   5.550  0.2884 -1.8861  1.0161
  684SOL     MW 5176   4.065   5.814   5.572  0.6023 -0.2095  0.5429
  685SOL     OW 5177   5.109   7.318   7.006  0.1726  0.1221 -0.0425
  685SOL    HW1 5178   5.140   7.315   7.096 -0.8264 -0.0465  0.3013
  685SOL    HW2 5179   5.057   7.239   6.995  0.1641  0.2150 -0.7224
  685SOL     MW 5180   5.106   7.308   7.016  0.0436  0.1124 -0.0856
  686SOL     OW 5181   5.947   7.203   6.844  0.3207  0.5857 -0.2006
  686SOL    HW1 5182   5.992   7.189   6.927  0.4433 -0.5485 -0.4456
  686SOL    HW2 5183   5.854   7.199   6.866  0.3442  1.2559  0.0319
  686SOL     MW 5184   5.941   7.201   6.857  0.3394  0.5263 -0.2022
  687SOL     OW 5185   2.925   0.361   4.536  0.0712  0.1904  0.6090
  687SOL    HW1 5186   2.969   0.369   4.621 -1.0308  0.7205  1.1484
  687SOL    HW2 5187   2.875   0.442   4.527 -1.0397 -0.5289  0.1642
  687SOL     MW 5188   2.925   0.372   4.546 -0.2121  0.1662  0.6211
  688SOL     OW 5189   0.362   0.233   6.309 -0.3959  0.2665 -0.5522
  688SOL    HW1 5190   0.436   0.277   6.267  0.4629 -0.5519  0.0461
  688SOL    HW2 5191   0.328   0.298   6.370  0.8939  0.1290  0.3646
  688SOL     MW 5192   0.367   0.247   6.312 -0.1209  0.1441 -0.3582
  689SOL     OW 5193   1.398   0.789   6.881 -0.2883 -0.4261  0.5881
  689SOL    HW1 5194   1.336   0.822   6.816  0.8767 -1.2315 -0.9912
  689SOL    HW2 5195   1.453   0.728   6.833  0.9401 -0.6852  2.2396
  689SOL     MW 5196   1.397   0.785   6.867  0.0181 -0.5624  0.5974
  690SOL     OW 5197   3.311   0.463   1.099 -0.0934 -0.4393 -0.5326
  690SOL    HW1 5198   3.341   0.424   1.181  0.3981  0.5370 -0.2394
  690SOL    HW2 5199   3.366   0.540   1.087 -0.2862 -0.4620 -1.6873
  690SOL     MW 5200   3.322   0.468   1.108 -0.0552 -0.3172 -0.6429
  691SOL     OW 5201   0.600   4.218   5.716 -0.3301 -0.0262 -0.4965
  691SOL    HW1 5202   0.676   4.262   5.679  0.2711  0.0506  0.7477
  691SOL    HW2 5203   0.608   4.128   5.685  0.8716 -0.2747  0.4337
  691SOL     MW 5204   0.611   4.212   5.708 -0.0993 -0.0482 -0.2182
  692SOL     OW 5205   0.584   1.309   4.542  0.3149 -0.3563  0.2225
  692SOL    HW1 5206   0.624   1.352   4.466 -1.6347  0.6014 -0.3107
  692SOL    HW2 5207   0.514   1.256   4.504 -0.2871 -0.3533  1.3209
  692SOL     MW 5208   0.580   1.307   4.527 -0.0117 -0.2334  0.2949
  693SOL     OW 5209   0.353   2.990   2.284 -0.2677 -0.2925 -0.2295
  693SOL    HW1 5210   0.424   2.994   2.219  0.0437  2.5684  0.1684
  693SOL    HW2 5211   0.394   2.952   2.362  0.4532  0.0350 -0.4414
  693SOL     MW 5212   0.367   2.986   2.286 -0.1356  0.1156 -0.2057
  694SOL     OW 5213   0.379   3.288   7.524 -0.2498  0.0762 -0.0827
  694SOL    HW1 5214   0.449   3.272   7.586  0.1671 -0.6156 -0.7217
  694SOL    HW2 5215   0.423   3.315   7.443 -0.8242  2.0370  0.1964
  694SOL     MW 5216   0.393   3.289   7.521 -0.2700  0.2386 -0.1288
  695SOL     OW 5217   1.437   5.265   0.014 -0.2474  0.0329  0.0100
  695SOL    HW1 5218   1.438   5.295  -0.077 -0.1676 -0.6479 -0.2205
  695SOL    HW2 5219   1.494   5.327   0.060 -0.2037  0.3193 -0.4192
  695SOL     MW 5220   1.444   5.277   0.008 -0.2316 -0.0176 -0.0744
  696SOL     OW 5221   4.885   0.472   6.580  0.5304 -0.1898 -0.2986
  696SOL    HW1 5222   4.864   0.399   6.638 -1.2134  0.1973 -0.4012
  696SOL    HW2 5223   4.957   0.439   6.525  1.5637 -0.8910  1.3831
  696SOL     MW 5224   4.892   0.458   6.580  0.4394 -0.2300 -0.0964
  697SOL     OW 5225   3.263   0.875   5.203 -0.1136  0.1811  0.0854
  697SOL    HW1 5226   3.354   0.904   5.193  0.3031 -1.6799 -2.4797
  697SOL    HW2 5227   3.215   0.955   5.223  2.0434  1.2249  1.4431
  697SOL     MW 5228   3.268   0.889   5.204  0.2159  0.0765 -0.0692
  698SOL     OW 5229   7.075   5.463   1.244 -0.2101  0.4125 -0.1765
  698SOL    HW1 5230   7.047   5.387   1.295 -0.2831  0.9634  0.6204
  698SOL    HW2 5231   7.034   5.538   1.287 -2.5340  0.6979 -2.6221
  698SOL     MW 5232   7.066   5.463   1.256 -0.5169  0.5195 -0.3875
  699SOL     OW 5233   4.652   7.204   3.864 -1.0292  0.3122 -0.1010
  699SOL    HW1 5234   4.697   7.153   3.797 -0.2485 -0.4950  1.0027
  699SOL    HW2 5235   4.706   7.282   3.875  0.1370 -0.6172  1.1650
  699SOL     MW 5236   4.665   7.207   3.857 -0.7800  0.0899  0.2023
  700SOL     OW 5237   0.101   0.810   1.903  0.8435  0.3998  0.1886
  700SOL    HW1 5238   0.078   0.860   1.981  0.2595 -0.5437  0.6314
  700SOL    HW2 5239   0.044   0.846   1.835 -1.4273 -1.3011  1.0666
  700SOL     MW 5240   0.091   0.821   1.904  0.4781  0.0613  0.3577
  701SOL     OW 5241   2.777   1.764   0.095  0.1945  0.0299  0.0021
  701SOL    HW1 5242   2.840   1.830   0.125 -1.3241  1.1832  0.7772
  701SOL    HW2 5243   2.757   1.713   0.173  0.1000 -0.2915 -0.2296
  701SOL     MW 5244   2.783   1.766   0.108 -0.0120  0.1364  0.0717
  702SOL     OW 5245   4.668   1.319   5.013  0.4833  0.5246 -0.0072
  702SOL    HW1 5246   4.716   1.238   4.997 -0.9717 -0.1651 -1.0597
  702SOL    HW2 5247   4.687   1.340   5.105  0.6826 -1.1396  0.3673
  702SOL     MW 5248   4.677   1.311   5.023  0.3226  0.2233 -0.0940
  703SOL     OW 5249   7.349   0.008   3.655 -0.0566 -0.4164  0.1244
  703SOL    HW1 5250   7.266  -0.038   3.645 -0.8322  1.1599 -1.0342
  703SOL    HW2 5251   7.414  -0.051   3.616 -0.5863 -1.6854  1.0970
  703SOL     MW 5252   7.347  -0.005   3.649 -0.2237 -0.3771  0.1006
  704SOL     OW 5253   2.893   3.555   1.430  0.2145  0.6036 -0.2790
  704SOL    HW1 5254   2.913   3.513   1.514 -0.4201  1.3835  0.2740
  704SOL    HW2 5255   2.824   3.618   1.450 -0.2112  0.5403 -1.4673
  704SOL     MW 5256   2.887   3.558   1.443  0.0788  0.6953 -0.3603
  705SOL     OW 5257   5.735   7.686   5.658 -0.1645 -0.3104 -0.3226
  705SOL    HW1 5258   5.761   7.777   5.644  2.2717 -0.7698  0.7124
  705SOL    HW2 5259   5.796   7.635   5.605 -2.1908 -1.3764 -1.7833
  705SOL     MW 5260   5.746   7.691   5.650 -0.1120 -0.5057 -0.3771
  706SOL     OW 5261   3.671   3.575   1.341 -0.0905  0.4232 -0.0489
  706SOL    HW1 5262   3.638   3.538   1.259  0.8301  0.7597 -0.5790
  706SOL    HW2 5263   3.632   3.520   1.409  0.0388 -0.5814 -0.7619
  706SOL     MW 5264   3.662   3.563   1.340  0.0439  0.3377 -0.2081
  707SOL     OW 5265   1.390   4.398   4.735  0.2532  0.1448  0.3330
  707SOL    HW1 5266   1.317   4.341   4.711  0.2005  0.1378  0.5070
  707SOL    HW2 5267   1.463   4.338   4.753  0.3574  0.1611 -0.0247
  707SOL     MW 5268   1.390   4.383   4.735  0.2598  0.1460  0.3095
  708SOL     OW 5269   0.811   7.579   6.781  0.0591  0.0276 -0.5430
  708SOL    HW1 5270   0.789   7.670   6.762  0.7582  0.6330  1.3125
  708SOL    HW2 5271   0.761   7.559   6.860 -0.4635 -1.3825 -1.1986
  708SOL     MW 5272   0.802   7.588   6.789  0.0817 -0.0754 -0.3894
  709SOL     OW 5273   3.500   1.486   4.328 -0.0602  0.4134 -0.2785
  709SOL    HW1 5274   3.528   1.490   4.237 -0.7354  2.1388 -0.4600
  709SOL    HW2 5275   3.448   1.407   4.335  0.2263  0.1245 -1.3162
  709SOL     MW 5276   3.497   1.477   4.317 -0.1100  0.5973 -0.4346
  710SOL     OW 5277   1.776   5.235   0.752 -0.3221 -0.5282 -0.5363
  710SOL    HW1 5278   1.807   5.301   0.689  0.5383 -0.2078  0.1960
  710SOL    HW2 5279   1.717   5.283   0.809  0.7907 -0.2098  0.3852
  710SOL     MW 5280   1.773   5.250   0.751 -0.0695 -0.4464 -0.3246
  711SOL     OW 5281   3.812   4.636   6.391 -0.4200  0.2182 -0.2167
  711SOL    HW1 5282   3.843   4.545   6.387 -0.0228  0.3689 -0.7713
  711SOL    HW2 5283   3.891   4.689   6.379 -0.2320  0.7101  2.5753
  711SOL     MW 5284   3.826   4.631   6.389 -0.3451  0.3005  0.0697
  712SOL     OW 5285   4.831   2.626   5.669 -0.4855  0.0794  0.1351
  712SOL    HW1 5286   4.854   2.711   5.707  1.5256 -0.2216 -0.3018
  712SOL    HW2 5287   4.875   2.562   5.725 -0.3445 -0.5598 -0.6901
  712SOL     MW 5288   4.839   2.629   5.681 -0.2100 -0.0409 -0.0265
  713SOL     OW 5289   3.082   0.262   3.473  0.0409  0.1403  0.0291
  713SOL    HW1 5290   3.112   0.282   3.561 -1.8641  1.2164  0.4925
  713SOL    HW2 5291   3.160   0.267   3.418  0.8719  1.7480  1.3013
  713SOL     MW 5292   3.096   0.265   3.477 -0.0966  0.4838  0.2513
  714SOL     OW 5293   2.004   5.408   4.240 -0.1871 -0.1158  0.8331
  714SOL    HW1 5294   2.050   5.325   4.247  0.8060  0.3559  0.0530
  714SOL    HW2 5295   2.025   5.454   4.322  0.1322 -0.1939  0.7937
  714SOL     MW 5296   2.012   5.403   4.252 -0.0191 -0.0654  0.7282
  715SOL     OW 5297   0.031   1.490   5.475  0.0342 -0.2221 -0.2073
  715SOL    HW1 5298   0.087   1.493   5.553  1.0548 -0.6276 -0.9076
  715SOL    HW2 5299   0.082   1.533   5.407 -1.0688  0.6107 -0.5430
  715SOL     MW 5300   0.045   1.496   5.476  0.0236 -0.1674 -0.3399
  716SOL     OW 5301   1.956   2.911   4.244  1.2373 -0.4256  0.0821
  716SOL    HW1 5302   1.997   2.889   4.161 -0.8108  0.3144 -1.1857
  716SOL    HW2 5303   1.870   2.947   4.221  1.4814  1.9728  2.3675
  716SOL     MW 5304   1.950   2.913   4.231  1.0064 -0.0238  0.2124
  717SOL     OW 5305   4.198   4.087   1.184  0.5249  0.6116 -0.4839
  717SOL    HW1 5306   4.174   4.115   1.272  2.4605  1.9487 -0.3109
  717SOL    HW2 5307   4.265   4.150   1.157 -0.2280  0.4223 -3.0367
  717SOL     MW 5308   4.204   4.099   1.192  0.6763  0.7585 -0.7885
  718SOL     OW 5309   5.622   1.897   6.036 -0.7282  0.0269 -0.3439
  718SOL    HW1 5310   5.553   1.840   6.004 -0.1122 -1.0879  0.2481
  718SOL    HW2 5311   5.695   1.883   5.976 -0.9686  1.1404 -0.9233
  718SOL     MW 5312   5.623   1.888   6.024 -0.6801  0.0267 -0.3423
  719SOL     OW 5313   3.494   2.131   0.025 -0.3671 -0.1780  0.0393
  719SOL    HW1 5314   3.503   2.081  -0.057 -0.9432 -0.4001  0.1061
  719SOL    HW2 5315   3.413   2.180   0.014  0.3694  1.0506 -0.1731
  719SOL     MW 5316   3.485   2.131   0.013 -0.3466 -0.0491  0.0206
  720SOL     OW 5317   4.451   6.116   4.020 -0.0960  0.2755 -0.3704
  720SOL    HW1 5318   4.508   6.190   4.040 -2.4870  2.5856 -1.5615
  720SOL    HW2 5319   4.498   6.066   3.954  1.5322  0.7512  0.3793
  720SOL     MW 5320   4.465   6.119   4.014 -0.1936  0.6321 -0.4269
  721SOL     OW 5321   4.149   4.429   5.430 -0.4615 -0.0395  0.1411
  721SOL    HW1 5322   4.077   4.380   5.389  0.6223  0.2388 -2.2332
  721SOL    HW2 5323   4.117   4.519   5.432  0.0954  0.2339 -1.7170
  721SOL     MW 5324   4.135   4.434   5.425 -0.2514  0.0311 -0.4007
  722SOL     OW 5325   6.965   3.370   7.283 -0.5464 -0.2330 -0.3183
  722SOL    HW1 5326   6.943   3.302   7.347 -0.1151 -0.0354  0.0491
  722SOL    HW2 5327   6.980   3.322   7.201 -2.1143 -0.3853 -0.5327
  722SOL     MW 5328   6.964   3.355   7.281 -0.6919 -0.2272 -0.2987
  723SOL     OW 5329   3.394   5.371   6.592  0.0752  0.6664 -0.4885
  723SOL    HW1 5330   3.362   5.352   6.504 -0.0325  0.5623 -0.4282
  723SOL    HW2 5331   3.411   5.465   6.592 -1.5061  0.9918 -0.1242
  723SOL     MW 5332   3.392   5.381   6.581 -0.1410  0.6948 -0.4341
  724SOL     OW 5333   4.881   2.004   6.049  0.0029 -0.2676 -0.5811
  724SOL    HW1 5334   4.948   2.073   6.041  1.0431 -1.2014 -0.1422
  724SOL    HW2 5335   4.840   2.001   5.963  1.4886 -0.6180 -1.3125
  724SOL     MW 5336   4.885   2.013   6.037  0.3262 -0.4320 -0.6186
  725SOL     OW 5337   7.204   2.865   3.144 -0.5664  0.6182 -0.0791
  725SOL    HW1 5338   7.284   2.887   3.095 -0.2125  1.0723  0.6766
  725SOL    HW2 5339   7.160   2.949   3.156 -0.8366  0.4582  0.0517
  725SOL     MW 5340   7.209   2.879   3.139 -0.5557  0.6558  0.0344
  726SOL     OW 5341   3.017   3.737   4.791  0.7294 -0.2554 -0.1906
  726SOL    HW1 5342   3.076   3.672   4.753  2.0791  0.4259  0.6596
  726SOL    HW2 5343   3.001   3.706   4.880 -0.8747 -0.8488 -0.6525
  726SOL     MW 5344   3.022   3.725   4.797  0.6968 -0.2441 -0.1409
  727SOL     OW 5345   2.926   1.106   3.637 -0.2021  0.7680 -0.7868
  727SOL    HW1 5346   2.990   1.140   3.574  0.9866 -2.1578 -1.3287
  727SOL    HW2 5347   2.956   1.017   3.656 -1.1607  1.1082  3.1207
  727SOL     MW 5348   2.938   1.099   3.631 -0.1726  0.4370 -0.3560
  728SOL     OW 5349   1.591   3.563   2.269  0.0792  0.3848 -0.0717
  728SOL    HW1 5350   1.614   3.475   2.239  0.9195  0.4615  0.3304
  728SOL    HW2 5351   1.531   3.548   2.342  2.8722 -0.0130  2.3174
  728SOL     MW 5352   1.586   3.550   2.275  0.5443  0.3437  0.2856
  729SOL     OW 5353   4.298   7.756   6.315  0.5594 -0.0652 -0.2692
  729SOL    HW1 5354   4.380   7.761   6.363  0.0858  0.1982  0.5331
  729SOL    HW2 5355   4.313   7.691   6.247  2.2753  1.7807 -1.7926
  729SOL     MW 5356   4.310   7.749   6.312  0.7184  0.2048 -0.3615
  730SOL     OW 5357   3.517   3.205   3.294 -0.7636 -0.9229  0.2384
  730SOL    HW1 5358   3.437   3.255   3.280  0.4184  0.5898 -1.6463
  730SOL    HW2 5359   3.555   3.241   3.374 -1.6424 -1.2379  0.8095
  730SOL     MW 5360   3.512   3.216   3.302 -0.7248 -0.7696  0.0702
  731SOL     OW 5361   1.105   2.550   6.492  0.0944 -0.0118 -0.2069
  731SOL    HW1 5362   1.138   2.604   6.563 -0.1714  0.7504 -0.6521
  731SOL    HW2 5363   1.016   2.525   6.519 -0.0338  0.3380 -0.3022
  731SOL     MW 5364   1.098   2.553   6.504  0.0440  0.1305 -0.2761
  732SOL     OW 5365   2.204   1.174   6.745 -0.4007  0.5237 -0.1383
  732SOL    HW1 5366   2.194   1.269   6.738  0.1485  0.6374  0.5452
  732SOL    HW2 5367   2.214   1.158   6.839  0.7204 -0.0757 -0.3428
  732SOL     MW 5368   2.204   1.184   6.756 -0.1869  0.4615 -0.0770
  733SOL     OW 5369   6.898   3.057   4.942  0.1377 -0.1322  0.1731
  733SOL    HW1 5370   6.952   3.024   4.871 -1.4938 -0.4721 -0.9708
  733SOL    HW2 5371   6.818   3.004   4.938 -1.2295  1.7973  0.3602
  733SOL     MW 5372   6.894   3.046   4.933 -0.2462  0.0713  0.0506
  734SOL     OW 5373   4.427   6.946   3.662  0.5495 -0.0466  0.4951
  734SOL    HW1 5374   4.352   7.000   3.640  0.3750 -0.6568 -0.4761
  734SOL    HW2 5375   4.484   6.951   3.585  1.1020 -0.2729  0.8769
  734SOL     MW 5376   4.425   6.953   3.649  0.5979 -0.1537  0.4197
  735SOL     OW 5377   5.353   2.017   4.677  0.3190  0.1351 -0.4860
  735SOL    HW1 5378   5.391   1.930   4.684  0.4741  0.2598  0.2297
  735SOL    HW2 5379   5.427   2.077   4.687  0.3092  0.3512 -1.5729
  735SOL     MW 5380   5.368   2.014   4.679  0.3376  0.1787 -0.5335
  736SOL     OW 5381   5.860   1.556   0.874 -0.1777  0.1700 -0.3748
  736SOL    HW1 5382   5.790   1.599   0.825  1.1043  1.1673 -1.3978
  736SOL    HW2 5383   5.905   1.628   0.919 -0.2854 -0.5496  0.9231
  736SOL     MW 5384   5.856   1.571   0.874 -0.0273  0.2055 -0.3396
  737SOL     OW 5385   6.230   0.609   0.532 -0.4459 -0.1025 -0.4719
  737SOL    HW1 5386   6.227   0.642   0.622  1.0628 -1.1767 -0.0030
  737SOL    HW2 5387   6.173   0.533   0.533  0.5963 -0.8996 -0.0604
  737SOL     MW 5388   6.222   0.604   0.544 -0.1194 -0.3420 -0.3592
  738SOL     OW 5389   2.110   1.176   1.795  0.0472 -0.5710  0.0908
  738SOL    HW1 5390   2.202   1.199   1.782  0.1311  1.2615  2.9714
  738SOL    HW2 5391   2.110   1.121   1.873 -1.2827 -1.0793 -0.2415
  738SOL     MW 5392   2.122   1.172   1.803 -0.1123 -0.4015  0.4170
  739SOL     OW 5393   0.907   1.800   1.129  0.7775  0.3005  0.2931
  739SOL    HW1 5394   0.820   1.791   1.091  0.8704  0.7542 -0.0325
  739SOL    HW2 5395   0.892   1.800   1.223  0.5908 -1.3145  0.2880
  739SOL     MW 5396   0.894   1.799   1.136  0.7655  0.1519  0.2508
  740SOL     OW 5397   3.594   0.525   4.513  0.5835 -0.3755  0.3335
  740SOL    HW1 5398   3.654   0.581   4.562  1.4843 -0.1221 -1.0080
  740SOL    HW2 5399   3.642   0.444   4.499  1.0550  0.1944 -1.6232
  740SOL     MW 5400   3.608   0.522   4.517  0.7592 -0.2701 -0.0887
  741SOL     OW 5401   6.574   0.473   6.457 -0.1973  0.3556 -0.1978
  741SOL    HW1 5402   6.575   0.461   6.362 -1.5901 -0.0513 -0.1737
  741SOL    HW2 5403   6.629   0.402   6.490 -0.8710 -0.3868 -0.6264
  741SOL     MW 5404   6.581   0.462   6.449 -0.4618  0.2085 -0.2496
  742SOL     OW 5405   4.387   2.104   3.872  0.1316 -0.3869  0.5437
  742SOL    HW1 5406   4.356   2.152   3.796 -1.3371 -1.3989  0.4781
  742SOL    HW2 5407   4.323   2.034   3.885 -0.6366  0.7375  3.7269
  742SOL     MW 5408   4.375   2.101   3.864 -0.1548 -0.3725  0.9428
  743SOL     OW 5409   1.319   3.828   1.499 -0.9403 -0.4024 -0.0044
  743SOL    HW1 5410   1.340   3.816   1.407 -1.6916 -1.4249 -0.0559
  743SOL    HW2 5411   1.398   3.802   1.546 -0.2374  0.9546 -0.3582
  743SOL     MW 5412   1.332   3.823   1.494 -0.9465 -0.3596 -0.0563
  744SOL     OW 5413   4.088   3.370   3.514 -0.1029 -0.0608  0.2350
  744SOL    HW1 5414   4.183   3.378   3.512  0.0055 -1.2293  0.0757
  744SOL    HW2 5415   4.058   3.449   3.559  0.9741  0.0748  0.7423
  744SOL     MW 5416   4.096   3.381   3.520  0.0489 -0.1930  0.2796
  745SOL     OW 5417   2.846   3.886   6.609  0.0697 -0.1106 -0.1800
  745SOL    HW1 5418   2.888   3.901   6.524  0.3438 -0.0390 -0.0329
  745SOL    HW2 5419   2.918   3.861   6.667  0.1408  1.4598  0.4481
  745SOL     MW 5420   2.861   3.885   6.605  0.1139  0.0996 -0.0807
  746SOL     OW 5421   2.394   6.973   3.971 -0.0859 -0.6123 -0.0563
  746SOL    HW1 5422   2.432   7.045   4.022 -0.1146 -2.3035  2.5142
  746SOL    HW2 5423   2.315   7.011   3.933 -0.1539  0.7276  1.3016
  746SOL     MW 5424   2.388   6.987   3.973 -0.0983 -0.6573  0.4466
  747SOL     OW 5425   1.572   3.289   0.522  0.1386  0.3738  0.0847
  747SOL    HW1 5426   1.541   3.270   0.434 -0.8261  1.0327  0.2628
  747SOL    HW2 5427   1.643   3.351   0.510 -0.6956  1.2970 -0.1915
  747SOL     MW 5428   1.577   3.294   0.509 -0.0917  0.5763  0.0722
  748SOL     OW 5429   1.864   4.541   1.374 -0.8124 -0.2093 -0.0965
  748SOL    HW1 5430   1.910   4.510   1.452 -0.8388 -1.7380 -0.6592
  748SOL    HW2 5431   1.822   4.622   1.402  1.2950  0.6656  0.7272
  748SOL     MW 5432   1.864   4.548   1.388 -0.5460 -0.2930 -0.0630
  749SOL     OW 5433   3.387   5.017   0.519 -0.0713 -0.2326 -0.5372
  749SOL    HW1 5434   3.450   5.055   0.580  0.8721  0.7160 -2.0253
  749SOL    HW2 5435   3.312   5.076   0.521 -1.5190 -1.9952  2.1216
  749SOL     MW 5436   3.385   5.029   0.527 -0.1359 -0.3368 -0.3873
  750SOL     OW 5437   3.463   5.455   5.381 -0.0511  0.0989  0.4422
  750SOL    HW1 5438   3.436   5.475   5.291 -0.2297  1.7516  0.8286
  750SOL    HW2 5439   3.436   5.365   5.395 -2.6495  0.7007 -0.2037
  750SOL     MW 5440   3.456   5.446   5.371 -0.4066  0.3875  0.4090
  751SOL     OW 5441   7.218   0.996   3.612 -0.1605  0.4118  0.5176
  751SOL    HW1 5442   7.287   0.929   3.614  0.9255  1.5088  1.8012
  751SOL    HW2 5443   7.210   1.025   3.702  0.3292  2.9057 -0.1509
  751SOL     MW 5444   7.226   0.991   3.623  0.0412  0.8715  0.5963
  752SOL     OW 5445   2.162   6.949   3.276 -0.2777  0.7639 -0.4999
  752SOL    HW1 5446   2.109   7.021   3.243 -1.6393 -1.4271 -3.6586
  752SOL    HW2 5447   2.098   6.882   3.302  0.9316  0.1095  0.9732
  752SOL     MW 5448   2.147   6.949   3.275 -0.2972  0.3996 -0.7157
  753SOL     OW 5449   5.945   1.456   2.026 -0.4878 -0.2669  0.3672
  753SOL    HW1 5450   6.005   1.510   2.078  0.2108  0.2741 -0.9692
  753SOL    HW2 5451   5.911   1.516   1.959 -1.0249 -1.0640 -0.0830
  753SOL     MW 5452   5.948   1.471   2.024 -0.4671 -0.2997  0.1385
  754SOL     OW 5453   5.769   6.891   1.167 -0.3237  0.0677  0.7867
  754SOL    HW1 5454   5.731   6.831   1.102  0.9472 -1.1341  1.1176
  754SOL    HW2 5455   5.697   6.950   1.188 -0.9435  0.1623 -1.3093
  754SOL     MW 5456   5.755   6.891   1.161 -0.2403 -0.0740  0.5608
  755SOL     OW 5457   4.263   6.837   5.999 -0.3274  0.7271  0.4930
  755SOL    HW1 5458   4.205   6.793   6.061 -1.2605  2.0998  0.6496
  755SOL    HW2 5459   4.350   6.829   6.038 -0.3440 -1.4894  0.1837
  755SOL     MW 5460   4.267   6.830   6.012 -0.4490  0.6191  0.4735
  756SOL     OW 5461   7.231   4.774   2.617  0.2550  0.0364 -0.4037
  756SOL    HW1 5462   7.184   4.749   2.538 -0.6964 -0.0458  0.1812
  756SOL    HW2 5463   7.180   4.736   2.689  0.4741  1.0720  0.3165
  756SOL     MW 5464   7.219   4.766   2.616  0.1612  0.1584 -0.2366
  757SOL     OW 5465   2.936   1.456   7.327  0.4646  0.8186  0.2124
  757SOL    HW1 5466   2.953   1.550   7.333  0.4009  1.0761 -2.4678
  757SOL    HW2 5467   3.020   1.417   7.305 -0.3161  0.9811 -3.8301
  757SOL     MW 5468   2.949   1.463   7.325  0.3565  0.8723 -0.6482
  758SOL     OW 5469   4.598   3.888   4.455 -0.1559 -0.0800 -0.3928
  758SOL    HW1 5470   4.677   3.895   4.401  0.2278 -1.5277 -0.0835
  758SOL    HW2 5471   4.527   3.916   4.399  0.3938 -0.2993 -1.2173
  758SOL     MW 5472   4.599   3.892   4.441 -0.0364 -0.2934 -0.4587
  759SOL     OW 5473   5.753   6.188   0.218  0.0536 -0.6705  0.1118
  759SOL    HW1 5474   5.826   6.249   0.206 -1.7893  1.6075 -0.3605
  759SOL    HW2 5475   5.788   6.120   0.276  2.6714  0.0031 -0.5443
  759SOL     MW 5476   5.766   6.187   0.224  0.1528 -0.2927 -0.0326
  760SOL     OW 5477   0.209   3.853   4.777 -0.1553  0.5495  0.0059
  760SOL    HW1 5478   0.129   3.832   4.827  0.8482 -1.3204  0.9393
  760SOL    HW2 5479   0.233   3.770   4.736  1.8093  0.8277  0.5012
  760SOL     MW 5480   0.201   3.839   4.778  0.2246  0.3457  0.1888
  761SOL     OW 5481   4.804   3.261   2.076  0.2871  0.1637 -0.3211
  761SOL    HW1 5482   4.790   3.342   2.124  0.4747  1.0734 -1.7269
  761SOL    HW2 5483   4.848   3.289   1.995 -0.4390 -1.2324 -1.2329
  761SOL     MW 5484   4.808   3.275   2.072  0.2181  0.1014 -0.6178
  762SOL     OW 5485   0.105   6.667   1.473  0.6326  0.1172  0.0271
  762SOL    HW1 5486   0.142   6.640   1.389  0.1378 -0.6032  0.0326
  762SOL    HW2 5487   0.178   6.659   1.535  0.3521 -1.9097  0.1628
  762SOL     MW 5488   0.119   6.662   1.470  0.5334 -0.2345  0.0452
  763SOL     OW 5489   1.973   3.235   7.083 -0.7301  0.6882  0.1546
  763SOL    HW1 5490   1.907   3.289   7.127  0.0569  2.9432 -1.2393
  763SOL    HW2 5491   2.054   3.287   7.090  0.1075 -0.3880 -1.1619
  763SOL     MW 5492   1.975   3.249   7.090 -0.5221  0.8391 -0.1924
  764SOL     OW 5493   7.060   2.748   7.230  0.4858  0.7775 -0.1538
  764SOL    HW1 5494   7.023   2.825   7.186  0.4616  0.0879 -1.3620
  764SOL    HW2 5495   7.102   2.784   7.309  1.7847  2.2375 -1.4334
  764SOL     MW 5496   7.061   2.762   7.235  0.6490  0.8761 -0.4723
  765SOL     OW 5497   6.686   1.284   6.393 -0.2461  1.0830  0.2745
  765SOL    HW1 5498   6.770   1.244   6.369  0.3176  1.3795  1.6808
  765SOL    HW2 5499   6.672   1.259   6.484 -1.1500  1.9615  0.3964
  765SOL     MW 5500   6.695   1.276   6.402 -0.2897  1.2334  0.4701
  766SOL     OW 5501   6.199   6.354   4.251 -0.5503  0.3372 -0.1224
  766SOL    HW1 5502   6.218   6.326   4.161 -1.7993  0.6488 -0.5025
  766SOL    HW2 5503   6.285   6.367   4.291  0.0196  0.0687 -1.2308
  766SOL     MW 5504   6.213   6.352   4.245 -0.6372  0.3427 -0.3129
  767SOL     OW 5505   1.502   6.973   6.202  0.6191  0.3073  0.0050
  767SOL    HW1 5506   1.497   6.994   6.296 -1.7153 -1.3101  0.3557
  767SOL    HW2 5507   1.558   6.896   6.198 -0.5110 -0.5717  0.3448
  767SOL     MW 5508   1.508   6.966   6.214  0.1756 -0.0123  0.0934
  768SOL     OW 5509   3.424   1.107   3.588 -0.0965 -0.2309 -0.0082
  768SOL    HW1 5510   3.342   1.152   3.567  0.2924  0.5974  0.1970
  768SOL    HW2 5511   3.404   1.014   3.577 -1.2384 -0.0852  0.6248
  768SOL     MW 5512   3.411   1.101   3.584 -0.1929 -0.1062  0.0991
  769SOL     OW 5513   3.017   4.208   0.272  0.2495 -0.0080 -0.2208
  769SOL    HW1 5514   3.047   4.198   0.182  0.2935 -2.2251  0.0026
  769SOL    HW2 5515   3.095   4.190   0.326 -0.3186 -1.0315  0.2822
  769SOL     MW 5516   3.031   4.205   0.268  0.1824 -0.4228 -0.1278
  770SOL     OW 5517   0.092   1.979   5.261 -0.9888  0.2725 -0.2580
  770SOL    HW1 5518   0.005   1.939   5.263 -1.3118  0.9416 -0.5898
  770SOL    HW2 5519   0.141   1.926   5.198 -0.7688 -0.8534  0.8177
  770SOL     MW 5520   0.087   1.967   5.253 -1.0020  0.2140 -0.1628
  771SOL     OW 5521   0.398   6.379   5.948 -0.0653 -0.8650 -0.1364
  771SOL    HW1 5522   0.324   6.392   5.890 -0.0242 -2.5325 -0.6083
  771SOL    HW2 5523   0.452   6.458   5.936 -1.2607 -0.0767 -0.4954
  771SOL     MW 5524   0.396   6.391   5.939 -0.2131 -0.9775 -0.2428
  772SOL     OW 5525   7.291   3.734   1.713 -0.0068  0.4274  0.2378
  772SOL    HW1 5526   7.258   3.645   1.727  0.9862 -0.2913 -1.6878
  772SOL    HW2 5527   7.386   3.726   1.720  0.0224  1.7061  1.7688
  772SOL     MW 5528   7.299   3.721   1.716  0.1241  0.4991  0.1873
  773SOL     OW 5529   1.678   0.275   3.060 -0.7225 -0.6958 -0.4385
  773SOL    HW1 5530   1.769   0.302   3.074 -0.5966 -0.4415 -1.6261
  773SOL    HW2 5531   1.667   0.200   3.118  0.2774 -0.7976 -0.3531
  773SOL     MW 5532   1.689   0.269   3.069 -0.5784 -0.6763 -0.5796
  774SOL     OW 5533   2.878   2.192   4.827 -0.1206 -0.0662  0.0390
  774SOL    HW1 5534   2.836   2.247   4.761  0.4876 -0.9096 -1.0790
  774SOL    HW2 5535   2.965   2.228   4.838  0.1803 -0.6202 -0.4851
  774SOL     MW 5536   2.884   2.203   4.820 -0.0042 -0.2451 -0.1712
  775SOL     OW 5537   6.436   3.434   2.154 -0.0786  0.4770  0.6483
  775SOL    HW1 5538   6.520   3.477   2.135  0.2344 -0.2422  0.3652
  775SOL    HW2 5539   6.458   3.365   2.216 -0.7963  1.5741  2.1618
  775SOL     MW 5540   6.450   3.431   2.159 -0.1304  0.5254  0.8058
  776SOL     OW 5541   0.685   2.962   1.045  0.1742 -0.6319 -0.3757
  776SOL    HW1 5542   0.712   3.012   1.122 -0.9406 -0.0669 -0.3198
  776SOL    HW2 5543   0.647   2.882   1.081 -0.3062 -0.3875 -0.3173
  776SOL     MW 5544   0.684   2.958   1.059 -0.0300 -0.5282 -0.3611
  777SOL     OW 5545   2.152   0.071   2.775  0.2042 -0.1403 -0.3809
  777SOL    HW1 5546   2.206  -0.003   2.748 -0.1919 -0.8072  0.5984
  777SOL    HW2 5547   2.068   0.057   2.730 -0.0135 -0.5334  0.1342
  777SOL     MW 5548   2.148   0.060   2.766  0.1256 -0.2760 -0.1896
  778SOL     OW 5549   4.948   5.629   5.042 -0.2591 -0.0453  0.5384
  778SOL    HW1 5550   5.043   5.621   5.037 -0.2497  0.2749  0.0749
  778SOL    HW2 5551   4.922   5.652   4.952 -0.7725 -0.1466  0.6598
  778SOL     MW 5552   4.957   5.631   5.030 -0.3236 -0.0173  0.4947
  779SOL     OW 5553   7.587   2.224   7.036  0.5493  0.1021  0.0072
  779SOL    HW1 5554   7.596   2.273   7.117 -0.2662  2.7080 -1.3668
  779SOL    HW2 5555   7.505   2.176   7.046  0.8762 -0.2656  1.0248
  779SOL     MW 5556   7.578   2.224   7.048  0.4867  0.3886 -0.0384
  780SOL     OW 5557   0.499   0.911   1.906  0.5515 -0.4703 -0.0030
  780SOL    HW1 5558   0.594   0.915   1.920  0.6666  0.2720 -0.9476
  780SOL    HW2 5559   0.477   0.994   1.866 -0.1695 -1.4284 -1.6959
  780SOL     MW 5560   0.509   0.922   1.903  0.4739 -0.4979 -0.3406
  781SOL     OW 5561   4.001   0.117   2.082 -0.1323 -0.3584 -0.1735
  781SOL    HW1 5562   3.914   0.085   2.106  0.0523 -0.2162  0.7257
  781SOL    HW2 5563   4.056   0.094   2.157  0.1286  1.5749  0.2806
  781SOL     MW 5564   3.997   0.110   2.094 -0.0753 -0.0927 -0.0002
  782SOL     OW 5565   2.015   1.724   3.849 -0.4601 -0.9815 -0.1686
  782SOL    HW1 5566   2.049   1.788   3.911  0.2913 -0.1469 -1.3872
  782SOL    HW2 5567   1.948   1.771   3.800 -1.1808 -1.6856  0.1216
  782SOL     MW 5568   2.011   1.738   3.850 -0.4562 -0.9648 -0.2874
  783SOL     OW 5569   3.523   7.622   4.423 -0.8710  0.0486 -0.4898
  783SOL    HW1 5570   3.449   7.568   4.451  0.0750 -0.5570  0.9922
  783SOL    HW2 5571   3.496   7.660   4.340 -2.6461 -0.5411 -0.2110
  783SOL     MW 5572   3.510   7.620   4.416 -0.9772 -0.1044 -0.2644
  784SOL     OW 5573   7.699   6.749   0.771  0.2202 -0.2726 -0.6016
  784SOL    HW1 5574   7.640   6.681   0.804  0.0891 -0.3469 -0.9925
  784SOL    HW2 5575   7.720   6.801   0.849 -0.8064  0.0980 -0.5484
  784SOL     MW 5576   7.694   6.747   0.785  0.0720 -0.2347 -0.6448
  785SOL     OW 5577   2.595   7.319   1.274  0.4029  0.3491  0.3964
  785SOL    HW1 5578   2.596   7.320   1.179  2.3569  1.6575  0.3799
  785SOL    HW2 5579   2.635   7.236   1.298  1.8267  0.9082  0.0349
  785SOL     MW 5580   2.600   7.309   1.265  0.8353  0.5882  0.3480
  786SOL     OW 5581   4.864   2.150   2.298  0.2093  0.3598  0.5019
  786SOL    HW1 5582   4.784   2.115   2.338 -0.6214  0.3965 -1.0626
  786SOL    HW2 5583   4.928   2.080   2.309 -0.0131  0.3244  1.7707
  786SOL     MW 5584   4.862   2.136   2.305  0.0745  0.3599  0.4640
  787SOL     OW 5585   0.880   4.132   4.459 -0.1650  0.4075 -0.0498
  787SOL    HW1 5586   0.837   4.132   4.544  0.6840  2.3610  0.4365
  787SOL    HW2 5587   0.960   4.082   4.472 -0.1902  0.4353  0.2057
  787SOL     MW 5588   0.884   4.125   4.471 -0.0595  0.6611  0.0452
  788SOL     OW 5589   3.209   7.315   4.045 -0.7679 -0.1882  0.1507
  788SOL    HW1 5590   3.230   7.324   3.952  0.8860  0.7435  0.5757
  788SOL    HW2 5591   3.294   7.304   4.087 -1.5729 -1.7401  1.4566
  788SOL     MW 5592   3.222   7.315   4.038 -0.6592 -0.2676  0.3723
  789SOL     OW 5593   3.175   2.238   4.261  0.2683  1.1656  0.2258
  789SOL    HW1 5594   3.100   2.200   4.214  0.2418 -0.1686  1.2792
  789SOL    HW2 5595   3.160   2.332   4.258 -1.2365  0.9443  0.0246
  789SOL     MW 5596   3.163   2.245   4.255  0.0723  0.9664  0.3349
  790SOL     OW 5597   2.079   2.583   7.630  0.3468  0.5294  0.0141
  790SOL    HW1 5598   2.049   2.494   7.649  0.8373  0.3817  0.1044
  790SOL    HW2 5599   2.127   2.575   7.547  1.2565  0.5229  0.5329
  790SOL     MW 5600   2.081   2.571   7.622  0.5261  0.5096  0.0921
  791SOL     OW 5601   4.670   2.577   1.028 -0.1226 -0.1713 -0.1470
  791SOL    HW1 5602   4.637   2.646   1.085 -0.0779  0.0090 -0.3363
  791SOL    HW2 5603   4.592   2.538   0.989 -0.3834 -2.2462  2.2217
  791SOL     MW 5604   4.656   2.581   1.030 -0.1503 -0.4138  0.1320
  792SOL     OW 5605   1.454   7.009   6.462  0.0447  0.2059 -0.0764
  792SOL    HW1 5606   1.462   6.915   6.475 -0.5826  0.2151  0.4126
  792SOL    HW2 5607   1.360   7.026   6.464  0.1475  0.8231 -0.3068
  792SOL     MW 5608   1.443   6.999   6.464 -0.0224  0.2861 -0.0433
  793SOL     OW 5609   5.459   7.119   5.738  0.2112 -0.6485  0.3400
  793SOL    HW1 5610   5.442   7.030   5.706  0.2777 -0.2913 -0.7245
  793SOL    HW2 5611   5.551   7.135   5.716  0.0677 -0.1499  0.0841
  793SOL     MW 5612   5.468   7.110   5.731  0.2013 -0.5389  0.1710
  794SOL     OW 5613   6.823   4.747   4.161  0.0312  0.7837 -0.0965
  794SOL    HW1 5614   6.775   4.743   4.243  0.6209 -2.3055  0.2214
  794SOL    HW2 5615   6.872   4.829   4.166 -1.8639  1.9092  1.4509
  794SOL     MW 5616   6.823   4.757   4.172 -0.1359  0.5323  0.1423
  795SOL     OW 5617   2.686   5.010   4.089 -1.0215 -0.0502 -0.2298
  795SOL    HW1 5618   2.639   5.030   4.170 -0.4411  1.6532 -0.2845
  795SOL    HW2 5619   2.738   4.932   4.110 -0.2775  0.8300  1.3010
  795SOL     MW 5620   2.687   5.002   4.102 -0.8520  0.2805 -0.0408
  796SOL     OW 5621   3.361   0.114   1.101  0.4735 -0.2828  0.0435
  796SOL    HW1 5622   3.350   0.019   1.096 -0.3775 -0.1625 -0.7105
  796SOL    HW2 5623   3.313   0.140   1.179  2.0277 -0.6339  1.1490
  796SOL     MW 5624   3.353   0.105   1.110  0.5635 -0.3123  0.0885
  797SOL     OW 5625   5.120   0.504   1.331  0.0180 -0.2896  0.3562
  797SOL    HW1 5626   5.169   0.586   1.342  0.3230 -0.6451  1.7804
  797SOL    HW2 5627   5.147   0.449   1.404  0.4777 -2.0415 -1.0592
  797SOL     MW 5628   5.129   0.508   1.342  0.1159 -0.5594  0.3573
  798SOL     OW 5629   6.628   3.854   1.058  0.4426  0.1135  0.1696
  798SOL    HW1 5630   6.557   3.873   0.996  0.8693 -1.0434 -0.7191
  798SOL    HW2 5631   6.708   3.861   1.006  0.9127  0.5210  0.9455
  798SOL     MW 5632   6.629   3.857   1.043  0.5574  0.0175  0.1551
  799SOL     OW 5633   7.012   4.853   5.585  0.0554 -0.3792  0.0858
  799SOL    HW1 5634   7.037   4.944   5.605 -1.4232  0.3707 -1.2043
  799SOL    HW2 5635   6.967   4.824   5.664 -2.6838  1.3490 -0.6801
  799SOL     MW 5636   7.009   4.861   5.598 -0.4845 -0.0620 -0.1774
  800SOL     OW 5637   3.171   0.085   0.913  0.0670  0.3351  0.2475
  800SOL    HW1 5638   3.236   0.084   0.983 -0.4498  0.7193  0.7486
  800SOL    HW2 5639   3.138   0.175   0.912 -2.4047 -0.4373  1.8739
  800SOL     MW 5640   3.175   0.097   0.922 -0.3156  0.2854  0.5199
  801SOL     OW 5641   3.670   0.678   7.607  0.0362 -0.0777 -0.4345
  801SOL    HW1 5642   3.599   0.614   7.596  0.7723 -0.9728 -0.0457
  801SOL    HW2 5643   3.750   0.626   7.603  0.6718  0.8958 -0.6276
  801SOL     MW 5644   3.671   0.663   7.605  0.2118 -0.0677 -0.4094
  802SOL     OW 5645   4.093   7.738   0.226 -0.6428  0.2026 -0.3719
  802SOL    HW1 5646   4.101   7.833   0.233 -0.8518  0.3622 -1.9125
  802SOL    HW2 5647   4.167   7.704   0.276  0.1555  1.2192 -0.8245
  802SOL     MW 5648   4.103   7.746   0.233 -0.5674  0.3531 -0.6271
  803SOL     OW 5649   2.735   4.127   6.402 -0.0700  0.1310  0.2431
  803SOL    HW1 5650   2.742   4.142   6.497 -0.2123 -1.1254  0.4710
  803SOL    HW2 5651   2.812   4.077   6.379 -0.5115 -0.3929 -0.1265
  803SOL     MW 5652   2.745   4.123   6.411 -0.1447 -0.0969  0.2250
  804SOL     OW 5653   4.431   4.162   0.003 -0.1086 -0.1214 -0.5625
  804SOL    HW1 5654   4.409   4.108   0.080 -0.8413 -1.1313 -1.4462
  804SOL    HW2 5655   4.512   4.206   0.028 -0.6030 -0.0231  0.9863
  804SOL     MW 5656   4.439   4.160   0.016 -0.2657 -0.2381 -0.4774
  805SOL     OW 5657   4.783   0.248   2.251 -0.0914 -0.2011 -0.1739
  805SOL    HW1 5658   4.689   0.235   2.245 -0.3487  0.9265  1.0290
  805SOL    HW2 5659   4.801   0.320   2.190  0.4481 -2.1071 -2.4224
  805SOL     MW 5660   4.773   0.256   2.242 -0.0553 -0.3008 -0.3077
  806SOL     OW 5661   1.924   4.223   5.799  0.1547 -0.0911  0.1169
  806SOL    HW1 5662   2.000   4.202   5.745 -0.1707  0.5255 -0.6130
  806SOL    HW2 5663   1.917   4.151   5.861  1.4086 -0.0937  0.2762
  806SOL     MW 5664   1.933   4.211   5.800  0.2736 -0.0125  0.0439
  807SOL     OW 5665   5.464   1.489   0.314  0.2395  0.3358  0.2102
  807SOL    HW1 5666   5.480   1.519   0.403  0.4859  0.7091  0.0443
  807SOL    HW2 5667   5.370   1.496   0.303  0.1697 -0.0349  0.5526
  807SOL     MW 5668   5.454   1.493   0.324  0.2621  0.3361  0.2328
  808SOL     OW 5669   2.559   6.560   3.888 -0.4729  0.5117 -0.3178
  808SOL    HW1 5670   2.533   6.561   3.796  0.3825  0.4144 -0.5679
  808SOL    HW2 5671   2.502   6.494   3.927  0.3163 -0.7139 -1.1507
  808SOL     MW 5672   2.549   6.551   3.881 -0.2624  0.3424 -0.4564
  809SOL     OW 5673   7.293   1.029   0.897  0.2351 -0.0352  0.7050
  809SOL    HW1 5674   7.337   0.963   0.844 -1.1798  0.4500 -1.1648
  809SOL    HW2 5675   7.355   1.102   0.899  0.1788  0.0758 -0.6200
  809SOL     MW 5676   7.307   1.030   0.890  0.0468  0.0412  0.2960
  810SOL     OW 5677   6.348   5.948   0.561  0.3037  0.1791  0.8171
  810SOL    HW1 5678   6.398   6.023   0.594 -0.8286  1.5974 -0.5131
  810SOL    HW2 5679   6.271   5.987   0.520 -1.7884 -1.8724  2.5090
  810SOL     MW 5680   6.344   5.963   0.560 -0.1091  0.0981  0.8634
  811SOL     OW 5681   4.357   4.013   6.292  0.6729  0.2000 -0.5779
  811SOL    HW1 5682   4.303   3.987   6.217  0.2683  1.0207 -0.5752
  811SOL    HW2 5683   4.349   4.108   6.296 -1.0745  0.0703  1.7939
  811SOL     MW 5684   4.349   4.021   6.283  0.3974  0.2884 -0.2739
  812SOL     OW 5685   3.527   3.293   4.368  0.1772 -0.2948  0.4094
  812SOL    HW1 5686   3.581   3.239   4.425 -0.3524  0.9382  2.1628
  812SOL    HW2 5687   3.590   3.353   4.326  0.4885 -0.7375  0.2362
  812SOL     MW 5688   3.542   3.294   4.370  0.1493 -0.1936  0.6116
  813SOL     OW 5689   7.123   5.242   7.097  0.2319 -0.5790 -0.2258
  813SOL    HW1 5690   7.084   5.270   7.180 -0.7994 -0.5003 -0.7237
  813SOL    HW2 5691   7.090   5.304   7.033  0.3850 -1.1149 -0.8329
  813SOL     MW 5692   7.114   5.253   7.100  0.1195 -0.6375 -0.3673
  814SOL     OW 5693   0.840   6.268   6.919 -0.2239 -0.1414  0.2362
  814SOL    HW1 5694   0.828   6.175   6.935 -2.0544  0.1792  0.8921
  814SOL    HW2 5695   0.816   6.311   7.001 -0.1825  0.9562 -0.3031
  814SOL     MW 5696   0.835   6.262   6.931 -0.4530  0.0402  0.2511
  815SOL     OW 5697   2.328   0.568   3.591 -0.2321  0.4496 -0.2932
  815SOL    HW1 5698   2.308   0.519   3.671  0.0834  1.0943  0.1883
  815SOL    HW2 5699   2.392   0.634   3.618  0.3303  0.2993 -1.2030
  815SOL     MW 5700   2.334   0.570   3.605 -0.1197  0.5129 -0.3480
  816SOL     OW 5701   2.795   6.007   5.594  0.5439 -0.2689  0.1269
  816SOL    HW1 5702   2.867   6.059   5.559  0.1723 -0.9246 -1.7240
  816SOL    HW2 5703   2.828   5.918   5.598 -0.2184 -0.6142 -0.9509
  816SOL     MW 5704   2.808   6.002   5.590  0.3987 -0.3970 -0.2480
  817SOL     OW 5705   4.868   5.578   5.310  0.2416 -0.4842  0.2903
  817SOL    HW1 5706   4.801   5.641   5.336 -0.3679 -0.0546 -2.0799
  817SOL    HW2 5707   4.844   5.553   5.221  1.6372 -2.5241  0.4111
  817SOL     MW 5708   4.856   5.583   5.302  0.3422 -0.6903  0.0024
  818SOL     OW 5709   5.654   2.929   2.539 -0.3480  0.4313  0.7967
  818SOL    HW1 5710   5.637   2.943   2.446  0.0131  0.4720  0.7370
  818SOL    HW2 5711   5.736   2.880   2.542 -1.1515 -0.9774  1.0347
  818SOL     MW 5712   5.662   2.924   2.527 -0.4047  0.2561  0.8195
  819SOL     OW 5713   0.543   6.922   7.756  0.1369  0.7699 -0.0729
  819SOL    HW1 5714   0.539   6.843   7.810 -4.2181  1.4280  0.9779
  819SOL    HW2 5715   0.615   6.972   7.793  0.9263 -1.2806  1.3989
  819SOL     MW 5716   0.551   6.918   7.768 -0.3196  0.5916  0.2500
  820SOL     OW 5717   6.320   4.437   6.068 -0.5290  0.3048 -0.2311
  820SOL    HW1 5718   6.347   4.345   6.064 -1.1988  0.0213  1.2747
  820SOL    HW2 5719   6.225   4.434   6.057 -0.5254  0.8566 -0.4250
  820SOL     MW 5720   6.311   4.425   6.066 -0.6143  0.3391 -0.0632
  821SOL     OW 5721   1.547   3.057   0.656 -0.4775  0.3548  0.8811
  821SOL    HW1 5722   1.558   3.137   0.605 -1.5918  0.4394  0.7573
  821SOL    HW2 5723   1.607   3.068   0.731 -0.1722  1.0240  0.5464
  821SOL     MW 5724   1.556   3.068   0.659 -0.5810  0.4513  0.8224
  822SOL     OW 5725   3.219   1.417   6.282  0.1508 -0.3127 -0.3919
  822SOL    HW1 5726   3.193   1.428   6.374  0.9395 -1.9611  0.0615
  822SOL    HW2 5727   3.137   1.412   6.234 -0.2737  0.2010  0.2674
  822SOL     MW 5728   3.205   1.418   6.288  0.1974 -0.4579 -0.2495
  823SOL     OW 5729   5.162   2.364   6.890  0.1621 -0.4581 -0.4960
  823SOL    HW1 5730   5.181   2.295   6.827  0.0290 -0.3510 -0.6554
  823SOL    HW2 5731   5.104   2.324   6.954 -0.5549 -0.2838 -1.0194
  823SOL     MW 5732   5.157   2.350   6.890  0.0533 -0.4221 -0.5834
  824SOL     OW 5733   6.772   3.406   1.905  0.0020  0.1238 -0.1187
  824SOL    HW1 5734   6.745   3.402   1.997 -1.3604 -0.6128 -0.5155
  824SOL    HW2 5735   6.764   3.498   1.882 -1.1997  0.0888  0.0871
  824SOL     MW 5736   6.767   3.417   1.914 -0.3262  0.0250 -0.1431
  825SOL     OW 5737   6.498   5.319   1.238  0.0744  0.5543  0.3172
  825SOL    HW1 5738   6.412   5.285   1.215  0.8738 -0.6499 -1.0550
  825SOL    HW2 5739   6.483   5.371   1.318 -1.8003 -0.0640  0.4121
  825SOL     MW 5740   6.485   5.321   1.246 -0.0632  0.3210  0.1537
  826SOL     OW 5741   5.926   0.311   5.082  0.8124 -0.5314  0.5802
  826SOL    HW1 5742   5.908   0.250   5.154  2.1250 -0.4902  0.9710
  826SOL    HW2 5743   5.905   0.397   5.119  2.4763 -0.3960  1.3254
  826SOL     MW 5744   5.921   0.315   5.096  1.1935 -0.5088  0.7256
  827SOL     OW 5745   0.808   1.881   1.536  0.0338 -0.1051 -0.1423
  827SOL    HW1 5746   0.809   1.951   1.601 -1.4560 -0.3702  0.1994
  827SOL    HW2 5747   0.896   1.881   1.499  1.4704 -0.9242  2.9217
  827SOL     MW 5748   0.819   1.890   1.540  0.0270 -0.2439  0.2937
  828SOL     OW 5749   1.810   4.630   7.050 -0.0559 -0.2626  0.2302
  828SOL    HW1 5750   1.903   4.621   7.073 -0.0322  0.9990  0.6909
  828SOL    HW2 5751   1.766   4.650   7.132 -0.4399  1.0714 -0.2664
  828SOL     MW 5752   1.817   4.632   7.063 -0.1021  0.0697  0.2256
  829SOL     OW 5753   1.880   6.469   1.045  0.3272  0.1818  0.3461
  829SOL    HW1 5754   1.974   6.453   1.049  0.2715 -0.0264  1.2680
  829SOL    HW2 5755   1.841   6.391   1.085 -0.1985  0.5749  0.6185
  829SOL     MW 5756   1.887   6.457   1.051  0.2528  0.2055  0.4990
  830SOL     OW 5757   2.047   5.001   6.357 -0.2285  0.2183 -0.1657
  830SOL    HW1 5758   2.019   4.910   6.342  0.6176 -0.1527  0.4631
  830SOL    HW2 5759   2.121   4.994   6.417 -2.0834  1.4977  2.4903
  830SOL     MW 5760   2.053   4.989   6.363 -0.3577  0.3346  0.2548
  831SOL     OW 5761   2.542   2.235   4.003  0.4375  0.0482  0.0931
  831SOL    HW1 5762   2.529   2.148   3.966  3.2256 -0.4947  0.1475
  831SOL    HW2 5763   2.563   2.291   3.928 -1.5402  0.7891  0.0321
  831SOL     MW 5764   2.543   2.231   3.989  0.5412  0.0735  0.0923
  832SOL     OW 5765   0.093   1.877   5.894 -0.6451  0.3931 -0.0587
  832SOL    HW1 5766   0.152   1.810   5.929 -1.6490  1.0940  3.2269
  832SOL    HW2 5767   0.152   1.943   5.857  0.3993 -1.3481 -1.7011
  832SOL     MW 5768   0.108   1.877   5.893 -0.6400  0.2599  0.1517
  833SOL     OW 5769   2.665   4.150   3.044  1.0662  0.5134 -0.2509
  833SOL    HW1 5770   2.706   4.095   3.111 -1.5382 -1.6950 -0.3190
  833SOL    HW2 5771   2.625   4.221   3.093 -0.5435 -0.9054  0.5847
  833SOL     MW 5772   2.665   4.152   3.059  0.5267  0.0491 -0.1527
  834SOL     OW 5773   7.072   5.694   7.497 -0.7126 -0.3064  0.6754
  834SOL    HW1 5774   7.130   5.646   7.555  0.4908  0.3714  0.0611
  834SOL    HW2 5775   7.038   5.766   7.550  1.5799  1.2398  0.2158
  834SOL     MW 5776   7.075   5.697   7.511 -0.2651 -0.0217  0.5379
  835SOL     OW 5777   4.198   7.667   1.574  0.2625 -0.5283  0.3476
  835SOL    HW1 5778   4.134   7.694   1.639  1.3528  0.9275  0.8605
  835SOL    HW2 5779   4.245   7.594   1.615 -1.1285 -1.7301 -0.1058
  835SOL     MW 5780   4.196   7.661   1.587  0.2240 -0.4958  0.3552
  836SOL     OW 5781   4.547   4.883   0.280 -0.2857 -0.5312 -0.1123
  836SOL    HW1 5782   4.639   4.886   0.252 -0.2628  1.7896  0.0329
  836SOL    HW2 5783   4.503   4.836   0.209  0.7801 -0.4202 -0.8814
  836SOL     MW 5784   4.553   4.877   0.267 -0.1463 -0.2199 -0.1922
  837SOL     OW 5785   6.518   5.745   5.274 -0.5606 -0.3164  0.2407
  837SOL    HW1 5786   6.499   5.718   5.364 -2.0549  0.3719  0.1750
  837SOL    HW2 5787   6.442   5.798   5.249  0.1917  0.1458 -1.1649
  837SOL     MW 5788   6.506   5.748   5.282 -0.6556 -0.1691  0.0523
  838SOL     OW 5789   7.551   2.205   3.756 -0.3807  0.1530 -0.1232
  838SOL    HW1 5790   7.564   2.206   3.662 -0.2979  0.1631 -0.1120
  838SOL    HW2 5791   7.509   2.289   3.776  1.5631  1.1218  0.1213
  838SOL     MW 5792   7.547   2.216   3.747 -0.1213  0.2783 -0.0905
  839SOL     OW 5793   7.108   5.653   0.164 -0.1425  0.1902  0.8427
  839SOL    HW1 5794   7.050   5.590   0.122  1.1461  1.2571 -3.0218
  839SOL    HW2 5795   7.168   5.600   0.216 -0.6592 -1.5608 -0.2658
  839SOL     MW 5796   7.108   5.638   0.165 -0.0437  0.1026  0.2061
[truncated: 3,911,228 more chars]
