# Supplementary material for: Solvation-Driven Self-Assembly of Polyetheramine–Epoxide Gels: Insights from Molecular Simulations
Source: ACS Polym Au. 2025 Dec 30;6(1):405–14. doi: 10.1021/acspolymersau.5c00159 (PMC12903512; doi:10.1021/acspolymersau.5c00159)
Supplement: Supplementary file 2 [file lg5c00159_si_002.zip › Last_GRO/D_solvated/npt.gro]

mol
294820
    1MEP      C    1   5.877   0.862   7.529 -0.1652  0.3710  0.0821
    1MEP      C    2   5.997   0.938   7.459  0.3428  0.3066  0.3181
    1MEP      C    3   7.281   2.673   7.158  0.0656  0.5190 -0.2679
    1MEP      C    4   7.352   2.786   7.241 -0.0857  0.3652 -0.3392
    1MEP      C    5   6.054   0.994   7.234  0.2890 -0.3674  0.0849
    1MEP      C    6   7.557   2.668   7.658  0.4532 -0.1881 -0.0196
    1MEP      C    7   7.322   2.544   6.967 -0.9426 -0.8297  0.3920
    1MEP      C    8   5.822   0.747   7.435 -0.0443 -0.2767 -0.1669
    1MEP      C    9   6.023   1.083   7.115 -0.5565  0.3248 -0.4753
    1MEP      C   10   7.636   2.953   7.577 -0.4581 -0.0187  0.5939
    1MEP      C   11   7.616   2.520   7.678  0.8822  0.4200 -0.8385
    1MEP      C   12   7.421   2.452   6.890 -0.0760  0.7961 -0.3389
    1MEP      C   13   7.501   2.420   7.674 -0.4559 -0.2768 -0.3161
    1MEP      C   14   7.423   2.493   6.739  0.0202  0.3776 -0.4368
    1MEP      C   15   7.460   2.423   7.424  0.0883 -0.1930  0.0597
    1MEP      C   16   6.017   1.305   7.035  0.2536 -0.1496 -0.1768
    1MEP      C   17   7.617   2.651   6.721  0.7739 -0.3748  0.0850
    1MEP      C   18   7.498   2.889   7.077  0.2697  0.1255 -0.5662
    1MEP      C   19   7.538   2.295   7.377  0.7070 -0.2315 -0.5569
    1MEP      C   20   7.718   2.599   6.609 -0.0528  1.1357 -0.1799
    1MEP      C   21   6.100   1.433   7.054  0.1219 -0.0884  0.0618
    1MEP      C   22   7.598   2.325   7.241 -0.9029  0.0790 -0.5982
    1MEP      C   23   7.743   2.447   6.602  0.2809 -0.3583  0.2372
    1MEP      C   24   7.818   3.095   7.515  0.0910 -0.2156 -0.2067
    1MEP      C   25   6.250   1.405   7.031 -0.0088 -0.1656  0.5223
    1MEP      C   26   7.778   2.439   7.132  0.5050  0.0750  0.3533
    1MEP      C   27   7.810   2.260   6.728  0.5211 -0.6720 -0.0667
    1MEP      C   28   7.889   2.334   7.130 -0.4975  0.0321  0.7976
    1MEP      C   29   6.343   1.403   7.271  0.7350  0.5185  0.0344
    1MEP      C   30   7.676   2.206   6.773 -0.3210 -0.2796 -0.3923
    1MEP      C   31   7.963   2.119   7.067  0.5977  0.4140 -0.3914
    1MEP      C   32   6.415   1.541   7.273 -0.5527 -0.4939 -0.0234
    1MEP      C   33   7.558   2.019   6.852  0.6822 -0.6748  0.0528
    1MEP      C   34   6.407   1.297   7.357  0.4544 -0.7487  0.2136
    1MEP      C   35   6.077   2.251   8.321  1.0560 -0.4507 -0.1317
    1MEP      C   36   7.554   3.024   7.022  0.0523 -0.4284  0.0432
    1MEP      C   37   6.573   1.627   7.425  0.0464 -0.1619  0.4145
    1MEP      C   38   7.945   3.116   7.422 -0.0136 -0.1615  0.0637
    1MEP      C   39   7.912   1.986   7.009  0.1007 -0.5148 -0.8945
    1MEP      C   40   7.552   1.858   6.848 -0.0468  0.0266 -0.0373
    1MEP      C   41   6.592   1.692   7.556  0.0641  0.0289 -0.3887
    1MEP      C   42   6.150   2.199   8.198  0.2636 -0.6164  0.2479
    1MEP      C   43   7.797   1.922   7.085  0.9209 -0.4730 -0.1175
    1MEP      C   44   6.552   1.849   7.555  0.0345 -0.4007  0.8252
    1MEP      C   45   6.291   2.260   8.176  0.2204  0.0542 -0.0739
    1MEP      C   46   7.757   1.671   7.268 -0.2598 -0.9478  0.1936
    1MEP      C   47   6.513   1.621   7.663 -0.6111 -0.1221  0.5062
    1MEP      C   48   6.416   1.868   7.493 -0.1114  0.5505 -0.3877
    1MEP      C   49   7.682   1.783   6.901 -0.6163 -0.0571 -0.0909
    1MEP      C   50   6.740   1.697   7.595 -0.2270 -0.1831  0.6438
    1MEP      C   51   6.473   1.580   7.895 -0.4166  0.3461  0.4436
    1MEP      C   52   7.536   2.855   7.522  0.0455 -0.3778 -0.8637
    1MEP      C   53   6.523   2.245   8.202  0.2973 -0.5091 -0.0683
    1MEP      C   54   7.672   1.717   7.141 -0.3884 -0.0273  1.2933
    1MEP      C   55   6.640   2.145   8.224 -0.3442 -0.6155  0.4053
    1MEP      C   56   7.556   1.804   7.199  0.6693 -0.3490  0.2970
    1MEP      C   57   7.480   1.806   7.505  0.3472 -0.0339  0.3340
    1MEP      C   58   6.473   1.634   8.040  0.7018  0.3134  0.2967
    1MEP      C   59   6.969   1.741   7.540  0.1249 -0.0002 -0.0138
    1MEP      C   60   6.726   1.936   8.137  0.8703 -0.6792 -0.3624
    1MEP      C   61   7.404   1.798   7.379  0.2560 -0.4325 -0.0447
    1MEP      C   62   7.640   3.016   6.895 -0.8024 -0.1777  0.5846
    1MEP      C   63   7.265   1.745   7.406 -0.3327  0.3907 -0.2547
    1MEP      C   64   7.008   1.973   7.490  0.5715 -0.0847  0.2808
    1MEP      C   65   7.054   1.833   7.460  1.0965  0.1791  0.6700
    1MEP      C   66   6.737   1.842   8.013  0.3158  0.4512 -0.2185
    1MEP      C   67   8.013   3.251   7.456 -0.3443  0.5458 -0.0462
    1MEP      C   68   6.380   1.550   8.122  0.8216  0.1240  0.3102
    1MEP      C   69   6.730   1.692   8.046 -0.1414  0.7646  0.3043
    1MEP      H   70   6.365   1.559   7.881 -0.2481 -0.0031 -0.4109
    1MEP      H   71   6.988   1.631   7.536  2.4136  0.4187 -1.8328
    1MEP      H   72   6.979   1.778   7.644  1.4037 -0.1333 -0.0696
    1MEP      H   73   6.529   1.485   7.885 -2.4236 -0.8325  0.0276
    1MEP      H   74   7.602   3.080   7.105 -1.6529  1.8371 -0.4471
    1MEP      H   75   6.749   1.768   7.681 -0.6907 -0.1552  0.6739
    1MEP      H   76   6.444   1.741   8.036  1.6717  0.5566 -0.4627
    1MEP      H   77   6.274   1.580   8.108  1.0782  1.1750  0.6320
    1MEP      H   78   6.603   1.651   8.212 -0.9008 -1.4202  0.2433
    1MEP      H   79   6.772   1.591   7.600  1.4073  0.0132 -3.6154
    1MEP      H   80   6.350   1.802   7.553  1.4546 -1.1710 -0.5128
    1MEP      H   81   6.383   1.557   8.233 -2.4726  0.4931  0.4027
    1MEP      H   82   6.396   1.445   8.087 -3.4964 -0.6054  0.3364
    1MEP      H   83   6.739   1.636   7.951  0.2100 -1.1093  1.4320
    1MEP      H   84   6.816   1.655   8.106 -0.9161  0.5106  1.2746
    1MEP      H   85   7.034   1.813   7.353  1.1187 -2.0486  1.0521
    1MEP      H   86   6.993   1.988   7.600 -0.9775  0.0786  0.0664
    1MEP      H   87   6.383   1.973   7.483  2.1699  1.4393  0.9986
    1MEP      H   88   7.750   3.181   7.499  1.1230  0.5821 -0.3599
    1MEP      H   89   6.653   1.868   7.946 -0.6396 -0.0283  0.7662
    1MEP      H   90   6.836   1.948   7.894 -0.9832  0.1311 -0.7873
    1MEP      H   91   6.908   1.989   7.443  0.4782 -0.2567  0.4206
    1MEP      H   92   7.069   2.053   7.445  0.1008  1.2473  1.9568
    1MEP      H   93   7.204   1.718   7.316 -0.8071  0.1460  0.1394
    1MEP      H   94   7.282   1.646   7.452  0.5259  0.6761  0.0548
    1MEP      H   95   7.848   3.096   7.622  1.5010  0.1338 -0.5929
    1MEP      H   96   6.408   1.600   7.633  0.3178 -1.2200 -2.1372
    1MEP      H   97   6.562   1.521   7.668  0.6397  0.5128  1.1339
    1MEP      H   98   6.405   1.840   7.386 -2.2519  1.2260 -0.3705
    1MEP      H   99   6.553   1.886   7.659  0.3306  0.1829  0.6137
    1MEP      H  100   6.822   1.982   8.167 -0.6863  2.4055  0.0570
    1MEP      H  101   6.682   1.884   8.225 -0.0260 -2.0557 -1.5938
    1MEP      H  102   7.405   1.904   7.345  0.4003  0.2417  2.0303
    1MEP      H  103   7.487   1.708   7.556 -0.9072 -0.3436 -0.0919
    1MEP      H  104   6.637   1.895   7.501 -1.4921  1.5513  0.0262
    1MEP      H  105   7.576   2.838   7.137 -1.1258 -0.7891  0.5229
    1MEP      H  106   7.377   3.064   7.038  0.5851  0.5044  2.0685
    1MEP      H  107   7.586   1.838   7.494  0.0459  0.8942  0.0811
    1MEP      H  108   7.602   1.884   7.262  0.9628 -1.9803  2.1821
    1MEP      H  109   7.494   1.856   7.123  1.2688 -1.0408 -0.6782
    1MEP      H  110   7.490   2.821   6.989  0.1126 -1.6545  0.7892
    1MEP      H  111   7.916   3.106   7.316  0.8781  1.2574 -0.3339
    1MEP      H  112   6.645   1.542   7.423  1.8634  1.3543 -0.2988
    1MEP      H  113   6.736   2.199   8.218  1.0277 -2.9855  0.3081
    1MEP      H  114   6.625   2.102   8.326  1.0903  0.3072  1.0204
    1MEP      H  115   7.629   1.628   7.090 -0.3352  0.0225  1.1622
    1MEP      H  116   6.608   1.695   7.344 -1.2580 -0.4570 -0.4131
    1MEP      H  117   6.418   1.328   7.463 -0.1065 -0.1145  0.0948
    1MEP      H  118   6.531   2.280   8.097  0.2674  2.0359  0.7580
    1MEP      H  119   6.546   2.336   8.260 -0.6341 -0.1511 -0.2436
    1MEP      H  120   7.795   1.760   7.322  0.0748 -2.2339  2.1069
    1MEP      H  121   6.352   1.201   7.351  0.7760 -0.8365 -1.7304
    1MEP      H  122   6.510   1.280   7.321  0.8472  2.9591 -0.6869
    1MEP      H  123   6.510   1.536   7.215  0.8132  0.0052  2.1381
    1MEP      H  124   7.839   1.614   7.219 -1.1148 -0.4794 -1.8717
    1MEP      H  125   7.691   1.600   7.323 -0.1036 -0.3881  1.1091
    1MEP      H  126   6.354   1.618   7.220 -0.5548 -2.1278 -2.5122
    1MEP      H  127   6.243   1.430   7.310  0.8247  0.3208  0.3957
    1MEP      H  128   7.588   3.052   7.592  1.4834  0.6149  3.1522
    1MEP      H  129   6.309   2.267   8.067  0.8082 -0.6236 -0.0194
    1MEP      H  130   6.288   2.366   8.209 -0.8513 -0.0380  0.1694
    1MEP      H  131   7.660   1.677   6.876 -1.7987  0.8482 -3.0527
    1MEP      H  132   7.760   1.820   6.831 -2.5173 -2.0301 -3.3897
    1MEP      H  133   7.822   1.923   7.194  0.1880 -1.3836  0.0607
    1MEP      H  134   7.717   1.999   7.074  1.1095 -0.4412 -1.3339
    1MEP      H  135   7.976   2.933   7.416  1.7286 -1.5224  0.0605
    1MEP      H  136   6.270   1.246   7.167 -1.9527  2.1483  1.7450
    1MEP      H  137   6.264   1.353   6.934  0.4545 -1.7734  1.4353
    1MEP      H  138   6.150   2.087   8.194 -0.7041 -0.5948 -0.5960
    1MEP      H  139   6.091   2.343   8.082  1.0919 -0.5324  0.2152
    1MEP      H  140   7.464   1.837   6.912  0.1549 -1.0534 -0.0980
    1MEP      H  141   7.512   1.882   6.665 -1.0000 -0.1527  0.3329
    1MEP      H  142   7.876   2.003   6.906 -1.0390 -0.1183 -0.4411
    1MEP      H  143   7.975   1.813   6.998  0.4100 -0.4907 -0.5952
    1MEP      H  144   7.681   2.930   7.676  3.2615 -0.8500 -1.2052
    1MEP      H  145   7.288   2.815   7.327  0.3262  0.6038 -0.1134
    1MEP      H  146   5.971   2.219   8.318  0.3975  1.4323  1.6079
    1MEP      H  147   6.304   1.501   7.019 -0.4791  0.2881  1.8725
    1MEP      H  148   7.580   2.976   6.810 -0.3182  0.3237  0.0089
    1MEP      H  149   6.084   2.360   8.341 -0.1265 -0.4635  0.3507
    1MEP      H  150   6.130   2.220   8.415  1.5121  0.5011 -0.0655
    1MEP      H  151   7.567   2.061   6.954  2.6520  0.7379 -0.6575
    1MEP      H  152   7.468   2.064   6.805  0.3687 -0.3862  0.9159
    1MEP      H  153   8.034   2.173   7.000  0.7518 -1.4158 -1.7506
    1MEP      H  154   8.018   2.107   7.162 -1.0212 -0.9857  0.3979
    1MEP      H  155   6.071   1.481   6.874 -0.9665 -1.4040  0.4742
    1MEP      H  156   6.089   1.476   7.156 -0.2095 -1.5362  0.6453
    1MEP      H  157   7.444   2.741   7.283 -0.3197 -0.3356 -0.5731
    1MEP      H  158   6.045   1.257   6.938  1.0072 -2.7352  1.2657
    1MEP      H  159   7.659   2.245   6.876 -0.7846 -0.7665 -0.2844
    1MEP      H  160   7.587   2.230   6.710 -1.4766 -0.0504  1.2828
    1MEP      H  161   7.958   2.375   7.053 -1.1834 -0.6995 -0.2177
    1MEP      H  162   7.952   2.328   7.222 -0.2433 -0.0357  0.6206
    1MEP      H  163   5.910   1.335   7.027  0.1916 -0.3469 -0.0933
    1MEP      H  164   8.015   3.270   7.565  2.6711 -0.0240  0.0561
    1MEP      H  165   7.835   2.213   6.631 -0.7870 -2.3521  0.4023
    1MEP      H  166   7.889   2.238   6.803 -0.3453 -1.5103  0.6130
    1MEP      H  167   7.714   2.434   7.041  1.0717 -2.5979  0.0630
    1MEP      H  168   7.824   2.541   7.130  0.0396  0.4246  4.4176
    1MEP      H  169   6.088   1.053   7.030  0.5703 -1.9262  1.1412
    1MEP      H  170   5.916   1.079   7.085 -0.0206 -1.8387 -2.2793
    1MEP      H  171   5.910   0.701   7.385  1.2548  0.1012  1.7299
    1MEP      H  172   7.511   2.886   7.419 -0.0202  0.3821 -0.6236
    1MEP      H  173   7.650   2.391   6.580 -0.3164 -0.1462  2.1613
    1MEP      H  174   7.817   2.424   6.522  2.3243  0.3200  1.8851
    1MEP      H  175   7.642   2.228   7.212 -1.9086 -0.4575 -0.3851
    1MEP      H  176   7.527   2.354   7.160 -2.3047  1.1566  0.9628
    1MEP      H  177   5.761   0.676   7.496 -0.4437  0.6201  0.4779
    1MEP      H  178   6.156   1.017   7.272  0.6741  0.8284 -1.6225
    1MEP      H  179   7.676   2.623   6.509  0.3215  0.0773 -0.5888
    1MEP      H  180   7.874   2.663   6.516 -1.4335 -0.6831 -0.4341
    1MEP      H  181   7.622   2.270   7.447  0.4522  2.6330  0.8339
    1MEP      H  182   7.422   2.166   7.466 -0.7083  2.5126  0.3347
    1MEP      H  183   7.438   2.874   7.571 -0.2808 -2.0959 -0.8207
    1MEP      H  184   7.213   2.722   7.086 -1.6924  0.4833  1.3522
    1MEP      H  185   6.061   0.892   7.190  0.5084 -0.6445  0.7450
    1MEP      H  186   5.968   0.863   7.706 -1.9800 -0.8953  3.1168
    1MEP      H  187   7.628   2.762   6.724  1.9227 -0.4815 -0.0391
    1MEP      H  188   7.651   2.612   6.820 -1.4036 -1.2460  0.5156
    1MEP      H  189   7.382   2.445   7.348 -1.3249 -1.7559  1.0305
    1MEP      H  190   7.521   2.514   7.407  0.4239 -0.6135 -0.9757
    1MEP      H  191   5.796   0.933   7.554  2.1016  2.7477  0.8653
    1MEP      H  192   5.754   0.788   7.357 -0.9665 -0.1510  0.6921
    1MEP      H  193   7.425   2.695   6.759  0.0362 -2.3996  2.9337
    1MEP      H  194   7.336   2.351   7.572  0.5280 -1.1157 -0.2778
    1MEP      H  195   7.222   2.610   7.227 -3.6121  0.8579 -2.9831
    1MEP      H  196   7.728   2.950   6.902  0.1776  1.1491  0.8933
    1MEP      H  197   7.483   2.417   6.684 -0.5227 -1.1587  1.0392
    1MEP      H  198   7.320   2.497   6.698  0.0826  2.6262 -0.4522
    1MEP      H  199   7.553   2.321   7.672 -0.4890 -0.3544  1.6395
    1MEP      H  200   7.450   2.421   7.772 -2.3880 -1.3549 -1.2827
    1MEP      H  201   6.025   1.020   7.529 -2.5928 -0.5815  2.6188
    1MEP      H  202   6.082   0.867   7.445  0.9606  1.2595 -0.8978
    1MEP      H  203   7.517   2.470   6.942 -1.7857  1.3716  2.7180
    1MEP      H  204   7.391   2.282   6.979 -0.0527  0.5572  0.1252
    1MEP      H  205   7.675   2.495   7.588  3.4081 -0.3515  0.9699
    1MEP      H  206   7.748   2.426   7.799 -1.2712 -0.4898 -0.2434
    1MEP      H  207   7.678   3.118   6.873 -0.1021 -0.5527  0.0178
    1MEP      H  208   7.449   2.661   7.681  0.4760 -1.9327 -0.4371
    1MEP      H  209   7.960   3.330   7.398  2.5624  2.6205  0.0106
    1MEP      H  210   7.442   1.882   7.577 -2.8463 -1.9182  0.7139
    1MEP      H  211   7.232   2.479   6.974 -0.6998 -1.3492 -1.0641
    1MEP      H  212   7.288   2.632   6.909  2.0358 -0.9532 -1.6410
    1MEP      H  213   7.609   2.738   7.728 -0.4398  1.8087 -1.2954
    1MEP      H  214   8.120   3.250   7.425  0.0119 -0.3123  1.2111
    1MEP      N  215   6.605   1.626   8.113  0.0065  0.4269 -0.2152
    1MEP      N  216   7.747   1.783   7.037 -0.2557  0.7441  0.1139
    1MEP      N  217   6.323   1.329   7.139 -0.0238  0.3954  0.0102
    1MEP      N  218   7.476   2.629   6.701 -0.1833 -0.4493  0.4618
    1MEP      N  219   7.403   2.427   7.562 -0.5978 -0.0457  0.1540
    1MEP      O  220   7.379   2.315   6.889  0.6067 -0.1972 -0.2426
    1MEP      O  221   7.747   2.975   7.491 -0.3497 -0.4208 -0.5875
    1MEP      O  222   7.443   2.186   7.375 -0.1193  0.2819 -0.0571
    1MEP      O  223   7.851   2.660   6.609 -0.0477 -0.0535 -0.0604
    1MEP      O  224   7.690   2.430   7.246 -0.1224 -0.6887  0.8206
    1MEP      O  225   7.799   2.404   6.722 -0.1236 -0.2418  0.1720
    1MEP      O  226   7.852   2.206   7.089 -0.2240  0.4723  0.0484
    1MEP      O  227   7.666   2.068   6.777  0.2535 -0.1641 -0.1633
    1MEP      O  228   8.021   1.897   7.005 -0.0120 -0.3183  0.2168
    1MEP      O  229   7.387   2.904   7.163  0.1455  0.2510  0.2104
    1MEP      O  230   6.070   2.250   8.093 -0.0191 -0.2465  0.5601
    1MEP      O  231   7.444   3.103   6.981 -0.7992  0.1111  0.1500
    1MEP      O  232   8.037   3.005   7.435 -0.4522  0.3742  0.0647
    1MEP      O  233   6.402   2.198   8.248  0.6065  0.0496  0.0653
    1MEP      O  234   7.691   2.503   7.802 -0.8080 -0.1821  0.7532
    1MEP      O  235   6.633   2.046   8.112 -0.2842 -0.0190  0.5531
    1MEP      O  236   7.465   1.721   7.273 -0.3791  0.0962 -0.2275
    1MEP      O  237   6.861   1.869   7.942  0.0945  0.7522 -0.2892
    1MEP      O  238   7.188   1.821   7.498  0.3331 -0.4488  0.2826
    1MEP      O  239   7.374   2.589   7.091  0.0140  0.2464 -0.1311
    1MEP      O  240   6.830   1.744   7.496 -0.1726  0.4563  0.1645
    1MEP      O  241   6.516   1.678   7.798  0.0289  0.6791  0.1090
    1MEP      O  242   6.440   1.577   7.404  0.6658  0.1832 -0.4709
    1MEP      O  243   7.533   1.805   6.717  0.2149 -0.3552 -0.4243
    1MEP      O  244   6.060   1.527   6.957 -0.4962 -0.4575  0.0237
    1MEP      O  245   6.051   1.219   7.144  0.3874  0.1876 -0.0306
    1MEP      O  246   5.931   0.799   7.645  0.4599 -0.1787  0.7769
    1MEP      O  247   5.955   0.996   7.338 -0.2698  0.2993 -0.1137
    1MEP      O  248   7.576   2.715   7.524  0.5972  0.4449  0.1931
    2MEP      C  249   0.915   2.418   6.961  0.4038 -0.3000  0.5397
    2MEP      C  250   0.958   2.515   6.848  0.3061  0.2569  0.6725
    2MEP      C  251   1.978   3.425   7.933  0.1544  0.2839 -0.3817
    2MEP      C  252   2.033   3.519   8.035  0.1458 -0.0962 -0.0836
    2MEP      C  253   1.135   2.562   6.693 -0.2254 -0.3440 -0.5867
    2MEP      C  254   1.072   3.357   7.115  0.3928  0.1513  0.0570
    2MEP      C  255   1.808   3.526   7.814  0.3185 -0.2166  0.3053
    2MEP      C  256   1.015   2.426   7.078  0.0121  0.5763  0.4460
    2MEP      C  257   1.254   2.495   6.626 -0.1111  0.3793 -0.6066
    2MEP      C  258   0.807   3.370   7.369 -0.3403 -0.9810 -0.8475
    2MEP      C  259   1.226   3.328   7.139  0.2108  0.5795 -0.0331
    2MEP      C  260   1.651   3.552   7.812  0.1452 -0.3075  0.5916
    2MEP      C  261   1.301   3.287   7.009 -0.1624  0.3956  0.0946
    2MEP      C  262   1.574   3.416   7.824 -0.7532 -0.0136  0.3536
    2MEP      C  263   1.342   3.489   6.857  0.7184  0.3017  0.9522
    2MEP      C  264   1.482   2.436   6.667 -0.7670 -0.3826 -0.0036
    2MEP      C  265   1.398   3.471   8.007 -0.4758 -0.3952  0.3685
    2MEP      C  266   2.039   3.512   8.273  0.1353 -0.1087 -0.0462
    2MEP      C  267   1.485   3.459   6.802  0.3269  0.2085  0.8744
    2MEP      C  268   1.261   3.463   7.925 -0.5728  0.0536  1.5053
    2MEP      C  269   1.593   2.448   6.777  0.3717  1.3879 -0.0437
    2MEP      C  270   1.576   3.586   6.792 -0.4160  0.2359 -0.7044
    2MEP      C  271   1.146   3.554   7.993 -0.4218  0.3878  0.1499
    2MEP      C  272   0.799   3.467   7.573 -0.3932 -0.0508  0.1303
    2MEP      C  273   1.547   2.375   6.903  0.7991  0.1412  0.4468
    2MEP      C  274   1.627   3.778   6.910 -0.1593  0.2271  0.0453
    2MEP      C  275   1.074   3.783   7.998  0.7565  0.3913 -1.0368
    2MEP      C  276   1.556   3.907   6.968 -0.1155  0.1387 -0.2578
    2MEP      C  277   1.448   2.556   7.047 -0.0311 -0.7006  0.1968
    2MEP      C  278   1.107   3.921   7.944 -1.0404  0.0650 -0.1591
    2MEP      C  279   1.472   4.051   7.144 -0.2503  0.2682  0.3325
    2MEP      C  280   1.506   2.541   7.188 -0.2971  0.0742  0.3533
    2MEP      C  281   1.160   4.049   7.748 -0.4149  0.1508  0.7302
    2MEP      C  282   1.326   2.644   7.055  0.1505 -0.2286  0.5976
    2MEP      C  283   1.826   3.120   6.405  0.3150 -0.1590  0.3449
    2MEP      C  284   1.989   3.409   8.369 -0.2849 -0.1716 -0.0529
    2MEP      C  285   1.676   2.702   7.217  0.0686 -0.6080  0.1281
    2MEP      C  286   0.784   3.589   7.672  0.2626  0.2653  0.4351
    2MEP      C  287   1.411   4.045   7.281 -0.1328 -0.0564  0.1311
    2MEP      C  288   1.157   4.053   7.594 -0.4783 -0.3286 -0.4448
    2MEP      C  289   1.732   2.807   7.313  0.4110 -0.7220 -0.0295
    2MEP      C  290   1.790   3.019   6.295  0.1259 -0.1494 -0.8709
    2MEP      C  291   1.264   4.010   7.280 -0.4692 -0.4455 -0.9178
    2MEP      C  292   1.805   2.730   7.424 -0.0940 -0.1772 -0.1302
    2MEP      C  293   1.726   2.890   6.362 -0.3112  0.1143 -0.4830
    2MEP      C  294   1.160   3.727   7.213 -0.1319  0.0455  0.0304
    2MEP      C  295   1.818   2.905   7.240  0.9456 -0.0147 -0.6100
    2MEP      C  296   1.871   2.807   7.535  0.0231 -0.3500  0.1719
    2MEP      C  297   1.216   3.930   7.524 -0.1878  0.4875  0.4116
    2MEP      C  298   1.611   2.892   7.383 -0.7787 -0.8135 -0.0927
    2MEP      C  299   1.835   3.083   7.090  1.1887 -0.6965 -0.8029
    2MEP      C  300   0.864   3.361   7.224  0.2264 -0.0771  0.0117
    2MEP      C  301   1.567   2.810   6.513 -0.8416 -0.0423  0.2912
    2MEP      C  302   1.223   3.765   7.346  0.3972  0.3876  0.2811
    2MEP      C  303   1.425   2.847   6.561 -0.3384  0.9628 -0.3034
    2MEP      C  304   1.373   3.721   7.341  0.1200 -0.6191  0.4467
    2MEP      C  305   1.573   3.527   7.193 -0.5333  0.0373  0.2255
    2MEP      C  306   1.770   3.165   6.971 -0.5242  0.1460  0.2948
    2MEP      C  307   1.615   3.126   7.403 -0.7591  0.1406  1.0459
    2MEP      C  308   1.447   2.900   6.793  0.2512  0.2918  0.2572
    2MEP      C  309   1.517   3.530   7.337 -0.0508  0.5005 -0.1264
    2MEP      C  310   2.027   3.265   8.322  0.4884  0.3601 -0.7489
    2MEP      C  311   1.530   3.393   7.404 -0.2005  0.3771  0.3205
    2MEP      C  312   1.833   3.234   7.506 -0.5307 -0.0897  0.1554
    2MEP      C  313   1.688   3.244   7.481 -0.4025 -0.1863  0.6462
    2MEP      C  314   1.532   2.998   6.883 -0.0327  0.0726  0.1989
    2MEP      C  315   0.907   3.673   7.700  0.3210 -0.3689 -0.4238
    2MEP      C  316   1.857   3.291   6.954  0.4657 -0.1990  0.0122
    2MEP      C  317   1.679   2.973   6.844  0.2619  0.3568 -0.1682
    2MEP      H  318   1.850   3.158   7.171 -0.9391 -1.6757  0.5485
    2MEP      H  319   1.505   3.136   7.417 -1.0777  0.5129 -1.4634
    2MEP      H  320   1.644   3.133   7.296  1.1002 -1.4824  1.4122
    2MEP      H  321   1.930   3.042   7.051  0.5112 -2.1174 -0.9890
    2MEP      H  322   1.879   3.422   8.373 -0.3007  0.0076 -0.9413
    2MEP      H  323   1.544   2.917   7.299  1.3797  0.7324 -1.4123
    2MEP      H  324   1.665   3.187   6.999 -0.0347  3.3354 -0.2387
    2MEP      H  325   1.812   3.363   6.882 -1.5087 -0.5243  0.8729
    2MEP      H  326   1.716   3.158   6.768 -1.0834 -1.2078 -0.7726
    2MEP      H  327   1.562   2.819   7.452  0.9353 -2.5007 -0.6107
    2MEP      H  328   1.804   2.840   7.617 -0.8227 -1.4518 -0.0727
    2MEP      H  329   1.961   3.268   6.924  0.1688  1.6941 -2.6033
    2MEP      H  330   1.866   3.352   7.046 -0.1991  1.6336 -1.1141
    2MEP      H  331   1.721   2.893   6.908  0.5489  0.9438  0.3738
    2MEP      H  332   1.684   2.933   6.740  0.3153  0.4658 -0.2074
    2MEP      H  333   1.640   3.253   7.581 -0.2810  1.2589  0.5912
    2MEP      H  334   1.852   3.137   7.558 -1.1118 -0.3913 -0.1839
    2MEP      H  335   1.944   2.749   7.594  0.8504 -0.5744 -1.0531
    2MEP      H  336   0.698   3.420   7.573  0.8672 -2.8496  0.1165
    2MEP      H  337   1.510   3.102   6.850  2.2452 -0.8036 -4.5053
    2MEP      H  338   1.594   2.985   7.064 -0.1235 -2.9724  0.1025
    2MEP      H  339   1.869   3.319   7.568  0.4052  1.8873 -3.0086
    2MEP      H  340   1.888   3.261   7.414 -3.7536  1.4088 -1.4197
    2MEP      H  341   1.486   3.397   7.506 -3.2205 -0.0011 -0.9248
    2MEP      H  342   1.474   3.316   7.347  3.2301 -1.6847 -0.4334
    2MEP      H  343   0.866   3.392   7.618  0.3488  0.6684  0.2368
    2MEP      H  344   1.853   2.982   7.311  0.9975 -0.0904 -0.5549
    2MEP      H  345   1.914   2.867   7.200  2.3870  1.4085  1.4284
    2MEP      H  346   1.928   2.896   7.501  1.1235 -0.7584  0.9250
    2MEP      H  347   1.737   2.648   7.455 -0.0507  0.1222  0.7903
    2MEP      H  348   1.343   2.887   6.829 -0.2998 -0.0884 -1.4386
    2MEP      H  349   1.485   2.795   6.794  1.3698  0.6910  0.0693
    2MEP      H  350   1.581   3.600   7.397  1.1922  0.0518 -0.9094
    2MEP      H  351   1.669   3.472   7.195 -0.6146 -0.0642  1.4126
    2MEP      H  352   1.881   2.673   7.366  1.9435  2.9549 -0.6640
    2MEP      H  353   2.146   3.493   8.248 -0.7847  0.3102 -4.7862
    2MEP      H  354   1.994   3.500   8.536 -2.5586 -0.0352 -3.0076
    2MEP      H  355   1.498   3.481   7.124 -0.1884 -1.9271  1.1449
    2MEP      H  356   1.422   3.754   7.248 -1.7118 -2.4515 -1.2242
    2MEP      H  357   1.438   3.760   7.422 -0.1955  0.4445  0.1898
    2MEP      H  358   2.016   3.617   8.303  1.6004  0.5096 -1.0017
    2MEP      H  359   0.746   3.544   7.766  0.2985  2.2422  1.4302
    2MEP      H  360   1.741   2.612   7.206  0.1233 -0.3204 -2.2029
    2MEP      H  361   1.369   2.884   6.472 -0.6291  1.2560  0.0028
    2MEP      H  362   1.372   2.758   6.601 -0.3165 -0.2173 -2.7700
    2MEP      H  363   1.174   3.704   7.424  0.1211  1.9738  1.3689
    2MEP      H  364   1.669   2.737   7.111 -1.3299  1.5467  0.8889
    2MEP      H  365   1.361   2.749   7.056  3.0191 -1.1538  2.8002
    2MEP      H  366   1.556   2.719   6.450 -1.1024  0.0794  0.1590
    2MEP      H  367   1.648   2.794   6.588 -1.6252 -1.4907  0.8473
    2MEP      H  368   1.152   3.617   7.199 -0.4276  0.1072 -0.2737
    2MEP      H  369   1.266   2.631   6.962  0.7643 -1.3432  0.3473
    2MEP      H  370   1.263   2.614   7.141 -0.2330  0.0478  0.4139
    2MEP      H  371   1.436   2.494   7.260 -0.0469  2.0585  1.9147
    2MEP      H  372   1.207   3.778   7.127 -1.9150  1.6681 -0.0082
    2MEP      H  373   1.057   3.768   7.218  0.1028  0.4618  1.9954
    2MEP      H  374   1.597   2.477   7.192  0.1250  0.6371 -0.0706
    2MEP      H  375   1.516   2.624   6.993 -2.1808  1.0108 -0.4464
    2MEP      H  376   0.700   3.353   7.344 -0.8666  0.8598  0.0582
    2MEP      H  377   1.714   2.809   6.287  0.4038  2.1884 -2.8859
    2MEP      H  378   1.800   2.854   6.436 -0.6709 -2.0172 -1.1370
    2MEP      H  379   1.326   3.943   7.514 -0.3255  0.3579 -1.4863
    2MEP      H  380   1.197   3.839   7.585 -0.1686  0.8263  0.9233
    2MEP      H  381   1.201   4.101   7.291  1.9705  1.1441  0.4137
    2MEP      H  382   1.244   3.975   7.177 -0.4173  1.2623 -1.5165
    2MEP      H  383   0.686   3.757   7.669  0.0391 -0.5490  0.7472
    2MEP      H  384   1.346   2.448   6.915 -1.1000  0.6556  1.6264
    2MEP      H  385   1.524   2.271   6.870 -0.0422 -0.3381  2.4961
    2MEP      H  386   1.722   3.065   6.220  0.0962  1.0050 -0.1526
    2MEP      H  387   1.938   3.060   6.178  0.7374  0.4232  0.3729
    2MEP      H  388   1.051   4.079   7.571 -0.1694  1.2332 -0.1557
    2MEP      H  389   1.251   4.160   7.465 -1.0504  1.8163 -0.4080
    2MEP      H  390   1.468   3.963   7.330  1.3109 -0.0508 -1.4888
    2MEP      H  391   1.478   4.124   7.444 -1.6123  0.0433  1.0329
    2MEP      H  392   0.839   3.282   7.428  1.7750  0.2397 -0.1308
    2MEP      H  393   2.144   3.520   8.040  0.2979  2.3259 -2.7863
    2MEP      H  394   1.917   3.078   6.454  0.5680 -3.4598 -2.7681
    2MEP      H  395   1.634   2.374   6.972  0.3758 -1.1005  0.9783
    2MEP      H  396   1.981   3.194   8.394 -2.2108  1.6927 -1.1088
    2MEP      H  397   1.740   3.117   6.476 -0.9312  0.4595 -1.1179
    2MEP      H  398   1.860   3.224   6.384 -1.1372  0.7002  2.0316
    2MEP      H  399   1.106   4.133   7.797 -0.1664  0.6517  0.1440
    2MEP      H  400   1.268   4.052   7.773  0.0163  1.4334 -1.2051
    2MEP      H  401   1.559   4.120   7.150 -0.2940  0.3889 -0.3945
    2MEP      H  402   1.396   4.095   7.076 -0.1432  0.8311  0.5742
    2MEP      H  403   1.792   2.384   6.796  1.9276 -2.5836 -2.5403
    2MEP      H  404   1.619   2.552   6.806  2.4003  1.0997 -0.6998
    2MEP      H  405   2.008   3.627   8.027  1.6016  0.3012  0.5675
    2MEP      H  406   1.461   2.329   6.648 -0.9711 -0.6016  1.4140
    2MEP      H  407   1.041   4.001   7.983  0.1982  1.2988 -0.5326
    2MEP      H  408   1.213   3.938   7.973 -1.4766 -1.9419  2.8375
    2MEP      H  409   1.620   3.995   6.943  0.1732  0.2894  0.9766
    2MEP      H  410   1.454   3.911   6.924  0.6467 -1.8227 -2.2711
    2MEP      H  411   1.530   2.479   6.576 -1.6095 -0.5063 -0.5120
    2MEP      H  412   0.949   3.712   7.604  1.1604 -0.7066 -0.2030
    2MEP      H  413   0.972   3.748   7.971  0.7717  0.2419 -0.9049
    2MEP      H  414   1.078   3.783   8.110 -2.2402 -0.0655 -0.8705
    2MEP      H  415   1.730   3.760   6.948 -0.3219  1.3510  1.0106
    2MEP      H  416   1.643   3.809   6.805 -0.9770 -2.1288 -0.8180
    2MEP      H  417   1.238   2.390   6.594 -2.1351 -0.2887  2.3540
    2MEP      H  418   1.276   2.539   6.526  1.2253  0.4557 -0.2794
    2MEP      H  419   1.012   2.530   7.117  2.0291  0.7741  0.1579
    2MEP      H  420   0.834   3.455   7.174  0.3480 -0.1362 -0.1717
    2MEP      H  421   1.057   3.512   7.942  1.1434 -1.3259 -1.2071
    2MEP      H  422   1.157   3.546   8.104  0.1764  2.1274  0.2302
    2MEP      H  423   1.681   3.548   6.797 -0.8552 -0.7791  1.3434
    2MEP      H  424   1.548   3.631   6.694 -0.3782  0.0359 -0.8081
    2MEP      H  425   0.971   2.361   7.156  1.5075 -1.9909 -0.7806
    2MEP      H  426   1.057   2.565   6.615  0.3881 -2.6179 -1.3220
    2MEP      H  427   1.265   3.499   7.819 -0.7072 -2.3426  0.6641
    2MEP      H  428   1.269   3.288   7.847 -0.5468  0.0911 -0.5217
    2MEP      H  429   1.534   3.388   6.872  2.3417  1.3340  0.6431
    2MEP      H  430   1.390   3.360   6.692 -0.0146 -1.5355 -1.9430
    2MEP      H  431   0.824   3.271   7.173  0.0975 -0.8602  1.4557
    2MEP      H  432   1.997   3.320   7.962  0.0561  1.0718  2.6377
    2MEP      H  433   1.162   2.664   6.727  2.4824 -1.3192  0.3623
    2MEP      H  434   0.729   2.440   6.940 -1.3042 -0.4131 -0.0669
    2MEP      H  435   1.384   3.446   8.114  0.9407 -2.9175  0.0034
    2MEP      H  436   1.428   3.578   8.003  2.5274 -1.2325 -1.2274
    2MEP      H  437   1.281   3.542   6.780  0.3230 -0.3746  0.7964
    2MEP      H  438   1.338   3.557   6.944  1.8251  2.8051 -0.9036
    2MEP      H  439   0.904   2.314   6.923 -2.1618  0.3491 -0.6045
    2MEP      H  440   1.114   2.393   7.039 -0.7581  0.4681 -1.4607
    2MEP      H  441   1.487   3.289   7.965  1.0807  0.0043  1.0643
    2MEP      H  442   1.173   3.368   6.864  0.6705  0.2797 -3.0286
    2MEP      H  443   2.015   3.444   7.830 -1.8906  0.4143 -1.1160
    2MEP      H  444   2.137   3.251   8.331  0.3563 -1.4438 -1.7739
    2MEP      H  445   1.505   3.402   7.738  0.4929  0.1049 -0.7020
    2MEP      H  446   1.654   3.339   7.826 -0.6785  0.0973  1.7726
    2MEP      H  447   1.409   3.284   7.031 -0.5767 -0.5823  2.1175
    2MEP      H  448   1.276   3.180   6.990 -0.8733  0.5927 -0.1003
    2MEP      H  449   0.898   2.506   6.755  1.9303  1.4202 -0.5109
    2MEP      H  450   0.968   2.618   6.887 -2.7402  0.4921  0.9781
    2MEP      H  451   1.642   3.620   7.900  1.3560  1.7214 -0.7814
    2MEP      H  452   1.667   3.709   7.708 -2.2809  1.6840  0.9223
    2MEP      H  453   1.274   3.418   7.183 -0.2095 -0.0825  1.8074
    2MEP      H  454   1.179   3.238   7.295  0.0049  1.3356 -0.9543
    2MEP      H  455   2.000   3.229   8.220  0.8410 -0.2895 -0.6166
    2MEP      H  456   1.064   3.457   7.066 -0.6381 -1.2891 -2.8379
    2MEP      H  457   0.982   3.596   7.728 -1.0788 -1.8957 -0.8842
    2MEP      H  458   1.606   3.628   7.159 -1.0771  0.4553  0.9243
    2MEP      H  459   1.865   3.622   7.817 -0.3754  0.1789  1.1975
    2MEP      H  460   1.832   3.475   7.719  1.8687  0.1134  0.5171
    2MEP      H  461   1.026   3.291   7.038 -0.0367 -0.8413  1.1658
    2MEP      H  462   0.892   3.755   7.774  1.4760  1.0685 -1.7381
    2MEP      N  463   1.757   3.099   6.839 -0.4618 -0.0316 -0.1416
    2MEP      N  464   1.197   3.909   7.376  0.1149  0.5702  0.3344
    2MEP      N  465   1.427   2.434   6.975  0.0525  0.0827 -0.0567
    2MEP      N  466   1.514   3.387   7.958 -0.8786  0.5020 -0.0505
    2MEP      N  467   1.273   3.363   6.884  0.0220  0.1880  0.5748
    2MEP      O  468   1.619   3.627   7.694 -0.2573  0.6391 -0.0895
    2MEP      O  469   0.838   3.493   7.434  0.1421 -0.0152  0.1217
    2MEP      O  470   1.477   3.398   6.674 -0.2424 -0.0249 -0.0612
    2MEP      O  471   1.216   3.326   7.917 -0.0297 -0.1187 -0.0109
    2MEP      O  472   1.547   3.660   6.911 -0.5288 -0.0492  0.0533
    2MEP      O  473   1.167   3.687   7.948  0.1349 -0.3129  0.0481
    2MEP      O  474   1.519   3.915   7.103  0.7605 -0.6113 -0.3663
    2MEP      O  475   1.113   3.924   7.803  0.3426  0.3790 -0.9690
    2MEP      O  476   1.435   4.157   7.364 -0.5846 -0.1351  0.3879
    2MEP      O  477   1.968   3.483   8.155  0.5720  0.1271 -0.8417
    2MEP      O  478   1.915   2.982   6.228  0.0362  0.3302 -0.0837
    2MEP      O  479   2.051   3.434   8.496  0.1890  0.3053  0.1064
    2MEP      O  480   0.682   3.677   7.617 -0.3148 -0.0236 -0.0362
    2MEP      O  481   1.606   2.923   6.435 -0.1273  0.4183 -0.0305
    2MEP      O  482   1.252   3.222   7.235  0.3602 -0.8432 -0.0193
    2MEP      O  483   1.423   2.951   6.665  0.2413 -0.0816 -0.0440
    2MEP      O  484   1.384   3.580   7.344 -0.5158 -0.2088 -0.0908
    2MEP      O  485   1.511   2.965   7.019 -0.6828 -0.2162 -0.1673
    2MEP      O  486   1.666   3.362   7.410 -0.2622 -0.1163 -0.0097
    2MEP      O  487   1.836   3.442   7.926  0.6569 -0.1880 -1.0160
    2MEP      O  488   1.659   3.005   7.460  0.1620 -0.3159 -0.0566
    2MEP      O  489   1.757   2.979   7.136  0.6063 -0.3570 -0.0518
    2MEP      O  490   1.540   2.666   7.254  0.2599 -0.4104 -0.5139
    2MEP      O  491   1.232   4.168   7.559 -0.3898 -0.5026 -0.0330
    2MEP      O  492   1.726   2.409   6.730  0.1093  0.3647  0.2160
    2MEP      O  493   1.364   2.514   6.706 -0.0433  0.3264  0.3071
    2MEP      O  494   0.792   2.462   7.008 -0.6895 -0.1506 -0.7058
    2MEP      O  495   1.093   2.484   6.804  0.0306  0.1243 -0.3901
    2MEP      O  496   1.000   3.344   7.234  0.5587 -0.1264  0.6185
    3MEP      C  497   3.064   2.498   7.689 -0.1859  0.1256 -0.5507
    3MEP      C  498   3.207   2.450   7.712  0.2271  0.4298  0.0462
    3MEP      C  499   3.383   3.087   7.759  0.5489  0.0977  0.1003
    3MEP      C  500   3.293   3.075   7.885 -0.5759  0.2098  0.1681
    3MEP      C  501   3.427   2.489   7.667 -0.2237 -0.3278  0.2196
    3MEP      C  502   2.912   3.827   6.784  0.4624 -0.8717 -0.1572
    3MEP      C  503   3.374   3.180   7.542 -0.4059 -0.7502  0.3721
    3MEP      C  504   2.959   2.443   7.792 -0.7840 -0.3668 -0.2836
    3MEP      C  505   3.536   2.494   7.553  0.1710 -0.2975 -1.2084
    3MEP      C  506   3.241   3.801   6.936 -0.2835  0.4147  0.7917
    3MEP      C  507   2.856   3.750   6.666 -0.2867  0.6226  0.7761
    3MEP      C  508   3.289   3.187   7.414 -0.4971  0.9520 -0.0513
    3MEP      C  509   2.915   3.806   6.536 -0.2316  0.4834  0.7050
    3MEP      C  510   3.192   3.065   7.401  0.0868  0.8237 -0.1451
    3MEP      C  511   2.891   3.632   6.353 -0.3656  0.1277 -0.4055
    3MEP      C  512   3.709   2.615   7.448 -0.2534 -0.8954 -0.2720
    3MEP      C  513   3.358   2.876   7.339 -0.6018  0.4766  0.9650
    3MEP      C  514   3.230   2.901   8.028 -0.2620  0.1751 -1.0208
    3MEP      C  515   2.854   3.492   6.407 -0.8783 -0.2293  0.1979
    3MEP      C  516   3.319   2.870   7.184  0.5024  1.4031 -0.0626
    3MEP      C  517   3.741   2.736   7.356 -0.0869  0.1550 -0.7593
    3MEP      C  518   2.964   3.403   6.455 -0.0564  0.3931  0.5651
    3MEP      C  519   3.404   2.763   7.111 -0.2449  0.0081  0.1878
    3MEP      C  520   3.315   3.650   7.109  0.2352  0.3854 -0.2318
    3MEP      C  521   3.725   2.880   7.426  0.0225 -0.4931  0.7357
    3MEP      C  522   3.129   3.341   6.616 -0.2451  0.2586  0.6390
    3MEP      C  523   3.599   2.706   6.994  0.4859  0.0007  0.1217
    3MEP      C  524   3.207   3.374   6.749 -0.4210 -0.2768 -0.6215
    3MEP      C  525   3.814   3.039   7.244  0.2258 -0.0630 -0.2353
    3MEP      C  526   3.733   2.753   6.943 -0.1380 -0.4928 -0.4867
    3MEP      C  527   3.327   3.176   6.806  0.5150 -0.3282 -0.3199
    3MEP      C  528   3.935   3.106   7.309 -1.2662  0.2086 -0.4082
    3MEP      C  529   3.833   2.921   6.811 -0.9904 -0.2352 -0.1448
    3MEP      C  530   3.773   3.112   7.115  0.4044 -0.6886  0.9450
    3MEP      C  531   4.379   3.824   6.751  0.7838  0.2996 -0.1897
    3MEP      C  532   3.081   2.956   8.036  0.2425  0.3034  0.1402
    3MEP      C  533   4.137   3.219   7.280  0.1177 -0.5306 -0.1552
    3MEP      C  534   3.338   3.497   7.135 -0.2624  0.1281 -0.3012
    3MEP      C  535   3.455   3.101   6.776 -1.1764  0.3497 -0.7529
    3MEP      C  536   3.805   3.046   6.732  0.2398 -0.4941 -0.0893
    3MEP      C  537   4.151   3.373   7.260  0.4288  0.8911 -0.1197
    3MEP      C  538   4.473   3.738   6.834  0.5588 -0.0637 -0.1702
    3MEP      C  539   3.481   3.091   6.626 -0.1260 -0.4097 -0.1257
    3MEP      C  540   4.165   3.449   7.400  0.3445 -0.8681 -0.3897
    3MEP      C  541   4.568   3.635   6.754  0.3859  0.5603 -0.1776
    3MEP      C  542   3.594   3.311   6.420 -0.1806 -0.7329  0.4685
    3MEP      C  543   4.290   3.396   7.183 -0.8779  0.6179  0.5863
    3MEP      C  544   4.030   3.473   7.475  0.1042 -0.3805  0.4180
    3MEP      C  545   3.720   3.018   6.604 -0.1020 -0.2653  0.2052
    3MEP      C  546   4.049   3.434   7.160  0.4416  0.4049 -0.4640
    3MEP      C  547   4.525   3.376   7.213  0.6093  0.4129 -0.2583
    3MEP      C  548   3.091   3.828   6.936 -0.1995 -0.2467 -0.3836
    3MEP      C  549   4.726   3.462   6.770  0.0047  0.3509  0.1697
    3MEP      C  550   3.664   3.251   6.539 -0.0906  1.0056  0.5581
    3MEP      C  551   4.803   3.367   6.863 -0.2685  0.4714  0.4241
    3MEP      C  552   3.670   3.354   6.652  0.0253 -0.0669 -0.3496
    3MEP      C  553   3.688   3.713   6.617  1.2722 -0.6581  0.1032
    3MEP      C  554   4.579   3.518   7.234 -0.1034 -0.1069 -0.5096
    3MEP      C  555   4.004   3.612   7.009  0.0198  0.4550 -0.4351
    3MEP      C  556   4.960   3.352   7.041 -0.0530 -0.3203  0.0549
    3MEP      C  557   3.704   3.586   6.685 -0.4107  0.5182 -0.2011
    3MEP      C  558   2.982   2.882   7.937 -0.4878 -0.0255  0.0508
    3MEP      C  559   3.814   3.577   6.798  0.0168  0.2269 -0.5196
    3MEP      C  560   3.821   3.724   7.144  0.1507 -0.4108  0.0852
    3MEP      C  561   3.852   3.624   7.028 -0.4380 -0.0957 -0.0344
    3MEP      C  562   4.874   3.329   7.169 -0.3080 -0.6908 -0.9108
    3MEP      C  563   3.457   3.436   7.063 -0.2019 -0.1963 -0.6517
    3MEP      C  564   4.570   3.556   7.383  0.5936  0.4693  0.1623
    3MEP      C  565   4.830   3.462   7.244 -0.2116 -0.5854 -0.3907
    3MEP      H  566   4.595   3.294   7.239  0.1489 -0.0635 -0.5236
    3MEP      H  567   4.027   3.530   6.937  0.1636 -0.1809  0.3228
    3MEP      H  568   4.054   3.703   6.969 -1.9011  0.9416 -1.8116
    3MEP      H  569   4.517   3.365   7.103  0.7911  0.4069 -0.2714
    3MEP      H  570   3.082   3.066   8.020  0.1773  0.2813 -0.0163
    3MEP      H  571   4.054   3.372   7.068 -2.0648  0.2482 -0.5194
    3MEP      H  572   4.513   3.587   7.177 -0.1223  1.9612  1.9398
    3MEP      H  573   4.594   3.460   7.432  0.2179 -0.6491 -1.7808
    3MEP      H  574   4.701   3.533   7.077  0.8075  0.0866 -0.3335
    3MEP      H  575   3.947   3.422   7.204  0.7143  1.4617  0.4876
    3MEP      H  576   3.972   3.379   7.486 -1.0923  0.1334 -1.3029
    3MEP      H  577   4.466   3.584   7.411  0.8187  2.3809 -0.8083
    3MEP      H  578   4.640   3.641   7.402 -0.7347  1.8575 -0.9538
    3MEP      H  579   4.818   3.441   7.353  1.5235  1.5249  0.2389
    3MEP      H  580   4.917   3.528   7.227 -0.5590  0.1686  0.6827
    3MEP      H  581   3.816   3.523   7.056  0.1135 -0.3754 -0.3169
    3MEP      H  582   3.875   3.820   7.132 -0.3431 -0.3218 -1.5724
    3MEP      H  583   4.048   3.502   7.581 -0.1244  1.6750 -0.0869
    3MEP      H  584   3.408   3.711   7.113 -0.1846  1.0163  0.0287
    3MEP      H  585   4.783   3.274   7.136 -1.1469  0.2814 -0.2564
    3MEP      H  586   4.890   3.208   7.322 -1.1914 -0.0326 -2.9974
    3MEP      H  587   3.848   3.676   7.241  1.7071  0.5327  0.1335
    3MEP      H  588   3.713   3.742   7.161  0.5506  0.3799  1.9431
    3MEP      H  589   3.813   3.471   6.831 -0.3987  0.5690  0.6054
    3MEP      H  590   3.912   3.591   6.747 -1.3428 -0.1116 -3.2608
    3MEP      H  591   3.236   3.686   7.178  0.4165  2.6602 -1.1459
    3MEP      H  592   4.293   3.330   7.094  1.3098  1.9485 -0.3588
    3MEP      H  593   4.303   3.502   7.152 -0.1981  0.6211  0.8831
    3MEP      H  594   3.980   3.554   7.419  0.3425 -1.3987 -1.2973
    3MEP      H  595   4.227   3.384   7.465  0.6770 -1.9918 -1.7813
    3MEP      H  596   4.981   3.257   6.988 -0.6145 -0.0510 -0.6494
    3MEP      H  597   5.055   3.394   7.081 -0.3491 -1.3517  1.8738
    3MEP      H  598   3.609   3.575   6.743 -1.3600 -0.2535 -1.8827
    3MEP      H  599   3.771   3.721   6.544 -1.0229 -1.0542 -2.6151
    3MEP      H  600   4.218   3.544   7.383 -1.7689  0.4577  0.2476
    3MEP      H  601   3.227   2.791   8.043 -1.3792  0.5314  1.6212
    3MEP      H  602   3.103   2.927   8.221  0.7564 -1.0531 -1.1779
    3MEP      H  603   3.591   3.725   6.563  0.4840  0.7587  1.7667
    3MEP      H  604   3.571   3.374   6.697  0.5476  1.5632  0.1067
    3MEP      H  605   3.737   3.317   6.732 -0.2127  0.5060  0.1190
    3MEP      H  606   3.280   2.942   8.118 -1.3063 -1.4789  0.3484
    3MEP      H  607   3.246   3.445   7.102 -1.3025  1.4848  0.4083
    3MEP      H  608   4.142   3.188   7.387  1.2588 -0.7465 -0.2689
    3MEP      H  609   4.724   3.319   6.926 -1.4676  1.1012 -0.5614
    3MEP      H  610   4.859   3.294   6.800  1.5282  0.0593  2.4754
    3MEP      H  611   3.768   3.235   6.505 -0.3603  1.3492 -0.4593
    3MEP      H  612   4.226   3.173   7.232 -0.1345 -0.3369 -0.8137
    3MEP      H  613   3.680   3.067   7.075 -0.2319 -1.6316  3.4461
    3MEP      H  614   4.668   3.403   6.695  1.6013 -0.4276 -0.4751
    3MEP      H  615   4.799   3.517   6.707 -0.8607 -1.8887 -2.9424
    3MEP      H  616   3.485   3.328   6.433 -0.1061  0.6854 -0.6648
    3MEP      H  617   3.749   3.219   7.134 -0.7847 -1.0192  1.3275
    3MEP      H  618   3.855   3.095   7.041  2.2666  2.1091  2.2885
    3MEP      H  619   3.901   3.190   7.373 -0.4288  1.8996 -2.1357
    3MEP      H  620   3.604   3.249   6.329 -0.1150  0.9398 -0.6853
    3MEP      H  621   3.641   3.407   6.389 -1.6830 -1.4086 -4.2271
    3MEP      H  622   3.986   3.029   7.370 -3.1153  0.5653  1.6105
    3MEP      H  623   3.852   2.946   7.198 -0.8641 -0.4334 -0.4203
    3MEP      H  624   3.297   3.807   6.841  1.5035 -0.5510  1.7677
    3MEP      H  625   4.502   3.579   6.685  1.4477 -0.1922 -0.5880
    3MEP      H  626   4.646   3.697   6.704  0.4910  1.1472  0.6881
    3MEP      H  627   3.787   3.002   6.517 -3.1952  1.6221 -2.6108
    3MEP      H  628   3.672   2.919   6.620 -0.9314  0.0482 -0.3274
    3MEP      H  629   3.458   2.990   6.585  2.1952 -1.3182  0.7597
    3MEP      H  630   3.418   3.159   6.565  1.1928  0.5798 -0.3961
    3MEP      H  631   3.363   3.386   7.293 -1.4836  0.3320  2.4071
    3MEP      H  632   3.627   2.961   7.270 -1.0265 -1.5977  1.6186
    3MEP      H  633   3.634   2.877   7.490  1.1424  2.7299  2.5708
    3MEP      H  634   4.538   3.809   6.890 -0.4819 -2.0274  3.7070
    3MEP      H  635   4.447   3.652   7.000  2.0601 -0.3400 -1.4586
    3MEP      H  636   3.751   3.118   6.797  2.6270 -0.6395  2.1174
    3MEP      H  637   3.956   3.044   6.633 -1.7927 -0.2066 -0.7868
    3MEP      H  638   3.533   3.165   6.823 -0.8481 -0.5684 -0.0324
    3MEP      H  639   3.545   2.948   6.862 -0.8645 -0.3455  0.9607
    3MEP      H  640   3.284   3.879   7.002 -0.8262  0.3794  1.1989
    3MEP      H  641   3.346   3.137   7.960  2.7597 -1.3865 -0.7788
    3MEP      H  642   4.322   3.884   6.825 -0.8079 -0.3388 -0.8774
    3MEP      H  643   3.815   2.894   7.489  1.3867 -1.5840 -0.9243
    3MEP      H  644   3.018   2.894   7.832 -2.7110  3.4280 -0.4069
    3MEP      H  645   4.316   3.766   6.680  1.1354 -2.3124  1.5293
    3MEP      H  646   4.448   3.887   6.691 -0.3888  0.1438 -1.7323
    3MEP      H  647   3.898   2.932   6.901  0.7751 -1.2537 -1.2712
    3MEP      H  648   3.875   2.847   6.741 -0.2123 -0.4372  0.5237
    3MEP      H  649   3.299   3.175   6.914  1.8440 -0.0996  0.0278
    3MEP      H  650   3.246   3.129   6.746  1.6456 -0.7011 -1.5667
    3MEP      H  651   3.924   2.698   7.378 -0.7102 -1.1978  0.8986
    3MEP      H  652   3.658   2.740   7.281 -1.0551  0.1513  0.3034
    3MEP      H  653   3.194   3.116   7.856 -0.6707 -0.5316 -0.5857
    3MEP      H  654   3.796   2.602   7.517 -0.2905 -1.6766 -0.3652
    3MEP      H  655   3.798   2.773   7.031  0.7950  0.4347 -1.3826
    3MEP      H  656   3.788   2.680   6.880 -1.6230 -2.2626  0.2494
    3MEP      H  657   3.233   3.482   6.747  1.2707 -0.6674 -0.3296
    3MEP      H  658   3.140   3.351   6.835  0.2187  0.3123  0.0365
    3MEP      H  659   3.701   2.529   7.378  1.2279  0.5280 -2.2372
    3MEP      H  660   3.560   3.457   7.097  0.1690  0.2390 -2.0159
    3MEP      H  661   3.612   2.605   7.038 -0.3465  0.0979  0.6078
    3MEP      H  662   3.541   2.677   6.903 -0.1566 -1.5254  0.9988
    3MEP      H  663   3.102   3.234   6.603 -0.8939  0.6877 -1.9380
    3MEP      H  664   3.217   3.365   6.553 -0.7577  0.3126 -0.0627
    3MEP      H  665   3.631   2.440   7.577 -0.2464 -2.4427 -4.1079
    3MEP      H  666   3.495   2.443   7.463 -1.4649  0.0508 -0.6647
    3MEP      H  667   2.852   2.462   7.770 -0.8711  0.1861  0.5958
    3MEP      H  668   3.077   3.938   6.927  1.6892  0.0437 -0.1515
    3MEP      H  669   3.416   2.684   7.188 -0.8159 -0.5596 -0.3032
    3MEP      H  670   3.350   2.732   7.019  0.1785  0.2017 -0.1294
    3MEP      H  671   2.923   3.300   6.448  2.2633 -0.5522  0.6003
    3MEP      H  672   3.052   3.414   6.388 -0.3900  0.5601  0.1563
    3MEP      H  673   2.966   2.333   7.805 -3.4934 -0.3282  2.1127
    3MEP      H  674   3.452   2.566   7.743  0.6061  1.0568 -1.4096
    3MEP      H  675   3.211   2.846   7.176  0.7147  1.0737 -2.0561
    3MEP      H  676   3.388   2.975   7.039  0.7574 -1.9016  0.8519
    3MEP      H  677   2.797   3.511   6.501 -1.4872  1.3904 -0.4903
    3MEP      H  678   2.815   3.397   6.238  1.8808 -0.2282  0.7696
    3MEP      H  679   3.037   3.784   7.022  0.9253 -3.9330 -1.4472
    3MEP      H  680   3.432   2.998   7.716 -1.8129 -1.0385 -0.3177
    3MEP      H  681   3.444   2.389   7.714  2.0013  0.5621  1.3835
    3MEP      H  682   3.151   2.665   7.674  0.4988  0.9932  0.1253
    3MEP      H  683   3.450   2.936   7.353 -0.0753  0.0722 -0.6810
    3MEP      H  684   3.388   2.773   7.368 -2.3082  0.2587  2.0353
    3MEP      H  685   2.859   3.634   6.246 -1.0627 -0.6068 -0.2124
    3MEP      H  686   3.002   3.628   6.350 -0.3877 -0.8105 -0.0347
    3MEP      H  687   3.024   2.471   7.588 -2.3197  2.3534 -0.3511
    3MEP      H  688   2.975   2.491   7.891 -1.9114  1.7767 -1.1089
    3MEP      H  689   3.272   2.910   7.531 -1.2905 -2.3648 -0.6311
    3MEP      H  690   2.842   3.838   6.343 -1.4113 -1.8679 -1.7425
    3MEP      H  691   3.462   3.163   7.778  2.1039 -1.7077  1.0098
    3MEP      H  692   2.884   2.934   7.938 -0.1318  0.6622 -0.7109
    3MEP      H  693   3.095   3.074   7.454  0.1492  1.7768 -0.1862
    3MEP      H  694   3.164   3.056   7.294 -2.7137  1.7561  0.4798
    3MEP      H  695   2.902   3.916   6.541 -1.1388  0.3581  1.2516
    3MEP      H  696   3.024   3.789   6.536 -0.6816 -2.8791 -0.0608
    3MEP      H  697   3.233   2.475   7.817 -0.4319 -0.7368  0.4941
    3MEP      H  698   3.221   2.340   7.700 -0.5341  0.3868 -0.4985
    3MEP      H  699   3.219   3.274   7.413  0.1693  1.5114  1.7257
    3MEP      H  700   3.369   3.108   7.266  1.7299 -0.6243  0.3267
    3MEP      H  701   2.884   3.642   6.670  0.0575  0.7723  2.7697
    3MEP      H  702   2.698   3.773   6.568 -1.5442 -1.4892  0.1423
    3MEP      H  703   2.974   2.772   7.954 -0.7868  0.0488  0.3823
    3MEP      H  704   2.907   3.936   6.760 -0.3603 -0.7757  0.4159
    3MEP      H  705   3.454   3.467   6.957  4.0222  0.6522 -0.6050
    3MEP      H  706   3.696   3.804   6.680 -0.2084  0.1411 -0.8336
    3MEP      H  707   3.435   3.271   7.558  0.4216 -1.5766  2.0660
    3MEP      H  708   3.457   3.107   7.537 -1.8993 -2.5931  1.5573
    3MEP      H  709   2.846   3.806   6.872 -1.3945 -1.4954 -1.6701
    3MEP      H  710   3.435   3.327   7.065 -0.3057 -0.1875 -1.2864
    3MEP      N  711   4.714   3.540   7.178 -0.3182 -0.0138 -0.1772
    3MEP      N  712   3.617   3.114   6.568  0.1966  0.6809 -0.1567
    3MEP      N  713   3.700   2.997   7.331  0.2716 -0.0970 -0.7011
    3MEP      N  714   3.257   2.930   7.432  0.6941  0.5222 -0.4400
    3MEP      N  715   2.849   3.763   6.412 -0.8317 -0.1849  0.0530
    3MEP      O  716   3.368   3.199   7.299 -0.4806 -0.6479  0.3542
    3MEP      O  717   3.268   3.668   6.980 -0.0593  0.6823  0.1060
    3MEP      O  718   2.767   3.419   6.319 -0.5078 -0.2331 -0.6042
    3MEP      O  719   3.339   2.993   7.119  0.0731  0.4921 -0.0722
    3MEP      O  720   3.019   3.428   6.588  0.2241  0.0891 -0.7023
    3MEP      O  721   3.533   2.803   7.072  0.4439  0.3909 -0.0315
    3MEP      O  722   3.337   3.314   6.759  0.2162 -0.0134 -0.1452
    3MEP      O  723   3.709   2.875   6.867 -0.0186  0.2243 -0.3727
    3MEP      O  724   3.455   2.972   6.838 -0.5222 -0.2325 -0.2671
    3MEP      O  725   3.306   2.936   7.916  0.4825  0.7210 -0.0194
    3MEP      O  726   4.389   3.669   6.926  0.7168  0.4402 -0.2511
    3MEP      O  727   3.024   2.930   8.165 -0.2440  0.0353  0.2543
    3MEP      O  728   3.365   3.481   7.277  0.4163 -0.0269  0.2833
    3MEP      O  729   4.637   3.543   6.845 -0.0457  0.3887  0.4186
    3MEP      O  730   2.712   3.755   6.661  0.2230 -0.0431  0.1819
    3MEP      O  731   4.896   3.439   6.938 -0.5575  0.1744  0.1376
    3MEP      O  732   3.727   3.474   6.596 -0.5062 -0.5338 -0.2313
    3MEP      O  733   4.952   3.249   7.261  0.9938  0.6968 -0.3957
    3MEP      O  734   3.792   3.669   6.906  0.0384 -0.1149  0.3627
    3MEP      O  735   3.298   3.133   7.651 -0.0807 -0.5256 -0.9250
    3MEP      O  736   4.070   3.571   7.130  0.3316 -0.1918  1.0275
    3MEP      O  737   4.399   3.353   7.268 -0.2651  0.7077 -0.4284
    3MEP      O  738   4.024   3.161   7.212  0.3779  0.0973 -0.4894
    3MEP      O  739   3.921   3.112   6.691 -0.0016 -0.1693  0.3001
    3MEP      O  740   3.871   2.713   7.300 -0.2176 -0.2019  0.7468
    3MEP      O  741   3.579   2.625   7.518  0.3040  0.2374 -0.9407
    3MEP      O  742   3.062   2.640   7.698  0.6383 -0.1339 -0.5053
    3MEP      O  743   3.297   2.504   7.620 -0.2770 -0.3781  0.4744
    3MEP      O  744   3.045   3.788   6.800  0.5525  1.0441 -0.2638
    4MEP      C  745   4.267   4.061   5.492  0.7101  0.5284  0.3547
    4MEP      C  746   4.205   4.055   5.631 -0.4227  0.0398  0.5447
    4MEP      C  747   2.555   5.527   6.377 -0.2012  0.0028 -0.4983
    4MEP      C  748   2.503   5.676   6.362  0.4415  0.6266  0.7395
    4MEP      C  749   4.249   4.072   5.869  0.3637  0.1553  0.3047
    4MEP      C  750   4.685   5.492   5.958 -0.6926  0.5974 -0.2665
    4MEP      C  751   2.760   5.403   6.342 -0.0210 -0.7518 -0.0913
    4MEP      C  752   4.339   3.925   5.448  0.7920 -0.1733  0.1509
    4MEP      C  753   4.341   4.028   5.977  0.6419  0.1046  0.0736
    4MEP      C  754   4.386   5.688   5.869  0.1236  0.2947 -0.1004
    4MEP      C  755   4.687   5.336   5.965 -0.2018  0.2047 -1.0520
    4MEP      C  756   2.710   5.264   6.285 -0.0742 -0.1610 -0.4280
    4MEP      C  757   4.605   5.282   6.084  0.3544 -0.1990  0.2463
    4MEP      C  758   2.798   5.146   6.322  0.0389 -0.3116 -0.0954
    4MEP      C  759   4.392   5.210   5.952 -0.4571  0.4908  0.2021
    4MEP      C  760   4.405   4.035   6.201 -0.5453  0.8179 -0.0987
    4MEP      C  761   2.704   5.057   6.543 -0.0409 -0.0136  0.5622
    4MEP      C  762   2.537   5.910   6.425  0.6908 -0.5813  0.4097
    4MEP      C  763   4.289   5.310   5.994 -0.1280 -0.0228  0.4071
    4MEP      C  764   2.614   5.154   6.625  0.3472 -0.0111  0.6275
    4MEP      C  765   4.372   4.093   6.339 -0.2507 -0.7329 -0.0111
    4MEP      C  766   4.189   5.260   6.099 -0.3138 -0.2432 -0.0928
    4MEP      C  767   2.697   5.228   6.730  0.1257  0.1628 -0.2723
    4MEP      C  768   4.155   5.715   5.911  0.4850 -0.1769 -0.1475
    4MEP      C  769   4.275   4.001   6.422 -0.0146  0.3191 -0.2264
    4MEP      C  770   4.036   5.304   6.268  0.5286  0.5555 -0.6021
    4MEP      C  771   2.901   5.331   6.760 -0.0684  0.6320 -0.3725
    4MEP      C  772   3.947   5.409   6.346 -0.1488  0.1354  0.5541
    4MEP      C  773   4.042   4.113   6.437 -0.0439  0.5133 -0.6163
    4MEP      C  774   2.992   5.440   6.722  0.7357 -0.0097 -0.0514
    4MEP      C  775   3.755   5.547   6.304 -0.8265 -0.0363  0.0962
    4MEP      C  776   4.083   4.262   6.424 -0.1311 -0.1786 -0.2125
    4MEP      C  777   3.107   5.511   6.532  0.1603 -0.5214  0.2864
    4MEP      C  778   4.014   4.081   6.588  1.0410 -0.1844  0.0323
    4MEP      C  779   3.375   4.461   6.090 -0.0815 -1.3289  0.5789
    4MEP      C  780   2.653   6.004   6.472  0.4384 -0.1655  0.0887
    4MEP      C  781   4.100   4.444   6.286  0.3291 -0.4873  0.5496
    4MEP      C  782   4.042   5.667   6.007  0.0908 -0.4193  0.6066
    4MEP      C  783   3.644   5.466   6.382  0.1245 -0.2074 -0.2941
    4MEP      C  784   3.186   5.474   6.406 -0.0035  0.4776 -0.4221
    4MEP      C  785   4.148   4.488   6.143  0.4899  0.5870 -0.2044
    4MEP      C  786   3.231   4.443   6.036 -0.4517  0.0254 -0.3828
    4MEP      C  787   3.511   5.455   6.301 -0.7520 -0.1447 -0.1774
    4MEP      C  788   4.292   4.451   6.115 -0.4936 -0.5200  0.3496
    4MEP      C  789   3.237   4.368   5.899  0.2195  0.0530 -0.0521
    4MEP      C  790   3.306   5.351   6.114 -0.3589  0.0445 -0.4945
    4MEP      C  791   4.061   4.426   6.032 -0.4868 -0.4217 -0.6662
    4MEP      C  792   4.397   4.501   6.217 -0.3732 -0.6689  0.1465
    4MEP      C  793   3.316   5.398   6.446 -0.2268  0.1326  0.2815
    4MEP      C  794   4.140   4.650   6.125  0.0177 -0.0173  0.1766
    4MEP      C  795   4.015   4.460   5.802 -0.0331 -0.1095 -0.3188
    4MEP      C  796   4.528   5.663   5.916  0.2408  0.5308 -0.1014
    4MEP      C  797   3.329   4.372   5.674 -0.1542 -0.5241 -0.4730
    4MEP      C  798   3.370   5.266   6.223 -0.1799  0.5774 -0.0989
    4MEP      C  799   3.453   4.416   5.595  0.6341 -0.0939  0.3787
    4MEP      C  800   3.475   5.180   6.162 -0.0110 -0.1561  0.6670
    4MEP      C  801   3.776   5.301   5.985  0.1467 -0.1169  0.0877
    4MEP      C  802   4.088   4.508   5.673 -0.5911 -0.0371 -0.0941
    4MEP      C  803   4.021   4.854   6.142 -0.1898 -0.4992  0.0639
    4MEP      C  804   3.688   4.423   5.585 -0.3627 -0.3847  0.0265
    4MEP      C  805   3.699   5.213   6.090  0.1628 -0.5039 -0.3049
    4MEP      C  806   2.789   5.951   6.434 -0.3800 -0.6726 -0.2666
    4MEP      C  807   3.738   5.065   6.065 -0.4078  0.0963 -0.7090
    4MEP      C  808   3.846   4.925   6.323  1.0392  0.3723  0.8123
    4MEP      C  809   3.880   4.909   6.172 -0.0557 -0.1479 -0.0999
    4MEP      C  810   3.808   4.329   5.575 -0.0182 -0.3829 -0.3162
    4MEP      C  811   3.908   5.739   5.993  0.5645  0.1367  0.3401
    4MEP      C  812   4.215   4.434   5.650 -0.5111 -0.3804  0.4239
    4MEP      C  813   3.937   4.394   5.505 -0.7232 -0.1955  0.6021
    4MEP      H  814   4.009   4.349   5.792 -0.2225  0.0236 -1.7488
    4MEP      H  815   4.052   4.871   6.037 -1.3051 -1.5419 -0.4410
    4MEP      H  816   4.105   4.904   6.194  1.5994 -2.6391 -0.7413
    4MEP      H  817   3.910   4.492   5.818 -0.1589 -0.6937  0.0419
    4MEP      H  818   2.654   6.015   6.582 -0.3452  0.8065 -0.0041
    4MEP      H  819   4.211   4.701   6.193 -0.2670 -0.2451  0.6454
    4MEP      H  820   4.112   4.615   5.689 -1.8650  0.1840  0.4465
    4MEP      H  821   4.273   4.471   5.563  2.8329 -5.2933  0.2981
    4MEP      H  822   4.060   4.543   5.472 -1.0645  1.7387 -1.0710
    4MEP      H  823   4.158   4.685   6.021  0.3113 -2.8380 -0.7747
    4MEP      H  824   4.394   4.441   6.311  2.4491 -2.5710 -0.9048
    4MEP      H  825   4.187   4.329   5.628  0.8108 -0.2803 -1.8679
    4MEP      H  826   4.285   4.439   5.736  1.6684  1.1337 -1.3959
    4MEP      H  827   4.012   4.312   5.512 -0.5049  0.1789  2.9930
    4MEP      H  828   3.913   4.404   5.397 -1.0462 -0.6962  0.6239
    4MEP      H  829   3.801   4.850   6.121 -0.3939  0.9249 -0.8281
    4MEP      H  830   3.847   4.823   6.367  0.7958 -1.0641 -2.3661
    4MEP      H  831   4.498   4.494   6.174 -0.5560 -0.3061 -0.3408
    4MEP      H  832   4.139   5.823   5.893 -3.0268 -0.7576 -0.9327
    4MEP      H  833   3.835   4.298   5.678  0.6533  1.2311  0.0098
    4MEP      H  834   3.677   4.212   5.507 -0.2595  0.0584 -1.8540
    4MEP      H  835   3.742   4.962   6.331  0.6207  0.1570 -2.7546
    4MEP      H  836   3.923   4.991   6.368  1.1082 -0.0140  1.2613
    4MEP      H  837   3.663   4.994   6.106 -1.3590  1.5892  0.1766
    4MEP      H  838   3.745   5.051   5.955  0.0936 -0.2951 -0.6271
    4MEP      H  839   4.128   5.680   5.809  0.1606  0.1014 -0.1552
    4MEP      H  840   4.071   4.316   6.037  0.2727 -0.2618  2.8351
    4MEP      H  841   3.956   4.449   6.061 -0.0439 -1.8648  2.3312
    4MEP      H  842   4.382   4.609   6.238 -2.1273 -0.3193 -2.7161
    4MEP      H  843   4.304   4.341   6.116 -1.3129 -0.6072  2.5047
    4MEP      H  844   3.661   4.470   5.488 -1.5651 -1.6560 -0.2738
    4MEP      H  845   3.720   4.504   5.654  2.6801  0.0106 -1.7546
    4MEP      H  846   3.733   5.241   6.192  0.3819 -2.8797  0.2976
    4MEP      H  847   3.762   5.409   6.004 -2.7857 -0.5502  0.5956
    4MEP      H  848   4.314   4.495   6.015  1.0733  0.6439  1.1763
    4MEP      H  849   2.513   5.919   6.317 -1.2647  0.4696  0.8970
    4MEP      H  850   2.560   6.174   6.435  0.4943  0.2160  0.3884
    4MEP      H  851   3.885   5.282   5.996 -0.3604 -2.2139  1.8781
    4MEP      H  852   3.524   5.124   6.245 -0.1655 -1.8539 -0.3595
    4MEP      H  853   3.419   5.105   6.102  1.3456 -2.1200  1.7631
    4MEP      H  854   2.444   5.953   6.468 -0.8344 -1.7264 -1.6084
    4MEP      H  855   4.076   5.658   6.112  0.3456 -0.0032  0.5610
    4MEP      H  856   3.996   4.480   6.297  0.6419 -0.0285  2.2107
    4MEP      H  857   3.445   4.401   5.485  2.3695 -0.5459  0.2950
    4MEP      H  858   3.462   4.525   5.611  1.4023  0.0150 -0.7383
    4MEP      H  859   3.287   5.201   6.256 -0.4515  0.8538 -0.2411
    4MEP      H  860   4.165   4.491   6.363  1.3837  0.0766 -0.6593
    4MEP      H  861   3.976   3.977   6.598  0.6263 -0.2420 -2.0266
    4MEP      H  862   3.319   4.261   5.672 -0.6655 -0.4934  0.3004
    4MEP      H  863   3.234   4.408   5.628 -0.5197 -1.1304 -0.1976
    4MEP      H  864   3.289   5.296   6.019 -2.2815 -0.6289  0.2234
    4MEP      H  865   4.106   4.098   6.649  0.5858 -3.0105  1.6532
    4MEP      H  866   3.941   4.150   6.634  1.7445 -1.0340  2.5267
    4MEP      H  867   3.991   4.317   6.454 -0.2260 -1.4001  1.8386
    4MEP      H  868   3.361   5.442   6.082 -0.0195 -0.4524 -1.3581
    4MEP      H  869   3.207   5.385   6.150  0.5730  1.1876  1.0448
    4MEP      H  870   4.175   4.285   6.482  0.5978 -4.1799  0.3533
    4MEP      H  871   3.946   4.112   6.382 -0.1841 -0.6863 -0.3490
    4MEP      H  872   4.396   5.786   5.819  1.0767 -0.3679 -1.2214
    4MEP      H  873   3.267   4.265   5.928  2.0752  0.2191 -1.2726
    4MEP      H  874   3.135   4.370   5.855 -0.0726  1.4947  0.6821
    4MEP      H  875   3.356   5.463   6.527 -0.6448 -0.3985  0.9255
    4MEP      H  876   3.292   5.303   6.499  2.4199 -0.7528 -0.0281
    4MEP      H  877   3.467   5.557   6.307  1.2339  0.6855  0.7655
    4MEP      H  878   3.545   5.441   6.196 -0.9608 -2.5100  0.0506
    4MEP      H  879   4.001   5.483   6.058 -0.7286 -0.0965 -0.6825
    4MEP      H  880   4.136   4.034   6.277 -0.8001 -1.6790 -1.2760
    4MEP      H  881   4.311   3.896   6.417  0.4361  0.4691 -0.2199
    4MEP      H  882   3.165   4.382   6.100  0.4261 -1.8956 -1.2593
    4MEP      H  883   3.243   4.609   5.956 -3.4250 -0.4009 -3.3232
    4MEP      H  884   3.110   5.416   6.350 -1.1454  0.7282  0.8487
    4MEP      H  885   3.162   5.623   6.271  0.2222  3.4682 -0.3256
    4MEP      H  886   3.680   5.364   6.408 -0.8577  0.0222  2.0599
    4MEP      H  887   3.554   5.595   6.500 -0.8755 -0.9273 -1.2268
    4MEP      H  888   4.356   5.614   5.792  2.4442 -1.0829  0.2807
    4MEP      H  889   2.511   5.704   6.255 -1.3629  1.5105  0.8109
    4MEP      H  890   3.421   4.360   6.096 -0.6555 -1.6913 -0.9404
    4MEP      H  891   4.279   4.029   6.529 -1.6058 -0.4369  0.0395
    4MEP      H  892   2.869   6.012   6.483  0.8482 -3.5034  1.3840
    4MEP      H  893   3.363   4.493   6.196 -0.2911 -0.6137  0.3441
    4MEP      H  894   3.439   4.527   6.029  0.0599  0.1912  2.3285
    4MEP      H  895   3.026   5.586   6.516 -0.7227 -1.1856  1.5698
    4MEP      H  896   3.181   5.561   6.598  1.1259 -0.1340 -1.0499
    4MEP      H  897   3.811   5.621   6.365 -0.0097 -0.0203 -0.6546
    4MEP      H  898   3.701   5.601   6.224 -0.4708  0.4644  0.1892
    4MEP      H  899   4.465   4.178   6.483 -1.2056 -2.3548  1.2071
    4MEP      H  900   4.322   4.189   6.314 -0.0180 -0.5662  0.1654
    4MEP      H  901   2.393   5.678   6.378  0.1163 -0.7570 -1.1263
    4MEP      H  902   4.424   3.926   6.217 -2.7670  0.2634 -1.0501
    4MEP      H  903   2.934   5.533   6.704 -0.8616 -0.8166  0.8051
    4MEP      H  904   3.079   5.448   6.790 -0.1360 -1.4718  1.2617
    4MEP      H  905   3.886   5.354   6.421 -0.6946  0.0751  0.0704
    4MEP      H  906   4.013   5.484   6.395  0.0987  0.2085  0.1084
    4MEP      H  907   4.494   4.089   6.162 -0.1677  0.8194  0.7515
    4MEP      H  908   3.832   5.710   6.069 -1.9896  0.1116 -2.1598
    4MEP      H  909   2.863   5.351   6.863  0.3075 -0.9852  0.0980
    4MEP      H  910   2.956   5.235   6.767  1.9775  1.8328  0.6962
    4MEP      H  911   3.974   5.228   6.217  2.1073 -0.1700 -1.4625
    4MEP      H  912   4.102   5.250   6.340 -0.9879 -1.7477 -0.8884
    4MEP      H  913   4.370   3.921   5.979 -0.7421 -0.2677  1.5873
    4MEP      H  914   4.438   4.075   5.951  1.0209 -0.6391  0.1489
    4MEP      H  915   4.430   3.918   5.512  0.7804  1.6044  0.3967
    4MEP      H  916   4.542   5.735   6.000  0.3326 -0.0779  0.4014
    4MEP      H  917   2.631   5.281   6.802 -1.1964 -0.4638 -0.9938
    4MEP      H  918   2.752   5.144   6.776 -2.1444 -1.0428  0.2910
    4MEP      H  919   4.116   5.195   6.046 -1.2895  0.3761  0.4817
    4MEP      H  920   4.230   5.184   6.170  0.2475 -1.8629 -2.0831
    4MEP      H  921   4.267   3.850   5.487  0.3170  0.5624  0.7092
    4MEP      H  922   4.229   4.180   5.880  1.6941  0.3980  0.4706
    4MEP      H  923   2.577   5.217   6.542  0.4235 -1.4180 -0.4856
    4MEP      H  924   2.455   5.059   6.622 -1.0392  0.6507  0.2124
    4MEP      H  925   4.341   5.401   6.032  0.7062  1.0607 -3.1280
    4MEP      H  926   4.136   5.392   5.916 -0.4825  0.7914 -1.1924
    4MEP      H  927   4.599   5.681   5.833 -0.2182  2.5493 -0.0843
    4MEP      H  928   2.486   5.445   6.347  0.4547 -0.9847  0.6368
    4MEP      H  929   4.152   4.020   5.885 -0.4990  1.1747 -1.4801
    4MEP      H  930   4.201   4.058   5.310 -3.0577  0.0832 -0.8087
    4MEP      H  931   2.647   4.989   6.476  0.8263 -0.3263  0.1247
    4MEP      H  932   2.752   4.989   6.617 -1.1133  0.1028  1.3742
    4MEP      H  933   4.446   5.235   5.858  0.6235 -1.5556  0.2336
    4MEP      H  934   4.334   5.118   5.926  0.5148  0.0990 -0.6509
    4MEP      H  935   4.342   4.143   5.485  1.4100 -0.3310 -5.3870
    4MEP      H  936   4.352   3.914   5.339  0.2744  2.6975 -0.2365
    4MEP      H  937   2.862   5.193   6.516  0.5030  0.1139  0.0937
    4MEP      H  938   4.550   5.094   6.011  0.3050  0.7092 -0.2466
    4MEP      H  939   2.576   5.521   6.486  0.1161 -2.1758 -0.6499
    4MEP      H  940   2.812   5.943   6.326 -1.4303  0.0927 -0.5499
    4MEP      H  941   2.751   5.053   6.284 -1.4222  0.7259 -0.8598
    4MEP      H  942   2.890   5.174   6.265 -1.3123 -1.5098 -2.9575
    4MEP      H  943   4.677   5.246   6.160  1.1522 -0.6106 -0.6824
    4MEP      H  944   4.548   5.367   6.127  0.4236  0.8435 -1.6902
    4MEP      H  945   4.139   4.143   5.645  1.7189  1.5268  1.5994
    4MEP      H  946   4.128   3.974   5.631 -1.1526  0.6261  4.2688
    4MEP      H  947   2.613   5.234   6.331 -1.3109 -0.3385 -3.0409
    4MEP      H  948   2.635   5.347   6.124 -1.3540 -1.3461  0.4997
    4MEP      H  949   4.642   5.292   5.873  0.5451 -1.7141 -0.5218
    4MEP      H  950   4.880   5.324   5.907 -2.2514  1.3270 -0.6625
    4MEP      H  951   2.800   5.847   6.472  0.5782 -0.0289  1.2861
    4MEP      H  952   4.735   5.523   6.052 -1.1988 -1.1453  0.6003
    4MEP      H  953   3.870   5.706   5.894 -0.6413  0.8341  0.5677
    4MEP      H  954   3.743   5.280   5.881  1.0080 -2.6264  0.2876
    4MEP      H  955   2.857   5.424   6.292 -2.4746 -1.4822 -5.5116
    4MEP      H  956   2.768   5.393   6.452  0.0537  0.5013  0.0222
    4MEP      H  957   4.745   5.522   5.870  2.4049 -1.3765  1.0822
    4MEP      H  958   3.917   5.849   6.002 -0.0493  0.2010  0.2183
    4MEP      N  959   4.003   4.518   5.553  0.7053 -0.4054 -0.4429
    4MEP      N  960   3.414   5.354   6.340  0.3309 -0.1043  0.7121
    4MEP      N  961   4.135   4.014   6.377  0.1733 -0.3307 -0.9779
    4MEP      N  962   2.823   5.113   6.467 -0.1032  0.7045 -0.3895
    4MEP      N  963   4.500   5.171   6.056 -0.3153  0.0226  0.2509
    4MEP      O  964   2.698   5.277   6.139 -0.4136 -0.6947 -0.3372
    4MEP      O  965   4.285   5.682   5.967  0.6644 -0.1433 -0.3471
    4MEP      O  966   4.214   5.352   5.878  0.1259  0.4236  0.4117
    4MEP      O  967   2.516   5.083   6.692 -0.9819  0.4500  0.2311
    4MEP      O  968   4.124   5.364   6.177 -0.1569  0.4332  0.4178
    4MEP      O  969   2.786   5.320   6.675 -0.3814 -0.5710  0.1975
    4MEP      O  970   3.862   5.473   6.242 -0.2332 -0.0600 -0.3366
    4MEP      O  971   3.053   5.400   6.597 -0.6347 -0.4294 -0.2113
    4MEP      O  972   3.622   5.528   6.507  0.5583  0.6591  0.5327
    4MEP      O  973   2.566   5.772   6.447  0.1176  0.1076  0.0582
    4MEP      O  974   3.180   4.574   6.019 -0.0071 -0.7167  0.1240
    4MEP      O  975   2.647   6.138   6.419  0.4723  0.5359 -0.4818
    4MEP      O  976   4.009   5.530   5.974 -0.3284  0.8658 -0.1166
    4MEP      O  977   3.340   4.417   5.812 -1.0298 -0.3886 -0.6299
    4MEP      O  978   4.823   5.291   5.977  0.2062 -0.1467  0.7022
    4MEP      O  979   3.576   4.358   5.637  0.8093  0.2867 -0.0560
    4MEP      O  980   3.563   5.238   6.074 -0.0473  0.0869 -0.4793
    4MEP      O  981   3.773   4.215   5.501 -0.1319  0.0101 -0.1002
    4MEP      O  982   3.871   5.035   6.114  0.4657 -0.2294 -0.0487
    4MEP      O  983   2.681   5.515   6.302 -0.4701  0.1228 -0.0485
    4MEP      O  984   4.020   4.708   6.170  0.2237  1.1329 -0.2810
    4MEP      O  985   4.103   4.493   5.912 -0.4954  0.5491  0.3339
    4MEP      O  986   4.100   4.302   6.291 -0.4279 -0.1764 -0.1524
    4MEP      O  987   3.217   5.604   6.347 -0.8405 -0.2695 -0.4196
    4MEP      O  988   4.493   4.127   6.407 -0.5272  0.1721 -0.2820
    4MEP      O  989   4.297   4.061   6.111 -0.1437  0.1610  0.1077
    4MEP      O  990   4.169   4.085   5.397 -0.3664  0.2507  0.1902
    4MEP      O  991   4.305   4.046   5.738 -0.4750  1.0362 -0.4166
    4MEP      O  992   4.545   5.530   5.950 -0.4982 -0.4880  0.0880
    5MEP      C  993   3.395   4.914   7.149  0.3223  0.6665 -0.0640
    5MEP      C  994   3.389   4.796   7.047 -0.8030  0.6026  0.1237
    5MEP      C  995   4.105   3.989   7.152 -0.1320  0.7548  0.2620
    5MEP      C  996   4.164   3.877   7.244  0.8300 -0.0182  0.3241
    5MEP      C  997   3.384   4.564   7.020 -0.3997  0.3799 -0.4251
    5MEP      C  998   4.052   4.955   7.676  0.3576 -0.6399 -0.2130
    5MEP      C  999   4.144   4.133   6.972  0.7213  0.2640  0.1046
    5MEP      C 1000   3.513   4.887   7.247  0.8415  0.0069  0.7391
    5MEP      C 1001   3.364   4.423   7.077  0.8087  1.0249 -0.2125
    5MEP      C 1002   4.115   4.979   7.320 -0.0372 -0.9337  0.4595
    5MEP      C 1003   4.129   5.013   7.791  0.3327  0.0528  0.6237
    5MEP      C 1004   4.256   4.189   6.876  0.1774 -0.1775 -0.3398
    5MEP      C 1005   4.076   4.970   7.936 -0.3642 -0.2847  0.2454
    5MEP      C 1006   4.362   4.261   6.958  0.1948  0.3167  0.4139
    5MEP      C 1007   3.878   5.095   7.937  0.6452 -0.1468 -0.0734
    5MEP      C 1008   3.460   4.267   7.226  0.3710  0.1566  0.0130
    5MEP      C 1009   4.586   4.153   6.876  0.9751  0.0290 -0.0130
    5MEP      C 1010   4.366   3.949   7.331  0.6449  0.6741 -0.5426
    5MEP      C 1011   3.727   5.115   7.956  0.4646  0.6297 -0.0152
    5MEP      C 1012   4.639   4.077   7.006 -0.0065 -0.1319 -0.6811
    5MEP      C 1013   3.485   4.130   7.156  0.5718 -0.4084 -0.8637
    5MEP      C 1014   3.642   5.037   7.847  0.2374 -0.7307 -0.4022
    5MEP      C 1015   4.717   4.176   7.099  0.6346  0.2032 -0.0559
    5MEP      C 1016   4.262   4.867   7.175 -0.0641 -0.1502 -0.2842
    5MEP      C 1017   3.637   4.095   7.154 -0.3490  0.1207  0.0885
    5MEP      C 1018   3.564   4.824   7.774 -0.1557  0.3113  0.1915
    5MEP      C 1019   4.694   4.335   7.275 -0.4162  0.2192 -0.1171
    5MEP      C 1020   3.653   4.757   7.675 -0.0212  0.3505 -0.0391
    5MEP      C 1021   3.748   4.201   6.933 -0.2499 -0.0484 -0.0281
    5MEP      C 1022   4.610   4.449   7.325  0.3459 -0.0350  0.0075
    5MEP      C 1023   3.809   4.586   7.623  0.1989 -0.3022  0.1968
    5MEP      C 1024   3.637   4.294   6.886 -0.5606 -0.2916  0.5466
    5MEP      C 1025   4.419   4.492   7.451 -0.9448  0.1406 -0.0578
    5MEP      C 1026   3.750   4.064   6.867 -0.2608  0.9661 -0.1415
    5MEP      C 1027   3.626   4.823   5.710  0.3270  0.0905  0.1869
    5MEP      C 1028   4.430   4.024   7.449 -0.6241 -0.4002  0.4086
    5MEP      C 1029   3.584   4.426   6.693 -0.0770  0.0519 -0.2059
    5MEP      C 1030   4.358   4.751   7.145 -0.2025 -0.2009 -0.1360
    5MEP      C 1031   3.896   4.469   7.668  0.8720  0.3440 -0.1318
    5MEP      C 1032   4.308   4.421   7.534  0.3725  0.0603  0.2378
    5MEP      C 1033   3.618   4.445   6.543  0.7704 -0.0648 -0.7379
    5MEP      C 1034   3.517   4.809   5.816  0.0955  0.3228  0.4746
    5MEP      C 1035   3.982   4.416   7.551  0.0412  0.2087 -0.3376
    5MEP      C 1036   3.606   4.303   6.470  0.5199 -0.7302  0.7756
    5MEP      C 1037   3.414   4.924   5.810 -0.0894 -0.2273 -0.0470
    5MEP      C 1038   4.085   4.392   7.263 -0.0255  0.0665 -0.8722
    5MEP      C 1039   3.517   4.548   6.482 -0.3608  0.0817 -0.3374
    5MEP      C 1040   3.649   4.304   6.319  0.1452  0.1192 -0.6729
    5MEP      C 1041   4.200   4.525   7.553 -0.8993 -0.1956  0.1806
    5MEP      C 1042   3.771   4.495   6.522 -0.6999  0.1526 -0.2992
    5MEP      C 1043   3.288   4.618   6.474  0.2508  0.4120 -0.4037
    5MEP      C 1044   4.035   4.966   7.446 -0.0680 -0.2182 -0.4177
    5MEP      C 1045   3.200   4.971   5.905 -0.1485 -0.2660  0.2645
    5MEP      C 1046   4.062   4.529   7.339 -0.5387  0.5654 -0.6209
    5MEP      C 1047   3.107   4.919   6.015  0.0541 -0.2012 -0.5747
    5MEP      C 1048   3.926   4.581   7.292  0.3520  0.0309  0.4193
    5MEP      C 1049   3.890   4.770   7.036 -0.6597  0.4030 -0.0079
    5MEP      C 1050   3.147   4.593   6.534  0.4341 -0.7708 -0.1636
    5MEP      C 1051   3.949   4.647   6.575  0.5893  0.1947 -0.3855
    5MEP      C 1052   3.058   4.901   6.244 -0.5496 -0.0263 -0.2919
    5MEP      C 1053   3.960   4.632   7.050 -0.2336 -0.7862 -0.1482
    5MEP      C 1054   4.439   3.945   7.582 -0.0130 -0.1008 -0.1796
    5MEP      C 1055   3.969   4.562   6.911  0.6144 -0.1150 -0.0555
    5MEP      C 1056   4.190   4.614   6.654  0.5117 -0.3133  0.6073
    5MEP      C 1057   4.041   4.588   6.688  0.0725 -0.4800 -0.5743
    5MEP      C 1058   3.122   4.919   6.387  0.0247  0.4471  0.5484
    5MEP      C 1059   4.386   4.745   6.996 -0.0562 -0.5267  0.1336
    5MEP      C 1060   3.153   4.600   6.691  0.2936 -0.1104  0.9256
    5MEP      C 1061   3.054   4.832   6.493  0.0676  0.2882 -0.4626
    5MEP      H 1062   3.335   4.708   6.518  1.3775 -0.2958 -0.1349
    5MEP      H 1063   3.955   4.758   6.579  0.5097  0.2386 -1.4138
    5MEP      H 1064   3.983   4.625   6.472  1.1238  0.6608 -0.3118
    5MEP      H 1065   3.277   4.628   6.364 -0.4385 -0.8912 -0.4700
    5MEP      H 1066   4.383   4.124   7.467  0.9698  0.8915 -2.3233
    5MEP      H 1067   3.827   4.406   6.557 -0.0345  1.0578  0.9317
    5MEP      H 1068   3.128   4.487   6.507  0.6050 -0.8143 -0.1169
    5MEP      H 1069   3.053   4.580   6.737 -0.4465 -1.6363 -1.2477
    5MEP      H 1070   2.948   4.655   6.517  0.8672 -1.0766  1.7293
    5MEP      H 1071   3.779   4.514   6.412  1.2529 -1.2652 -0.4216
    5MEP      H 1072   3.592   4.383   6.266 -2.3870 -0.4752  1.0333
    5MEP      H 1073   3.188   4.700   6.722  2.0960 -1.3084  2.8666
    5MEP      H 1074   3.235   4.535   6.728  2.9198  3.1777  1.1023
    5MEP      H 1075   3.104   4.851   6.590  2.3890 -0.4073 -1.5046
    5MEP      H 1076   2.947   4.862   6.504 -0.2428 -0.5460 -1.1633
    5MEP      H 1077   4.019   4.479   6.684 -1.4252 -0.1927 -0.6066
    5MEP      H 1078   4.222   4.570   6.557 -0.4727  0.8088 -0.2459
    5MEP      H 1079   3.757   4.321   6.305 -0.4481  1.5346 -3.9269
    5MEP      H 1080   4.181   4.852   7.100  0.5467 -1.9009 -0.6166
    5MEP      H 1081   3.230   4.892   6.377  0.4587  1.9011  1.1668
    5MEP      H 1082   3.021   5.070   6.436  0.4246  0.8198 -1.0648
    5MEP      H 1083   4.251   4.579   6.740 -0.2500 -2.1414  0.4387
    5MEP      H 1084   4.195   4.724   6.637  1.6144 -0.3747  0.4812
    5MEP      H 1085   4.041   4.478   6.906  0.5051 -0.2959  1.2024
    5MEP      H 1086   3.868   4.524   6.887  0.4083  0.0917  0.4672
    5MEP      H 1087   4.313   4.965   7.167  0.4533 -0.5051 -1.6112
    5MEP      H 1088   3.530   4.644   6.536 -0.3486  0.2408 -0.6251
    5MEP      H 1089   3.549   4.558   6.377 -1.5008 -1.6472 -0.8643
    5MEP      H 1090   3.615   4.206   6.279  0.5671 -1.3427  2.3439
    5MEP      H 1091   3.682   4.235   6.515  2.1255  0.2800 -0.4073
    5MEP      H 1092   2.963   4.955   6.228 -0.7014 -0.8254 -2.2829
    5MEP      H 1093   3.039   4.793   6.231  4.5468 -1.2728  1.2651
    5MEP      H 1094   4.063   4.656   7.084 -0.7891 -0.3163  1.2393
    5MEP      H 1095   3.861   4.825   7.129 -1.2581  0.7365 -0.3880
    5MEP      H 1096   3.500   4.269   6.479  0.3555  0.2182  2.7473
    5MEP      H 1097   4.413   3.855   7.296  1.6677  1.6842 -1.9406
    5MEP      H 1098   4.541   4.125   7.348  1.3576 -2.1748 -3.2349
    5MEP      H 1099   3.955   4.836   6.975 -1.5711  1.7035  0.4107
    5MEP      H 1100   3.845   4.541   7.357  0.7772 -1.0771  0.2775
    5MEP      H 1101   3.936   4.692   7.303 -1.3063  0.0920  1.5127
    5MEP      H 1102   4.365   4.020   7.245  0.5882  1.9331  0.4878
    5MEP      H 1103   4.318   4.651   7.171  0.7548 -0.4879  0.2374
    5MEP      H 1104   3.480   4.386   6.701  0.2856 -0.8008  0.2702
    5MEP      H 1105   3.021   4.990   6.020  0.8322  0.9470 -2.9988
    5MEP      H 1106   3.064   4.820   5.989 -1.5918  0.2137  0.4416
    5MEP      H 1107   4.136   4.603   7.302  1.4749 -0.9195  0.3650
    5MEP      H 1108   3.593   4.526   6.742  0.6515  2.2042 -4.4514
    5MEP      H 1109   3.764   4.082   6.758  0.3533 -0.1424 -0.2539
    5MEP      H 1110   3.252   5.062   5.941 -0.6633  0.8170 -1.6678
    5MEP      H 1111   3.128   4.984   5.821 -0.1213  2.4996  0.6073
    5MEP      H 1112   4.101   4.409   7.155  2.2264  0.1768 -0.5432
    5MEP      H 1113   3.836   3.999   6.895 -0.1259  1.4597  0.5885
    5MEP      H 1114   3.655   4.008   6.880 -0.1408  0.2832 -1.9386
    5MEP      H 1115   3.543   4.234   6.884  0.4076 -1.8248  0.5390
    5MEP      H 1116   3.994   4.328   7.270 -0.5891  1.2194  4.2182
    5MEP      H 1117   4.175   4.337   7.297  0.3673 -0.2355 -2.3893
    5MEP      H 1118   3.649   4.380   6.956 -1.0796 -1.1536  1.6930
    5MEP      H 1119   3.843   4.248   6.902  0.4170 -1.6317 -0.4407
    5MEP      H 1120   4.038   4.991   7.241  0.3213 -0.6506  0.1523
    5MEP      H 1121   3.460   5.012   5.861  0.5065 -0.7750  0.3729
    5MEP      H 1122   3.398   4.948   5.703 -0.4609 -1.4658 -0.2732
    5MEP      H 1123   4.168   4.532   7.659 -1.3786  3.5433 -0.1571
    5MEP      H 1124   4.239   4.623   7.519  0.6454 -1.3553 -1.4582
    5MEP      H 1125   4.040   4.327   7.584 -0.9872 -0.7424 -1.0435
    5MEP      H 1126   3.905   4.369   7.486 -0.1662  0.5314 -0.3214
    5MEP      H 1127   4.551   4.781   7.153  1.0362  0.4460  1.6279
    5MEP      H 1128   3.741   4.274   7.122 -0.4727 -0.1652  0.6205
    5MEP      H 1129   3.670   4.084   7.260 -0.7242 -0.0416  0.1916
    5MEP      H 1130   3.461   4.714   5.805 -0.2762  0.4103  1.5274
    5MEP      H 1131   3.513   4.822   6.010  1.4889 -1.6916  1.9143
    5MEP      H 1132   4.272   4.334   7.475  1.8776 -1.5376  1.6217
    5MEP      H 1133   4.299   4.314   7.698  2.5135  0.0181  3.9672
    5MEP      H 1134   3.966   4.496   7.749  0.5167 -0.3578  0.4160
    5MEP      H 1135   3.850   4.320   7.783 -1.7921 -2.5136 -0.9560
    5MEP      H 1136   4.171   5.074   7.328  0.1001 -0.7444 -2.2691
    5MEP      H 1137   4.086   3.809   7.283 -0.3000  1.6884  1.1173
    5MEP      H 1138   3.694   4.910   5.721  1.7082 -1.0107  0.4438
    5MEP      H 1139   3.638   3.990   7.117  0.8882 -0.1786  0.9411
    5MEP      H 1140   4.336   3.920   7.617 -0.6601  1.1402 -1.1194
    5MEP      H 1141   3.579   4.833   5.610  0.5090 -2.7584 -0.2391
    5MEP      H 1142   3.679   4.726   5.695 -1.9500 -0.9816 -1.2642
    5MEP      H 1143   4.480   4.557   7.518 -0.2925  0.9561 -1.4142
    5MEP      H 1144   4.369   4.557   7.376 -3.5435 -1.3873  0.2982
    5MEP      H 1145   3.737   4.553   7.545  0.0682  2.9610 -1.1439
    5MEP      H 1146   3.873   4.661   7.571 -0.5772 -0.1117 -0.4902
    5MEP      H 1147   3.485   3.964   7.265 -0.2500  0.1845  0.2613
    5MEP      H 1148   3.443   4.127   7.053 -4.5511 -2.4751  1.1001
    5MEP      H 1149   4.231   3.820   7.176 -0.2123 -0.2287 -0.5311
    5MEP      H 1150   3.536   4.279   7.307 -0.7174  1.4966  0.8612
    5MEP      H 1151   4.673   4.508   7.395 -0.6830  1.1369 -0.0293
    5MEP      H 1152   4.581   4.527   7.250  0.6712  1.2461  1.1910
    5MEP      H 1153   3.584   4.718   7.597  0.0599  0.8210 -0.3476
    5MEP      H 1154   3.714   4.835   7.625  1.9134 -1.7426 -1.0276
    5MEP      H 1155   3.355   4.269   7.263 -0.5343  1.7416 -2.4792
    5MEP      H 1156   4.294   4.730   6.935 -0.8497  1.1626  0.8841
    5MEP      H 1157   4.718   4.260   7.353  0.2860 -0.9297 -1.4387
    5MEP      H 1158   4.791   4.372   7.234  0.0166 -1.4930 -0.6579
    5MEP      H 1159   3.501   4.744   7.817  1.1396 -0.3420  0.8942
    5MEP      H 1160   3.486   4.885   7.724 -1.3295 -1.4044 -0.0951
    5MEP      H 1161   3.280   4.424   7.150  2.1729 -2.8272  1.5418
    5MEP      H 1162   3.332   4.348   7.001  0.6738  0.8280  0.0371
    5MEP      H 1163   3.501   4.952   7.337  0.7831 -1.2298  1.6493
    5MEP      H 1164   3.977   4.871   7.450 -1.0105  0.2772 -1.7180
    5MEP      H 1165   4.791   4.120   7.161  1.7956 -0.5983 -2.0951
    5MEP      H 1166   4.787   4.243   7.044  0.9354  0.0054  0.0796
    5MEP      H 1167   3.541   5.075   7.823 -0.0122 -0.2036  1.3781
    5MEP      H 1168   3.701   5.067   7.758  0.8137 -0.7697 -0.0366
    5MEP      H 1169   3.518   4.781   7.279 -2.5897 -0.8987 -1.4637
    5MEP      H 1170   3.325   4.579   6.927 -1.9539 -1.2294  0.2728
    5MEP      H 1171   4.561   4.031   7.070  0.0555  2.1928  1.1352
    5MEP      H 1172   4.748   3.928   7.050  1.3993  0.9110  0.2732
    5MEP      H 1173   3.699   5.078   8.057  0.0285  0.6344 -0.1339
    5MEP      H 1174   3.704   5.271   7.853  2.7332 -3.0462  0.0893
    5MEP      H 1175   3.965   5.052   7.445  1.3083  0.9414  0.8765
    5MEP      H 1176   4.084   4.073   7.222  1.6672  0.0107  1.7333
    5MEP      H 1177   3.492   4.552   6.996 -0.2341 -0.0861  0.5139
    5MEP      H 1178   3.482   5.051   7.039  0.1647 -0.0575  0.4159
    5MEP      H 1179   4.526   4.071   6.830  0.3771  0.2611  0.3550
    5MEP      H 1180   4.676   4.176   6.815  0.9830  1.1689  0.4319
    5MEP      H 1181   3.928   5.170   8.003  1.9065 -1.1652  0.1474
    5MEP      H 1182   3.914   5.130   7.838  2.1627 -0.1317  0.4750
    5MEP      H 1183   3.305   4.899   7.212  1.8811 -0.5998  1.9162
    5MEP      H 1184   3.611   4.919   7.208  1.3930  0.2918  2.2988
    5MEP      H 1185   4.555   4.328   6.971 -0.2534  0.1685 -0.0761
    5MEP      H 1186   3.890   4.894   7.898  2.0383 -3.6018  2.2316
    5MEP      H 1187   4.013   3.963   7.096  0.9899 -0.2634 -1.1439
    5MEP      H 1188   4.487   4.007   7.660  1.3710  0.2324 -1.2760
    5MEP      H 1189   4.321   4.358   6.996  1.0896  0.3940  1.2064
    5MEP      H 1190   4.371   4.202   7.052 -0.2447 -1.9578 -0.9363
    5MEP      H 1191   4.125   5.042   8.004  1.7677 -0.0635 -1.4543
    5MEP      H 1192   4.119   4.869   7.957  0.5618 -0.0452 -0.4186
    5MEP      H 1193   3.307   4.813   6.974  0.1678  3.9221 -0.2947
    5MEP      H 1194   3.485   4.794   6.992 -1.4092 -0.6008 -0.9082
    5MEP      H 1195   4.290   4.094   6.829 -3.4806 -1.3382 -0.7996
    5MEP      H 1196   4.270   4.281   6.710 -0.5648  0.2234 -1.1701
    5MEP      H 1197   4.234   4.978   7.780  1.5777  3.7993  0.0241
    5MEP      H 1198   4.190   5.177   7.695  0.1641  3.0713  0.2429
    5MEP      H 1199   4.516   3.866   7.570  0.9889  0.7927  0.2753
    5MEP      H 1200   3.957   5.011   7.672  1.6788  1.6892 -0.1500
    5MEP      H 1201   4.448   4.654   6.980  1.5898  0.6659 -0.3443
    5MEP      H 1202   3.793   4.759   6.984 -0.7250  0.1714  0.1618
    5MEP      H 1203   4.062   4.098   6.907  0.8116  0.0934  0.0822
    5MEP      H 1204   4.109   4.210   7.045  0.7287 -0.3634  0.7739
    5MEP      H 1205   4.039   4.846   7.696  1.6822 -1.1061 -1.7113
    5MEP      H 1206   4.443   4.835   6.964 -0.1043 -0.7362 -0.5536
    5MEP      N 1207   3.038   4.683   6.477 -0.4263 -0.3502 -0.7094
    5MEP      N 1208   4.069   4.513   7.488  0.2668 -0.5955 -0.6036
    5MEP      N 1209   3.745   4.181   7.081 -0.5173  0.1583 -0.1356
    5MEP      N 1210   4.501   4.278   6.901 -0.4019 -0.1394  0.2538
    5MEP      N 1211   3.929   4.961   7.964  0.4551 -0.1865 -0.1465
    5MEP      O 1212   4.205   4.281   6.780  0.5676 -0.5002 -0.0987
    5MEP      O 1213   4.196   4.860   7.303  0.3440  0.3274 -0.0520
    5MEP      O 1214   3.695   5.253   7.947 -0.4598 -0.3477  0.4058
    5MEP      O 1215   4.721   3.968   6.967 -0.0538 -0.1309  0.2304
    5MEP      O 1216   3.643   4.898   7.869 -0.1754  0.5654  0.4056
    5MEP      O 1217   4.628   4.270   7.169  0.1694  0.3359 -0.2404
    5MEP      O 1218   3.744   4.661   7.723  0.2753 -0.3257 -0.5223
    5MEP      O 1219   4.495   4.392   7.386 -0.7654  0.2633  0.4762
    5MEP      O 1220   3.809   4.366   7.709 -0.2792 -0.1075 -0.3499
    5MEP      O 1221   4.229   3.926   7.365  0.5194  0.7326 -0.0599
    5MEP      O 1222   3.576   4.801   5.940 -0.5450  0.0372 -0.5382
    5MEP      O 1223   4.557   4.049   7.405 -0.6042 -0.3154 -0.0963
    5MEP      O 1224   4.481   4.764   7.216 -0.2638  0.1910  0.1187
    5MEP      O 1225   3.295   4.869   5.871 -0.2022  0.2435 -0.3623
    5MEP      O 1226   4.139   5.158   7.774  0.3820 -0.1785 -0.3422
    5MEP      O 1227   3.158   4.936   6.145 -0.0029 -0.3275  0.5837
    5MEP      O 1228   3.899   4.547   7.151  0.0217 -0.2602  0.3444
    5MEP      O 1229   3.116   5.056   6.437  0.2928 -0.1518  0.4180
    5MEP      O 1230   4.007   4.654   6.809  0.3473 -0.1210 -0.0052
    5MEP      O 1231   4.201   4.033   7.056  0.2056 -0.1885  0.1147
    5MEP      O 1232   3.812   4.609   6.597 -0.0644 -0.3218 -0.6920
    5MEP      O 1233   3.378   4.505   6.508 -0.1317 -0.0943 -0.2250
    5MEP      O 1234   3.679   4.331   6.755  0.2026 -0.4901  0.1214
    5MEP      O 1235   4.357   4.382   7.663 -0.4428  0.6277 -0.1425
    5MEP      O 1236   3.418   4.024   7.232  0.0195  0.5158  0.3133
    5MEP      O 1237   3.479   4.375   7.139  0.1953 -0.2598 -0.1018
    5MEP      O 1238   3.399   5.042   7.086 -0.0056 -0.7653 -0.0138
    5MEP      O 1239   3.368   4.670   7.117  0.1730 -0.7551  0.1366
    5MEP      O 1240   4.126   4.972   7.556  0.2069 -0.5835 -0.2462
    6MEP      C 1241   2.676   5.378   5.418  0.4732 -0.1172  0.4007
    6MEP      C 1242   2.809   5.443   5.385  0.1919  0.0335  0.3989
    6MEP      C 1243   2.417   4.914   5.665  0.5996 -0.6302 -0.0260
    6MEP      C 1244   2.481   5.052   5.619 -0.1024  0.0231  0.0863
    6MEP      C 1245   3.013   5.401   5.278  0.4484  0.0197  0.5622
    6MEP      C 1246   3.426   5.463   5.237 -0.6238  0.6787 -0.2241
    6MEP      C 1247   2.290   4.789   5.815 -0.0067  0.2878 -0.7099
    6MEP      C 1248   2.598   5.455   5.531 -0.6763  0.7115 -1.0797
    6MEP      C 1249   3.085   5.335   5.159 -0.2431  0.1032  0.1524
    6MEP      C 1250   3.792   5.454   5.205  0.2171  0.8718  0.8926
    6MEP      C 1251   3.374   5.602   5.286  0.6200  0.0917 -0.3558
    6MEP      C 1252   2.207   4.802   5.955  0.5638  0.1825 -0.4709
    6MEP      C 1253   3.367   5.618   5.445  0.0658 -0.0938 -0.1444
    6MEP      C 1254   2.297   4.840   6.080 -0.4127  0.3170  0.1722
    6MEP      C 1255   3.472   5.842   5.467  0.1093 -0.0456  0.0803
    6MEP      C 1256   3.219   5.149   5.091 -0.3889  0.2881 -1.0432
    6MEP      C 1257   2.143   5.024   6.169 -0.8987 -0.9228 -0.3787
    6MEP      C 1258   2.614   5.091   5.817 -0.5505 -0.5862 -0.0971
    6MEP      C 1259   3.608   5.795   5.522  0.1843  0.6492  0.3985
    6MEP      C 1260   2.213   5.139   6.090  0.1805 -0.1444 -0.2311
    6MEP      C 1261   3.287   5.021   5.138 -0.1873 -0.3664 -0.0865
    6MEP      C 1262   3.609   5.769   5.677 -0.3905  0.1938  0.3438
    6MEP      C 1263   2.324   5.213   6.175  0.6066 -0.9716 -0.1410
    6MEP      C 1264   3.899   5.314   5.038 -0.6728 -0.8475  0.6378
    6MEP      C 1265   3.397   4.977   5.036  0.7428  1.0199 -0.7152
    6MEP      C 1266   3.584   5.605   5.831 -0.3465 -0.0038 -0.6817
    6MEP      C 1267   2.397   5.367   6.011  0.7178 -0.5293  0.1302
    6MEP      C 1268   3.500   5.681   5.939  0.4407 -0.0780 -0.2840
    6MEP      C 1269   3.348   4.822   4.849  0.3002  0.2836 -0.3880
    6MEP      C 1270   2.449   5.509   5.983  0.4706  0.1260  0.1683
    6MEP      C 1271   3.283   5.737   6.003  0.4644  0.1878 -0.5105
    6MEP      C 1272   3.238   4.736   4.927 -0.6945 -0.2584  0.0191
    6MEP      C 1273   2.610   5.673   5.990 -0.1988  0.3455  0.4440
    6MEP      C 1274   3.484   4.749   4.837 -0.0143 -0.0789  0.5614
    6MEP      C 1275   4.151   3.159   5.318  0.6004 -0.2368  0.0056
    6MEP      C 1276   2.755   5.074   5.873 -0.1354 -0.4168 -0.1997
    6MEP      C 1277   3.158   4.659   5.132  0.0347 -0.2233  0.5935
    6MEP      C 1278   3.883   5.209   4.921 -0.1897 -0.4509 -0.0627
    6MEP      C 1279   3.133   5.692   6.006 -0.0742  0.7795 -0.8360
    6MEP      C 1280   2.758   5.718   6.011  0.0146 -0.2920  0.1980
    6MEP      C 1281   3.207   4.568   5.249  1.5244  0.5932  0.3194
    6MEP      C 1282   4.031   3.251   5.306 -0.2592 -0.3629  0.4732
    6MEP      C 1283   3.049   5.765   5.893 -0.0580 -0.4058  0.3392
    6MEP      C 1284   3.087   4.478   5.302  0.0098 -0.1852  0.8588
    6MEP      C 1285   4.059   3.400   5.299 -0.3041  0.0043 -0.2567
    6MEP      C 1286   3.048   5.688   5.606 -0.2047 -0.0339 -0.1132
    6MEP      C 1287   3.320   4.471   5.192 -0.4124  0.4525 -0.0578
    6MEP      C 1288   2.964   4.530   5.373 -0.4514  0.6812  0.0746
    6MEP      C 1289   2.850   5.622   5.919 -0.7615  0.3389 -0.7311
    6MEP      C 1290   3.259   4.646   5.367  0.0968  0.1232 -0.5094
    6MEP      C 1291   3.448   4.265   5.227 -0.3731 -0.1993  0.5608
    6MEP      C 1292   3.654   5.526   5.207  0.1437  0.7964 -0.3969
    6MEP      C 1293   3.936   3.605   5.321 -0.3950 -0.5823  0.4131
    6MEP      C 1294   2.992   5.596   5.713  0.2520  0.1900  0.3935
    6MEP      C 1295   3.792   3.675   5.317  0.2626  0.1050 -0.4052
    6MEP      C 1296   3.084   5.480   5.759  0.4076 -0.1960  0.5496
    6MEP      C 1297   3.333   5.328   5.708 -0.2675  0.2682  0.2047
    6MEP      C 1298   3.455   4.125   5.300 -0.4506 -0.2195  0.9695
    6MEP      C 1299   3.223   4.836   5.507 -0.6770  0.1415 -0.5528
    6MEP      C 1300   3.656   3.773   5.144  0.3616 -0.9860 -0.4731
    6MEP      C 1301   3.194   5.285   5.684  0.7209 -0.0975  0.0643
    6MEP      C 1302   2.839   5.193   5.860 -0.0734 -0.6314  0.1388
    6MEP      C 1303   3.185   5.183   5.566  0.5915  0.1959  0.0020
    6MEP      C 1304   2.985   4.934   5.571 -0.4844 -0.3532  0.9336
    6MEP      C 1305   3.134   4.960   5.529  0.0226 -0.0753  0.6792
    6MEP      C 1306   3.712   3.908   5.103  0.5962  0.1262  0.0665
    6MEP      C 1307   3.788   5.101   4.952 -0.8151 -0.1179  0.6869
    6MEP      C 1308   3.334   4.035   5.264 -0.0498 -0.1148  1.2343
    6MEP      C 1309   3.612   4.026   5.131  0.2070 -0.2070  0.2063
    6MEP      H 1310   3.433   4.254   5.117 -1.6375 -0.0623  0.7121
    6MEP      H 1311   3.324   4.862   5.469 -0.0712 -1.1929  0.0914
    6MEP      H 1312   3.242   4.783   5.603 -1.0533  0.3315 -0.3736
    6MEP      H 1313   3.545   4.317   5.244 -0.6467  0.1308  1.1307
    6MEP      H 1314   2.800   4.984   5.826  2.2973  1.4341 -1.4995
    6MEP      H 1315   3.272   4.576   5.452  0.1177 -0.3134 -0.8739
    6MEP      H 1316   3.455   4.160   5.405 -0.6661 -0.0324  0.9082
    6MEP      H 1317   3.232   4.069   5.292 -2.2959 -2.4617 -3.5559
    6MEP      H 1318   3.661   4.078   5.333  0.5922 -1.0466  0.1266
    6MEP      H 1319   3.350   4.700   5.335  0.3099  1.0076  1.5241
    6MEP      H 1320   2.923   4.614   5.313  0.1433  0.0048 -1.2930
    6MEP      H 1321   3.357   3.935   5.307 -1.2523 -0.6132  0.7389
    6MEP      H 1322   3.337   4.028   5.153 -0.3553 -1.1157  1.2838
    6MEP      H 1323   3.644   4.122   5.085 -0.3450 -0.1400 -0.0416
    6MEP      H 1324   3.517   4.000   5.080  0.0033  0.7595  0.0832
    6MEP      H 1325   3.120   5.001   5.426  2.4728  1.0954  0.7683
    6MEP      H 1326   2.955   4.847   5.509 -0.1609  0.8074 -0.9176
    6MEP      H 1327   2.891   4.447   5.377  0.5566 -0.2189  0.0152
    6MEP      H 1328   3.936   5.406   4.988 -0.5300 -0.7632  0.8997
    6MEP      H 1329   3.799   3.932   5.168  1.2066  3.5070 -1.8318
    6MEP      H 1330   3.816   3.841   4.954  0.2537  0.1761  0.0840
    6MEP      H 1331   2.912   5.017   5.557  0.5496 -0.0598 -3.7491
    6MEP      H 1332   2.977   4.906   5.678  1.0197  1.4943  1.5649
    6MEP      H 1333   3.094   5.196   5.503  0.8275  0.0097 -0.3795
    6MEP      H 1334   3.274   5.195   5.501 -0.7990 -0.1966 -2.0171
    6MEP      H 1335   3.976   5.270   5.105  0.3264  2.6542  1.8672
    6MEP      H 1336   3.289   4.444   5.089 -1.7774 -0.0096  0.4688
    6MEP      H 1337   3.420   4.518   5.186  0.1203 -0.8873 -2.2138
    6MEP      H 1338   2.980   4.561   5.479 -2.1526  4.5399 -0.6986
    6MEP      H 1339   3.056   4.418   5.214 -0.4512  0.5871  0.4950
    6MEP      H 1340   3.606   3.737   5.051  0.0625  0.4879 -0.8884
    6MEP      H 1341   3.580   3.774   5.225 -1.6250 -0.7850 -2.2854
    6MEP      H 1342   3.151   5.232   5.772 -2.9700  0.7032 -1.1676
    6MEP      H 1343   3.375   5.381   5.620  0.5729  1.0890  1.0749
    6MEP      H 1344   3.134   4.402   5.368 -3.4516 -1.6954  1.6790
    6MEP      H 1345   2.578   5.195   5.829 -0.0451 -0.3014 -1.0603
    6MEP      H 1346   2.706   5.106   6.059  0.4365  2.0210 -1.8622
    6MEP      H 1347   3.339   5.404   5.790 -1.8201  0.9780 -0.3164
    6MEP      H 1348   3.181   5.520   5.797 -0.5182 -0.0976  2.8409
    6MEP      H 1349   3.026   5.419   5.831 -0.6396 -1.4676 -1.3213
    6MEP      H 1350   2.537   5.031   5.871  0.7251 -2.0447  0.1502
    6MEP      H 1351   3.983   5.172   4.891 -1.4286 -1.6072 -3.0156
    6MEP      H 1352   3.092   4.743   5.165 -0.7728 -0.6868  0.1911
    6MEP      H 1353   3.722   3.624   5.387  2.0621  1.4887  2.4696
    6MEP      H 1354   3.811   3.781   5.344  3.4545 -0.4962 -0.1337
    6MEP      H 1355   2.899   5.557   5.667 -0.2913  0.5006  1.2094
    6MEP      H 1356   3.097   4.599   5.061  0.7260 -1.0376  0.6811
    6MEP      H 1357   3.538   4.728   4.932  1.1974 -3.0030 -0.7390
    6MEP      H 1358   3.978   3.614   5.424 -2.6903  0.5531  1.3011
    6MEP      H 1359   4.013   3.649   5.256 -0.1902 -0.6207  0.6288
    6MEP      H 1360   2.983   5.776   5.586  1.8008  1.7193  0.8404
    6MEP      H 1361   3.462   4.655   4.783 -2.9978  1.1487 -0.4655
    6MEP      H 1362   3.553   4.808   4.773  0.6296 -1.6988 -0.2601
    6MEP      H 1363   3.149   4.804   4.925  1.3802  2.5601  1.0323
    6MEP      H 1364   3.065   5.632   5.511 -3.9261  0.6875 -1.2918
    6MEP      H 1365   3.151   5.713   5.637 -0.4528  2.8689 -1.5093
    6MEP      H 1366   3.229   4.645   4.864  1.3674 -0.6993  0.3383
    6MEP      H 1367   3.315   4.839   4.744 -0.4621 -0.1891 -0.2298
    6MEP      H 1368   3.875   5.524   5.182  0.1770  0.5539 -0.2410
    6MEP      H 1369   4.112   3.434   5.390 -2.5112  2.0943  0.2880
    6MEP      H 1370   4.125   3.434   5.216 -1.4066  0.8360 -0.8097
    6MEP      H 1371   2.907   5.549   5.980 -1.2460  2.0171  1.8048
    6MEP      H 1372   2.775   5.569   5.857 -0.4388  0.1796 -0.9929
    6MEP      H 1373   2.986   5.845   5.939 -0.6457 -1.0382  0.6318
    6MEP      H 1374   3.122   5.816   5.827 -1.4297  0.0164 -0.8829
    6MEP      H 1375   3.889   5.362   4.810  2.0396 -1.1556 -3.1047
    6MEP      H 1376   3.450   4.993   4.837  1.1703 -2.0247  0.3739
    6MEP      H 1377   3.483   5.048   5.042  0.3853  1.3407  0.7036
    6MEP      H 1378   3.976   3.225   5.214  1.5167  2.6580 -1.5121
    6MEP      H 1379   3.998   3.213   5.496 -1.2114  0.0090  0.6390
    6MEP      H 1380   2.751   5.820   5.968 -2.7537  0.7051  2.8235
    6MEP      H 1381   2.753   5.645   6.196 -0.2196 -0.7763 -2.0215
    6MEP      H 1382   3.137   5.582   5.992  0.1655  0.8162 -1.0507
    6MEP      H 1383   2.979   5.726   6.127 -0.2389  0.4085 -2.0312
    6MEP      H 1384   3.827   5.401   5.295 -1.0629  1.2588  1.6392
    6MEP      H 1385   2.499   5.066   5.510  1.6862 -0.2081  0.3211
    6MEP      H 1386   4.198   3.161   5.217  0.2225  2.0171 -0.1493
    6MEP      H 1387   3.443   4.881   5.068  1.2960  2.2631  2.4787
    6MEP      H 1388   2.859   5.209   5.751  2.0035 -0.2736  0.5452
    6MEP      H 1389   4.126   3.051   5.329 -1.9673  0.1467 -1.5325
    6MEP      H 1390   4.223   3.180   5.399  1.3884 -0.5939 -0.5968
    6MEP      H 1391   2.590   5.682   5.881  0.5712  1.1283  0.3582
    6MEP      H 1392   2.544   5.744   6.045  2.1096  1.6137  1.6526
    6MEP      H 1393   3.317   5.739   6.108 -0.7411 -0.4348 -0.0947
    6MEP      H 1394   3.294   5.842   5.968  1.4461  1.0244  2.1848
    6MEP      H 1395   3.304   5.132   5.298 -2.2606  0.5178 -2.4267
    6MEP      H 1396   3.231   4.926   5.154 -1.2193  0.0583 -1.0991
    6MEP      H 1397   2.417   5.139   5.644 -1.9121 -0.7388 -1.7763
    6MEP      H 1398   3.162   5.127   4.998 -0.7958  0.0421 -0.7349
    6MEP      H 1399   2.453   5.514   5.872  1.5496  2.5260  0.2742
    6MEP      H 1400   2.378   5.581   6.029  1.5272  1.0272  0.4176
    6MEP      H 1401   3.524   5.648   6.042 -1.4795  1.3774  0.6485
    6MEP      H 1402   3.523   5.790   5.938 -2.9702  0.8435  4.8479
    6MEP      H 1403   3.300   5.223   5.070  0.8002 -0.7549 -0.1865
    6MEP      H 1404   3.686   5.135   4.979 -0.2385  0.2450  2.4376
    6MEP      H 1405   2.487   5.305   5.992  1.6496  1.0132 -0.5564
    6MEP      H 1406   2.321   5.339   5.935  1.2103  1.4268 -1.1293
    6MEP      H 1407   3.559   5.497   5.835 -0.6039  0.0319 -1.3100
    6MEP      H 1408   3.692   5.628   5.841 -0.7750  2.7905 -2.0440
    6MEP      H 1409   3.011   5.318   5.078  0.5789  0.5300 -0.7053
    6MEP      H 1410   3.174   5.395   5.130  0.4963  0.0710  2.2768
    6MEP      H 1411   2.573   5.561   5.509 -1.0452  0.4988 -1.6736
    6MEP      H 1412   3.616   5.528   5.102  1.1544  1.5722 -0.7579
    6MEP      H 1413   2.296   5.202   6.282 -0.0992 -1.0252 -0.3305
    6MEP      H 1414   2.421   5.161   6.156  0.0923 -3.1479  2.9112
    6MEP      H 1415   3.717   5.778   5.702 -0.1782  1.6143 -0.9808
    6MEP      H 1416   3.546   5.850   5.719 -1.1595 -1.1311  1.7649
    6MEP      H 1417   2.514   5.401   5.579 -0.5866  2.2304  0.8634
    6MEP      H 1418   3.028   5.510   5.268  1.8436 -0.1348  0.8265
    6MEP      H 1419   2.254   5.108   5.992  0.5759  1.2382 -0.5138
    6MEP      H 1420   2.050   5.183   5.993  0.7722  1.3738 -1.4418
    6MEP      H 1421   3.642   5.700   5.475 -3.1558 -0.7350  0.6076
    6MEP      H 1422   3.686   5.964   5.544 -0.9745 -0.8021 -0.9676
    6MEP      H 1423   3.665   5.631   5.243  0.0502  0.9329 -0.7591
    6MEP      H 1424   2.487   4.827   5.673  2.1920  0.5620 -0.6788
    6MEP      H 1425   3.060   5.357   5.370 -3.3666 -0.1515  2.5300
    6MEP      H 1426   2.525   5.302   5.331  0.2742 -0.9192 -0.6403
    6MEP      H 1427   2.045   5.002   6.121 -0.8357  1.7963 -1.8698
    6MEP      H 1428   2.111   5.062   6.269  3.8771  1.7002  0.2927
    6MEP      H 1429   3.483   5.845   5.356 -0.2782 -3.5215 -0.0879
    6MEP      H 1430   3.450   5.946   5.502  1.3883  0.2692 -0.0105
    6MEP      H 1431   2.688   5.275   5.458  0.2080 -0.9756 -1.6675
    6MEP      H 1432   2.675   5.465   5.611 -0.1465 -0.0411 -1.4965
    6MEP      H 1433   2.160   4.832   6.239  0.9508  0.6769  2.2051
    6MEP      H 1434   3.353   5.742   5.601 -1.4701  0.5256 -0.1229
    6MEP      H 1435   2.345   4.891   5.584 -0.2142 -1.1472  0.8368
    6MEP      H 1436   2.935   5.172   5.911 -0.3629 -2.4259 -0.0398
    6MEP      H 1437   2.350   4.749   6.116 -0.0556  0.0828 -0.9244
    6MEP      H 1438   2.378   4.906   6.042 -0.9044  0.9744  0.2504
    6MEP      H 1439   3.280   5.558   5.480  0.4803 -0.0965  0.8888
    6MEP      H 1440   3.455   5.562   5.483  0.3106  0.3867 -0.0104
    6MEP      H 1441   2.804   5.549   5.351 -1.4360 -0.0633  0.2939
    6MEP      H 1442   2.878   5.430   5.470 -0.5244 -1.4920  0.7687
    6MEP      H 1443   2.127   4.876   5.935 -1.6046 -1.0177  3.2666
    6MEP      H 1444   2.058   4.713   6.035 -1.0230 -0.2262 -0.8278
    6MEP      H 1445   3.451   5.668   5.241  0.0026  0.3807 -0.9984
    6MEP      H 1446   3.202   5.699   5.277 -1.9383 -2.9174  2.2838
    6MEP      H 1447   2.795   5.285   5.905 -1.0723 -0.0839 -1.8717
    6MEP      H 1448   3.368   5.375   5.272  0.6385 -0.0257  0.1357
    6MEP      H 1449   3.828   5.048   5.041  2.1173 -3.9882 -2.7321
    6MEP      H 1450   3.401   5.245   5.739  1.7676  1.9569  0.4355
    6MEP      H 1451   2.220   4.752   5.738 -1.4520  0.8510  0.3040
    6MEP      H 1452   2.367   4.710   5.826  0.6504  1.1873  1.4608
    6MEP      H 1453   3.412   5.470   5.127  0.1041  1.8051 -0.2596
    6MEP      H 1454   3.771   5.029   4.868 -0.3706  0.5283  0.0413
    6MEP      N 1455   3.581   4.049   5.277  0.2573  0.1041  0.0029
    6MEP      N 1456   2.945   5.683   5.823  0.4369 -0.0285  0.4620
    6MEP      N 1457   3.371   4.959   4.893  0.1005  0.0683  0.1638
    6MEP      N 1458   2.224   4.899   6.195  0.3197  0.3382  0.7245
    6MEP      N 1459   3.353   5.753   5.500 -0.1504  0.1974 -0.1581
    6MEP      O 1460   2.128   4.683   5.976 -0.2178 -0.1384  0.0876
    6MEP      O 1461   3.781   5.353   5.105  0.9508 -0.0591 -0.1625
    6MEP      O 1462   3.707   5.890   5.488 -0.1963 -0.7921 -0.7021
    6MEP      O 1463   2.110   5.228   6.054  0.7632 -0.1357 -0.2984
    6MEP      O 1464   3.563   5.639   5.702  0.1667 -0.0733 -0.1026
    6MEP      O 1465   2.346   5.352   6.146 -0.5443 -0.1065 -0.4325
    6MEP      O 1466   3.364   5.658   5.919  0.3935 -0.1211 -0.1732
    6MEP      O 1467   2.579   5.539   6.037 -0.4908  0.1453  0.0279
    6MEP      O 1468   3.074   5.714   6.139 -0.3755  0.6157 -0.6730
    6MEP      O 1469   2.607   5.068   5.673 -0.1642 -0.0389 -0.2446
    6MEP      O 1470   3.947   3.218   5.415  0.5690 -0.2253 -0.5244
    6MEP      O 1471   2.737   5.028   6.011 -0.4005  0.2417  0.3832
    6MEP      O 1472   3.836   5.282   4.808 -0.2963  0.1921  0.2124
    6MEP      O 1473   3.930   3.466   5.298 -0.3001 -0.2288  0.3882
    6MEP      O 1474   3.248   5.634   5.224  0.1150  0.2518 -0.0259
    6MEP      O 1475   3.746   3.667   5.179 -0.0628 -0.5159  0.1774
    6MEP      O 1476   3.105   5.400   5.650 -0.1651  0.3397  0.2960
    6MEP      O 1477   3.753   3.913   4.965  0.1537  0.1336 -0.2160
    6MEP      O 1478   3.193   5.054   5.618 -0.1849  0.5347  0.2237
    6MEP      O 1479   2.332   4.920   5.779  0.3611  0.2345 -0.2432
    6MEP      O 1480   3.166   4.744   5.412 -0.0023 -0.4585 -0.4849
    6MEP      O 1481   3.339   4.349   5.273 -0.2948 -0.2398  0.1744
    6MEP      O 1482   3.274   4.707   5.054 -0.4882  0.3566  0.2235
    6MEP      O 1483   2.799   5.716   6.151  0.0068  0.4788  0.1057
    6MEP      O 1484   3.353   5.058   5.263 -0.2212  0.5330  0.2899
    6MEP      O 1485   3.142   5.208   5.194  0.1716  0.4809 -0.3074
    6MEP      O 1486   2.580   5.378   5.308 -0.0605 -0.4355  0.1427
    6MEP      O 1487   2.871   5.362   5.289 -0.1341  1.2422  0.5455
    6MEP      O 1488   3.561   5.443   5.281 -0.3018 -0.4041 -0.2388
    7MEP      C 1489   3.890   3.340   5.966 -0.0976  0.2653  0.2098
    7MEP      C 1490   3.858   3.401   5.827 -0.2116 -0.3387  0.2600
    7MEP      C 1491   2.876   2.694   7.115  0.5603 -0.6512 -0.4649
    7MEP      C 1492   2.864   2.661   7.267  0.3809 -0.3270 -0.2005
    7MEP      C 1493   3.774   3.610   5.761 -0.3842  0.2481 -0.8070
    7MEP      C 1494   2.661   4.663   6.883  0.6619 -0.8443  0.0133
    7MEP      C 1495   2.969   2.826   6.945 -0.3480 -0.3280  0.3447
    7MEP      C 1496   3.779   3.315   6.068 -0.6503  0.8210  0.6659
    7MEP      C 1497   3.808   3.759   5.728 -0.2894 -1.2671  0.7586
    7MEP      C 1498   2.369   4.549   6.959 -0.7079  0.2449  0.4132
    7MEP      C 1499   2.791   4.736   6.918  0.0110 -0.0736 -0.0873
    7MEP      C 1500   3.056   2.945   6.909 -0.4198  0.1369 -0.1401
    7MEP      C 1501   2.790   4.820   7.051  0.7813  0.2995  0.4500
    7MEP      C 1502   3.033   3.075   6.993 -0.3892 -0.3200  0.1680
    7MEP      C 1503   3.007   4.747   7.162 -0.4684 -0.5767  0.2310
    7MEP      C 1504   3.819   3.976   5.822 -0.0263 -0.1201 -0.0178
    7MEP      C 1505   2.792   3.136   6.912 -0.3506  0.0602 -0.1031
    7MEP      C 1506   3.075   2.568   7.314  0.2117  0.2053 -0.3037
    7MEP      C 1507   2.980   4.634   7.267  0.7923 -0.3218  0.4700
    7MEP      C 1508   2.816   3.259   6.825 -0.3478 -0.0195 -0.0939
    7MEP      C 1509   3.803   4.063   5.954 -0.0835  0.0980 -0.3040
    7MEP      C 1510   2.954   4.679   7.411 -0.0459 -0.4580  0.1481
    7MEP      C 1511   2.802   3.403   6.889 -0.1173  0.2932 -0.0867
    7MEP      C 1512   2.231   4.635   7.121 -0.1249  0.2476 -0.2158
    7MEP      C 1513   3.892   4.025   6.068  0.0710 -0.4520 -0.1277
    7MEP      C 1514   2.936   4.578   7.625  0.4154  0.1619  0.0062
    7MEP      C 1515   2.888   3.531   7.074  0.3491 -0.6948  0.4450
    7MEP      C 1516   2.882   4.451   7.697  0.6703 -0.6815 -0.8506
    7MEP      C 1517   3.746   3.849   6.160 -0.0786  0.2726  0.1974
    7MEP      C 1518   2.942   3.524   7.222 -0.3174  0.3972 -0.7327
    7MEP      C 1519   2.891   4.208   7.711 -0.3753 -0.7679  0.6129
    7MEP      C 1520   3.698   3.920   6.290  0.4384 -0.4248  0.1553
    7MEP      C 1521   3.019   3.625   7.415  0.6841  0.2973  0.8526
    7MEP      C 1522   3.731   3.698   6.180  0.3378 -0.5562  0.0494
    7MEP      C 1523   2.266   3.734   5.593 -0.1122  0.2031  1.1162
    7MEP      C 1524   3.154   2.436   7.309 -0.2672  0.4488  0.3994
    7MEP      C 1525   3.464   3.936   6.281  0.2992 -0.6249  0.0081
    7MEP      C 1526   2.202   4.648   7.272 -0.5993  0.6477 -0.3438
    7MEP      C 1527   2.967   4.089   7.651 -0.3251  1.1532 -0.0491
    7MEP      C 1528   2.997   3.755   7.498 -0.5668 -0.1097 -0.2035
    7MEP      C 1529   3.331   3.891   6.336  0.0683  0.2375  0.1222
    7MEP      C 1530   2.367   3.633   5.648  0.4994 -0.7826 -0.2583
    7MEP      C 1531   2.914   4.061   7.505 -0.1794 -0.5000 -0.2638
    7MEP      C 1532   3.216   3.972   6.268 -0.0189 -0.2777 -0.0464
    7MEP      C 1533   2.488   3.597   5.558  0.4753  0.1725 -0.8087
    7MEP      C 1534   2.825   3.942   7.253  0.6875 -0.2400 -0.3193
    7MEP      C 1535   3.302   3.740   6.313 -0.1242 -1.0726  0.4474
    7MEP      C 1536   3.249   4.118   6.221  0.0241  0.6973 -0.6491
    7MEP      C 1537   3.079   3.872   7.446  0.3914  0.9467  0.0571
    7MEP      C 1538   3.335   3.915   6.492 -0.2835 -0.2420  0.4753
    7MEP      C 1539   3.282   3.579   6.146 -0.1921 -0.2781  0.0417
    7MEP      C 1540   2.510   4.483   6.924 -0.3685 -0.2822 -0.3507
    7MEP      C 1541   2.717   3.554   5.569 -0.3164 -0.6798  0.7835
    7MEP      C 1542   2.962   3.995   7.268 -0.0617 -0.6178 -0.0366
    7MEP      C 1543   2.826   3.471   5.642 -0.3199 -0.1504 -0.6010
    7MEP      C 1544   2.988   4.124   7.193 -0.0646 -0.1430  0.0521
    7MEP      C 1545   2.839   4.347   7.033  0.1615  0.2964  0.3790
    7MEP      C 1546   3.276   3.541   5.996  0.1421 -0.0370 -0.5037
    7MEP      C 1547   3.230   4.056   6.666  0.9053  0.0887  0.1755
    7MEP      C 1548   2.935   3.401   5.838 -0.5621  0.3097 -0.9438
    7MEP      C 1549   2.959   4.260   7.005  0.3004  0.3075  0.2671
    7MEP      C 1550   3.160   2.375   7.164  0.1069  0.2638 -0.3296
    7MEP      C 1551   2.984   4.255   6.856 -0.1431  0.4083  0.2007
    7MEP      C 1552   3.044   4.190   6.579 -0.6587  0.0711 -0.2120
    7MEP      C 1553   3.144   4.184   6.692  0.1076  0.0693  0.2914
    7MEP      C 1554   2.979   3.432   5.984 -0.2920 -0.0080  0.4933
    7MEP      C 1555   2.048   4.666   7.274 -0.3625  0.5328  0.4598
    7MEP      C 1556   3.407   3.562   5.923  0.1099  0.7179  0.0231
    7MEP      C 1557   3.106   3.354   6.025  0.4188  0.7086  0.0347
    7MEP      H 1558   3.359   3.509   6.184 -0.2784 -0.2973  0.1813
    7MEP      H 1559   3.316   4.063   6.737 -0.2585  0.0682  1.6171
    7MEP      H 1560   3.181   3.961   6.694 -1.4004  0.7539 -1.4600
    7MEP      H 1561   3.180   3.567   6.187  0.4388  1.4186  2.2257
    7MEP      H 1562   3.123   2.356   7.379 -1.4717 -0.2982 -0.9681
    7MEP      H 1563   3.269   3.836   6.532 -0.2318  0.2269  1.4893
    7MEP      H 1564   3.197   3.612   5.963  0.6427  0.8427  0.1948
    7MEP      H 1565   3.433   3.670   5.918  3.9822 -0.0477  1.6700
    7MEP      H 1566   3.264   3.382   5.872  0.2733 -0.8382 -0.2122
    7MEP      H 1567   3.439   3.899   6.527 -0.5086  0.8593  1.6900
    7MEP      H 1568   3.294   4.186   6.296  0.1040  1.5879 -1.4980
    7MEP      H 1569   3.396   3.527   5.818  1.0316  0.2567  0.0792
    7MEP      H 1570   3.489   3.508   5.973 -1.0554 -1.7685 -0.6843
    7MEP      H 1571   3.115   3.355   6.135 -0.3393  2.5941  0.0887
    7MEP      H 1572   3.103   3.246   5.996 -0.3421  0.8576 -0.4646
    7MEP      H 1573   3.197   4.281   6.689 -1.9060  1.2472  1.2385
    7MEP      H 1574   2.960   4.118   6.588 -0.2024 -0.4261  0.0805
    7MEP      H 1575   3.320   4.115   6.136  3.4542  0.3425  2.1473
    7MEP      H 1576   2.240   4.738   7.079  3.7328  0.4120  0.8603
    7MEP      H 1577   2.991   3.541   5.998 -0.8481  0.0498  0.5394
    7MEP      H 1578   2.802   3.447   6.034 -0.9345 -0.2086  1.4045
    7MEP      H 1579   3.097   4.165   6.484 -1.1824 -3.6103  0.3895
    7MEP      H 1580   2.988   4.286   6.580  1.4406  1.3130  0.0376
    7MEP      H 1581   2.890   4.235   6.800  1.2932 -3.9527 -0.8660
    7MEP      H 1582   3.020   4.356   6.828  1.5629 -0.4479 -0.8007
    7MEP      H 1583   2.145   4.576   7.083  0.5759 -1.3439  0.6411
    7MEP      H 1584   3.385   3.692   6.368 -0.4040 -2.4423 -0.2904
    7MEP      H 1585   3.207   3.698   6.352 -0.2747 -1.3332 -0.1892
    7MEP      H 1586   3.154   4.168   6.191 -0.7624  0.0332  0.7239
    7MEP      H 1587   3.168   3.917   6.184 -0.9738  1.1695 -0.4637
    7MEP      H 1588   2.900   3.296   5.825  1.2234 -0.6397  1.6672
    7MEP      H 1589   3.021   3.398   5.768  0.2236 -1.1218  0.0547
    7MEP      H 1590   3.055   4.299   7.046  1.4906 -0.7032 -1.5041
    7MEP      H 1591   2.830   4.369   7.142  0.5041 -1.6637  0.8078
    7MEP      H 1592   3.129   3.986   6.335  0.5375 -2.1698  1.0819
    7MEP      H 1593   3.117   2.636   7.236  0.6360 -0.5837 -0.7773
    7MEP      H 1594   3.291   2.493   7.427  0.4727 -3.2311  0.9476
    7MEP      H 1595   2.845   4.446   6.982 -0.8376  0.6526  0.9356
    7MEP      H 1596   2.924   4.204   7.238  0.7168  0.2225  0.5266
    7MEP      H 1597   3.091   4.165   7.200  0.0034 -0.3179  0.0595
    7MEP      H 1598   3.089   2.615   7.413 -1.2978 -0.2772  0.1450
    7MEP      H 1599   2.253   4.733   7.321 -0.2964  0.2601  0.0145
    7MEP      H 1600   3.476   4.044   6.306 -1.3956 -0.2053 -0.9351
    7MEP      H 1601   2.785   3.368   5.630 -3.0501  0.6129  1.5911
    7MEP      H 1602   2.928   3.484   5.602  1.6638 -3.1109  3.1178
    7MEP      H 1603   3.034   3.921   7.226 -0.2686 -1.2219  0.6500
    7MEP      H 1604   3.460   3.929   6.170 -4.3339  1.7576 -0.0769
    7MEP      H 1605   3.624   3.669   6.190  0.1539 -0.7590 -2.2443
    7MEP      H 1606   2.723   3.531   5.460  0.7710  2.1206  0.1977
    7MEP      H 1607   2.747   3.660   5.580 -0.1671 -0.8457  1.9533
    7MEP      H 1608   2.816   3.834   7.276  1.4310 -0.1966  0.1995
    7MEP      H 1609   3.760   3.639   6.091  2.6235  0.2943  0.1953
    7MEP      H 1610   3.801   3.673   6.262  1.0727  0.7703 -0.1782
    7MEP      H 1611   3.777   3.924   6.367 -0.2990  1.9406  0.8506
    7MEP      H 1612   2.777   3.957   7.154 -1.9278  0.3842  0.9929
    7MEP      H 1613   2.753   3.996   7.318 -0.2296 -0.5626 -1.0638
    7MEP      H 1614   3.696   4.029   6.268 -0.5607 -0.3072  0.7856
    7MEP      H 1615   3.672   3.878   6.082  1.3735  2.3139 -0.4727
    7MEP      H 1616   2.365   4.643   6.901 -1.8406  0.5220  0.9241
    7MEP      H 1617   2.465   3.538   5.466  1.6068  1.3645 -1.8734
    7MEP      H 1618   2.524   3.697   5.525 -0.6592  0.9956  0.4097
    7MEP      H 1619   3.151   3.887   7.529 -0.3724 -0.4529  0.9903
    7MEP      H 1620   3.143   3.828   7.366  1.8597  0.5416  1.4374
    7MEP      H 1621   2.816   4.011   7.519  0.9007 -2.0005  2.2503
    7MEP      H 1622   2.890   4.160   7.462  1.3746 -0.1114 -0.2869
    7MEP      H 1623   2.300   4.481   7.290  1.1933 -0.2908  2.1745
    7MEP      H 1624   3.893   3.823   6.028  0.5033 -0.2227 -0.3469
    7MEP      H 1625   3.999   4.045   6.045  0.4861 -3.4877 -1.0186
    7MEP      H 1626   2.405   3.671   5.745 -1.3979 -0.6365  0.4528
    7MEP      H 1627   2.362   3.455   5.707 -0.2746 -0.1201  0.2903
    7MEP      H 1628   2.892   3.786   7.478 -0.2634  0.1606 -1.4609
    7MEP      H 1629   2.999   3.651   7.662 -1.3731  0.2201 -0.0459
    7MEP      H 1630   3.074   4.121   7.648  1.1299 -3.3605  0.0884
    7MEP      H 1631   2.989   3.907   7.695 -0.0512  0.4921  0.0759
    7MEP      H 1632   2.299   4.466   6.933 -0.5159 -0.0014  0.6817
    7MEP      H 1633   2.895   2.747   7.330  0.0032  0.9137 -1.6653
    7MEP      H 1634   2.176   3.744   5.658 -0.3596  0.7298  0.6977
    7MEP      H 1635   3.865   4.087   6.156  1.6343 -0.1457  0.1488
    7MEP      H 1636   3.175   2.460   7.093 -1.2586  0.3879 -0.4799
    7MEP      H 1637   2.239   3.703   5.490  1.3677  1.1257  0.4391
    7MEP      H 1638   2.319   3.832   5.594  0.7402 -0.2529  1.7690
    7MEP      H 1639   2.969   3.538   7.462  0.7463 -0.5573 -0.6413
    7MEP      H 1640   3.129   3.608   7.416  0.8654  1.3952  0.5419
    7MEP      H 1641   2.896   4.220   7.822 -5.2218 -1.2219  0.9911
    7MEP      H 1642   2.784   4.197   7.683 -0.5429  1.0646  0.4702
    7MEP      H 1643   3.753   4.250   5.930 -1.5758 -2.6212  0.9055
    7MEP      H 1644   3.696   4.063   5.983 -0.1011 -0.7375 -0.3457
    7MEP      H 1645   2.757   2.647   7.291  0.3788  2.9326  2.0000
    7MEP      H 1646   3.924   3.974   5.785  0.0774  0.4393  0.2485
    7MEP      H 1647   2.877   3.458   7.284  2.7237 -0.4343  1.6765
    7MEP      H 1648   3.040   3.476   7.204  0.1513  0.4806  1.4528
    7MEP      H 1649   2.914   4.449   7.804 -1.7506  0.4445 -0.0622
    7MEP      H 1650   2.771   4.461   7.696  0.7311  0.4302  1.1636
    7MEP      H 1651   3.757   4.011   5.738 -0.9194  1.7670  1.3913
    7MEP      H 1652   1.985   4.580   7.241 -0.7600  1.4431 -1.2024
    7MEP      H 1653   2.961   3.567   6.999  1.1596  0.6961  1.8527
    7MEP      H 1654   2.810   3.609   7.066  0.0067 -0.9514  1.2055
    7MEP      H 1655   3.045   4.569   7.642  0.0497 -1.2655  1.8258
    7MEP      H 1656   2.898   4.671   7.673 -3.5684 -1.6191  0.5088
    7MEP      H 1657   3.913   3.778   5.695 -1.5547  0.4937 -2.4932
    7MEP      H 1658   3.742   3.791   5.644  1.8911  0.7467 -0.2491
    7MEP      H 1659   3.696   3.253   6.028  0.0571 -0.2905  0.8978
    7MEP      H 1660   2.517   4.459   6.816 -0.3360  1.3243 -0.7170
    7MEP      H 1661   2.856   3.474   6.823  0.8528 -0.2757  0.0753
    7MEP      H 1662   2.695   3.431   6.898 -0.7536 -1.2319 -2.6414
    7MEP      H 1663   3.041   4.723   7.464  0.2541 -1.0872  0.1796
    7MEP      H 1664   2.871   4.753   7.410  0.8880  0.6103 -0.5733
    7MEP      H 1665   3.820   3.280   6.165 -0.6689 -0.6210  0.1595
    7MEP      H 1666   3.778   3.551   5.667  1.7025  0.8107 -1.0978
    7MEP      H 1667   2.922   3.252   6.792 -0.1124 -0.6295  0.7884
    7MEP      H 1668   2.711   3.338   6.687 -1.0806  0.0259  2.8467
    7MEP      H 1669   2.899   4.574   7.222 -1.0866  0.9528  2.1022
    7MEP      H 1670   3.100   4.493   7.332  0.7929  0.0910  0.6439
    7MEP      H 1671   2.505   4.390   6.985 -0.3206  0.1309  0.2800
    7MEP      H 1672   2.776   2.733   7.086  0.2702  1.3941  3.0383
    7MEP      H 1673   3.674   3.592   5.806 -0.8260 -0.4480 -2.0532
    7MEP      H 1674   3.909   3.165   5.898  1.2419 -1.6692  0.5658
    7MEP      H 1675   2.797   3.045   6.849 -0.0022 -0.8269  1.1808
    7MEP      H 1676   2.693   3.145   6.961 -0.3851  0.7454 -0.2868
    7MEP      H 1677   3.030   4.695   7.067 -1.7444 -2.3679  0.8720
    7MEP      H 1678   3.102   4.799   7.187 -0.7201  1.0249 -2.0224
    7MEP      H 1679   3.963   3.410   6.012 -1.0612  0.4064  1.5718
    7MEP      H 1680   3.730   3.408   6.104 -3.0980 -0.6280  1.1696
    7MEP      H 1681   2.900   3.194   7.090 -0.4270  1.9087 -1.3650
    7MEP      H 1682   2.967   4.925   7.080 -1.3868  0.4090 -1.9988
    7MEP      H 1683   2.895   2.607   7.048  0.8282 -0.2814 -0.8704
    7MEP      H 1684   3.063   2.326   7.139 -0.7121  1.9332 -0.4949
    7MEP      H 1685   3.082   3.063   7.092  0.5347 -1.2958 -0.3878
    7MEP      H 1686   3.075   3.162   6.938  1.2122 -1.1408  0.0367
    7MEP      H 1687   2.741   4.917   7.027 -1.9505 -1.0460  0.4577
    7MEP      H 1688   2.709   4.769   7.107  0.6975  0.0619  0.1131
    7MEP      H 1689   3.929   3.371   5.746  0.3169 -0.1602  0.6540
    7MEP      H 1690   3.756   3.371   5.794 -0.7144 -1.0294  2.3675
    7MEP      H 1691   3.160   2.910   6.923  0.4594  1.6831 -2.4647
    7MEP      H 1692   3.062   2.903   6.713 -1.0565 -0.1126 -0.4302
    7MEP      H 1693   2.855   4.646   6.936  0.3335  0.2478  0.3929
    7MEP      H 1694   2.915   4.871   6.847 -0.5795 -0.6528  3.9102
    7MEP      H 1695   3.235   2.294   7.155  0.9144  1.0594 -0.9101
    7MEP      H 1696   2.579   4.738   6.873  0.3818 -1.1795 -0.2288
    7MEP      H 1697   2.024   4.748   7.204  0.0202  1.6647  1.6409
    7MEP      H 1698   2.746   4.292   7.009  0.6393  0.7184 -2.6724
    7MEP      H 1699   2.985   2.745   6.871 -1.7736  0.9842 -1.4531
    7MEP      H 1700   2.868   2.866   6.920  0.4698 -0.2327 -3.0930
    7MEP      H 1701   2.685   4.622   6.782  2.8581  0.5645 -0.0598
    7MEP      H 1702   2.008   4.691   7.375 -0.4881 -1.7881  1.0138
    7MEP      N 1703   3.237   3.400   5.968 -0.3179 -0.3821 -0.4529
    7MEP      N 1704   3.010   3.999   7.404 -0.3461  0.1583 -0.0025
    7MEP      N 1705   3.880   3.883   6.110 -0.1228  0.0883 -0.6723
    7MEP      N 1706   2.889   3.120   7.020  0.2488  0.2946  0.1761
    7MEP      N 1707   2.907   4.861   7.131 -0.3224  0.4494 -0.6304
    7MEP      O 1708   3.041   2.979   6.768 -0.3803  0.0647 -0.4165
    7MEP      O 1709   2.353   4.575   7.097 -0.0842 -0.0526 -0.2808
    7MEP      O 1710   3.092   4.551   7.255  0.0716 -0.0423  0.6111
    7MEP      O 1711   2.741   3.248   6.699 -0.8576 -0.3409 -0.0553
    7MEP      O 1712   2.908   4.571   7.483  0.0561 -0.1270 -0.4855
    7MEP      O 1713   2.853   3.405   7.025 -0.4874 -0.2223 -0.4490
    7MEP      O 1714   2.935   4.329   7.646 -0.1679  0.0595  0.0299
    7MEP      O 1715   2.963   3.644   7.289  0.2807 -0.1256 -0.1708
    7MEP      O 1716   2.945   3.980   7.739  0.0134  0.6471 -0.1171
    7MEP      O 1717   2.937   2.541   7.286 -0.2553 -0.0121  0.0078
    7MEP      O 1718   2.293   3.514   5.677 -0.0055 -0.0404 -0.1806
    7MEP      O 1719   3.285   2.471   7.333  0.2227 -0.0612  0.1602
    7MEP      O 1720   2.225   4.522   7.333  0.0643  0.2517 -0.2143
    7MEP      O 1721   2.592   3.524   5.623  0.4257  0.3683  0.0475
    7MEP      O 1722   2.839   4.822   6.814  0.1061  0.4528  0.4772
    7MEP      O 1723   2.843   3.497   5.783 -0.0581  0.1862 -0.3628
    7MEP      O 1724   2.946   4.129   7.054  0.0927 -0.6361 -0.1530
    7MEP      O 1725   2.873   3.391   6.067  0.0258 -0.3036 -0.7720
    7MEP      O 1726   3.093   4.172   6.825 -0.2477  0.2843 -0.7458
    7MEP      O 1727   2.975   2.787   7.082 -0.5869  0.6943  0.0977
    7MEP      O 1728   3.282   4.047   6.530 -0.4366 -0.5815 -0.2319
    7MEP      O 1729   3.320   3.713   6.179 -0.5748 -0.0479  0.2096
    7MEP      O 1730   3.575   3.870   6.342 -0.1605  0.3183 -0.2119
    7MEP      O 1731   3.030   3.738   7.636 -0.3035 -0.0656  0.2905
    7MEP      O 1732   3.832   4.198   5.916 -0.3563 -0.6584  0.2617
    7MEP      O 1733   3.778   3.838   5.841  0.0458  0.2141  0.1034
    7MEP      O 1734   3.962   3.216   5.959  0.2656  0.2601 -0.1693
    7MEP      O 1735   3.869   3.542   5.843  0.1595  0.5939 -0.7095
    7MEP      O 1736   2.622   4.560   6.966  0.0335 -0.6771  0.0298
    8MEP      C 1737   3.354   3.591   5.538 -0.3131  0.2793  0.8603
    8MEP      C 1738   3.430   3.723   5.544  0.1846 -0.5322 -0.7905
    8MEP      C 1739   2.162   3.478   7.265 -0.0283  0.5274  0.7581
    8MEP      C 1740   2.210   3.339   7.219 -0.0496  0.3106 -0.3081
    8MEP      C 1741   3.449   3.920   5.683  0.3741  0.3012  0.1684
    8MEP      C 1742   2.103   4.151   8.009  0.5456 -0.0493 -0.2202
    8MEP      C 1743   1.993   3.607   7.368 -0.2348  0.5636  0.4218
    8MEP      C 1744   3.209   3.597   5.594 -0.2448 -0.2637 -0.2490
    8MEP      C 1745   3.428   3.979   5.821  0.7044 -0.5182 -0.3375
    8MEP      C 1746   2.220   3.848   8.167  0.1371 -0.6410  0.4621
    8MEP      C 1747   2.162   4.293   8.023  0.0275  0.6813 -0.0894
    8MEP      C 1748   2.028   3.665   7.509  0.2725 -0.3716 -0.2792
    8MEP      C 1749   2.304   4.295   7.962 -0.7278  0.8950 -0.2795
    8MEP      C 1750   2.096   3.804   7.527  0.0144 -0.4271  0.1783
    8MEP      C 1751   2.297   4.526   7.853 -0.4679  0.1386 -0.4774
    8MEP      C 1752   3.223   3.887   5.905  0.5603  0.0485 -0.1164
    8MEP      C 1753   1.910   3.977   7.532 -0.2380 -0.1916  0.4220
    8MEP      C 1754   2.273   3.111   7.244 -0.5391  0.1987  0.9273
    8MEP      C 1755   2.282   4.474   7.706 -0.4375  0.3139 -0.0475
    8MEP      C 1756   1.783   3.946   7.445 -0.6984  0.4070  0.1842
    8MEP      C 1757   3.067   3.896   5.919 -0.0780 -0.3503  0.1372
    8MEP      C 1758   2.416   4.423   7.649 -0.0762 -0.0159  0.5954
    8MEP      C 1759   1.802   3.985   7.299  0.4614 -0.3544  0.4331
    8MEP      C 1760   2.436   3.762   8.131  1.1055  0.3972  0.4067
    8MEP      C 1761   2.997   3.870   5.781 -0.3164  0.0954 -0.0070
    8MEP      C 1762   2.545   4.353   7.480  0.0735  0.3064  0.1856
    8MEP      C 1763   1.915   3.934   7.099 -0.9388  1.1226 -0.0645
    8MEP      C 1764   2.543   4.325   7.326 -0.0601 -0.3618 -0.7841
    8MEP      C 1765   3.011   4.111   5.689  0.6767  0.5516  0.0901
    8MEP      C 1766   1.995   3.821   7.025  0.2412  0.0066  0.2803
    8MEP      C 1767   2.385   4.155   7.304 -0.4625 -0.6143  0.1602
    8MEP      C 1768   2.869   4.158   5.732 -0.8281  0.0118 -0.1529
    8MEP      C 1769   2.205   3.715   6.984 -1.1925 -0.0261  0.1537
    8MEP      C 1770   3.060   4.189   5.573 -0.7364  0.0250  0.2652
    8MEP      C 1771   2.882   5.001   5.232 -0.1322 -0.2046 -0.1441
    8MEP      C 1772   2.313   3.000   7.333 -0.0821 -0.3552 -0.4688
    8MEP      C 1773   2.727   4.323   5.807 -0.2665  0.5617  0.1813
    8MEP      C 1774   2.537   3.690   8.034 -0.5328  0.1696 -0.0289
    8MEP      C 1775   2.369   4.020   7.229  0.7615  0.4999 -0.0248
    8MEP      C 1776   2.347   3.684   7.037  0.6078 -0.4939 -0.1244
    8MEP      C 1777   2.722   4.459   5.879  0.8750  0.4128 -0.5190
    8MEP      C 1778   2.744   5.015   5.275  0.4259  0.4833  0.6590
    8MEP      C 1779   2.449   4.026   7.098  0.2541 -0.0431  0.1762
    8MEP      C 1780   2.829   4.564   5.824  0.0921 -0.7004  0.6116
    8MEP      C 1781   2.653   4.887   5.240 -0.9342  0.0288 -0.1991
    8MEP      C 1782   2.272   4.098   6.853 -0.0355 -0.3534  0.4631
    8MEP      C 1783   2.575   4.511   5.854 -0.2523 -0.1277 -0.1797
    8MEP      C 1784   2.818   4.704   5.897 -0.4390 -0.2432 -0.4485
    8MEP      C 1785   2.455   3.795   7.010  0.0574 -0.5872  0.5297
    8MEP      C 1786   2.748   4.437   6.031 -0.3790 -0.0840  0.5804
    8MEP      C 1787   2.440   4.477   5.663 -0.0752  0.4847 -0.4037
    8MEP      C 1788   2.116   3.936   8.099 -0.2316 -0.2480 -0.0609
    8MEP      C 1789   2.439   4.825   5.167  0.4963  0.4266 -0.3622
    8MEP      C 1790   2.392   3.997   6.855 -0.1218 -0.3365 -0.2390
    8MEP      C 1791   2.284   4.836   5.184  0.6671  0.6365  0.1991
    8MEP      C 1792   2.533   4.048   6.807 -0.2141  0.5128 -0.4058
    8MEP      C 1793   2.665   4.277   6.665  0.5629 -0.8355  0.0453
    8MEP      C 1794   2.439   4.507   5.510 -0.3343  0.4440 -0.5522
    8MEP      C 1795   2.719   4.289   6.212  0.0048  0.0149 -0.4160
    8MEP      C 1796   2.199   4.631   5.287  0.3269  0.5415 -0.2328
    8MEP      C 1797   2.654   4.134   6.611  0.4368  0.3053 -0.1900
    8MEP      C 1798   2.189   2.938   7.408  0.4416 -0.5526 -0.3555
    8MEP      C 1799   2.638   4.124   6.462  0.4010 -0.6206  0.0114
    8MEP      C 1800   2.882   4.103   6.170  0.3035  0.1360  0.5140
    8MEP      C 1801   2.750   4.138   6.241 -0.1527  0.1876 -0.4660
    8MEP      C 1802   2.150   4.570   5.417 -0.4635 -0.0105  0.5871
    8MEP      C 1803   2.647   3.631   8.120 -0.3447  0.0746  0.3733
    8MEP      C 1804   2.576   4.509   5.444  0.4359  0.3220  0.1298
    8MEP      C 1805   2.212   4.428   5.446  0.1466 -0.0022  0.2669
    8MEP      H 1806   2.458   4.368   5.676 -0.9526  0.4342  0.3867
    8MEP      H 1807   2.637   4.335   6.270  0.8912 -0.0817  0.9463
    8MEP      H 1808   2.816   4.335   6.240  0.4741 -1.3482  0.2561
    8MEP      H 1809   2.343   4.489   5.716  0.6539 -2.6632  1.7496
    8MEP      H 1810   2.382   3.036   7.412 -0.6646 -1.1783  0.4364
    8MEP      H 1811   2.854   4.420   6.060  0.0694  1.0406 -0.3917
    8MEP      H 1812   2.387   4.605   5.503 -1.2201  0.0248  0.0062
    8MEP      H 1813   2.631   4.421   5.483  0.0203 -1.4129 -3.0170
    8MEP      H 1814   2.382   4.313   5.470 -0.0294  0.4809  1.4971
    8MEP      H 1815   2.706   4.523   6.088 -0.0590  0.3176  0.2070
    8MEP      H 1816   2.864   4.786   5.837  0.4253 -0.5253 -0.1689
    8MEP      H 1817   2.637   4.597   5.473  0.2683  0.9110 -1.2446
    8MEP      H 1818   2.569   4.508   5.333  1.0683  0.5790  0.0880
    8MEP      H 1819   2.183   4.410   5.552 -1.4082  1.8287  0.1987
    8MEP      H 1820   2.153   4.351   5.392 -2.1121  1.8679 -0.0512
    8MEP      H 1821   2.661   4.077   6.213 -2.2014  2.1186  1.5788
    8MEP      H 1822   2.929   4.017   6.222  0.2960  0.1456  0.5353
    8MEP      H 1823   2.709   4.723   5.908 -0.8819 -2.0576 -1.4599
    8MEP      H 1824   2.487   3.846   8.184  1.6712 -0.6325  1.4985
    8MEP      H 1825   2.167   4.646   5.496  0.1122 -0.4207  0.8619
    8MEP      H 1826   2.013   4.480   5.326  2.6229  0.1877 -0.6682
    8MEP      H 1827   2.947   4.192   6.153 -2.6446  2.5495  1.3739
    8MEP      H 1828   2.861   4.077   6.064 -2.6949 -1.1116  1.3772
    8MEP      H 1829   2.588   4.026   6.449 -0.6209 -0.0072 -0.7048
    8MEP      H 1830   2.567   4.194   6.414  0.2801  0.2234  1.3893
    8MEP      H 1831   2.411   3.688   8.209  1.0300  0.7732  0.7412
    8MEP      H 1832   2.501   4.434   5.885 -1.1032  0.4396 -0.7712
    8MEP      H 1833   2.551   4.599   5.918  2.1111 -0.1350  0.7462
    8MEP      H 1834   2.859   4.701   6.000  2.3617 -1.9463 -1.5368
    8MEP      H 1835   2.934   4.527   5.831  0.1081 -0.6015  0.9138
    8MEP      H 1836   2.128   4.630   5.201  0.0212 -1.7500  0.0159
    8MEP      H 1837   2.289   4.572   5.259 -0.2691 -1.3436  1.7365
    8MEP      H 1838   2.738   4.067   6.637  0.5289  1.1347  1.7421
    8MEP      H 1839   2.577   4.342   6.647 -0.5031 -2.1115  0.5165
    8MEP      H 1840   2.801   4.580   5.718 -0.3846  1.2325  1.0100
    8MEP      H 1841   2.181   3.090   7.185  0.5474 -2.4626  0.1106
    8MEP      H 1842   2.461   2.888   7.318 -0.6050  1.8699  0.8688
    8MEP      H 1843   2.693   4.280   6.772 -0.8884 -1.7939  0.4798
    8MEP      H 1844   2.562   4.136   6.868  1.0558 -0.8503  1.0179
    8MEP      H 1845   2.609   3.967   6.818 -1.5275 -0.6392  0.4235
    8MEP      H 1846   2.356   3.130   7.173 -0.9403  0.3073  0.4865
    8MEP      H 1847   2.573   3.765   7.960  0.9164 -0.7839 -0.3150
    8MEP      H 1848   2.693   4.337   5.702 -1.6768 -0.3237  0.5008
    8MEP      H 1849   2.249   4.942   5.180  1.0058  0.7007 -1.2716
    8MEP      H 1850   2.232   4.791   5.097 -0.9357  1.7143  0.5622
    8MEP      H 1851   2.366   3.920   6.778  4.9941 -2.5619  0.0773
    8MEP      H 1852   2.654   4.251   5.849 -0.4966  0.7148  0.0491
    8MEP      H 1853   2.994   4.170   5.486 -2.3171  0.2284  1.3942
    8MEP      H 1854   2.458   4.856   5.062  1.7559  0.9404  0.0147
    8MEP      H 1855   2.472   4.719   5.174  0.4601  0.4818  0.7463
    8MEP      H 1856   2.180   4.044   6.885 -0.0906  0.1373  1.1364
    8MEP      H 1857   3.046   4.299   5.586 -2.6826 -0.2991  1.0311
    8MEP      H 1858   3.168   4.170   5.553 -0.8891 -0.1403 -0.4045
    8MEP      H 1859   2.803   4.159   5.643 -1.1107 -2.9696 -0.0145
    8MEP      H 1860   2.254   4.139   6.752  1.2186 -0.2216  0.2949
    8MEP      H 1861   2.294   4.186   6.917  0.0470  0.6302 -0.8946
    8MEP      H 1862   2.822   4.086   5.803 -0.8301 -0.1651 -0.3340
    8MEP      H 1863   3.069   4.131   5.782 -0.5248  2.3398  0.4695
    8MEP      H 1864   2.272   3.899   8.250 -0.9260  1.8374 -0.3479
    8MEP      H 1865   2.682   4.872   5.134  0.9991 -1.9471  0.5778
    8MEP      H 1866   2.674   4.800   5.306  1.2335 -0.8151 -1.9320
    8MEP      H 1867   2.530   3.782   7.091  2.6045 -1.7472 -1.9256
    8MEP      H 1868   2.508   3.773   6.915  2.2334  0.0505  1.5637
    8MEP      H 1869   2.445   4.134   7.072  2.0585 -0.4734 -2.0136
    8MEP      H 1870   2.556   4.014   7.122  0.6242  0.3222 -1.2394
    8MEP      H 1871   2.406   3.639   7.905  2.1417  3.1962 -0.4903
    8MEP      H 1872   3.137   3.947   5.658  0.2369 -2.2262  0.3795
    8MEP      H 1873   3.020   3.765   5.753  1.0000  0.2600  0.4221
    8MEP      H 1874   2.732   5.038   5.383 -2.2580  0.0181  0.4996
    8MEP      H 1875   2.703   5.211   5.260 -1.4311  0.5776  0.4765
    8MEP      H 1876   2.338   3.679   7.147 -1.6340 -0.2723 -0.2665
    8MEP      H 1877   2.356   3.554   6.906  1.1513  2.2523 -0.7783
    8MEP      H 1878   2.408   3.936   7.291  0.9012 -0.3596 -1.2577
    8MEP      H 1879   2.234   3.923   7.145 -0.0434  0.0930 -0.9222
    8MEP      H 1880   2.169   3.760   8.212  0.7436 -0.7052  1.0392
    8MEP      H 1881   2.134   3.300   7.149  2.0067 -1.8910 -1.4006
    8MEP      H 1882   2.891   5.010   5.122  2.2031  2.0106  0.1966
    8MEP      H 1883   2.890   3.882   5.806  0.1988 -0.2068  2.4536
    8MEP      H 1884   2.214   2.865   7.488  1.9318  0.8400  0.4827
    8MEP      H 1885   2.918   4.900   5.261 -3.3890 -1.3024  0.2942
    8MEP      H 1886   2.941   5.085   5.275 -0.0779 -0.7277  0.8087
    8MEP      H 1887   2.154   3.620   6.960 -1.4104 -0.2583  1.5533
    8MEP      H 1888   2.205   3.775   6.890  2.7237  0.6065  0.4659
    8MEP      H 1889   2.358   4.137   7.410 -0.9476 -2.3644 -0.2441
    8MEP      H 1890   2.318   4.235   7.264 -0.7068  0.2092  2.1744
    8MEP      H 1891   2.923   3.822   6.022 -0.0060 -1.1293 -1.5182
    8MEP      H 1892   3.037   3.998   5.950 -1.9147 -0.4933 -1.0641
    8MEP      H 1893   2.302   3.346   7.156  1.4482 -1.7405  1.5819
    8MEP      H 1894   3.234   3.788   5.855  0.0453 -0.1500  0.1626
    8MEP      H 1895   1.926   3.735   7.038 -1.8222  1.4710 -0.8954
    8MEP      H 1896   2.000   3.845   6.917  1.1606 -1.4337 -0.0185
    8MEP      H 1897   2.468   4.389   7.275 -1.8324  0.0101  2.2152
    8MEP      H 1898   2.643   4.353   7.285 -0.4519  0.9983 -0.8220
    8MEP      H 1899   3.271   3.885   6.005 -0.4840  2.3924  0.4651
    8MEP      H 1900   2.601   3.553   8.184 -2.4125 -0.6460 -1.9269
    8MEP      H 1901   1.814   3.955   7.058 -2.1010 -0.2643  1.9902
    8MEP      H 1902   1.982   4.023   7.101  1.3282 -0.5509  0.6084
    8MEP      H 1903   2.616   4.435   7.504  2.2379 -1.1350 -1.0302
    8MEP      H 1904   2.565   4.257   7.532  1.4402  0.0939 -0.6978
    8MEP      H 1905   3.482   3.929   5.905  2.5053 -0.0275 -1.1784
    8MEP      H 1906   3.469   4.082   5.820  1.5037 -0.8398 -2.1037
    8MEP      H 1907   3.217   3.620   5.703 -0.0953  0.5011 -0.4172
    8MEP      H 1908   2.032   3.961   8.166 -0.2305  0.3846 -0.2932
    8MEP      H 1909   1.704   3.965   7.250  0.4394  0.7333  0.0260
    8MEP      H 1910   1.838   4.089   7.288 -2.6604  0.5629 -1.4754
    8MEP      H 1911   2.493   4.501   7.668  0.9868 -0.8623 -0.1314
    8MEP      H 1912   2.435   4.328   7.704  1.3448 -0.1630 -0.1323
    8MEP      H 1913   3.157   3.681   5.543  1.3945  0.1981 -1.1912
    8MEP      H 1914   3.554   3.941   5.657  0.2450  0.9571  0.1712
    8MEP      H 1915   1.754   3.839   7.448 -1.2520  0.5405 -0.3691
    8MEP      H 1916   1.650   3.980   7.582  1.5192 -2.5911 -1.6325
    8MEP      H 1917   2.209   4.391   7.718 -0.2134  0.0812 -0.2781
    8MEP      H 1918   2.237   4.541   7.521  1.1598  2.8872 -0.6092
    8MEP      H 1919   2.084   3.891   8.003 -1.0880  1.4980 -0.6056
    8MEP      H 1920   2.142   3.527   7.168 -2.5874 -0.4203  0.7520
    8MEP      H 1921   3.380   3.968   5.610 -0.6350  0.8427  1.4513
    8MEP      H 1922   3.420   3.523   5.369  0.7858  0.9895  1.3800
    8MEP      H 1923   1.889   3.935   7.633  0.9670 -1.4660  0.1528
    8MEP      H 1924   1.922   4.088   7.532 -0.9744 -0.0887 -1.8333
    8MEP      H 1925   2.195   4.541   7.896 -0.1718 -2.0992  1.0757
    8MEP      H 1926   2.340   4.628   7.854 -1.1974  0.4491 -0.6186
    8MEP      H 1927   3.407   3.501   5.576  1.2651  0.3159 -1.2036
    8MEP      H 1928   3.162   3.498   5.578  0.8163 -0.9504  0.7865
    8MEP      H 1929   2.029   3.925   7.381 -2.9851  1.3872  0.1863
    8MEP      H 1930   2.346   4.476   8.048 -2.3873 -1.2701  0.1299
    8MEP      H 1931   2.241   3.527   7.326 -1.0488  0.3281  2.2937
    8MEP      H 1932   2.120   2.897   7.331  0.0043  0.4341 -0.4994
    8MEP      H 1933   2.105   3.811   7.638  0.1760 -0.2410  0.1523
    8MEP      H 1934   2.197   3.800   7.482  0.7890  1.1694  1.7407
    8MEP      H 1935   2.356   4.221   8.026 -1.3029  1.1853  0.5320
    8MEP      H 1936   2.291   4.243   7.865  0.4712  0.4243 -0.1892
    8MEP      H 1937   3.534   3.715   5.503 -0.4046  0.8067 -2.6186
    8MEP      H 1938   3.372   3.793   5.480 -2.0064 -1.6765 -0.0918
    8MEP      H 1939   1.926   3.668   7.553  0.0905 -0.9546 -0.6623
    8MEP      H 1940   2.067   3.483   7.563  0.8119  0.1721 -0.8029
    8MEP      H 1941   2.094   4.362   7.970 -0.5125  0.2696  0.0632
    8MEP      H 1942   2.187   4.427   8.159 -0.7074  0.3017  1.7485
    8MEP      H 1943   2.135   3.022   7.455  0.0163  0.3495 -2.3909
    8MEP      H 1944   2.009   4.145   8.068  0.1533  2.2694 -0.5716
    8MEP      H 1945   2.689   3.715   8.180  0.1278  1.0102 -1.2372
    8MEP      H 1946   2.745   4.330   6.610 -1.2318  0.5152 -1.3624
    8MEP      H 1947   2.034   3.677   7.292  1.0068 -2.6593 -1.9678
    8MEP      H 1948   1.883   3.617   7.358 -0.2904 -0.3600  0.0505
    8MEP      H 1949   2.066   4.138   7.905 -0.7540  1.7244 -0.0005
    8MEP      H 1950   2.733   3.575   8.078 -1.4618  0.0564 -1.9845
    8MEP      N 1951   2.360   4.404   5.432  0.6973 -0.2805 -0.8254
    8MEP      N 1952   2.407   3.933   6.988  0.5143  0.1989  0.1890
    8MEP      N 1953   3.037   3.963   5.671  0.5260  0.3421 -0.1385
    8MEP      N 1954   2.041   3.929   7.482 -0.4197 -0.4561  0.0078
    8MEP      N 1955   2.365   4.434   7.956 -0.0181 -0.5002  0.2287
    8MEP      O 1956   2.095   3.571   7.592  0.1228  0.0942  0.1273
    8MEP      O 1957   2.313   3.809   8.067 -0.2509  0.3323 -0.2530
    8MEP      O 1958   2.232   4.573   7.611  0.4574 -0.5100  0.6383
    8MEP      O 1959   1.663   4.015   7.494 -0.1938  0.3757 -0.7772
    8MEP      O 1960   2.412   4.392   7.510 -0.5634  0.3875 -0.4274
    8MEP      O 1961   1.897   3.900   7.236  0.3498  0.2209 -0.0904
    8MEP      O 1962   2.521   4.187   7.296  0.5064  0.1903 -0.1811
    8MEP      O 1963   2.125   3.785   7.080  0.2977 -0.1155 -0.1508
    8MEP      O 1964   2.234   3.993   7.211  0.1365 -0.5526 -0.2196
    8MEP      O 1965   2.251   3.240   7.310 -0.2620  0.0806 -0.3609
    8MEP      O 1966   2.686   5.131   5.209 -0.7602  0.1901  0.8411
    8MEP      O 1967   2.382   2.897   7.264 -0.3872 -0.5152  0.1266
    8MEP      O 1968   2.465   3.593   7.964 -0.6445  0.0442 -0.0131
    8MEP      O 1969   2.512   4.923   5.244  0.2483  0.2401 -0.1978
    8MEP      O 1970   2.167   4.333   8.162 -0.0462  0.0909  0.1695
    8MEP      O 1971   2.240   4.770   5.305 -0.2633 -0.1375 -0.4265
    8MEP      O 1972   2.534   4.083   6.665  0.9360  0.2752 -0.2502
    8MEP      O 1973   2.012   4.548   5.394 -0.0011 -0.2500 -0.2098
    8MEP      O 1974   2.759   4.116   6.385 -0.5650 -0.5298 -0.2078
    8MEP      O 1975   2.036   3.477   7.337  0.2120 -0.6483  0.3717
    8MEP      O 1976   2.684   4.316   6.074  0.0136  0.3149  0.6828
    8MEP      O 1977   2.546   4.552   5.720 -0.1005 -0.3260  0.3458
    8MEP      O 1978   2.864   4.278   5.803  0.5350 -0.4730  0.1956
    8MEP      O 1979   2.382   3.552   6.998 -0.3277 -0.4827 -0.3416
    8MEP      O 1980   3.017   3.805   6.017  0.2384 -0.3682  0.2716
    8MEP      O 1981   3.285   3.994   5.831 -0.7483  0.5546 -0.0823
    8MEP      O 1982   3.343   3.568   5.403  0.0008  0.2181  0.6390
    8MEP      O 1983   3.426   3.779   5.681  0.2857 -0.2614  0.1109
    8MEP      O 1984   2.187   4.053   8.063 -0.7986  0.2906 -0.2507
    9MEP      C 1985   5.214   4.310   6.202 -0.7123 -0.0924 -0.1711
    9MEP      C 1986   5.066   4.351   6.217 -0.2283 -0.4568  0.7816
    9MEP      C 1987   4.594   4.979   5.156  0.6424  0.9325 -0.2141
    9MEP      C 1988   4.515   5.117   5.151  0.7026  0.3094  0.4768
    9MEP      C 1989   4.894   4.304   6.368 -0.0340 -0.4523 -0.1959
    9MEP      C 1990   4.711   5.425   5.549 -0.3228 -0.2365  0.5131
    9MEP      C 1991   4.423   4.856   5.251  0.4845 -0.5713  0.6539
    9MEP      C 1992   5.234   4.158   6.237 -0.4930  0.6115  0.2634
    9MEP      C 1993   4.862   4.280   6.515  0.1101  0.2892 -0.6350
    9MEP      C 1994   4.817   5.773   5.589 -0.1965  0.3887  0.1191
    9MEP      C 1995   4.570   5.360   5.525 -0.8700 -0.2804 -1.0293
    9MEP      C 1996   4.374   4.715   5.280 -0.0779  0.0127 -0.5599
    9MEP      C 1997   4.451   5.409   5.618 -0.0573 -0.1158 -0.7860
    9MEP      C 1998   4.259   4.674   5.191 -0.8234 -0.1641 -0.0970
    9MEP      C 1999   4.257   5.409   5.453  0.0778  0.4947 -0.0173
    9MEP      C 2000   4.875   4.410   6.726 -0.1003 -0.1696  0.7230
    9MEP      C 2001   4.232   4.438   5.248  0.7878  1.1651 -0.7752
    9MEP      C 2002   4.428   5.297   5.017  0.1002  0.3253 -0.8906
    9MEP      C 2003   4.202   5.547   5.490 -0.4565 -0.1823  0.5600
    9MEP      C 2004   4.264   4.383   5.104  0.4374  0.0891  0.0910
    9MEP      C 2005   4.809   4.542   6.787 -0.8594  0.1556  0.1376
    9MEP      C 2006   4.071   5.533   5.579  0.2076 -0.8608 -0.4694
    9MEP      C 2007   4.133   4.367   5.022  0.3942  0.3724 -1.2214
    9MEP      C 2008   4.759   5.960   5.731  0.0137 -0.2137  0.1066
    9MEP      C 2009   4.658   4.581   6.754 -0.0092 -0.8450  0.2363
    9MEP      C 2010   3.862   5.431   5.613  0.4036 -0.1667  0.0010
    9MEP      C 2011   3.951   4.475   4.913 -0.1578  0.4342 -0.1832
    9MEP      C 2012   3.739   5.361   5.553 -0.8127 -0.0178 -0.2564
    9MEP      C 2013   4.622   4.691   6.522  0.3329  0.7090 -0.1390
    9MEP      C 2014   3.837   4.453   5.007  0.5043 -0.1292  0.2679
    9MEP      C 2015   3.658   5.161   5.458 -0.0725  0.8041  0.0052
    9MEP      C 2016   4.773   4.735   6.515 -0.4445  0.4875  0.3433
    9MEP      C 2017   3.707   4.563   5.171 -0.6937 -0.2070 -0.1295
    9MEP      C 2018   4.527   4.802   6.577 -0.3915  0.5823 -0.0371
    9MEP      C 2019   4.837   4.001   6.164  0.1436 -0.2155  0.1851
    9MEP      C 2020   4.431   5.345   4.874 -0.7140 -0.3798 -0.2003
    9MEP      C 2021   4.838   4.737   6.280  0.1393 -0.2609  0.1798
    9MEP      C 2022   4.672   5.996   5.855  0.5382 -0.1399 -0.5519
    9MEP      C 2023   3.686   5.012   5.415  0.3493  0.3553 -0.4286
    9MEP      C 2024   3.686   4.696   5.248 -0.0034 -0.0885 -0.0104
    9MEP      C 2025   4.786   4.808   6.153  0.5201  0.2603 -0.1553
    9MEP      C 2026   4.852   3.896   6.055  0.3048 -0.0705  0.3881
    9MEP      C 2027   3.761   4.987   5.281 -0.1892 -0.4033 -0.1205
    9MEP      C 2028   4.840   4.956   6.128  0.5454  0.1840  1.0472
    9MEP      C 2029   4.734   3.890   5.965  0.2963  0.3177  0.3262
    9MEP      C 2030   4.052   5.046   5.303 -0.5441 -0.1181 -0.3432
    9MEP      C 2031   4.830   4.717   6.024 -0.2134 -0.8739  0.0732
    9MEP      C 2032   4.982   4.966   6.076 -0.7542 -0.1633 -0.0816
    9MEP      C 2033   3.812   4.745   5.319  0.4937  0.0332 -0.1121
    9MEP      C 2034   4.638   4.797   6.161  0.4476 -0.3124 -0.2677
    9MEP      C 2035   4.833   4.514   5.918 -0.3095 -0.4222 -0.0220
    9MEP      C 2036   4.823   5.624   5.582  0.0546  0.0187 -0.1346
    9MEP      C 2037   4.639   3.998   5.779 -0.1320 -0.2603 -0.2323
    9MEP      C 2038   3.996   4.907   5.350  0.5408  0.3579  0.2237
    9MEP      C 2039   4.719   3.938   5.664 -0.1750 -0.1957 -0.8558
    9MEP      C 2040   3.989   4.916   5.508 -0.4081  0.3350  0.0021
    9MEP      C 2041   4.089   5.047   5.771  0.2463 -0.3671  0.5524
    9MEP      C 2042   4.774   4.370   5.919 -0.0132  0.0401 -0.2366
    9MEP      C 2043   4.443   4.842   6.051 -0.1290 -0.7551  0.1440
    9MEP      C 2044   4.820   4.126   5.556 -0.5345 -0.3899 -0.5398
    9MEP      C 2045   4.119   4.909   5.702 -0.4800 -0.7475  0.1631
    9MEP      C 2046   4.359   5.476   4.856 -0.2353  0.8086 -0.2137
    9MEP      C 2047   4.265   4.860   5.728  0.1358 -0.0565 -1.1503
    9MEP      C 2048   4.477   4.686   5.847 -0.4671 -0.2280 -0.1207
    9MEP      C 2049   4.417   4.822   5.898  0.3712 -0.2342 -0.3428
    9MEP      C 2050   4.918   4.243   5.585  0.2179  0.1090 -0.4483
    9MEP      C 2051   4.726   5.972   5.989  0.2454 -0.4637 -0.6657
    9MEP      C 2052   4.621   4.368   5.886 -0.2216 -0.6428  0.5913
    9MEP      C 2053   4.870   4.350   5.677  0.2787 -0.5603  0.0539
    9MEP      H 2054   4.809   4.556   5.818  0.9484 -0.1886 -0.2338
    9MEP      H 2055   4.377   4.929   6.072 -1.7521 -0.8450 -4.0109
    9MEP      H 2056   4.403   4.750   6.098 -0.5689 -0.4381  0.3930
    9MEP      H 2057   4.944   4.511   5.922 -0.2816  0.9704  0.8219
    9MEP      H 2058   4.368   5.277   4.813 -0.3454 -1.3522  0.5071
    9MEP      H 2059   4.604   4.691   6.166 -1.3619  0.2817  0.9305
    9MEP      H 2060   4.802   4.335   6.020  0.9819  2.6792  0.4432
    9MEP      H 2061   4.613   4.430   5.794  3.0602 -3.3444 -1.6713
    9MEP      H 2062   4.808   4.199   5.820 -2.1817  0.6853 -2.0495
    9MEP      H 2063   4.603   4.845   6.255  1.5086 -1.4301  0.7115
    9MEP      H 2064   4.998   4.926   5.973  1.1470  1.3463 -0.3872
    9MEP      H 2065   4.554   4.413   5.961 -0.4182  0.7881 -0.4256
    9MEP      H 2066   4.583   4.266   5.863  0.0629 -0.1865 -2.1693
    9MEP      H 2067   4.938   4.437   5.684 -0.1580 -0.3304  1.6399
    9MEP      H 2068   4.767   4.375   5.643  0.0544 -3.8939 -1.9396
    9MEP      H 2069   4.472   4.903   5.845  2.7568 -0.2064  2.0681
    9MEP      H 2070   4.569   4.656   5.901 -0.5899  0.7723  0.6551
    9MEP      H 2071   5.017   5.071   6.069  0.7453 -0.5720  1.0485
    9MEP      H 2072   4.853   6.019   5.741 -0.5614  0.2977  3.2174
    9MEP      H 2073   5.011   4.205   5.633 -0.8793  0.5199  2.0789
    9MEP      H 2074   4.855   4.332   5.418  0.6731  0.3667 -0.1200
    9MEP      H 2075   4.496   4.699   5.738  1.1794  1.3458  0.3338
    9MEP      H 2076   4.395   4.612   5.856 -2.0113  1.5302  0.6989
    9MEP      H 2077   4.271   4.761   5.678  1.7143 -1.3081  1.4472
    9MEP      H 2078   4.331   4.942   5.692  2.0755 -1.5512 -1.0018
    9MEP      H 2079   4.700   5.994   5.643  0.5923 -0.3495 -0.3359
    9MEP      H 2080   4.766   4.746   5.939 -0.7685 -1.9104  0.1245
    9MEP      H 2081   4.940   4.721   6.004  0.0539  1.1684  1.8150
    9MEP      H 2082   5.046   4.912   6.149  1.9200  3.5232  0.4063
    9MEP      H 2083   4.775   5.001   6.051  1.4718 -1.5279 -0.7920
    9MEP      H 2084   4.840   4.073   5.461  1.5256 -4.1141  1.8781
    9MEP      H 2085   4.716   4.166   5.549 -0.9093 -1.2398  0.0792
    9MEP      H 2086   4.045   4.830   5.726 -0.3514 -0.9532 -0.1086
    9MEP      H 2087   4.106   5.030   5.880  2.6052  1.4604  0.5146
    9MEP      H 2088   4.824   5.013   6.222 -0.6018  0.5009  0.6641
    9MEP      H 2089   4.321   5.291   5.049  0.5620  1.6386  1.0647
    9MEP      H 2090   4.617   5.290   4.879  1.3142  0.5418 -0.3961
    9MEP      H 2091   4.166   5.121   5.742  2.5848 -3.0070 -0.2068
    9MEP      H 2092   3.928   5.000   5.547 -1.5354 -1.5258  2.3172
    9MEP      H 2093   3.929   4.827   5.534 -0.4869 -0.0421 -1.4453
    9MEP      H 2094   4.480   5.372   5.081  2.2602  0.5061 -2.8442
    9MEP      H 2095   4.583   5.932   5.838  1.6300 -1.2747 -2.1448
    9MEP      H 2096   4.949   4.741   6.278  0.0772  0.8487 -2.9993
    9MEP      H 2097   4.742   3.835   5.696  1.5170  0.2009 -0.7405
    9MEP      H 2098   4.658   3.927   5.572  0.5204  2.7001 -1.7457
    9MEP      H 2099   4.076   4.837   5.318 -0.1977 -0.8035  0.8856
    9MEP      H 2100   4.800   4.632   6.286 -0.8479  0.0739 -0.1328
    9MEP      H 2101   4.525   4.894   6.514 -1.1667  0.6724  0.1127
    9MEP      H 2102   4.549   3.935   5.796  0.7952 -1.5469 -0.0040
    9MEP      H 2103   4.595   4.099   5.769  2.6483  1.0720  0.4311
    9MEP      H 2104   4.157   5.049   5.341  0.4226  0.1692 -2.9352
    9MEP      H 2105   4.427   4.766   6.609 -0.4104  0.4084 -0.2942
    9MEP      H 2106   4.559   4.839   6.677 -0.7368 -0.4632  0.4671
    9MEP      H 2107   4.783   4.795   6.608  2.8451  1.1864 -0.4082
    9MEP      H 2108   4.004   5.142   5.333 -0.3437  0.4130 -1.6898
    9MEP      H 2109   4.072   5.038   5.194  0.7450 -0.0232 -0.1213
    9MEP      H 2110   4.838   4.646   6.506 -2.5019 -1.0855  0.5453
    9MEP      H 2111   4.585   4.665   6.420 -1.5995  0.4374  0.6159
    9MEP      H 2112   4.915   5.814   5.557 -0.5623 -0.0195 -1.5939
    9MEP      H 2113   4.749   3.802   5.898 -0.2348  0.3169  0.2037
    9MEP      H 2114   4.642   3.872   6.025 -0.1455 -0.3821 -0.5490
    9MEP      H 2115   3.790   4.750   5.427  1.6668 -0.6497  0.1663
    9MEP      H 2116   3.889   4.668   5.297  0.7699  0.1886  0.3166
    9MEP      H 2117   3.681   4.971   5.205 -0.7008  0.7267  0.1736
    9MEP      H 2118   3.803   5.087   5.255  0.8545 -0.5609  0.9243
    9MEP      H 2119   4.548   6.139   5.848  0.1204  1.7354 -0.7423
    9MEP      H 2120   4.658   4.493   6.566  1.7895 -0.4755  1.2881
    9MEP      H 2121   4.594   4.515   6.816  0.7971 -0.2096  1.7765
    9MEP      H 2122   4.946   3.927   6.004  0.4596  2.4076  2.0553
    9MEP      H 2123   4.843   3.705   6.070 -1.2290  0.6257  0.4394
    9MEP      H 2124   3.659   4.763   5.164 -0.1269 -0.0950  0.0242
    9MEP      H 2125   3.556   4.769   5.369  0.8930 -0.2316  0.6686
    9MEP      H 2126   3.732   4.960   5.502  0.7133  0.5774 -0.4877
    9MEP      H 2127   3.511   5.007   5.354 -0.4518 -0.3162  1.5591
    9MEP      H 2128   4.735   5.801   5.520  0.3148  0.0691 -0.6208
    9MEP      H 2129   4.433   5.127   5.226  0.4120 -0.4064  0.2601
    9MEP      H 2130   4.826   4.099   6.113  0.3911 -0.2411  0.0821
    9MEP      H 2131   4.640   4.684   6.790  0.6010 -0.6216 -0.0983
    9MEP      H 2132   4.253   5.461   4.886  0.4603 -0.5595  1.6407
    9MEP      H 2133   4.924   3.996   6.232 -0.4606 -1.1078  0.9104
    9MEP      H 2134   4.750   3.982   6.231 -1.1985  0.0329 -1.4443
    9MEP      H 2135   3.621   4.552   5.102 -0.0315  2.7903 -1.5146
    9MEP      H 2136   3.713   4.480   5.245 -0.3347 -2.1406 -2.2669
    9MEP      H 2137   3.581   5.156   5.537  0.3897  0.1668  0.4177
    9MEP      H 2138   3.618   5.214   5.369 -0.2399  0.4626 -0.1214
    9MEP      H 2139   4.909   4.500   6.951 -0.4973 -1.7707 -0.2362
    9MEP      H 2140   4.864   4.628   6.742  0.7949 -0.9960 -0.0913
    9MEP      H 2141   4.596   5.184   5.188  1.0986 -1.0465  2.1383
    9MEP      H 2142   4.833   4.325   6.783 -0.3152  1.9631  3.8796
    9MEP      H 2143   3.741   4.442   4.952 -0.7853  1.5923  2.1069
    9MEP      H 2144   3.848   4.370   5.080  1.0108  1.4539  2.0421
    9MEP      H 2145   3.661   5.343   5.629 -1.1896 -0.5060 -0.7538
    9MEP      H 2146   3.693   5.425   5.475  1.0993  1.8349  0.0820
    9MEP      H 2147   4.985   4.414   6.741 -0.0167  3.7890 -0.2617
    9MEP      H 2148   4.644   5.990   6.062  1.2318  0.4870  0.2409
    9MEP      H 2149   3.935   4.569   4.856 -0.2530  1.0837  0.9017
    9MEP      H 2150   3.963   4.391   4.841 -0.2633 -1.5262  2.0182
    9MEP      H 2151   3.901   5.387   5.707 -2.1174 -0.7127  0.8248
    9MEP      H 2152   3.822   5.531   5.637  1.1934  0.3721 -0.8942
    9MEP      H 2153   4.763   4.232   6.532 -0.2661  1.2714 -0.0738
    9MEP      H 2154   4.947   4.223   6.558 -1.1838 -0.4493  0.9548
    9MEP      H 2155   5.153   4.100   6.189 -2.1899  2.9416  0.2141
    9MEP      H 2156   4.853   5.590   5.683  3.3439  0.0502 -1.0478
    9MEP      H 2157   4.140   4.307   4.928 -1.5146  2.2915 -2.6216
    9MEP      H 2158   4.058   4.313   5.084  1.0584 -0.9198 -1.5162
    9MEP      H 2159   4.093   5.482   5.675  0.9296 -2.8288 -1.6454
    9MEP      H 2160   4.028   5.631   5.608 -1.6557 -1.3625 -1.4389
    9MEP      H 2161   5.321   4.120   6.179 -0.9278  0.6884 -0.4474
    9MEP      H 2162   4.808   4.359   6.326  1.5561  0.8894 -1.7823
    9MEP      H 2163   4.339   4.439   5.044  0.6402 -0.5771 -0.2763
    9MEP      H 2164   4.409   4.265   5.140 -0.4864  3.1655 -1.7752
    9MEP      H 2165   4.272   5.615   5.542 -0.9204 -0.2102  1.2236
    9MEP      H 2166   4.096   5.680   5.390 -1.6662 -1.6207 -0.1001
    9MEP      H 2167   4.905   5.604   5.509 -0.0678  1.4137 -0.6737
    9MEP      H 2168   4.662   4.975   5.244  0.1204  1.0354  0.1981
    9MEP      H 2169   4.889   4.198   6.337  3.3257 -0.3432 -1.3364
    9MEP      H 2170   5.275   4.431   6.070  0.1901  0.6579  4.5851
    9MEP      H 2171   4.322   4.445   5.312  0.2984  0.0581  0.0333
    9MEP      H 2172   4.168   4.366   5.304  3.1998  0.9990  1.8509
    9MEP      H 2173   4.328   5.424   5.368 -0.4308 -3.3437 -1.1992
    9MEP      H 2174   4.180   5.337   5.417  0.8447 -0.5065  0.3228
    9MEP      H 2175   5.281   4.379   6.257  0.9363  0.0112 -2.2412
    9MEP      H 2176   5.247   4.127   6.342  1.1672 -2.3751 -0.7742
    9MEP      H 2177   4.085   4.566   5.184 -1.7071 -1.3012  1.2378
    9MEP      H 2178   4.257   5.337   5.651 -2.3291 -0.2361 -1.9048
    9MEP      H 2179   4.659   4.974   5.066 -0.5675  3.9248 -1.3274
    9MEP      H 2180   4.367   5.491   4.746  0.6923  1.0772 -0.1167
    9MEP      H 2181   4.204   4.769   5.173 -2.2165 -0.9073  0.1191
    9MEP      H 2182   4.285   4.650   5.085  0.9099  0.5855  0.1504
    9MEP      H 2183   4.473   5.378   5.722  1.9614 -1.7036 -1.6527
    9MEP      H 2184   4.446   5.520   5.618  0.4624 -0.0773 -2.4813
    9MEP      H 2185   5.041   4.447   6.168  0.2686 -1.0999 -0.7772
    9MEP      H 2186   5.000   4.274   6.170  0.4010 -0.4132 -0.1809
    9MEP      H 2187   4.458   4.644   5.264 -0.0371 -0.0314 -0.1492
    9MEP      H 2188   4.260   4.644   5.413  0.6705 -1.3625  2.0501
    9MEP      H 2189   4.542   5.387   5.421 -0.3984  0.1221 -1.0548
    9MEP      H 2190   4.512   5.185   5.509  0.2179 -0.4338  3.1610
    9MEP      H 2191   4.401   5.564   4.910 -0.3326  0.9241 -0.3264
    9MEP      H 2192   4.744   5.402   5.652 -0.1321  0.5367  0.6272
    9MEP      H 2193   4.802   6.052   6.009  0.2621 -0.3654 -1.1168
    9MEP      H 2194   3.988   5.085   5.748 -0.5142 -2.0326  1.0241
    9MEP      H 2195   4.465   4.902   5.343 -2.4446  0.9671  1.3059
    9MEP      H 2196   4.338   4.923   5.225 -0.5177 -2.7923 -1.9997
    9MEP      H 2197   4.785   5.396   5.472 -1.2428  0.4491 -0.6421
    9MEP      H 2198   4.752   5.868   6.018 -1.0947  0.4108  4.1201
    9MEP      N 2199   4.848   4.293   5.818 -0.0176 -0.1545 -0.1740
    9MEP      N 2200   3.868   4.881   5.279 -0.1233 -0.0530  0.2616
    9MEP      N 2201   4.617   4.574   6.613  0.1523 -0.3841 -0.2280
    9MEP      N 2202   4.164   4.576   5.247 -0.7231  0.0988 -0.1851
    9MEP      N 2203   4.323   5.346   5.574  0.0501 -1.0490 -0.0212
    9MEP      O 2204   4.336   4.701   5.417 -0.1164 -0.0820 -0.5674
    9MEP      O 2205   4.790   5.819   5.729  0.3318  0.1565  0.6048
    9MEP      O 2206   4.167   5.620   5.367  0.0348  0.3927 -0.1988
    9MEP      O 2207   4.316   4.251   5.122 -0.2894 -0.0592 -0.6270
    9MEP      O 2208   3.966   5.452   5.522 -0.4174  0.1442 -0.4731
    9MEP      O 2209   4.075   4.493   4.987  0.1801  0.5527 -0.1647
    9MEP      O 2210   3.775   5.233   5.500  0.2099  0.4471 -0.1417
    9MEP      O 2211   3.823   4.570   5.087 -0.0204 -0.3102 -0.2912
    9MEP      O 2212   3.560   4.955   5.417  0.4684 -0.5764  0.6456
    9MEP      O 2213   4.485   5.171   5.018  0.5106 -0.3075 -0.1618
    9MEP      O 2214   4.864   3.777   6.129  0.1892  0.5344  0.0742
    9MEP      O 2215   4.570   5.357   4.829  0.0841  0.3614  0.5051
    9MEP      O 2216   4.643   6.135   5.855  0.0085  0.4469  0.0773
    9MEP      O 2217   4.723   4.012   5.893 -0.5268 -0.3912 -0.1385
    9MEP      O 2218   4.599   5.221   5.527  0.8147  0.0091 -0.1741
    9MEP      O 2219   4.837   4.021   5.653 -0.6158  0.0384  0.4965
    9MEP      O 2220   4.118   4.928   5.564 -0.5784  0.1597 -1.0616
    9MEP      O 2221   4.938   4.310   5.460  0.0173 -0.4926  0.7520
    9MEP      O 2222   4.280   4.838   5.867 -0.0010  0.1883 -0.4894
    9MEP      O 2223   4.508   4.866   5.142 -0.2243 -0.4559 -0.1318
    9MEP      O 2224   4.584   4.862   6.050  0.4749  0.5967  0.3054
    9MEP      O 2225   4.793   4.586   6.034 -0.4832  0.3531 -0.0682
    9MEP      O 2226   4.788   4.811   6.390 -0.3051 -0.3347 -0.0558
    9MEP      O 2227   3.578   4.680   5.343 -0.4097 -0.2364 -0.4348
    9MEP      O 2228   4.829   4.547   6.928  0.4409 -0.1172 -0.1478
    9MEP      O 2229   4.847   4.407   6.581 -0.2204 -0.0661 -0.1157
    9MEP      O 2230   5.240   4.342   6.066  0.0312  0.7710 -0.1790
    9MEP      O 2231   5.024   4.364   6.353 -0.2476  0.0139 -0.3784
    9MEP      O 2232   4.705   5.570   5.544 -0.3244  0.6283  0.3186
   10MEP      C 2233   2.311   2.935   8.176  0.2253 -0.3253 -0.2852
   10MEP      C 2234   2.431   2.893   8.092  0.1127  0.1347 -0.7996
   10MEP      C 2235   3.559   4.601   8.397  0.1362 -0.3435 -0.5083
   10MEP      C 2236   3.471   4.717   8.452 -0.5554  0.6644  0.2618
   10MEP      C 2237   2.515   2.915   7.870  0.0083  0.1052  1.6347
   10MEP      C 2238   3.116   4.439   8.653  0.6301 -0.0122 -0.3832
   10MEP      C 2239   3.676   4.502   8.205 -0.0951 -0.8552 -0.6132
   10MEP      C 2240   2.168   2.919   8.116  0.0699  0.1274 -0.2427
   10MEP      C 2241   2.502   2.991   7.739 -0.9492 -0.6179 -0.3702
   10MEP      C 2242   2.776   4.357   8.522  0.0181  0.2316 -0.0307
   10MEP      C 2243   3.124   4.375   8.796  0.2816 -0.0342 -0.4184
   10MEP      C 2244   3.657   4.494   8.056 -0.2033 -0.2323 -0.2239
   10MEP      C 2245   3.110   4.481   8.909  0.4650  0.2725  0.2061
   10MEP      C 2246   3.596   4.348   8.013 -0.9127 -0.6561  0.0943
   10MEP      C 2247   2.856   4.514   8.913  0.4558  0.4581 -0.7340
   10MEP      C 2248   2.470   3.206   7.641  0.0659  0.7002  0.1249
   10MEP      C 2249   3.393   4.398   7.872 -0.7109 -0.6548  0.3831
   10MEP      C 2250   3.482   4.943   8.516 -0.6235 -0.1365  0.5395
   10MEP      C 2251   2.816   4.445   9.045 -0.2678 -0.7747 -0.8859
   10MEP      C 2252   3.282   4.342   7.957  0.1957  0.1813  0.3164
   10MEP      C 2253   2.462   3.355   7.668  1.1250 -0.0307  0.2189
   10MEP      C 2254   2.666   4.411   9.052  0.1931 -0.2632 -0.5218
   10MEP      C 2255   3.243   4.201   7.914  0.2364 -1.2036  0.2339
   10MEP      C 2256   2.743   4.516   8.352 -0.1228  0.5331  0.1645
   10MEP      C 2257   2.454   3.427   7.530  0.2244  1.4626 -0.5982
   10MEP      C 2258   2.523   4.257   8.943  0.1458  0.0513  0.1639
   10MEP      C 2259   3.168   3.991   8.000  0.3231 -0.5584 -0.0237
   10MEP      C 2260   2.475   4.182   8.820  0.1848  0.3191 -0.2352
   10MEP      C 2261   2.637   3.604   7.474  0.1097  0.0374  0.3986
   10MEP      C 2262   3.158   3.918   8.140  0.0312 -0.8027 -0.0775
   10MEP      C 2263   2.537   4.053   8.645 -0.5444  0.3024 -0.4068
   10MEP      C 2264   2.699   3.626   7.618 -0.1721 -0.1855 -0.4653
   10MEP      C 2265   3.025   3.908   8.341  0.4974  0.0557 -0.3066
   10MEP      C 2266   2.539   3.715   7.450 -0.0874 -0.2070  0.0655
   10MEP      C 2267   3.896   4.017   7.471 -0.5240  0.0415  0.0051
   10MEP      C 2268   3.560   5.070   8.487 -0.4195  0.3401 -0.6892
   10MEP      C 2269   2.838   3.514   7.784 -0.3260  0.2208 -0.5679
   10MEP      C 2270   2.674   4.647   8.307  0.0615 -0.1084 -0.2675
   10MEP      C 2271   2.615   3.925   8.601  0.7131 -0.5439 -0.2388
   10MEP      C 2272   2.900   3.818   8.328  0.2417  0.1236 -0.4109
   10MEP      C 2273   2.926   3.387   7.807 -0.3629  0.1811  0.2475
   10MEP      C 2274   3.985   3.993   7.591 -0.7524 -0.4221  0.1306
   10MEP      C 2275   2.770   3.948   8.597 -0.0890  0.1606 -0.0043
   10MEP      C 2276   2.845   3.256   7.766 -0.4658 -0.9493 -0.0564
   10MEP      C 2277   3.909   4.021   7.726 -0.6659  0.1751 -0.2319
   10MEP      C 2278   2.870   3.796   8.848  0.3521  0.6123 -0.7763
   10MEP      C 2279   3.055   3.392   7.725  0.1321 -0.8366 -0.0273
   10MEP      C 2280   2.865   3.217   7.622  0.1855 -1.0198  0.2703
   10MEP      C 2281   2.858   3.753   8.456  0.4785 -1.0488 -0.1845
   10MEP      C 2282   2.963   3.385   7.951  0.0087 -0.4263 -0.0869
   10MEP      C 2283   3.257   3.510   7.720  0.3010 -0.2627 -0.6369
   10MEP      C 2284   2.927   4.365   8.539  0.5604  0.4724  0.1330
   10MEP      C 2285   3.712   3.938   7.842  0.2882 -0.8394  0.5427
   10MEP      C 2286   2.869   3.724   8.710  1.1358  0.2171 -0.1817
   10MEP      C 2287   3.584   3.996   7.775 -0.0469  0.3676  0.3075
   10MEP      C 2288   2.762   3.616   8.709 -0.0846  0.1829  0.4806
   10MEP      C 2289   2.774   3.299   8.679  0.0288  0.2957 -0.3259
   10MEP      C 2290   3.336   3.624   7.777  0.0484  0.6800 -0.6833
   10MEP      C 2291   2.887   3.338   8.165  0.1211 -0.0989 -0.1887
   10MEP      C 2292   3.532   3.877   7.567 -0.1467 -0.1479  0.3011
   10MEP      C 2293   2.699   3.406   8.603  0.5388  0.5165 -0.4644
   10MEP      C 2294   3.550   5.120   8.338 -0.3131 -0.6318 -0.2459
   10MEP      C 2295   2.672   3.372   8.449 -0.7180 -0.1799 -0.0960
   10MEP      C 2296   2.725   3.142   8.241 -0.6510  0.8674  0.5569
   10MEP      C 2297   2.766   3.293   8.249 -0.0910  0.5465  0.1445
   10MEP      C 2298   3.468   3.750   7.502 -0.2253 -0.2227  0.2133
   10MEP      C 2299   2.651   4.646   8.157  0.0994 -0.1932 -0.7999
   10MEP      C 2300   3.328   3.620   7.934 -0.2122 -0.3362  0.0841
   10MEP      C 2301   3.514   3.631   7.593 -0.2507 -0.3085 -0.1742
   10MEP      H 2302   3.301   3.414   7.755 -0.5534 -0.4877 -0.1582
   10MEP      H 2303   2.919   3.438   8.201 -0.5072  0.1069 -0.1987
   10MEP      H 2304   2.966   3.261   8.179 -0.8991 -0.8201  1.8468
   10MEP      H 2305   3.249   3.494   7.610 -2.4111  2.4742 -0.9098
   10MEP      H 2306   3.669   5.069   8.508 -0.7118  0.5162  0.9209
   10MEP      H 2307   3.045   3.312   7.972  1.7648  1.4362 -0.3016
   10MEP      H 2308   3.285   3.719   7.749 -0.5275  1.0441  1.4826
   10MEP      H 2309   3.225   3.650   7.960 -0.4848 -0.4050 -0.9073
   10MEP      H 2310   3.504   3.723   7.773  2.9463 -0.2082 -1.2838
   10MEP      H 2311   3.000   3.482   7.991  0.0975 -0.5524  0.1389
   10MEP      H 2312   2.962   3.164   7.612  1.1277  0.9953 -1.7677
   10MEP      H 2313   3.400   3.696   7.971 -0.9542  0.7601 -0.7026
   10MEP      H 2314   3.361   3.521   7.974 -0.3354 -0.2207  0.4760
   10MEP      H 2315   3.473   3.535   7.556  0.8678  0.0051 -2.3402
   10MEP      H 2316   3.625   3.619   7.594 -0.2518 -0.2225  0.7672
   10MEP      H 2317   2.677   3.348   8.209  0.1833  0.6767 -0.2884
   10MEP      H 2318   2.691   3.129   8.136  0.6643 -1.4104  0.3821
   10MEP      H 2319   2.784   3.147   7.594 -0.2084 -0.9274  1.1771
   10MEP      H 2320   2.850   4.538   8.331  0.2357 -1.5065 -0.1676
   10MEP      H 2321   3.358   3.754   7.488 -0.0193  0.2750 -1.3912
   10MEP      H 2322   3.492   3.661   7.329  0.6799 -0.0804  0.0944
   10MEP      H 2323   2.640   3.112   8.307 -0.6048 -2.5035 -0.8457
   10MEP      H 2324   2.817   3.082   8.256 -1.2833 -0.0935  0.6545
   10MEP      H 2325   2.599   3.289   8.444  0.7006 -1.3113 -3.3029
   10MEP      H 2326   2.622   3.459   8.401  1.3433  1.1278  0.0445
   10MEP      H 2327   2.711   4.426   8.295  0.0472 -0.8346  2.1944
   10MEP      H 2328   3.121   3.304   7.742  2.8086  1.4144  1.7431
   10MEP      H 2329   3.042   3.412   7.616 -1.1723 -1.6409 -0.0249
   10MEP      H 2330   2.862   3.303   7.551 -1.6739 -0.9746  0.3836
   10MEP      H 2331   2.862   3.172   7.836 -0.1158 -0.0268  0.9776
   10MEP      H 2332   3.488   3.965   7.517 -0.3055 -1.1350 -1.3230
   10MEP      H 2333   3.641   3.877   7.543 -0.4609  0.5809 -1.1901
   10MEP      H 2334   2.602   3.434   8.648  1.4861 -0.7619  2.4945
   10MEP      H 2335   2.805   3.335   8.779 -1.5720 -0.7440  0.5716
   10MEP      H 2336   2.738   3.284   7.778 -0.8359 -1.7158 -1.4701
   10MEP      H 2337   3.376   4.964   8.488 -0.8785 -0.0712  1.5351
   10MEP      H 2338   3.475   5.132   8.644  1.6436  0.7973  1.8002
   10MEP      H 2339   2.706   3.214   8.700  0.0666  0.1184 -0.8951
   10MEP      H 2340   2.787   3.551   8.795 -1.1800 -0.4968  0.2963
   10MEP      H 2341   2.660   3.657   8.726  0.5900  2.1320 -0.0210
   10MEP      H 2342   3.485   4.924   8.626  1.3072 -0.3442  0.4616
   10MEP      H 2343   2.745   4.728   8.334 -1.5250  1.2399 -0.0387
   10MEP      H 2344   2.888   3.609   7.813 -1.0664  0.3566  0.2940
   10MEP      H 2345   3.528   4.026   7.866 -0.1688  0.7474  0.1068
   10MEP      H 2346   3.613   4.085   7.716 -0.7421  1.2068  1.2121
   10MEP      H 2347   2.967   3.673   8.698  1.1439  0.2617 -0.3021
   10MEP      H 2348   2.749   3.507   7.851  0.6481 -3.7272  0.4437
   10MEP      H 2349   2.609   3.800   7.431  0.1560 -0.3454  0.3365
   10MEP      H 2350   3.674   3.842   7.883  1.4702 -1.9173 -0.7900
   10MEP      H 2351   3.754   4.009   7.916  0.0766  1.8798 -1.8702
   10MEP      H 2352   2.872   3.718   8.927 -1.5182  1.7983  0.4954
   10MEP      H 2353   2.471   3.700   7.363  0.8120 -0.8128 -0.5422
   10MEP      H 2354   2.473   3.742   7.534  2.4020  2.3812  1.3032
   10MEP      H 2355   2.745   3.726   7.630  1.7513 -1.2880  1.7005
   10MEP      H 2356   2.771   3.845   8.859 -0.4972 -1.5222  1.8706
   10MEP      H 2357   2.951   3.871   8.861 -1.2677  2.6206 -1.9439
   10MEP      H 2358   2.619   3.604   7.691 -0.6558  1.8112 -0.3681
   10MEP      H 2359   2.726   3.611   7.408 -0.1508 -0.2638  0.0128
   10MEP      H 2360   2.745   4.283   8.445  1.3866 -0.7165  0.3222
   10MEP      H 2361   3.977   4.037   7.813 -0.0142 -0.6338 -0.5828
   10MEP      H 2362   3.843   4.110   7.717  2.0826  2.1666 -1.6990
   10MEP      H 2363   2.751   3.724   8.442  0.4941 -1.4181  0.4204
   10MEP      H 2364   2.916   3.659   8.469  1.8976 -0.1491  0.0807
   10MEP      H 2365   2.803   4.005   8.507  0.3854  1.0215  0.7138
   10MEP      H 2366   2.801   4.013   8.681  1.4509  1.8867 -1.8557
   10MEP      H 2367   2.572   4.678   8.465 -1.1484 -0.0548  0.1295
   10MEP      H 2368   2.659   3.402   7.480 -0.1644 -0.9852  0.5067
   10MEP      H 2369   2.396   3.359   7.464  0.8783 -0.8836  1.1923
   10MEP      H 2370   4.032   3.892   7.591  3.3305  1.3658  0.3053
   10MEP      H 2371   4.143   4.024   7.522 -0.2288 -0.6288 -0.3211
   10MEP      H 2372   2.823   3.885   8.283  0.4964  1.8332  1.6594
   10MEP      H 2373   2.923   3.779   8.151 -0.6706 -1.6621 -2.2027
   10MEP      H 2374   2.589   3.847   8.675  1.0571 -2.4604 -2.1092
   10MEP      H 2375   2.479   3.826   8.499  0.9965 -1.7578 -1.5283
   10MEP      H 2376   2.738   4.326   8.622 -0.0013  1.4930  0.3605
   10MEP      H 2377   3.376   4.724   8.394 -0.2883  2.1876  0.0078
   10MEP      H 2378   3.811   3.946   7.466 -0.0136 -0.4698 -1.9169
   10MEP      H 2379   2.385   3.514   7.542  0.5630  1.5780  0.5785
   10MEP      H 2380   3.598   5.218   8.318  0.6528 -0.6621  1.8025
   10MEP      H 2381   3.962   3.993   7.386  0.4297  0.9024  0.4930
   10MEP      H 2382   3.862   4.122   7.487 -2.0072 -0.9166  3.7808
   10MEP      H 2383   3.116   3.848   8.363  0.5495  0.5315  0.7684
   10MEP      H 2384   3.008   3.979   8.424  2.5629 -1.7505  1.7292
   10MEP      H 2385   2.428   4.030   8.647 -0.0586 -2.0560  1.3720
   10MEP      H 2386   2.557   4.131   8.569 -2.0633  2.3952  1.3042
   10MEP      H 2387   2.360   3.482   7.775  1.9895  0.6416  0.3014
   10MEP      H 2388   2.557   3.392   7.712  1.4010 -2.6742  1.9613
   10MEP      H 2389   3.445   4.694   8.558  0.9639  3.1391  1.2148
   10MEP      H 2390   2.558   3.186   7.577  0.7015  0.3920  1.0962
   10MEP      H 2391   3.134   3.813   8.109  2.1324 -1.6218  0.9854
   10MEP      H 2392   3.251   3.932   8.198 -0.5185 -0.4897  0.7296
   10MEP      H 2393   2.388   4.120   8.851 -1.3684  3.1143  1.2133
   10MEP      H 2394   2.430   4.254   8.748 -1.8128 -0.0193  0.6155
   10MEP      H 2395   2.384   3.164   7.584  0.7709 -1.9040  0.9085
   10MEP      H 2396   2.570   4.573   8.136  2.4228 -2.2290 -2.8922
   10MEP      H 2397   3.072   4.000   7.945  1.1567  1.0186 -1.2750
   10MEP      H 2398   3.248   3.947   7.937  0.2997  0.4633 -0.7833
   10MEP      H 2399   2.545   4.178   9.017 -1.0629 -1.7819 -1.3792
   10MEP      H 2400   2.439   4.318   8.983  0.0080 -2.1363  3.4405
   10MEP      H 2401   2.585   2.965   7.669 -0.1179 -1.6518  0.9798
   10MEP      H 2402   2.407   2.967   7.687 -2.4172  2.2028  0.9498
   10MEP      H 2403   2.094   2.932   8.198  0.2935 -1.3601  0.2244
   10MEP      H 2404   2.969   4.383   8.438 -1.2634  1.6576 -0.4543
   10MEP      H 2405   3.161   4.202   7.839  0.4998  1.6984 -0.0822
   10MEP      H 2406   3.324   4.152   7.855  0.4873 -0.8711  0.2991
   10MEP      H 2407   2.632   4.360   9.144  2.0693 -2.2188 -0.8697
   10MEP      H 2408   2.608   4.506   9.045  0.1359 -0.2678 -0.0819
   10MEP      H 2409   2.144   2.997   8.041 -1.1120  0.4939  0.5035
   10MEP      H 2410   2.618   2.919   7.912  0.6775  0.0571  0.0356
   10MEP      H 2411   3.303   4.339   8.067 -0.1062 -0.6231  0.3595
   10MEP      H 2412   3.122   4.396   8.031 -0.3809  1.6391  0.7030
   10MEP      H 2413   2.881   4.355   9.040 -0.8307 -1.2377  0.0609
   10MEP      H 2414   2.937   4.561   9.146 -0.5784 -1.3113  0.1455
   10MEP      H 2415   2.954   4.267   8.584  0.6377  0.2715 -0.3521
   10MEP      H 2416   3.496   4.510   8.404  1.6517 -1.2375  1.8625
   10MEP      H 2417   2.503   2.805   7.855 -0.9099  0.3594  0.4509
   10MEP      H 2418   2.407   2.859   8.328 -0.4922  0.7329  3.3262
   10MEP      H 2419   3.395   4.509   7.876  0.2604 -0.7099  1.9417
   10MEP      H 2420   3.367   4.382   7.766 -0.1850 -0.5198  0.2312
   10MEP      H 2421   2.775   4.584   8.882  0.4935  0.2629 -1.2717
   10MEP      H 2422   2.842   4.430   8.841 -1.6193  2.5653 -2.8798
   10MEP      H 2423   2.319   3.043   8.200  0.9641 -0.7104  1.3027
   10MEP      H 2424   2.150   2.814   8.084  0.0668 -0.6349  2.1816
   10MEP      H 2425   3.579   4.369   7.806 -0.7728  1.2396 -0.0513
   10MEP      H 2426   2.993   4.623   8.821  1.1249  0.5861  0.1155
   10MEP      H 2427   3.642   4.577   8.466 -0.7325 -3.5203 -0.4895
   10MEP      H 2428   3.445   5.126   8.302  0.2919  1.2587 -1.7757
   10MEP      H 2429   3.687   4.284   8.008  0.7052  1.4101  1.9418
   10MEP      H 2430   3.537   4.311   8.100 -0.6578 -0.8940  0.1657
   10MEP      H 2431   3.102   4.423   9.003  0.8838  0.2989  0.2588
   10MEP      H 2432   3.201   4.546   8.912  0.8023  0.0051 -2.6709
   10MEP      H 2433   2.525   2.932   8.136  0.7563 -2.2678  0.0343
   10MEP      H 2434   2.445   2.783   8.082 -1.6835 -0.0527 -1.5115
   10MEP      H 2435   3.584   4.572   8.026  0.0418 -0.3924 -1.2555
   10MEP      H 2436   3.742   4.523   7.897  1.8679  0.7497 -1.0625
   10MEP      H 2437   3.037   4.307   8.805 -0.2013  0.2316 -2.7792
   10MEP      H 2438   3.314   4.360   8.804  2.1231 -2.7446 -0.4678
   10MEP      H 2439   3.613   5.041   8.291  3.7549  2.0051  0.5231
   10MEP      H 2440   3.165   4.539   8.652 -0.1170  0.4427  2.8156
   10MEP      H 2441   2.741   4.598   8.112  0.3337 -1.3056  0.8261
   10MEP      H 2442   2.863   3.253   8.632  1.2458  0.7971  1.4349
   10MEP      H 2443   3.782   4.511   8.237  0.0291  0.0406 -1.2536
   10MEP      H 2444   3.651   4.406   8.255 -0.4474 -0.6048 -0.3110
   10MEP      H 2445   3.164   4.379   8.573  0.3937 -0.1278 -0.4376
   10MEP      H 2446   2.615   4.745   8.123  0.3462  1.2768  2.9510
   10MEP      N 2447   3.481   3.631   7.737 -0.0286 -0.0521  0.0353
   10MEP      N 2448   2.868   3.827   8.596 -0.0054  0.0497  0.0680
   10MEP      N 2449   2.579   3.463   7.461  0.5401 -0.0435  0.5455
   10MEP      N 2450   3.521   4.338   7.884 -0.0411 -0.1778 -0.0584
   10MEP      N 2451   2.994   4.576   8.911 -0.5343  0.2652 -0.0136
   10MEP      O 2452   3.778   4.525   7.986  0.4418 -0.2898 -0.4589
   10MEP      O 2453   2.717   4.481   8.487 -0.6245  0.1751  0.3489
   10MEP      O 2454   2.848   4.527   9.156 -1.0354 -0.1250  0.2367
   10MEP      O 2455   3.170   4.431   7.956 -0.1097 -0.1238  0.0376
   10MEP      O 2456   2.643   4.333   8.933 -0.3885 -0.0914 -0.4249
   10MEP      O 2457   3.213   4.120   8.032  0.0995 -0.7157 -0.2601
   10MEP      O 2458   2.580   4.095   8.773  0.3123  0.1164  0.5324
   10MEP      O 2459   3.052   3.981   8.217  0.1904  0.7182 -0.7452
   10MEP      O 2460   2.554   3.882   8.477  0.0970  0.1197 -0.0272
   10MEP      O 2461   3.548   4.836   8.446 -0.6643  0.4766 -0.1848
   10MEP      O 2462   4.090   4.074   7.584 -0.1462  0.1555 -0.8781
   10MEP      O 2463   3.502   5.174   8.562  0.2722 -0.0270  0.9147
   10MEP      O 2464   2.552   4.662   8.373 -0.4353 -0.1232 -0.0150
   10MEP      O 2465   3.825   3.907   7.755  0.3941  0.9100  0.5163
   10MEP      O 2466   3.242   4.296   8.805 -0.2080 -0.2157  0.2802
   10MEP      O 2467   3.508   3.893   7.707 -0.4419  0.5334 -0.3263
   10MEP      O 2468   2.778   3.523   8.601 -0.2355  0.3650 -0.7201
   10MEP      O 2469   3.528   3.739   7.372 -0.0410  0.0371  0.4886
   10MEP      O 2470   2.791   3.347   8.380  0.2021  0.0877  0.0855
   10MEP      O 2471   3.601   4.615   8.261  0.0137 -0.5903  0.5164
   10MEP      O 2472   2.852   3.349   8.030 -0.4331  0.1587 -0.2629
   10MEP      O 2473   3.122   3.507   7.764 -0.2447  0.8104  0.3600
   10MEP      O 2474   2.802   3.530   7.645  0.7503 -0.1050 -0.3522
   10MEP      O 2475   2.933   3.721   8.227 -0.0096  0.3243 -0.7061
   10MEP      O 2476   2.350   3.390   7.750  0.4477  0.8838 -0.0306
   10MEP      O 2477   2.501   3.135   7.763 -0.4334 -0.0627  1.1182
   10MEP      O 2478   2.316   2.859   8.298  0.2381  0.1605  1.0016
   10MEP      O 2479   2.414   2.952   7.962  0.0722  0.0258  0.1617
   10MEP      O 2480   2.982   4.468   8.624 -0.0996  0.1779 -0.0316
   11MEP      C 2481   2.394   4.678  18.729 -0.0496  0.3596  0.1586
   11MEP      C 2482   2.306   4.661  18.610 -0.1344 -0.0036 -0.3341
   11MEP      C 2483   1.964   6.219  19.859  0.0668 -0.2592 -0.0347
   11MEP      C 2484   1.919   6.361  19.828 -0.5064  1.1856 -0.5157
   11MEP      C 2485   2.240   4.541  18.437 -0.3714  1.0899  0.1375
   11MEP      C 2486   1.789   4.542  19.882  1.3461  0.0235 -0.6866
   11MEP      C 2487   2.102   6.042  19.790  0.6798  0.7639  0.4512
   11MEP      C 2488   2.533   4.740  18.694 -0.3419  0.3464  0.1458
   11MEP      C 2489   2.279   4.453  18.312  0.2990  0.6323  0.6054
   11MEP      C 2490   1.703   4.853  19.936  0.1345  0.1000  0.0479
   11MEP      C 2491   1.813   4.412  19.957  0.1218 -0.2247 -0.2105
   11MEP      C 2492   2.186   5.992  19.671 -0.0096 -0.2196  0.1881
   11MEP      C 2493   1.961   4.392  19.995 -0.2499  0.7322  0.8182
   11MEP      C 2494   2.226   5.838  19.679  0.2839 -0.3209  0.2437
   11MEP      C 2495   1.942   4.193  20.154 -1.0445 -0.3499  0.0392
   11MEP      C 2496   2.415   4.261  18.263 -0.2837  0.1061  0.3428
   11MEP      C 2497   2.364   5.791  19.463 -0.4088  0.7257  0.3762
   11MEP      C 2498   1.966   6.583  19.791  0.2153 -0.4570 -0.1431
   11MEP      C 2499   1.982   4.256  20.291  0.2912 -0.4191 -0.3032
   11MEP      C 2500   2.513   5.785  19.511 -0.8135  0.2288  0.3294
   11MEP      C 2501   2.503   4.165  18.345  0.1532 -0.4311  0.0317
   11MEP      C 2502   2.132   4.235  20.313 -0.0046 -0.2072 -0.1556
   11MEP      C 2503   2.550   5.671  19.613  0.6645  0.3670  0.8264
   11MEP      C 2504   1.772   5.042  20.071  0.0971 -0.2528  0.0723
   11MEP      C 2505   2.434   4.033  18.398 -0.3104 -0.1418 -0.2824
   11MEP      C 2506   2.240   4.447  20.318  0.7244 -0.9487 -0.0048
   11MEP      C 2507   2.610   5.443  19.590 -0.5017  0.5628  0.1557
   11MEP      C 2508   2.326   4.546  20.242 -0.2110 -0.0840  0.0880
   11MEP      C 2509   2.304   4.015  18.619  0.1862  0.4450 -0.3665
   11MEP      C 2510   2.560   5.296  19.565 -0.4109 -0.0153  0.1285
   11MEP      C 2511   2.203   4.725  20.132  0.4274  0.1948 -0.2932
   11MEP      C 2512   2.394   4.103  18.710 -0.0055  0.3612  0.9788
   11MEP      C 2513   2.441   5.116  19.660 -0.1119  0.5655 -0.6514
   11MEP      C 2514   2.327   3.862  18.648  0.3242  0.1417 -0.0139
   11MEP      C 2515   3.101   4.228  18.348  0.2666 -0.0794  0.4109
   11MEP      C 2516   2.058   6.702  19.809  0.0392  0.0943 -0.1713
   11MEP      C 2517   2.547   4.071  18.883  0.7855  0.1148 -0.8392
   11MEP      C 2518   1.826   5.080  20.211  0.5267  0.3214 -0.0310
   11MEP      C 2519   2.189   4.804  19.992  0.0473 -0.5330 -0.7094
   11MEP      C 2520   2.316   5.074  19.725  0.0638 -0.1176  0.8651
   11MEP      C 2521   2.592   3.990  19.011 -0.4464  0.4672 -0.6517
   11MEP      C 2522   3.022   4.141  18.250  0.3491 -0.7057 -0.1041
   11MEP      C 2523   2.332   4.817  19.939 -0.2393 -0.2499 -0.5366
   11MEP      C 2524   2.572   3.837  18.988  0.1335 -0.0546  0.2778
   11MEP      C 2525   3.109   4.018  18.196  0.9326 -0.7381 -0.4129
   11MEP      C 2526   2.492   4.605  19.771  0.2901  0.0648  0.3515
   11MEP      C 2527   2.736   4.018  19.037 -0.2541 -0.3437 -0.5586
   11MEP      C 2528   2.602   3.744  19.101  0.3569  0.6786  0.7688
   11MEP      C 2529   2.280   4.922  19.723 -0.2958 -1.0482  0.1498
   11MEP      C 2530   2.505   4.036  19.132 -0.2266  0.7243 -0.5508
   11MEP      C 2531   2.946   3.996  18.942  0.5372 -0.0793  0.0897
   11MEP      C 2532   1.820   4.774  19.869 -0.0549 -0.3098 -0.1707
   11MEP      C 2533   3.215   3.825  18.279  0.8251  0.1210 -0.8276
   11MEP      C 2534   2.366   4.684  19.728 -0.7059 -0.0105 -0.0472
   11MEP      C 2535   3.244   3.751  18.403  0.1854 -0.0812  0.6543
   11MEP      C 2536   2.238   4.602  19.738  0.2731 -0.6257 -0.9311
   11MEP      C 2537   2.063   4.444  19.529  0.1944  0.2773  0.1179
   11MEP      C 2538   3.034   3.954  18.822  0.1975 -0.3265  0.5624
   11MEP      C 2539   2.383   4.224  19.208  0.1442 -0.8105 -0.2336
   11MEP      C 2540   3.377   3.769  18.606 -0.3262  1.1097 -0.3222
   11MEP      C 2541   2.212   4.487  19.536 -0.3686 -0.5128  0.8142
   11MEP      C 2542   1.992   6.830  19.760  0.1291 -0.2983  0.4221
   11MEP      C 2543   2.313   4.407  19.446 -0.0095  0.1397 -0.6074
   11MEP      C 2544   2.363   4.458  19.095  0.7734  0.2244  0.2800
   11MEP      C 2545   2.389   4.380  19.223 -0.1521  0.2544 -0.5309
   11MEP      C 2546   3.268   3.790  18.715 -0.7064 -0.1822  0.5391
   11MEP      C 2547   1.839   5.237  20.222 -0.0027 -0.3114  0.4946
   11MEP      C 2548   2.993   4.017  18.696  0.3739  0.4917 -0.3106
   11MEP      C 2549   3.273   3.947  18.752  0.2119 -0.2481  0.1302
   11MEP      H 2550   2.950   4.107  18.954 -0.9624 -0.3895  3.8975
   11MEP      H 2551   2.381   4.173  19.307 -0.7701 -0.7471 -0.2242
   11MEP      H 2552   2.300   4.192  19.142  0.4900  0.8603 -1.5095
   11MEP      H 2553   2.982   3.947  19.034  1.3226  1.7389  0.7777
   11MEP      H 2554   2.149   6.689  19.746 -1.7055 -2.1138 -2.3204
   11MEP      H 2555   2.398   4.004  19.132  0.1205 -0.7370  3.0313
   11MEP      H 2556   3.029   3.843  18.812  1.7984 -0.2831 -0.8898
   11MEP      H 2557   3.065   3.986  18.618 -0.7499 -0.2919 -1.0568
   11MEP      H 2558   3.207   3.966  18.940  0.7227  1.8175  0.8240
   11MEP      H 2559   2.544   4.000  19.230  1.2762 -1.4330 -1.9053
   11MEP      H 2560   2.572   3.639  19.079 -1.2105  1.5553 -1.4293
   11MEP      H 2561   2.982   4.126  18.709 -0.0361  0.9950 -4.2621
   11MEP      H 2562   2.895   3.981  18.658  0.0668  1.1351 -0.1318
   11MEP      H 2563   3.375   3.964  18.792  0.5785 -0.1234 -0.8319
   11MEP      H 2564   3.272   4.004  18.656  1.0157  0.5360  0.5875
   11MEP      H 2565   2.487   4.413  19.263 -0.2480  1.6694 -1.4430
   11MEP      H 2566   2.361   4.567  19.114  0.0544  0.5466 -1.5974
   11MEP      H 2567   2.712   3.741  19.117  0.4085 -2.7602  0.1985
   11MEP      H 2568   1.851   5.045  19.993  0.6773  1.6999  0.6989
   11MEP      H 2569   3.167   3.765  18.679 -0.4399 -0.1478 -0.2302
   11MEP      H 2570   3.369   3.727  18.875 -0.9372 -1.2760  2.4934
   11MEP      H 2571   2.267   4.427  19.048 -0.1963 -2.0518  3.5932
   11MEP      H 2572   2.454   4.445  19.033  0.8668  3.6252 -0.3513
   11MEP      H 2573   2.415   4.443  19.468  0.6395 -1.5080 -0.8674
   11MEP      H 2574   2.295   4.298  19.461 -0.4624  0.3217  0.2137
   11MEP      H 2575   1.680   5.100  20.051  0.8311  1.5463  1.7247
   11MEP      H 2576   2.741   4.129  19.039  0.1919 -0.3713  0.0489
   11MEP      H 2577   2.777   3.967  19.127 -2.5422  1.0401  1.3486
   11MEP      H 2578   2.565   3.769  19.203 -0.0340  1.6102  0.4000
   11MEP      H 2579   2.464   3.820  18.969  0.2130 -2.1824  1.5266
   11MEP      H 2580   3.396   3.662  18.586  0.3571  1.4020 -1.2705
   11MEP      H 2581   3.472   3.815  18.641 -0.6356  2.1582 -0.8270
   11MEP      H 2582   2.230   4.590  19.499  4.2351 -0.3036  3.2357
   11MEP      H 2583   2.066   4.349  19.586 -1.4120  0.6200  0.7802
   11MEP      H 2584   2.621   3.812  18.892 -0.7037  2.3085 -0.8170
   11MEP      H 2585   1.932   6.589  19.685  1.2757 -0.5530 -0.4897
   11MEP      H 2586   2.185   6.762  19.934  0.8637 -1.6690 -0.4304
   11MEP      H 2587   1.997   4.517  19.579  4.1013  4.2761 -0.2372
   11MEP      H 2588   2.238   4.576  19.846  1.1581 -1.6149 -1.1619
   11MEP      H 2589   2.142   4.656  19.724  1.1341  1.2180  0.0427
   11MEP      H 2590   1.880   6.596  19.860  1.3972  0.5121  1.1624
   11MEP      H 2591   1.924   5.030  20.223 -0.1368 -0.5934  1.8941
   11MEP      H 2592   2.614   4.044  18.799 -0.2673 -1.3488 -1.2199
   11MEP      H 2593   3.152   3.735  18.463 -0.6084  0.5856 -0.3638
   11MEP      H 2594   3.294   3.657  18.373  4.1896  1.5679  1.7805
   11MEP      H 2595   2.385   4.707  19.621 -0.5816  0.2299  0.0233
   11MEP      H 2596   2.551   4.179  18.909 -0.5910 -0.3323  1.4137
   11MEP      H 2597   2.253   3.811  18.584 -1.1318  0.2353  1.5680
   11MEP      H 2598   3.150   3.762  18.214 -0.3856  0.9079 -0.4058
   11MEP      H 2599   3.310   3.844  18.225  0.0053  1.1191 -1.9688
   11MEP      H 2600   2.504   4.519  19.702 -1.3795 -1.3208  1.7055
   11MEP      H 2601   2.432   3.838  18.618  1.3568  1.7614  2.1779
   11MEP      H 2602   2.303   3.848  18.755 -0.5519  1.5965  0.0003
   11MEP      H 2603   2.489   4.127  18.657 -0.5311  1.9696  0.7612
   11MEP      H 2604   2.492   4.578  19.879  0.7268  1.2656  0.6562
   11MEP      H 2605   2.576   4.674  19.752 -1.0544  2.6197  3.2695
   11MEP      H 2606   2.345   4.201  18.723  1.1523  1.1525 -0.4605
   11MEP      H 2607   2.202   4.042  18.653 -0.2122 -1.5878  0.1296
   11MEP      H 2608   1.679   4.939  19.871  1.7412  0.0080 -0.6875
   11MEP      H 2609   3.036   3.959  18.136 -1.2833  0.5592  0.8901
   11MEP      H 2610   3.195   4.047  18.133 -0.4169  0.0689 -1.9401
   11MEP      H 2611   2.175   4.918  19.759 -1.1518 -1.8248 -2.2767
   11MEP      H 2612   2.287   4.886  19.618 -1.1326  1.4763 -0.8110
   11MEP      H 2613   2.362   4.918  19.974  0.0785  0.2294 -2.1692
   11MEP      H 2614   2.404   4.749  19.989  1.1886  1.1630 -0.6440
   11MEP      H 2615   1.743   4.937  20.299  0.3752  1.6441 -1.6361
   11MEP      H 2616   2.269   4.142  18.448  2.4383  1.7275  0.0011
   11MEP      H 2617   2.425   3.963  18.312 -0.2507 -1.5508  0.8365
   11MEP      H 2618   2.934   4.107  18.309 -0.2086  0.3297 -0.3377
   11MEP      H 2619   2.887   4.260  18.176 -1.1580 -1.8729 -0.8094
   11MEP      H 2620   2.300   5.107  19.830 -1.0621 -2.2684  1.4090
   11MEP      H 2621   2.240   5.234  19.655  2.3358 -0.3960 -0.6592
   11MEP      H 2622   2.126   4.735  19.930 -0.8658 -0.2187 -0.1386
   11MEP      H 2623   2.163   4.982  20.083 -1.1069 -0.6875  0.8654
   11MEP      H 2624   1.615   4.787  19.948  1.7839 -2.0385  0.8321
   11MEP      H 2625   1.844   6.357  19.747  0.5876  1.5863 -1.5496
   11MEP      H 2626   3.182   4.280  18.293  1.0610 -2.7861 -1.0954
   11MEP      H 2627   2.512   3.992  18.466  0.7130  1.8855 -0.2062
   11MEP      H 2628   1.911   6.855  19.831 -0.1070  2.2511 -0.6962
   11MEP      H 2629   3.151   4.162  18.422  2.2944 -1.4557 -2.0713
   11MEP      H 2630   3.035   4.305  18.392  0.6368  1.1889 -1.2055
   11MEP      H 2631   2.449   5.069  19.559  1.3848 -1.0061  0.1789
   11MEP      H 2632   2.528   5.076  19.717  0.6509  0.4130 -1.8974
   11MEP      H 2633   2.102   4.710  20.177  0.8232 -1.5987  0.0387
   11MEP      H 2634   2.252   4.792  20.205  0.0342  0.9881 -0.7515
   11MEP      H 2635   2.665   4.213  18.252 -2.3145  2.2811  1.1729
   11MEP      H 2636   2.529   4.223  18.436 -1.4122  1.0308 -0.4192
   11MEP      H 2637   1.872   6.392  19.924 -0.4019  2.0040 -0.7256
   11MEP      H 2638   2.348   4.214  18.188  0.4101  1.5542 -1.1966
   11MEP      H 2639   2.536   5.267  19.461  0.5224 -0.1873 -0.0515
   11MEP      H 2640   2.651   5.236  19.588 -1.3114 -1.0277  1.1244
   11MEP      H 2641   2.371   4.631  20.297  1.3137 -0.7797 -0.0634
   11MEP      H 2642   2.418   4.488  20.218 -1.1760 -0.5626 -2.6516
   11MEP      H 2643   2.485   4.323  18.204 -0.8661  0.7018  0.2595
   11MEP      H 2644   1.840   5.269  20.328  0.1054 -1.3192  0.7969
   11MEP      H 2645   2.701   5.467  19.531 -0.3595  0.2862  0.2625
   11MEP      H 2646   2.624   5.453  19.699  0.8429  0.3920  0.0037
   11MEP      H 2647   2.144   4.498  20.340  0.9498 -1.4323  2.2302
   11MEP      H 2648   2.293   4.408  20.407  1.0248  0.5816  0.5045
   11MEP      H 2649   2.184   4.421  18.265 -0.6977  0.2345  2.8104
   11MEP      H 2650   2.344   4.520  18.250  2.2600 -0.2536  1.6405
   11MEP      H 2651   2.530   4.838  18.642 -1.8425 -0.3586 -1.1458
   11MEP      H 2652   1.912   4.836  19.876  0.3419 -0.2406 -4.6438
   11MEP      H 2653   2.659   5.675  19.629  1.0619 -1.7568 -1.0250
   11MEP      H 2654   2.495   5.690  19.708  2.2210  1.8724  1.4455
   11MEP      H 2655   2.163   4.244  20.419 -0.6532  0.5235 -0.0209
   11MEP      H 2656   2.163   4.136  20.275 -1.0312 -0.1769 -1.0849
   11MEP      H 2657   2.596   4.748  18.786 -0.5447  2.4407  0.1120
   11MEP      H 2658   2.174   4.474  18.497 -0.8362  0.4099 -1.1069
   11MEP      H 2659   2.573   5.764  19.420 -0.3350 -1.7493  1.0544
   11MEP      H 2660   2.478   5.964  19.563  0.6217  1.3713 -0.0619
   11MEP      H 2661   1.963   4.365  20.298 -0.8816 -0.6585  0.3232
   11MEP      H 2662   1.917   4.221  20.475  3.8741  2.1109 -0.6780
   11MEP      H 2663   1.809   4.754  19.760  1.2943 -1.9467 -0.0182
   11MEP      H 2664   1.873   6.154  19.853 -0.9584  1.2629 -1.3715
   11MEP      H 2665   2.176   4.628  18.408 -1.7567  0.4028  1.0978
   11MEP      H 2666   2.341   4.838  18.804  0.7933 -0.6013 -2.1768
   11MEP      H 2667   2.346   5.740  19.366  0.9996 -0.7973  0.9091
   11MEP      H 2668   2.340   5.896  19.435 -2.1771  0.5899  1.3568
   11MEP      H 2669   1.834   4.215  20.138 -1.1082 -1.0186 -0.5138
   11MEP      H 2670   1.957   4.083  20.142 -0.6224 -0.0800 -2.2648
   11MEP      H 2671   2.412   4.575  18.765 -0.5188 -0.1734 -1.1119
   11MEP      H 2672   2.595   4.672  18.632 -1.7000 -0.4533 -0.3562
   11MEP      H 2673   2.282   5.657  19.593  1.4650  0.3691 -0.9102
   11MEP      H 2674   2.109   4.249  20.043  0.1347 -1.2942 -0.0737
   11MEP      H 2675   2.013   6.211  19.958  0.0231 -1.5366 -0.1032
   11MEP      H 2676   1.940   6.825  19.662 -0.0645 -0.2773  0.5236
   11MEP      H 2677   2.314   5.836  19.747 -1.2449  2.4457  2.4022
   11MEP      H 2678   2.144   5.792  19.738 -0.2790 -0.0167 -0.2898
   11MEP      H 2679   2.025   4.439  19.918 -0.5738  3.2940  2.0473
   11MEP      H 2680   1.982   4.460  20.081 -1.6903  0.3815  1.4749
   11MEP      H 2681   2.202   4.629  18.635  0.0123  0.2358  0.5922
   11MEP      H 2682   2.307   4.765  18.571 -0.0947 -0.0390 -0.4266
   11MEP      H 2683   2.131   5.997  19.574 -0.8132 -0.8477  0.6043
   11MEP      H 2684   2.312   6.128  19.725  2.3242 -0.9346  0.6787
   11MEP      H 2685   1.752   4.410  20.050  1.0537  2.1624  0.5029
   11MEP      H 2686   1.817   4.234  19.876 -1.2120 -1.6259  0.0491
   11MEP      H 2687   2.060   6.918  19.767 -0.2182 -0.1108  1.4067
   11MEP      H 2688   1.825   4.525  19.778  0.6522  1.5733 -1.1928
   11MEP      H 2689   1.751   5.285  20.173  1.1435 -0.5354 -1.8505
   11MEP      H 2690   2.021   4.425  19.428  0.4806  1.1255 -0.1621
   11MEP      H 2691   2.163   6.039  19.883  2.5688  0.4474 -0.7788
   11MEP      H 2692   2.016   5.974  19.813 -0.7799  2.1881 -0.6544
   11MEP      H 2693   1.679   4.557  19.882  1.0210 -2.2303  0.9320
   11MEP      H 2694   1.923   5.284  20.167 -2.2964  1.3654 -1.7506
   11MEP      N 2695   3.171   3.996  18.849 -0.3296 -0.1847  0.5581
   11MEP      N 2696   2.353   4.821  19.794 -0.0508  0.3265 -0.0778
   11MEP      N 2697   2.307   4.051  18.476 -0.1812  0.6101  0.1158
   11MEP      N 2698   2.250   5.747  19.558 -0.0941  0.0869 -0.2834
   11MEP      N 2699   2.008   4.250  20.029  0.0626 -0.1797  0.4899
   11MEP      O 2700   2.304   6.073  19.647  0.6169 -0.0499  0.1901
   11MEP      O 2701   1.744   4.898  20.069  0.0401  0.2818 -0.1660
   11MEP      O 2702   1.910   4.182  20.388 -0.2198  0.0610  0.4490
   11MEP      O 2703   2.560   5.915  19.554 -0.0549  0.2741 -0.3543
   11MEP      O 2704   2.199   4.333  20.242  0.6064  0.2126  0.7963
   11MEP      O 2705   2.514   5.545  19.554  0.6905 -0.0241  0.1568
   11MEP      O 2706   2.278   4.603  20.119 -0.2629 -0.9542  0.0435
   11MEP      O 2707   2.459   5.255  19.659  0.3511 -0.1636 -0.5007
   11MEP      O 2708   2.124   4.930  20.011 -0.4448 -0.0112  0.0103
   11MEP      O 2709   2.021   6.458  19.808  0.2861  0.2270  0.2615
   11MEP      O 2710   2.966   4.216  18.144  0.5195  0.1409  0.4289
   11MEP      O 2711   2.098   6.724  19.943  0.1405 -0.0381 -0.4695
   11MEP      O 2712   1.735   5.033  20.306  0.2143  1.5012  0.3964
   11MEP      O 2713   3.147   3.944  18.317 -0.1265  0.7979 -0.3377
   11MEP      O 2714   1.759   4.311  19.872 -0.9084 -1.3646  0.6176
   11MEP      O 2715   3.342   3.828  18.477  0.3750 -0.0605 -0.0389
   11MEP      O 2716   2.247   4.479  19.670 -0.6051  0.3540 -0.4549
   11MEP      O 2717   3.290   3.701  18.827 -0.1214  0.1386  0.3188
   11MEP      O 2718   2.287   4.428  19.304 -0.0604  0.6908  0.1287
   11MEP      O 2719   2.062   6.173  19.766  0.3833  0.1663  0.3760
   11MEP      O 2720   2.504   4.183  19.144  0.4567 -0.4687  0.1403
   11MEP      O 2721   2.809   3.965  18.927 -0.1716  0.0404 -0.2863
   11MEP      O 2722   2.414   4.039  18.835 -0.1260 -0.0713 -0.2727
   11MEP      O 2723   2.214   5.141  19.651  0.5700  0.0512  0.0402
   11MEP      O 2724   2.614   4.131  18.261  0.4816  0.1465 -1.3151
   11MEP      O 2725   2.338   4.331  18.353  0.4296 -0.0709  0.0307
   11MEP      O 2726   2.330   4.746  18.830  0.4499  0.0546  0.1008
   11MEP      O 2727   2.355   4.575  18.505 -0.1338 -0.6567  0.0038
   11MEP      O 2728   1.847   4.657  19.941 -1.0265 -0.1903 -0.5940
   12MEP      C 2729   2.463   3.466  20.414  0.6116 -0.4515 -0.2309
   12MEP      C 2730   2.387   3.332  20.437 -0.2101 -0.8310 -0.2581
   12MEP      C 2731   3.546   4.341  21.777 -0.1160 -0.4179  0.1361
   12MEP      C 2732   3.693   4.358  21.788  0.3798 -0.0790  0.4162
   12MEP      C 2733   2.169   3.380  20.339  0.0427 -0.5616 -0.2261
   12MEP      C 2734   3.379   3.097  20.324  1.1417  0.5826 -0.0101
   12MEP      C 2735   3.325   4.342  21.878  0.5443  0.2882 -0.1140
   12MEP      C 2736   2.569   3.483  20.526 -0.7307  0.6868 -0.2617
   12MEP      C 2737   2.057   3.288  20.289  0.2676 -0.0998 -0.0828
   12MEP      C 2738   3.551   3.185  20.080 -0.4672 -0.7493  0.3396
   12MEP      C 2739   3.433   3.089  20.471  1.2767  0.2330  0.2588
   12MEP      C 2740   3.261   4.282  22.003  0.5290  0.2362 -0.5028
   12MEP      C 2741   3.420   2.948  20.528  0.1005 -0.8325  0.3574
   12MEP      C 2742   3.244   4.121  22.000 -0.4374  0.3152 -0.1686
   12MEP      C 2743   3.653   2.906  20.637 -0.8655 -0.3141 -0.1072
   12MEP      C 2744   1.906   3.104  20.322  0.0106  0.2950 -0.3787
   12MEP      C 2745   3.454   4.021  22.114  0.6498 -0.1305 -0.2575
   12MEP      C 2746   3.878   4.488  21.867 -0.2783  0.4145 -0.4542
   12MEP      C 2747   3.650   2.861  20.788  0.2089  0.7284 -0.5548
   12MEP      C 2748   3.523   3.944  21.998 -0.1454  0.0782  0.0129
   12MEP      C 2749   1.899   2.964  20.384 -0.0555 -0.4452 -0.3238
   12MEP      C 2750   3.505   2.827  20.830  0.0440  1.0527  0.0522
   12MEP      C 2751   3.493   3.795  22.003 -0.4974  0.1881 -0.2905
   12MEP      C 2752   3.614   3.346  19.928  0.6258  0.4734  0.3021
   12MEP      C 2753   1.875   2.983  20.537 -0.6312 -0.5263 -0.2743
   12MEP      C 2754   3.369   2.748  21.005  0.3067  0.4205 -0.3052
   12MEP      C 2755   3.524   3.584  21.902 -0.2263 -0.5104 -0.1848
   12MEP      C 2756   3.376   2.689  21.147 -0.6921  0.0608  0.7875
   12MEP      C 2757   2.053   2.883  20.685  0.0335  0.2113  0.3305
   12MEP      C 2758   3.579   3.495  21.790  0.0222  0.0064  0.5267
   12MEP      C 2759   3.431   2.771  21.366 -0.2335  0.0453  0.3313
   12MEP      C 2760   2.065   3.001  20.775 -0.3161 -0.0122 -0.5692
   12MEP      C 2761   3.546   3.382  21.580 -0.3052 -0.4096  0.7236
   12MEP      C 2762   2.159   2.884  20.569  0.6628 -0.2473  0.6476
   12MEP      C 2763   1.820   3.003  21.747  0.3891 -0.3588  0.2780
   12MEP      C 2764   3.916   4.577  21.987 -0.4721 -0.4713 -0.3962
   12MEP      C 2765   2.203   3.109  20.943 -0.0908 -0.3834  0.6623
   12MEP      C 2766   3.681   3.482  19.914 -0.4025 -0.1987  0.5796
   12MEP      C 2767   3.386   2.900  21.429 -0.4058 -0.2164  1.3096
   12MEP      C 2768   3.446   3.259  21.600  0.2761  0.0225  0.6735
   12MEP      C 2769   2.319   3.205  20.919 -0.0242  0.5642  0.3294
   12MEP      C 2770   1.799   3.139  21.679 -0.1034 -0.5934 -0.1193
   12MEP      C 2771   3.498   3.007  21.403 -0.8121 -0.7392 -0.6029
   12MEP      C 2772   2.295   3.294  20.793  0.3406 -0.5522  0.0606
   12MEP      C 2773   1.872   3.257  21.749  0.1428  0.6761  0.0947
   12MEP      C 2774   3.531   3.144  21.121 -0.3390 -0.1384 -0.2853
   12MEP      C 2775   2.346   3.286  21.044  0.2428  0.2294 -0.0174
   12MEP      C 2776   2.198   3.409  20.822  0.3157 -0.1887  0.0409
   12MEP      C 2777   3.380   3.210  21.469 -0.1224 -0.1046  0.0509
   12MEP      C 2778   2.445   3.114  20.884  1.1133  0.0083 -0.2565
   12MEP      C 2779   2.252   3.381  21.244  0.9931 -0.1017 -0.4912
   12MEP      C 2780   3.595   3.119  20.205 -0.0609 -0.9984 -0.5744
   12MEP      C 2781   1.927   3.484  21.746 -0.0641  0.2462  0.6580
   12MEP      C 2782   3.423   3.175  21.225  0.2499  0.3095  0.1845
   12MEP      C 2783   1.903   3.616  21.676 -0.4197  0.0135  0.2053
   12MEP      C 2784   3.288   3.120  21.181 -0.4634  0.6612 -0.1371
   12MEP      C 2785   3.140   3.102  20.843  0.1156  0.4800 -0.4040
   12MEP      C 2786   2.130   3.406  21.325 -0.1181 -0.5269  0.5748
   12MEP      C 2787   2.675   3.133  20.929  0.2443 -0.7233 -0.3048
   12MEP      C 2788   2.025   3.746  21.511  0.6747  0.3249 -0.6714
   12MEP      C 2789   3.134   3.116  20.999  0.0766 -0.5242 -0.3070
   12MEP      C 2790   3.837   4.711  21.988 -0.0550  0.0816  0.6503
   12MEP      C 2791   3.017   3.205  21.044  0.1798  0.0425 -0.0889
   12MEP      C 2792   2.757   3.294  21.105 -0.0567  0.1944 -0.2079
   12MEP      C 2793   2.793   3.224  20.973  0.0662  0.2605 -0.6788
   12MEP      C 2794   2.126   3.721  21.406  0.2012  0.0582  0.0981
   12MEP      C 2795   3.834   3.486  19.930  0.3696 -0.0613  0.3722
   12MEP      C 2796   2.047   3.287  21.367 -0.5774 -0.1284 -0.1972
   12MEP      C 2797   2.227   3.604  21.442  0.1398 -0.2430 -0.6386
   12MEP      H 2798   2.332   3.334  21.306  1.2564  1.1526  0.1422
   12MEP      H 2799   2.699   3.054  20.855 -1.6627 -1.7959  0.1942
   12MEP      H 2800   2.657   3.076  21.023  2.9531 -1.3049 -0.1115
   12MEP      H 2801   2.304   3.472  21.209 -0.0495  1.4111  1.8174
   12MEP      H 2802   4.027   4.589  21.993 -0.2647 -0.9208 -2.6152
   12MEP      H 2803   2.457   3.026  20.951  0.2693 -1.0013 -1.3977
   12MEP      H 2804   2.071   3.487  21.278 -0.0744 -1.0221 -0.3309
   12MEP      H 2805   2.108   3.224  21.435 -0.3362 -2.2189 -2.2677
   12MEP      H 2806   2.093   3.481  21.507 -0.2618  0.4429 -0.8864
   12MEP      H 2807   2.425   3.069  20.784 -0.6410  0.4572 -0.1312
   12MEP      H 2808   2.218   3.485  20.901 -0.5930  0.9719 -0.8295
   12MEP      H 2809   2.014   3.222  21.283 -0.4307 -0.0012 -0.3531
   12MEP      H 2810   1.956   3.318  21.423  0.0835  1.3493  0.0605
   12MEP      H 2811   2.322   3.600  21.386  0.5662 -0.6352  0.0976
   12MEP      H 2812   2.264   3.629  21.544  1.0549  0.6798 -1.1958
   12MEP      H 2813   2.830   3.294  20.895  1.1371 -0.9591 -1.2944
   12MEP      H 2814   2.823   3.384  21.105  1.7072 -1.0505  1.9867
   12MEP      H 2815   2.186   3.467  20.728 -2.6995 -2.0206 -0.7708
   12MEP      H 2816   3.648   3.270  19.854 -0.3973 -1.4366  1.7410
   12MEP      H 2817   2.076   3.686  21.313 -0.8945  1.1499  0.2663
   12MEP      H 2818   2.134   3.912  21.389  0.8837  0.7946 -2.1429
   12MEP      H 2819   2.774   3.234  21.196  0.4992  1.7564  0.7417
   12MEP      H 2820   2.652   3.330  21.102 -0.0623  0.1403 -0.6455
   12MEP      H 2821   3.016   3.221  21.154 -1.9969  3.1871 -0.4713
   12MEP      H 2822   3.027   3.302  20.990 -1.3226 -0.8508 -2.0393
   12MEP      H 2823   3.507   3.365  19.904  1.3913  0.1461 -3.8374
   12MEP      H 2824   2.415   3.222  21.104  0.8937  0.1287 -0.8684
   12MEP      H 2825   2.397   3.384  21.029 -1.6276  1.3724  0.8960
   12MEP      H 2826   2.093   3.377  20.842  0.3404 -0.0591  0.3719
   12MEP      H 2827   2.393   3.335  20.760 -0.5055  0.4678 -1.2320
   12MEP      H 2828   1.950   3.817  21.470  2.8686  2.0007 -1.9013
   12MEP      H 2829   2.079   3.787  21.599 -1.1073 -0.4927  0.8441
   12MEP      H 2830   3.108   3.014  21.035 -0.6754 -0.1414  0.2463
   12MEP      H 2831   3.215   3.023  20.821  1.9494  1.8653  0.7378
   12MEP      H 2832   2.250   3.240  20.707  1.0307 -0.6657 -0.2396
   12MEP      H 2833   3.936   4.395  21.883 -1.5337  0.1838  3.3952
   12MEP      H 2834   3.792   4.475  22.084  0.3403 -1.0970 -3.0066
   12MEP      H 2835   3.044   3.064  20.801  1.9578 -1.2281 -3.1864
   12MEP      H 2836   3.303   3.010  21.174 -0.1997  0.6248  0.8400
   12MEP      H 2837   3.210   3.151  21.253 -0.5188  0.2166 -0.0017
   12MEP      H 2838   3.908   4.543  21.775  0.1205 -0.7049 -0.9974
   12MEP      H 2839   3.636   3.547  19.992 -1.3868 -0.0595 -0.0948
   12MEP      H 2840   2.108   3.165  20.956  0.6353  1.1742 -0.6384
   12MEP      H 2841   1.796   3.643  21.663 -0.2956  0.6136  0.3785
   12MEP      H 2842   1.944   3.691  21.748 -0.0519 -1.4590  1.5530
   12MEP      H 2843   3.426   3.286  21.212 -0.4534  0.3529  0.3816
   12MEP      H 2844   2.224   3.055  21.038  0.7110 -3.3136 -1.1012
   12MEP      H 2845   2.157   2.982  20.515  1.1767 -2.0020 -2.6888
   12MEP      H 2846   1.900   3.492  21.854 -2.0424  0.1510  0.2043
   12MEP      H 2847   2.036   3.473  21.730 -0.1735  1.7622 -1.2560
   12MEP      H 2848   3.523   3.036  21.093  0.3970  0.2939 -2.2663
   12MEP      H 2849   2.259   2.884  20.616  3.0562  0.8522 -4.0668
   12MEP      H 2850   2.138   2.807  20.492  0.4132  0.6129 -0.1647
   12MEP      H 2851   2.054   3.098  20.721  1.0585  0.1698 -0.5646
   12MEP      H 2852   3.634   3.174  21.150 -0.7818 -0.1172  1.3003
   12MEP      H 2853   3.515   3.206  21.030 -0.2272 -0.7363 -0.7175
   12MEP      H 2854   1.982   3.005  20.848 -0.6166 -0.3900 -0.8876
   12MEP      H 2855   2.082   2.797  20.748 -1.0495 -1.8215 -1.8783
   12MEP      H 2856   3.548   3.113  19.996 -0.2189  0.8055 -1.0332
   12MEP      H 2857   1.854   3.269  21.858  0.9872 -0.4854  0.3732
   12MEP      H 2858   1.980   3.232  21.739  0.3121  1.3844  0.1672
   12MEP      H 2859   3.300   3.139  21.499  2.0602 -1.9261  1.7702
   12MEP      H 2860   3.329   3.295  21.419  0.1554 -0.7499 -1.3547
   12MEP      H 2861   3.570   3.007  21.487  0.8787 -1.7111 -2.0231
   12MEP      H 2862   3.566   2.977  21.321 -0.1039  0.3120 -0.4185
   12MEP      H 2863   3.671   3.618  19.789 -0.7061  0.1819  2.6723
   12MEP      H 2864   1.887   2.783  20.595 -2.3421 -0.3060  1.9691
   12MEP      H 2865   1.933   3.074  20.563  1.0664 -2.0301  1.3347
   12MEP      H 2866   1.825   3.144  21.571  1.5594 -1.2283  0.2411
   12MEP      H 2867   1.633   3.073  21.626 -2.1847  0.2081 -0.4922
   12MEP      H 2868   3.505   3.182  21.652  1.3644  1.6888  1.9325
   12MEP      H 2869   3.302   3.224  21.725  1.3392  0.8146  1.7178
   12MEP      H 2870   3.297   2.938  21.374 -0.7563 -2.7077  0.1072
   12MEP      H 2871   3.276   2.832  21.556 -0.3363  1.5181 -1.1001
   12MEP      H 2872   3.448   3.224  20.097  0.3703  1.3565  0.7799
   12MEP      H 2873   3.736   4.261  21.821  1.2107  0.3603  0.6525
   12MEP      H 2874   1.930   2.994  21.740  0.4768  0.8935 -0.0696
   12MEP      H 2875   1.767   2.999  20.558 -0.2564  0.4057  1.0266
   12MEP      H 2876   3.879   4.775  22.068  1.7233  0.7722 -0.8116
   12MEP      H 2877   1.779   2.911  21.699 -1.4365 -0.7227  2.4250
   12MEP      H 2878   1.780   2.989  21.850 -0.5083  2.0466  0.2761
   12MEP      H 2879   3.551   3.420  21.475 -0.2854 -1.0057  0.5053
   12MEP      H 2880   3.643   3.339  21.613  0.8654 -0.5335 -2.6172
   12MEP      H 2881   3.364   2.688  21.398 -1.9713  0.7986 -1.2737
   12MEP      H 2882   3.531   2.738  21.404  0.6780 -1.2016 -2.9831
   12MEP      H 2883   1.844   2.791  20.337  1.4000  0.3687 -1.1013
   12MEP      H 2884   1.997   2.916  20.364 -0.1189 -0.6086 -0.2365
   12MEP      H 2885   3.731   4.380  21.685  1.3639  0.6575  0.9193
   12MEP      H 2886   1.834   3.168  20.378  0.6059  0.1334  0.5880
   12MEP      H 2887   3.690   3.497  21.789  0.0157  1.1118  1.0007
   12MEP      H 2888   3.561   3.387  21.810  4.0522 -1.1250 -1.5488
   12MEP      H 2889   3.273   2.658  21.177 -1.1491  1.4328  0.6631
   12MEP      H 2890   3.446   2.603  21.136  0.9809  1.2115  2.1008
   12MEP      H 2891   1.885   3.094  20.213 -0.1423 -1.8704 -0.1783
   12MEP      H 2892   3.874   3.589  19.938 -1.5095  0.7980 -1.0240
   12MEP      H 2893   3.589   3.561  21.990  0.2433  0.4497 -0.2749
   12MEP      H 2894   3.415   3.565  21.913 -0.6345  2.6672  2.0789
   12MEP      H 2895   3.327   2.849  21.026 -1.1697 -0.2553  0.0974
   12MEP      H 2896   3.298   2.695  20.938 -1.1966  1.7042  0.2144
   12MEP      H 2897   1.962   3.343  20.303  0.6471 -0.1739  3.3205
   12MEP      H 2898   2.074   3.274  20.181 -0.1789 -0.3161 -0.1230
   12MEP      H 2899   2.645   3.403  20.521 -0.5827  0.8604 -0.8331
   12MEP      H 2900   3.619   3.184  20.292 -0.7149 -2.1200  0.4518
   12MEP      H 2901   3.538   3.742  22.090  0.6128  0.8236 -0.4610
   12MEP      H 2902   3.383   3.783  21.993 -0.3406  0.3834 -2.6123
   12MEP      H 2903   3.454   2.924  20.846 -0.0251  1.3697 -2.0260
   12MEP      H 2904   3.457   2.765  20.751  0.9854  1.4390 -0.8169
   12MEP      H 2905   2.616   3.583  20.533  0.4162  0.0536  1.4322
   12MEP      H 2906   2.141   3.409  20.442 -2.0747 -1.3897 -0.5380
   12MEP      H 2907   3.475   3.991  21.910  0.3092  0.5478  0.0127
   12MEP      H 2908   3.681   3.982  21.904 -1.7073  0.0614 -0.9638
   12MEP      H 2909   3.716   2.773  20.803 -0.7317 -0.4664 -3.0698
   12MEP      H 2910   3.688   2.928  20.959 -0.0038  0.0868  0.5162
   12MEP      H 2911   3.689   3.061  20.194  1.2784  0.4563  2.5266
   12MEP      H 2912   3.532   4.274  21.690  0.3338 -0.4575  0.0960
   12MEP      H 2913   2.181   3.472  20.278 -0.0542  0.5646  1.4269
   12MEP      H 2914   2.471   3.471  20.225 -0.7751  1.1234 -0.1397
   12MEP      H 2915   3.500   4.122  22.121  1.5424 -0.5560  0.1268
   12MEP      H 2916   3.474   3.967  22.209 -3.4001 -0.1776  0.6410
   12MEP      H 2917   3.749   2.881  20.587  0.6252  2.7092  1.1129
   12MEP      H 2918   3.648   3.017  20.646  2.7078 -0.2669  2.0296
   12MEP      H 2919   2.385   3.545  20.414 -1.3029 -2.2681  2.5074
   12MEP      H 2920   2.518   3.469  20.624 -0.0219 -1.7957 -0.2141
   12MEP      H 2921   3.250   3.946  22.097  2.1028 -1.0738  0.1428
   12MEP      H 2922   3.562   2.804  20.458 -0.7686 -0.1724 -1.0267
   12MEP      H 2923   3.507   4.438  21.740 -0.3621 -0.2101  0.9241
   12MEP      H 2924   3.729   4.690  22.005  0.3002 -1.5297  1.0588
   12MEP      H 2925   3.137   4.092  22.000 -0.6460  0.9918  1.7043
   12MEP      H 2926   3.278   4.082  21.902 -1.5412 -2.5543  0.5460
   12MEP      H 2927   3.369   2.946  20.627  0.1680 -0.2047  0.4062
   12MEP      H 2928   3.358   2.886  20.459 -1.0044 -2.4101  2.7063
   12MEP      H 2929   2.462   3.250  20.449  0.1717 -0.5208 -0.5244
   12MEP      H 2930   2.326   3.347  20.528  0.3396 -0.8037  0.1094
   12MEP      H 2931   3.322   4.304  22.093 -2.3398  0.1075  1.5288
   12MEP      H 2932   3.156   4.438  22.011 -0.5594 -0.1590 -0.6198
   12MEP      H 2933   3.539   3.122  20.471  1.6082 -0.7441 -2.3772
   12MEP      H 2934   3.395   3.195  20.641 -2.1405  1.2092  0.4813
   12MEP      H 2935   3.844   4.767  21.892  1.4557 -1.1513  0.0173
   12MEP      H 2936   3.285   3.040  20.310  2.4914 -1.9796  0.8674
   12MEP      H 2937   3.885   3.430  19.849  1.1446 -0.3814  1.0763
   12MEP      H 2938   3.163   3.199  20.794  0.7558  0.5312 -0.0005
   12MEP      H 2939   3.318   4.453  21.880 -2.2296  0.1408  1.2309
   12MEP      H 2940   3.281   4.315  21.779 -1.2604  0.2502  0.6663
   12MEP      H 2941   3.360   3.205  20.309 -0.0985  0.4315  0.3713
   12MEP      H 2942   3.857   3.434  20.026  1.2983 -0.9413 -0.3089
   12MEP      N 2943   2.177   3.468  21.451  0.5521 -0.5188  0.5338
   12MEP      N 2944   3.466   3.149  21.367  0.0561 -0.5124 -0.0003
   12MEP      N 2945   1.915   2.873  20.633 -0.0795 -0.3923  0.6055
   12MEP      N 2946   3.301   4.034  22.101 -0.3502  0.3974 -0.0047
   12MEP      N 2947   3.545   2.860  20.541 -0.2119 -0.9206 -0.4020
   12MEP      O 2948   3.137   4.344  22.019 -0.2188 -0.1881 -0.1262
   12MEP      O 2949   3.635   3.295  20.057 -0.7221 -1.0163  0.0124
   12MEP      O 2950   3.701   2.962  20.870 -0.2417  0.5742  0.6650
   12MEP      O 2951   3.660   3.975  21.997 -0.0421  0.6789 -0.5203
   12MEP      O 2952   3.495   2.754  20.949  0.2736  0.2438 -0.0214
   12MEP      O 2953   3.552   3.723  21.888 -0.5247 -0.5745  0.0572
   12MEP      O 2954   3.442   2.787  21.222  0.0628  0.2911 -0.7407
   12MEP      O 2955   3.521   3.502  21.659  0.4147 -0.5721  0.0538
   12MEP      O 2956   3.357   2.884  21.562  0.5182  0.1320 -0.5947
   12MEP      O 2957   3.737   4.473  21.863  0.3661 -0.3745  0.3464
   12MEP      O 2958   1.657   3.151  21.677  0.1302 -0.5565 -0.3719
   12MEP      O 2959   3.882   4.503  22.103 -0.6593  0.1773  0.0260
   12MEP      O 2960   3.642   3.526  19.783 -0.3119  0.1754 -0.1623
   12MEP      O 2961   1.846   3.379  21.682 -0.6660  0.1733  0.6568
   12MEP      O 2962   3.359   3.177  20.554 -0.2201 -0.0163 -0.1042
   12MEP      O 2963   1.968   3.619  21.547 -0.3889 -0.1417  0.3344
   12MEP      O 2964   3.256   3.163  21.045  0.5597  0.2588  0.3831
   12MEP      O 2965   2.197   3.841  21.376  0.4167 -0.0308 -0.1983
   12MEP      O 2966   2.896   3.138  21.011  0.2665  0.1895  0.2514
   12MEP      O 2967   3.463   4.309  21.889  0.4581 -0.2616 -0.4081
   12MEP      O 2968   2.559   3.197  20.891 -0.2296  0.2909  0.6766
   12MEP      O 2969   2.227   3.313  21.124  0.4378  0.5803  0.0494
   12MEP      O 2970   2.194   3.007  20.834 -0.1004 -0.3476  0.2104
   12MEP      O 2971   3.332   3.302  21.678  0.9674 -0.4117 -0.6216
   12MEP      O 2972   1.808   2.878  20.317  0.6359  0.2097 -0.4577
   12MEP      O 2973   2.037   3.162  20.354  0.3751 -0.0170 -0.0078
   12MEP      O 2974   2.537   3.461  20.294 -0.2996  0.3024 -0.7113
   12MEP      O 2975   2.288   3.301  20.342  0.2834  0.5967 -0.6174
   12MEP      O 2976   3.477   3.036  20.236  0.7078  0.4222  0.7530
   13MEP      C 2977   3.088   2.972  19.961 -0.0103  0.5035 -0.5519
   13MEP      C 2978   3.159   2.840  19.948 -0.3862 -0.1509 -0.2481
   13MEP      C 2979   1.732   2.298  18.726  0.3594  0.4301 -1.0595
   13MEP      C 2980   1.714   2.330  18.874  0.1522  0.1459 -0.1593
   13MEP      C 2981   3.383   2.751  19.911 -0.6344  0.8177 -0.4822
   13MEP      C 2982   2.382   3.755  19.505  0.4682 -0.5127 -0.9299
   13MEP      C 2983   1.866   2.269  18.538 -0.4577  0.0607 -0.3502
   13MEP      C 2984   3.061   3.030  19.820  0.1433  0.5406  0.2320
   13MEP      C 2985   3.528   2.769  19.857  0.1376  0.2072 -0.5802
   13MEP      C 2986   2.165   3.842  19.296 -0.3354  0.9650 -0.7289
   13MEP      C 2987   2.445   3.667  19.618 -0.3446  0.1976  0.7018
   13MEP      C 2988   2.011   2.303  18.494 -0.2445 -0.0184  0.5682
   13MEP      C 2989   2.369   3.673  19.754  0.1528 -1.0327  0.0999
   13MEP      C 2990   2.032   2.461  18.472  0.0312 -0.6960 -0.4071
   13MEP      C 2991   2.360   3.430  19.835  1.1210  0.6380  0.4723
   13MEP      C 2992   3.474   2.750  19.629  0.1211  0.2082 -0.2724
   13MEP      C 2993   2.158   2.525  18.675 -0.1574  0.7551  0.1279
   13MEP      C 2994   1.762   2.238  19.077 -0.3383  0.6137 -0.4503
   13MEP      C 2995   2.444   3.437  19.962  0.4113  0.3815 -0.6938
   13MEP      C 2996   2.072   2.628  18.748 -0.5273 -0.2285  0.5599
   13MEP      C 2997   3.508   2.798  19.484  0.1314 -0.3544  0.3028
   13MEP      C 2998   2.505   3.303  20.000 -0.3534 -0.0998 -0.6788
   13MEP      C 2999   2.155   2.732  18.830 -0.1023 -0.0127 -0.2984
   13MEP      C 3000   2.096   4.060  19.346  0.0169  0.3150  0.2578
   13MEP      C 3001   3.497   2.682  19.386 -0.0054  0.8854  0.8413
   13MEP      C 3002   2.624   3.110  19.928 -0.4794  0.0717  0.1275
   13MEP      C 3003   2.287   2.931  18.822 -0.3962  0.0473  0.1088
   13MEP      C 3004   2.535   2.986  19.885  0.3144  0.4569  0.4625
   13MEP      C 3005   3.515   2.772  19.151  0.0613 -0.0515  0.2477
   13MEP      C 3006   2.426   2.874  18.853 -0.0014 -0.5716  0.5807
   13MEP      C 3007   2.618   2.869  19.701  0.4329  0.0818 -0.3991
   13MEP      C 3008   3.366   2.753  19.113 -0.0259  0.7755  0.1286
   13MEP      C 3009   2.548   2.764  19.018  0.0664 -0.3085  0.7332
   13MEP      C 3010   3.604   2.779  19.025  0.2250 -0.5152  0.4446
   13MEP      C 3011   3.520   1.616  19.243  0.0565 -0.3710 -0.4144
   13MEP      C 3012   1.888   2.313  19.118 -0.1967  0.4903 -0.1920
   13MEP      C 3013   3.148   2.853  19.161  0.3855 -0.5335 -0.2895
   13MEP      C 3014   1.976   4.035  19.443  1.1118 -0.0401 -0.4955
   13MEP      C 3015   2.621   2.862  19.546 -0.4864  0.5602  0.2287
   13MEP      C 3016   2.545   2.737  19.169  0.7893  0.4548 -0.2616
   13MEP      C 3017   3.061   2.906  19.268  0.0660 -0.0763 -0.4906
   13MEP      C 3018   3.398   1.672  19.323  0.2011 -0.1066  0.2386
   13MEP      C 3019   2.482   2.815  19.485  0.0003 -0.9534  0.2005
   13MEP      C 3020   2.907   2.917  19.222  0.6654  0.4240  0.2313
   13MEP      C 3021   3.306   1.759  19.236  0.7176  0.0760 -0.5830
   13MEP      C 3022   2.221   3.009  19.467 -0.4152  0.3890  0.1365
   13MEP      C 3023   3.072   2.811  19.392  0.4654 -0.3940  0.0712
   13MEP      C 3024   2.880   3.012  19.104  0.6504 -0.2366 -0.1377
   13MEP      C 3025   2.521   2.872  19.245 -0.0423 -0.0692 -0.5008
   13MEP      C 3026   3.122   3.049  19.311  0.7778  0.6701  0.2418
   13MEP      C 3027   3.020   2.584  19.474  0.3628 -0.7435 -0.6036
   13MEP      C 3028   2.279   3.739  19.291  0.0608 -0.4668 -0.5844
   13MEP      C 3029   3.101   1.847  19.213 -0.3834 -0.4435  0.5230
   13MEP      C 3030   2.352   3.010  19.375  0.7071 -0.0135  0.3805
   13MEP      C 3031   2.969   1.881  19.277  0.2336  0.3443 -0.2989
   13MEP      C 3032   2.450   3.129  19.417 -0.2991 -0.7350  0.5177
   13MEP      C 3033   2.643   3.381  19.250 -0.4958  0.3837  0.5085
   13MEP      C 3034   3.020   2.434  19.441 -0.6799 -0.3365  0.1347
   13MEP      C 3035   3.068   3.220  19.473 -0.0716  0.5084 -0.2438
   13MEP      C 3036   2.877   1.995  19.461  0.0546 -0.1110 -0.0633
   13MEP      C 3037   2.623   3.283  19.372 -0.3272  0.5483 -0.2605
   13MEP      C 3038   1.885   2.348  19.269 -0.1901  0.5184  0.4336
   13MEP      C 3039   2.761   3.231  19.430 -0.2319  0.3098 -0.2871
   13MEP      C 3040   3.013   3.385  19.655 -0.2925  0.6131  0.1082
   13MEP      C 3041   2.951   3.276  19.558 -0.5227  0.2070 -0.0573
   13MEP      C 3042   2.864   2.144  19.478  0.6952  0.3276 -0.2115
   13MEP      C 3043   2.015   4.028  19.585 -0.4174  0.2546 -0.0705
   13MEP      C 3044   3.154   2.394  19.373  0.4038 -0.0947 -0.5613
   13MEP      C 3045   2.986   2.201  19.549 -0.0527 -0.3029  0.5831
   13MEP      H 3046   3.094   2.618  19.550 -0.8756 -1.0876  0.8041
   13MEP      H 3047   3.091   3.303  19.402 -1.7124 -0.2966 -1.7674
   13MEP      H 3048   3.154   3.205  19.540 -1.3262  0.3785  1.3627
   13MEP      H 3049   2.921   2.611  19.518  0.7484  1.1441 -0.8682
   13MEP      H 3050   1.898   2.407  19.060 -1.4403  1.2162  0.7448
   13MEP      H 3051   3.222   3.030  19.356  0.5926 -1.9727 -0.4251
   13MEP      H 3052   2.944   2.416  19.362 -1.0798  0.2374  0.3817
   13MEP      H 3053   3.139   2.288  19.343  1.0956 -0.5078  0.5074
   13MEP      H 3054   2.928   2.392  19.633  0.6621  1.2835  0.1087
   13MEP      H 3055   3.130   3.113  19.220 -0.0191 -0.3019 -0.5153
   13MEP      H 3056   2.776   3.021  19.067  1.0734 -0.6970 -1.4689
   13MEP      H 3057   3.236   2.404  19.448  0.1930  0.4702 -0.3952
   13MEP      H 3058   3.181   2.450  19.281 -0.4435  0.0671 -0.7125
   13MEP      H 3059   2.991   2.167  19.654 -0.6780  3.1286  1.7755
   13MEP      H 3060   3.086   2.176  19.507  0.7524  2.0549  1.0253
   13MEP      H 3061   2.920   3.185  19.614 -0.9133  0.1400 -0.3804
   13MEP      H 3062   3.034   3.483  19.606  0.7615 -0.2330 -1.1845
   13MEP      H 3063   2.917   3.115  19.123  0.4787 -0.2735  0.3775
   13MEP      H 3064   2.151   4.152  19.376  1.1978 -0.4378  0.4696
   13MEP      H 3065   2.843   2.202  19.385 -2.1409 -1.7325 -0.9252
   13MEP      H 3066   2.724   2.259  19.545 -2.4949 -0.2713  1.5948
   13MEP      H 3067   3.110   3.353  19.699  0.2161  0.7892 -0.8615
   13MEP      H 3068   2.944   3.402  19.740 -0.6194  1.2708 -0.2829
   13MEP      H 3069   2.751   3.149  19.504 -0.7131  0.8124  0.2143
   13MEP      H 3070   2.813   3.184  19.344 -1.2109  0.0769 -0.7537
   13MEP      H 3071   2.072   4.070  19.238  1.5183  0.1095 -0.1175
   13MEP      H 3072   3.173   2.811  19.438  0.1762 -0.7956  0.7320
   13MEP      H 3073   2.996   2.853  19.462  0.3532  2.4775 -1.6897
   13MEP      H 3074   2.948   2.983  19.020  0.9267 -2.5910  0.8846
   13MEP      H 3075   2.866   2.817  19.195 -0.1308  0.4788  1.2223
   13MEP      H 3076   2.788   1.970  19.401  0.2614 -0.9283 -0.0291
   13MEP      H 3077   2.882   1.951  19.563 -0.9282 -1.7043 -0.6981
   13MEP      H 3078   2.577   3.338  19.456 -1.0505 -2.0851  1.1315
   13MEP      H 3079   2.678   3.481  19.284 -0.9157  0.8043 -0.2865
   13MEP      H 3080   2.854   2.952  19.313  0.9051 -1.5437  1.1447
   13MEP      H 3081   1.671   2.293  19.111 -1.1600 -0.4718 -0.8649
   13MEP      H 3082   2.021   2.225  19.008  1.0598  0.2649  0.3054
   13MEP      H 3083   2.717   3.329  19.185 -0.2562  1.7513 -0.3388
   13MEP      H 3084   2.385   3.216  19.444 -1.2322 -0.9772 -0.9366
   13MEP      H 3085   2.504   3.111  19.513  0.8906  0.0407  0.0054
   13MEP      H 3086   1.762   2.147  19.141 -4.1502  0.3551 -0.6629
   13MEP      H 3087   1.935   3.937  19.411  0.0112  0.1749  0.2092
   13MEP      H 3088   3.152   2.927  19.078 -0.5671  2.0686  1.9044
   13MEP      H 3089   2.911   1.929  19.196 -1.2997 -1.4360 -0.2763
   13MEP      H 3090   2.913   1.791  19.308 -0.6942  0.6940 -0.9338
   13MEP      H 3091   2.314   3.030  19.273 -1.1294 -0.9671  0.8508
   13MEP      H 3092   3.102   2.757  19.129 -1.4472  0.3101 -0.2971
   13MEP      H 3093   3.624   2.680  18.978  1.2851 -0.3114  0.4575
   13MEP      H 3094   3.144   1.938  19.166  3.0552 -1.7682  0.9871
   13MEP      H 3095   3.078   1.786  19.123  0.1556 -0.2633  0.2641
   13MEP      H 3096   2.256   2.993  19.572 -1.3883 -1.1663  0.2485
   13MEP      H 3097   3.558   2.843  18.947  1.7342  0.5034  0.3803
   13MEP      H 3098   3.701   2.826  19.051 -0.2583  0.1318  1.1036
   13MEP      H 3099   3.342   2.806  19.018 -0.3418  1.1405  0.4093
   13MEP      H 3100   2.144   2.932  19.444 -0.1742  0.4027 -0.7016
   13MEP      H 3101   2.172   3.109  19.466  0.9259  1.0463 -1.5504
   13MEP      H 3102   3.337   2.647  19.096  1.3339  0.1590  1.4858
   13MEP      H 3103   3.528   2.870  19.202 -0.3956  1.0156 -1.6493
   13MEP      H 3104   2.132   3.867  19.193  0.7801  0.8923 -1.1043
   13MEP      H 3105   3.356   1.857  19.220  1.2976  0.3237  2.4958
   13MEP      H 3106   3.300   1.709  19.137 -0.1081  0.1039 -0.5433
   13MEP      H 3107   2.622   2.908  19.275  0.2173 -0.8872 -0.3955
   13MEP      H 3108   2.479   2.941  19.169 -1.1979 -0.6146 -0.3515
   13MEP      H 3109   2.499   2.711  19.452  0.8383 -0.8858  0.4063
   13MEP      H 3110   2.419   2.791  19.573 -1.5023  1.1813 -0.2433
   13MEP      H 3111   1.837   4.102  19.343  2.1528  0.3209 -0.7683
   13MEP      H 3112   3.666   2.698  19.264  0.1040 -1.4349  0.0129
   13MEP      H 3113   3.536   2.595  19.443 -1.1582 -0.9113 -1.0217
   13MEP      H 3114   3.349   1.585  19.372 -2.5205  2.2552  1.9386
   13MEP      H 3115   3.385   1.803  19.458 -0.3461 -0.6283  0.8126
   13MEP      H 3116   2.455   2.674  19.187  0.9795 -0.3106 -1.9115
   13MEP      H 3117   2.653   2.578  19.189  1.0596  0.7715 -2.1845
   13MEP      H 3118   2.637   2.967  19.513 -3.5329  0.1521 -2.8234
   13MEP      H 3119   2.723   2.781  19.400 -0.2527  0.4575  0.8110
   13MEP      H 3120   2.074   3.808  19.351 -0.7055  2.8658 -0.1156
   13MEP      H 3121   1.762   2.420  18.918  1.0986 -0.8740  0.9141
   13MEP      H 3122   3.496   1.524  19.187  1.4561 -0.3618 -1.0687
   13MEP      H 3123   3.389   2.660  19.376  0.6364 -1.7410 -0.6618
   13MEP      H 3124   1.963   2.419  19.302  0.2534  0.4784 -0.5195
   13MEP      H 3125   3.605   1.592  19.311 -0.8891  1.2795  1.3796
   13MEP      H 3126   3.554   1.694  19.171  0.0849 -1.0746 -1.1701
   13MEP      H 3127   2.592   2.682  18.957 -0.4902  1.1720 -1.7049
   13MEP      H 3128   2.627   2.836  18.987  0.2868 -1.7445 -2.2624
   13MEP      H 3129   2.716   2.907  19.737  1.4805 -2.2761 -0.6582
   13MEP      H 3130   2.593   2.772  19.749  2.0103  0.8730  2.1736
   13MEP      H 3131   3.361   2.854  19.394  1.8771 -1.3177 -0.5360
   13MEP      H 3132   3.610   2.843  19.485  0.3428 -0.7896 -0.5292
   13MEP      H 3133   1.606   2.342  18.899  0.2537  1.9067 -0.4865
   13MEP      H 3134   3.518   2.648  19.636 -0.8313 -0.3145 -1.5246
   13MEP      H 3135   2.473   2.810  18.775 -1.2190 -0.8670  0.0801
   13MEP      H 3136   2.495   2.960  18.866 -0.0940 -0.4777  0.4394
   13MEP      H 3137   2.583   2.901  19.938  1.6443  1.4087  0.8153
   13MEP      H 3138   2.436   3.011  19.931 -1.0492  1.4274 -2.8251
   13MEP      H 3139   3.365   2.733  19.641 -0.0484  0.7874 -0.9417
   13MEP      H 3140   2.073   4.117  19.620 -2.5161  1.5121  0.2939
   13MEP      H 3141   2.290   3.011  18.746 -1.5972  0.5553  0.5880
   13MEP      H 3142   2.226   2.970  18.906 -2.7171 -1.5314 -0.7806
   13MEP      H 3143   2.724   3.104  19.880 -0.2289  0.0126  0.6431
   13MEP      H 3144   2.642   3.117  20.038 -3.1760 -0.5522  0.6532
   13MEP      H 3145   3.583   2.840  19.922  1.3732  0.1195 -1.5076
   13MEP      H 3146   3.563   2.664  19.851  2.0718  0.8189 -0.3742
   13MEP      H 3147   3.020   3.134  19.822 -1.3539  0.0912 -2.9106
   13MEP      H 3148   2.371   3.784  19.247 -2.2400  1.9940 -3.1333
   13MEP      H 3149   2.087   2.770  18.909 -0.1347  0.7041 -0.6682
   13MEP      H 3150   2.231   2.675  18.887 -1.3435 -1.8330 -0.4281
   13MEP      H 3151   2.579   3.317  20.082  0.2993 -1.0071 -1.1031
   13MEP      H 3152   2.423   3.240  20.042 -2.1112  1.7298 -1.3146
   13MEP      H 3153   3.151   3.039  19.756  1.1590 -1.4168  1.3489
   13MEP      H 3154   3.396   2.701  20.009  0.0836  0.4730 -0.7495
   13MEP      H 3155   2.003   2.687  18.683  0.7920 -1.8293 -2.3865
   13MEP      H 3156   1.948   2.493  18.783 -1.0144 -1.1742  1.3796
   13MEP      H 3157   2.530   3.503  19.938  0.8745  0.0927  0.1834
   13MEP      H 3158   2.317   3.556  20.000  1.1380  0.7819 -0.2812
   13MEP      H 3159   2.258   3.671  19.206  0.5086 -0.0601 -1.0228
   13MEP      H 3160   1.670   2.373  18.672 -0.5403 -1.7746 -3.1737
   13MEP      H 3161   3.326   2.677  19.850 -0.6809  2.2659 -2.2479
   13MEP      H 3162   2.942   3.040  20.034 -2.0661 -0.5473  0.4096
   13MEP      H 3163   2.140   2.423  18.713 -1.4279  0.6011 -0.8418
   13MEP      H 3164   2.258   2.533  18.722  0.3850  2.4886 -1.2167
   13MEP      H 3165   2.283   3.352  19.856  0.3973  1.1981 -0.0652
   13MEP      H 3166   2.415   3.391  19.747  0.2843  2.1300 -0.7558
   13MEP      H 3167   3.147   3.036  20.030 -0.8697 -1.5540  2.1768
   13MEP      H 3168   2.990   2.964  19.765  1.9070 -0.7587 -0.5321
   13MEP      H 3169   2.248   2.475  18.485 -2.6339 -2.5651 -2.4179
   13MEP      H 3170   2.227   3.532  19.721 -1.4211  0.5115  1.1496
   13MEP      H 3171   1.694   2.198  18.695  0.6243  0.1650 -0.5265
   13MEP      H 3172   1.895   2.257  19.332  0.7866 -0.2468 -0.7935
   13MEP      H 3173   2.010   2.490  18.367  0.5157  0.4378 -0.2112
   13MEP      H 3174   1.955   2.518  18.529  2.7247 -0.0808  2.7744
   13MEP      H 3175   2.444   3.684  19.835  1.7016 -0.2853 -1.4195
   13MEP      H 3176   2.300   3.759  19.753 -0.5507 -1.5973 -0.4499
   13MEP      H 3177   3.150   2.790  20.047 -0.4469 -0.1994 -0.2797
   13MEP      H 3178   3.116   2.774  19.870  1.1744 -0.1651 -1.1329
   13MEP      H 3179   2.081   2.259  18.568 -0.5174 -2.0103 -0.3276
   13MEP      H 3180   2.112   2.281  18.329  1.7041 -0.3704  1.6074
   13MEP      H 3181   2.429   3.568  19.570 -2.7803  0.8960 -0.0015
   13MEP      H 3182   2.619   3.620  19.677 -1.4807  0.6249  2.3434
   13MEP      H 3183   1.793   2.401  19.304 -0.9602 -0.3876 -0.1934
   13MEP      H 3184   2.319   3.839  19.543 -1.0885 -0.7818 -2.8268
   13MEP      H 3185   2.083   3.942  19.603  0.0013  0.2191 -1.7526
   13MEP      H 3186   2.544   3.392  19.202 -0.5664 -0.4267  0.4727
   13MEP      H 3187   1.853   2.160  18.521  2.1429 -0.0059 -2.2184
   13MEP      H 3188   1.788   2.324  18.482 -0.8274 -0.4154 -0.3076
   13MEP      H 3189   2.470   3.802  19.456  1.1238  0.1291  0.7992
   13MEP      H 3190   1.933   4.012  19.658 -0.5450  1.1643 -0.0103
   13MEP      N 3191   2.993   2.352  19.566 -0.1611  0.0036  0.0539
   13MEP      N 3192   2.425   2.880  19.362  0.8088  0.3366 -0.2928
   13MEP      N 3193   3.566   2.682  19.254 -0.1309 -0.3005  0.4646
   13MEP      N 3194   2.164   2.521  18.520 -0.0249  0.5347  0.0837
   13MEP      N 3195   2.287   3.552  19.801  0.1359  0.4838  0.0084
   13MEP      O 3196   2.041   2.234  18.374  0.1436  0.1966 -0.2016
   13MEP      O 3197   2.194   3.960  19.365 -0.0367  0.0718 -0.2590
   13MEP      O 3198   2.365   3.500  20.061  0.4096  0.0850 -0.3376
   13MEP      O 3199   1.998   2.550  18.841  0.2223 -0.4038 -0.3990
   13MEP      O 3200   2.573   3.240  19.898 -0.5648  0.3412  0.1132
   13MEP      O 3201   2.212   2.838  18.754 -0.0182  0.3422  0.6520
   13MEP      O 3202   2.516   2.958  19.747  0.0399 -0.2601  0.0048
   13MEP      O 3203   2.419   2.805  18.976 -0.1053 -1.1942  0.3158
   13MEP      O 3204   2.731   2.783  19.495 -0.2720 -0.0657  0.8302
   13MEP      O 3205   1.764   2.219  18.940  0.0208  0.0753 -0.0833
   13MEP      O 3206   3.459   1.755  19.418 -0.3191  0.1637 -0.1127
   13MEP      O 3207   2.007   2.242  19.101 -0.0665 -0.4089  0.2644
   13MEP      O 3208   1.877   4.129  19.426 -0.1076  0.4169  0.3227
   13MEP      O 3209   3.185   1.780  19.301  0.0988  0.0677  0.0164
   13MEP      O 3210   2.582   3.700  19.637 -0.2373 -0.1501 -0.5191
   13MEP      O 3211   2.998   1.958  19.390  0.6729 -0.2376 -0.1339
   13MEP      O 3212   2.541   3.175  19.324  0.4547  0.3592 -0.3332
   13MEP      O 3213   2.741   2.165  19.551 -0.0186 -0.0069 -0.3642
   13MEP      O 3214   2.838   3.334  19.486  0.2915  0.6462  0.2019
   13MEP      O 3215   1.855   2.322  18.676  0.4106 -0.1925 -0.0188
   13MEP      O 3216   3.028   3.095  19.411 -0.4140  0.0389  0.5429
   13MEP      O 3217   3.037   2.673  19.359 -0.2978  0.3280  0.1544
   13MEP      O 3218   3.273   2.808  19.211 -0.5768  0.0670  0.1894
   13MEP      O 3219   2.667   2.671  19.210  0.3502  0.3971  0.0697
   13MEP      O 3220   3.423   2.900  19.451  0.4306 -0.2018  0.1818
   13MEP      O 3221   3.521   2.831  19.728 -0.1560  0.6714 -0.2806
   13MEP      O 3222   2.954   2.950  20.005  0.1297 -0.0331 -0.4240
   13MEP      O 3223   3.301   2.860  19.926  0.2810  0.0227  0.1201
   13MEP      O 3224   2.307   3.672  19.415 -0.6740  0.5112  0.7433
   14MEP      C 3225   2.854   4.413  18.707  0.4532 -0.5277  0.3919
   14MEP      C 3226   2.847   4.538  18.794 -0.1066 -0.1556  0.1442
   14MEP      C 3227   4.612   5.255  20.488  0.0463  0.3532  0.6454
   14MEP      C 3228   4.737   5.326  20.553 -0.1413 -0.0754 -1.0642
   14MEP      C 3229   2.756   4.607  19.003 -0.7213  0.3723 -0.2541
   14MEP      C 3230   3.830   4.764  19.302 -0.1943 -0.5249  0.7497
   14MEP      C 3231   4.474   5.065  20.525  0.0299 -0.8772 -0.1426
   14MEP      C 3232   2.746   4.308  18.745 -0.2932 -0.1411 -0.1119
   14MEP      C 3233   2.833   4.737  19.014  0.2550 -0.1997 -0.6832
   14MEP      C 3234   3.892   5.095  19.465  0.3580  0.4737 -0.4164
   14MEP      C 3235   3.922   4.680  19.216 -0.5199  0.4631 -0.7506
   14MEP      C 3236   4.466   4.943  20.612  0.0237  0.3843 -0.3081
   14MEP      C 3237   4.045   4.768  19.166 -0.4001  0.8976 -0.8249
   14MEP      C 3238   4.321   4.893  20.623 -0.5137 -0.6319 -0.2774
   14MEP      C 3239   4.241   4.620  19.128 -0.0726 -0.3109  0.1672
   14MEP      C 3240   3.015   4.837  19.124  0.1268 -0.4986  0.0405
   14MEP      C 3241   4.311   4.653  20.551  0.1063 -0.1268  0.1288
   14MEP      C 3242   4.854   5.380  20.752  0.9700 -0.2802 -0.2784
   14MEP      C 3243   4.360   4.682  19.222  0.2468 -0.0651 -0.5148
   14MEP      C 3244   4.456   4.615  20.501 -0.0467 -0.2753  0.1173
   14MEP      C 3245   3.080   4.842  19.262  0.0070 -0.4019 -0.1193
   14MEP      C 3246   4.470   4.753  19.145  0.6413 -0.5849 -0.1230
   14MEP      C 3247   4.477   4.620  20.348 -0.1637  0.1920 -0.2135
   14MEP      C 3248   3.952   5.156  19.688  0.0764  0.3703  0.6295
   14MEP      C 3249   3.143   4.711  19.301  0.4855 -0.2136 -1.0398
   14MEP      C 3250   4.621   4.936  19.175 -0.0085 -0.4292  0.1736
   14MEP      C 3251   4.576   4.763  20.190  0.4164 -0.3153  0.6713
   14MEP      C 3252   4.656   5.077  19.246 -0.1476  0.7997 -0.4390
   14MEP      C 3253   3.335   4.592  19.435 -0.4215 -0.3991 -0.7678
   14MEP      C 3254   4.608   4.910  20.160  0.0813  0.4030  0.1146
   14MEP      C 3255   4.719   5.189  19.446 -0.0847  0.8806 -0.1252
   14MEP      C 3256   3.411   4.545  19.304  0.5466 -0.6199  0.5425
   14MEP      C 3257   4.478   5.109  20.109  0.6740  1.2106  0.2628
   14MEP      C 3258   3.260   4.480  19.509  0.3103  0.1553  0.0863
   14MEP      C 3259   4.679   4.454  19.776  0.7282  0.5610  0.1531
   14MEP      C 3260   4.835   5.418  20.898  0.6549 -0.4832  0.8247
   14MEP      C 3261   3.616   4.472  19.372 -0.4170  0.1945 -0.0043
   14MEP      C 3262   3.911   5.135  19.836  0.1557  0.1466 -0.1374
   14MEP      C 3263   4.719   5.192  19.606  0.5175  0.1488  0.0305
   14MEP      C 3264   4.425   5.177  19.983 -0.1128  0.0870 -0.8020
   14MEP      C 3265   3.682   4.346  19.435 -0.0633 -0.0631 -0.1288
   14MEP      C 3266   4.691   4.373  19.643  0.1330 -0.2605 -0.1253
   14MEP      C 3267   4.616   5.291  19.667  0.5204  0.3245 -0.3565
   14MEP      C 3268   3.597   4.286  19.555  0.2748  0.2539 -0.0721
   14MEP      C 3269   4.605   4.246  19.649 -0.2017 -0.2916  0.0233
   14MEP      C 3270   4.343   5.234  19.543 -0.5375  0.3498 -0.1575
   14MEP      C 3271   3.706   4.239  19.323 -0.4445  0.0301 -0.0626
   14MEP      C 3272   3.629   4.145  19.608 -0.1213 -0.0745 -0.2031
   14MEP      C 3273   4.535   5.184  19.874  0.3053 -0.1019  0.4257
   14MEP      C 3274   3.822   4.392  19.483 -0.6759 -0.0640  0.8171
   14MEP      C 3275   3.852   4.065  19.257  0.0498  0.3266 -0.2662
   14MEP      C 3276   3.817   4.982  19.399 -0.3374  0.0859 -0.2670
   14MEP      C 3277   4.375   4.201  19.681 -0.6610  0.2687  0.2831
   14MEP      C 3278   4.390   5.165  19.668  0.5380  0.3917 -0.5047
   14MEP      C 3279   4.238   4.264  19.665  0.2437  0.4748 -0.0422
   14MEP      C 3280   4.423   5.021  19.628 -0.2079  0.0137 -0.0276
   14MEP      C 3281   4.331   4.729  19.698 -0.3811 -0.2436  0.6658
   14MEP      C 3282   3.925   3.951  19.325 -0.1949  0.1053 -0.5365
   14MEP      C 3283   3.940   4.567  19.611 -0.1757 -0.0667  0.1102
   14MEP      C 3284   4.218   4.284  19.435 -0.1487  0.6758 -0.9722
   14MEP      C 3285   4.250   4.864  19.678  0.2556 -0.6079  0.2190
   14MEP      C 3286   4.915   5.538  20.947  0.1124 -0.5248 -1.0851
   14MEP      C 3287   4.115   4.818  19.626 -0.4313  0.4506  0.1171
   14MEP      C 3288   3.815   4.688  19.793  0.0626  0.1313  0.0573
   14MEP      C 3289   3.919   4.704  19.681 -0.0016 -0.5432  0.3353
   14MEP      C 3290   4.164   4.220  19.303 -0.2141 -0.0042 -0.3460
   14MEP      C 3291   4.017   5.207  19.924  0.7401 -0.4284  0.5831
   14MEP      C 3292   3.952   3.844  19.221  0.9189 -0.2089  0.0915
   14MEP      C 3293   4.165   4.063  19.303 -0.0303 -0.3864 -0.5261
   14MEP      H 3294   3.758   4.026  19.212  0.8126 -1.8664 -0.0338
   14MEP      H 3295   4.010   4.574  19.525  2.0781 -1.7088  1.7596
   14MEP      H 3296   3.981   4.501  19.690 -0.1524 -0.1856 -0.0002
   14MEP      H 3297   3.912   4.109  19.174  0.0610 -1.5798 -1.2992
   14MEP      H 3298   4.857   5.334  20.967  1.0332  0.7124  2.1851
   14MEP      H 3299   3.874   4.311  19.540 -0.6022 -0.2934  0.4239
   14MEP      H 3300   3.869   3.900  19.407 -1.7680  2.1272 -0.3276
   14MEP      H 3301   3.858   3.805  19.176  0.5573 -0.3161  0.9235
   14MEP      H 3302   4.056   4.043  19.481 -2.4977 -1.8541  1.9288
   14MEP      H 3303   3.886   4.406  19.393  1.8170  2.2471  2.8242
   14MEP      H 3304   3.735   4.134  19.640 -1.1675 -0.8487  3.2500
   14MEP      H 3305   3.978   3.747  19.270 -1.0521 -1.0058 -0.4007
   14MEP      H 3306   4.040   3.867  19.157  0.4785  0.0354 -0.4229
   14MEP      H 3307   4.157   4.030  19.198 -0.1969  0.5678 -0.8162
   14MEP      H 3308   4.264   4.025  19.338  1.3468  0.0137 -3.8134
   14MEP      H 3309   3.882   4.777  19.606 -0.0461 -2.9044 -2.0238
   14MEP      H 3310   3.847   4.607  19.862  2.1714 -0.6876 -1.8479
   14MEP      H 3311   3.556   4.112  19.686  0.0713 -1.5122 -0.6229
   14MEP      H 3312   4.059   5.124  19.681  0.0555  0.2564  0.8328
   14MEP      H 3313   4.057   4.248  19.301 -0.6056 -1.4502 -0.0667
   14MEP      H 3314   4.326   4.253  19.204  0.1807  0.0665 -0.8990
   14MEP      H 3315   3.720   4.659  19.745  1.2819 -1.4307 -1.4629
   14MEP      H 3316   3.811   4.778  19.859  2.4047 -1.5034  2.5837
   14MEP      H 3317   4.060   4.908  19.590 -0.0768  1.5606  2.2847
   14MEP      H 3318   4.128   4.750  19.539 -0.0672  0.3208  0.2717
   14MEP      H 3319   3.955   5.265  19.664 -1.2217  0.2136 -0.2570
   14MEP      H 3320   3.619   4.170  19.318 -0.1457 -0.2658 -1.4881
   14MEP      H 3321   3.726   4.292  19.228 -0.9379  4.0297  1.9496
   14MEP      H 3322   3.613   4.068  19.530  0.0405 -0.5222  0.2053
   14MEP      H 3323   3.595   4.361  19.638 -2.7142  0.6412 -0.4358
   14MEP      H 3324   4.208   4.395  19.437  0.9035  0.7844  3.0202
   14MEP      H 3325   4.328   4.281  19.422 -0.3828  2.7580 -4.2503
   14MEP      H 3326   4.243   4.914  19.777  0.9047 -0.9608  0.4404
   14MEP      H 3327   4.289   4.669  19.782 -0.8486  0.4848  0.9555
   14MEP      H 3328   3.489   4.279  19.529  0.0359  1.1447  0.6451
   14MEP      H 3329   4.934   5.303  20.750  1.2449  0.0131 -0.8065
   14MEP      H 3330   4.641   5.376  20.889 -0.1459 -1.4392  1.6605
   14MEP      H 3331   4.323   4.665  19.607  0.2031  2.0587 -1.0477
   14MEP      H 3332   4.494   5.026  19.542  1.8646 -0.3107  1.6380
   14MEP      H 3333   4.463   4.972  19.719 -1.0561 -1.9052 -0.6611
   14MEP      H 3334   4.896   5.464  20.692  0.6734  0.7227  0.8967
   14MEP      H 3335   3.903   5.025  19.850  1.0803  0.2013  0.8134
   14MEP      H 3336   3.679   4.507  19.287 -0.0686 -3.3905 -1.3182
   14MEP      H 3337   4.184   4.229  19.755  0.9409 -0.5157  0.0019
   14MEP      H 3338   4.242   4.375  19.668  2.4539  0.5616 -3.4351
   14MEP      H 3339   4.306   5.150  19.739  1.4799 -0.5539  0.4320
   14MEP      H 3340   3.617   4.547  19.453 -0.9353 -0.9143  1.0315
   14MEP      H 3341   3.214   4.511  19.605 -2.0370  0.0501 -0.9520
   14MEP      H 3342   4.386   4.098  19.641  1.9922  0.1076  1.3359
   14MEP      H 3343   4.416   4.197  19.784  0.9453  0.1563 -0.3583
   14MEP      H 3344   4.338   5.341  19.569  1.9398  0.1448  1.2686
   14MEP      H 3345   3.180   4.441  19.441  0.0046 -1.3205  1.2629
   14MEP      H 3346   3.328   4.394  19.528  0.4307 -0.3303 -2.3341
   14MEP      H 3347   3.333   4.508  19.234 -0.2845 -1.0284  1.6773
   14MEP      H 3348   4.241   5.205  19.508 -1.1166 -0.4002  2.0521
   14MEP      H 3349   4.411   5.226  19.456  0.6294  2.1199  0.5745
   14MEP      H 3350   3.475   4.620  19.254  1.3858 -1.0008  1.0490
   14MEP      H 3351   3.415   4.628  19.502 -0.7526 -0.5961 -0.2656
   14MEP      H 3352   4.000   5.088  19.439  0.0402  1.2304 -2.0095
   14MEP      H 3353   4.634   4.181  19.564  1.0734  3.7000 -2.7700
   14MEP      H 3354   4.612   4.201  19.751  0.3207  0.1086  0.1612
   14MEP      H 3355   4.615   5.250  19.913  1.0053 -2.0513  2.3917
   14MEP      H 3356   4.575   5.082  19.857  1.5197  0.5534 -0.7174
   14MEP      H 3357   4.675   5.371  19.717  1.1375 -0.4034  0.0807
   14MEP      H 3358   4.560   5.340  19.584  0.7274  0.7816 -0.2228
   14MEP      H 3359   3.748   5.140  19.930  0.9510 -0.0625 -0.2677
   14MEP      H 3360   3.189   4.752  19.490  1.0189  0.3810 -0.1862
   14MEP      H 3361   3.060   4.642  19.329  1.6467 -0.8840  0.8992
   14MEP      H 3362   4.671   4.434  19.552  2.7713  0.5019 -0.2533
   14MEP      H 3363   4.821   4.235  19.684  1.6241 -0.5516 -1.4887
   14MEP      H 3364   4.340   5.112  19.953  1.2162 -2.1056  0.0908
   14MEP      H 3365   4.379   5.365  19.950  0.8177  0.5688  0.6686
   14MEP      H 3366   4.685   5.092  19.642  0.0450  0.2365 -0.1706
   14MEP      H 3367   4.864   5.158  19.735 -0.4285  1.2419  0.1055
   14MEP      H 3368   3.856   5.198  19.444 -0.6055  0.6121  1.8134
   14MEP      H 3369   4.830   5.269  20.530  1.5112  1.5091  1.4762
   14MEP      H 3370   4.571   4.467  19.799  1.0470  1.8501  1.0274
   14MEP      H 3371   3.188   4.666  19.211 -1.3888 -1.0442 -1.6048
   14MEP      H 3372   4.879   5.637  20.912 -0.0949 -0.5494 -0.9386
   14MEP      H 3373   4.723   4.557  19.771  2.4064 -0.1542 -0.3560
   14MEP      H 3374   4.728   4.394  19.856 -0.0729 -0.6356 -0.2479
   14MEP      H 3375   4.401   5.122  20.189 -0.9296  0.5320 -1.1478
   14MEP      H 3376   4.567   5.166  20.143  0.7307  1.5225 -0.3972
   14MEP      H 3377   4.824   5.200  19.410  0.1439 -0.7422 -0.0046
   14MEP      H 3378   4.652   5.270  19.410  1.0688  1.8374 -0.1423
   14MEP      H 3379   3.247   4.914  19.320 -0.8422 -1.1641  0.5669
   14MEP      H 3380   3.008   4.872  19.341 -1.3645  0.7337 -1.7568
   14MEP      H 3381   4.740   5.431  20.516 -2.0878  0.4395  0.1675
   14MEP      H 3382   3.090   4.798  19.051 -0.4037 -1.6458  0.0998
   14MEP      H 3383   4.622   4.970  20.253  1.7205 -0.2969  0.3363
   14MEP      H 3384   4.700   4.911  20.098 -0.2481  3.5252 -0.3989
   14MEP      H 3385   4.740   5.125  19.193  0.5846  0.1531  0.1109
   14MEP      H 3386   4.564   5.137  19.230  0.0234  1.6091  1.4736
   14MEP      H 3387   2.966   4.932  19.095  0.9669 -0.1468 -0.2349
   14MEP      H 3388   4.113   5.152  19.906 -0.0263 -1.0707 -1.7055
   14MEP      H 3389   4.672   4.715  20.222  1.2113 -0.7071 -2.1165
   14MEP      H 3390   4.545   4.694  20.108 -1.6060  0.9263  0.3578
   14MEP      H 3391   4.708   4.871  19.199 -1.1441 -1.0976  2.5936
   14MEP      H 3392   4.626   4.953  19.065 -0.9186 -1.4515 -0.0369
   14MEP      H 3393   2.878   4.770  18.918  1.3656 -3.4775 -1.3732
   14MEP      H 3394   2.762   4.819  19.038  0.4987 -0.1810  0.0031
   14MEP      H 3395   2.748   4.232  18.665 -0.2016  1.0510 -1.2585
   14MEP      H 3396   3.795   5.022  19.298  0.3582 -1.4809 -1.0561
   14MEP      H 3397   4.566   4.560  20.318  0.8451  1.1475  0.7972
   14MEP      H 3398   4.391   4.569  20.300 -1.2817  0.4941  1.4468
   14MEP      H 3399   4.561   4.691  19.128 -0.6715 -2.4885 -0.3221
   14MEP      H 3400   4.435   4.784  19.044 -0.1035  2.2609  0.9520
   14MEP      H 3401   2.763   4.278  18.851  0.0074  0.9314  0.1536
   14MEP      H 3402   2.659   4.623  18.951  0.1719  1.6914 -1.5416
   14MEP      H 3403   4.529   4.674  20.561  0.1169 -0.8802  0.5247
   14MEP      H 3404   4.481   4.472  20.629 -0.7768  0.0859  0.1614
   14MEP      H 3405   4.312   4.747  19.298 -1.3527 -0.4190 -1.1963
   14MEP      H 3406   4.455   4.503  19.244  1.2941  0.4492  0.4708
   14MEP      H 3407   3.724   4.955  19.453 -1.1362 -0.1606 -1.7342
   14MEP      H 3408   4.617   5.275  20.379 -1.8981  0.4589  0.5498
   14MEP      H 3409   2.750   4.556  19.101 -1.4540 -0.6065 -0.7958
   14MEP      H 3410   2.917   4.466  18.534 -0.3412  2.4851  0.8973
   14MEP      H 3411   4.300   4.630  20.659  0.6164 -0.8646  0.0286
   14MEP      H 3412   4.254   4.582  20.487 -0.6640 -0.3156  1.0115
   14MEP      H 3413   4.190   4.540  19.186  0.2044  0.5768  1.6698
   14MEP      H 3414   4.289   4.561  19.047 -1.8933 -0.8395 -0.5446
   14MEP      H 3415   2.951   4.360  18.713  0.5117 -0.6139 -1.2591
   14MEP      H 3416   2.648   4.360  18.740  0.2650  0.8841 -0.5837
   14MEP      H 3417   4.300   4.818  20.434  0.5478  3.5691  0.5742
   14MEP      H 3418   4.082   4.651  19.003  1.3160 -0.7247 -0.6885
   14MEP      H 3419   4.525   5.313  20.524 -2.0454 -1.7223 -0.8869
   14MEP      H 3420   5.025   5.536  20.930  0.2954  0.3832 -0.0898
   14MEP      H 3421   4.303   4.853  20.725 -2.0560 -2.4088 -1.2252
   14MEP      H 3422   4.250   4.978  20.626  0.1111 -0.1568  2.2038
   14MEP      H 3423   3.999   4.857  19.118  0.1627  1.3182 -0.5831
   14MEP      H 3424   4.112   4.796  19.250  1.5749  0.4314 -2.2119
   14MEP      H 3425   2.938   4.600  18.781 -0.8430  1.2714  1.6349
   14MEP      H 3426   2.751   4.585  18.764 -0.0149 -1.5865 -2.5237
   14MEP      H 3427   4.534   4.866  20.569  0.1064  0.2170  0.1237
   14MEP      H 3428   4.515   5.070  20.760  0.0541  0.2455 -0.1346
   14MEP      H 3429   3.965   4.594  19.271 -1.8405 -0.6006 -1.3512
   14MEP      H 3430   3.899   4.568  19.060 -0.6709 -1.4595  1.0170
   14MEP      H 3431   4.890   5.537  21.055 -1.2838  0.1961 -1.3896
   14MEP      H 3432   3.749   4.817  19.246  3.0398  1.8953 -1.8713
   14MEP      H 3433   3.988   5.208  20.031 -1.3301  1.2079  0.0337
   14MEP      H 3434   4.437   4.745  19.725 -0.2432  1.0097 -0.6105
   14MEP      H 3435   4.397   5.139  20.557  2.4819  0.7241  2.2244
   14MEP      H 3436   4.443   5.030  20.424  1.2868  1.1907 -1.2592
   14MEP      H 3437   3.777   4.703  19.378 -0.8584  0.8007  1.3798
   14MEP      H 3438   4.024   5.310  19.885  2.7192 -0.5196  0.6225
   14MEP      N 3439   4.062   3.991  19.394 -0.5362  0.4452  0.6202
   14MEP      N 3440   4.497   5.243  19.742  0.2988  0.2003 -0.6059
   14MEP      N 3441   3.243   4.709  19.415  0.0012 -0.2143 -0.5859
   14MEP      N 3442   4.267   4.792  20.527  0.5001  0.4255 -0.2656
   14MEP      N 3443   4.141   4.708  19.063  0.4291  0.0310 -0.5150
   14MEP      O 3444   4.510   4.975  20.744 -0.4292  0.1729  0.4445
   14MEP      O 3445   3.868   5.075  19.604 -0.8396  0.2313  0.0626
   14MEP      O 3446   4.419   4.573  19.298  0.4691  0.3841  0.0132
   14MEP      O 3447   4.470   4.480  20.534 -0.6768  0.0743  0.1497
   14MEP      O 3448   4.502   4.875  19.216  0.1207 -0.1616  0.1647
   14MEP      O 3449   4.500   4.750  20.307  0.4074  0.4383  0.5231
   14MEP      O 3450   4.677   5.068  19.393  0.1053 -0.0136 -0.1123
   14MEP      O 3451   4.503   4.969  20.083  0.4364 -0.1707  0.0005
   14MEP      O 3452   4.850   5.211  19.656  0.4949  0.2395 -0.7560
   14MEP      O 3453   4.731   5.327  20.693 -0.2515  0.4449  0.2866
   14MEP      O 3454   4.821   4.319  19.638  0.3390  0.4201  0.2569
   14MEP      O 3455   4.698   5.445  20.923 -0.5707 -0.3280  0.1962
   14MEP      O 3456   3.785   5.199  19.864  0.3936  0.3961 -0.1785
   14MEP      O 3457   4.469   4.281  19.617 -0.2907  0.3415 -0.0428
   14MEP      O 3458   3.843   4.626  19.112 -0.3356  0.0353 -0.2439
   14MEP      O 3459   4.165   4.215  19.553  0.0750  0.1614 -0.1554
   14MEP      O 3460   4.311   4.943  19.581  0.4516  0.6106 -0.4644
   14MEP      O 3461   4.232   4.271  19.192  0.0568  0.2708  0.2912
   14MEP      O 3462   4.039   4.757  19.732  0.2544  0.4364  0.5115
   14MEP      O 3463   4.608   5.112  20.516 -0.2287  0.1771 -0.7409
   14MEP      O 3464   3.812   4.513  19.562 -0.7473 -0.3980 -0.7588
   14MEP      O 3465   3.822   4.163  19.358  0.1614 -0.3463  0.1208
   14MEP      O 3466   3.488   4.429  19.330  0.1776  0.0736  0.2603
   14MEP      O 3467   4.374   5.303  20.023  0.7277 -0.1532  0.0577
   14MEP      O 3468   3.176   4.950  19.266  0.5654  0.5438 -0.2114
   14MEP      O 3469   2.920   4.729  19.126 -0.0152 -0.1185 -0.4489
   14MEP      O 3470   2.832   4.439  18.569  0.1536 -0.0297  0.2605
   14MEP      O 3471   2.840   4.513  18.932 -0.0965  0.1904 -0.5151
   14MEP      O 3472   3.896   4.868  19.377  0.0562  0.1479  0.0937
   15MEP      C 3473   3.437   5.952  20.218 -0.7453  0.2457 -0.6368
   15MEP      C 3474   3.362   6.010  20.093 -0.5432 -0.0924  0.2392
   15MEP      C 3475   3.728   6.227  21.022  0.6768 -0.4944 -0.5686
   15MEP      C 3476   3.822   6.259  21.139 -0.9275 -0.1803 -0.4173
   15MEP      C 3477   3.279   5.940  19.890  0.5408 -0.2074  0.2530
   15MEP      C 3478   4.216   6.466  19.852  0.2103 -0.7575  0.9328
   15MEP      C 3479   3.619   6.030  20.938 -0.3826  0.1268 -0.0511
   15MEP      C 3480   3.538   5.848  20.172  0.1150  0.5934  0.6325
   15MEP      C 3481   3.210   5.823  19.821  0.4422 -0.3900 -0.1400
   15MEP      C 3482   3.851   6.399  19.862 -0.2457 -0.4978  0.5692
   15MEP      C 3483   4.326   6.456  19.740 -0.2559  0.6512  0.4764
   15MEP      C 3484   3.652   5.893  20.873 -0.1130 -0.0418  0.3665
   15MEP      C 3485   4.461   6.406  19.786  0.1554  0.3107  0.2782
   15MEP      C 3486   3.594   5.893  20.731  0.2178  0.6489  0.7239
   15MEP      C 3487   4.418   6.152  19.761  0.4934  0.1123  0.2850
   15MEP      C 3488   3.250   5.616  19.714 -0.2437  0.0910  0.3802
   15MEP      C 3489   3.787   5.998  20.611 -0.2681  0.2859 -0.1812
   15MEP      C 3490   4.041   6.359  21.176  0.1829 -0.4067  0.1728
   15MEP      C 3491   4.493   6.094  19.637  0.2167  0.3336 -0.6015
   15MEP      C 3492   3.876   5.871  20.583  0.7780 -0.2786 -0.0595
   15MEP      C 3493   3.330   5.490  19.724 -0.1948  0.2195 -0.1225
   15MEP      C 3494   4.625   6.018  19.675  0.3238  0.0898  0.1843
   15MEP      C 3495   4.026   5.882  20.606 -0.0178 -0.1181 -0.1416
   15MEP      C 3496   3.663   6.495  19.752  0.0215  0.3834  0.5321
   15MEP      C 3497   3.333   5.436  19.868  0.0846  0.3860 -0.0316
   15MEP      C 3498   4.706   5.822  19.783 -0.4672  0.0601  0.3887
   15MEP      C 3499   4.155   6.003  20.762 -0.2483  0.9326  0.8406
   15MEP      C 3500   4.682   5.673  19.812  0.0992 -0.3393 -0.3802
   15MEP      C 3501   3.553   5.481  19.994 -0.6302  0.7833  0.6152
   15MEP      C 3502   4.284   5.922  20.762  0.6366  0.6029 -0.0101
   15MEP      C 3503   4.669   5.586  20.028  0.5434  0.6251 -0.1512
   15MEP      C 3504   3.642   5.476  19.870 -0.7927  0.5065 -0.2396
   15MEP      C 3505   4.451   5.799  20.646 -0.0402 -0.2613 -0.0605
   15MEP      C 3506   3.567   5.347  20.076  0.6572  0.6473  0.1654
   15MEP      C 3507   3.896   6.303  19.099  0.2207 -0.2343 -0.2936
   15MEP      C 3508   4.122   6.258  21.249  0.2315  0.3681 -0.2838
   15MEP      C 3509   3.725   5.573  19.674 -0.0051 -0.4599 -0.1418
   15MEP      C 3510   3.582   6.617  19.718  0.1598 -0.4096  0.0184
   15MEP      C 3511   4.608   5.608  20.166  0.0156 -0.5215  0.3783
   15MEP      C 3512   4.505   5.772  20.500 -0.2693  0.2749 -0.4422
   15MEP      C 3513   3.720   5.693  19.569  0.6471  0.1595  0.2241
   15MEP      C 3514   3.751   6.327  19.156  0.1627 -0.0845 -0.2686
   15MEP      C 3515   4.572   5.750  20.190  0.2978  0.2076 -0.1017
   15MEP      C 3516   3.820   5.678  19.447  0.2120  0.5590 -0.6374
   15MEP      C 3517   3.643   6.266  19.062  0.3365 -0.2347 -0.8595
   15MEP      C 3518   4.333   5.853  20.039 -0.6588 -0.3463 -0.2381
   15MEP      C 3519   3.573   5.691  19.515 -0.9935  0.1807 -0.2304
   15MEP      C 3520   3.827   5.531  19.388 -0.3282  0.7240  0.2223
   15MEP      C 3521   4.408   5.722  20.387  0.5676 -0.4760 -1.2669
   15MEP      C 3522   3.748   5.828  19.635 -0.1913 -0.5933  0.1291
   15MEP      C 3523   3.431   5.759  19.340 -0.1439  0.1884  0.6046
   15MEP      C 3524   3.991   6.444  19.905  0.0574  0.3474 -0.4949
   15MEP      C 3525   3.415   6.234  19.034 -1.1675  0.1730  0.4857
   15MEP      C 3526   4.313   5.773  20.165 -0.6196 -0.6404  0.1546
   15MEP      C 3527   3.268   6.242  19.097 -0.2358  0.0129 -0.5278
   15MEP      C 3528   4.253   5.628  20.139 -0.1892 -0.9705 -0.5629
   15MEP      C 3529   3.959   5.520  20.138 -0.7886  0.0373  0.9389
   15MEP      C 3530   3.414   5.863  19.234  0.0748 -0.1933 -0.1249
   15MEP      C 3531   3.880   5.935  19.791 -0.4258  0.8149  0.0718
   15MEP      C 3532   3.115   6.094  19.206 -0.3168 -0.2004 -0.0139
   15MEP      C 3533   4.012   5.660  20.108  0.3774 -0.6130  0.1390
   15MEP      C 3534   4.180   6.151  21.146  0.1900 -0.1107  0.7236
   15MEP      C 3535   3.933   5.738  20.004 -0.0049  0.9098  0.7189
   15MEP      C 3536   4.050   6.083  19.899  0.3019  0.1766 -0.1975
   15MEP      C 3537   4.006   5.934  19.882  0.5039 -0.0057 -0.0044
   15MEP      C 3538   3.105   5.968  19.297 -0.2707 -0.1766  0.5800
   15MEP      C 3539   3.615   6.674  19.576  0.6575 -0.4173  0.3236
   15MEP      C 3540   3.544   5.869  19.148 -0.1233 -0.4185  0.6186
   15MEP      C 3541   3.153   5.843  19.219  0.1369 -0.1845 -0.5743
   15MEP      H 3542   3.428   5.656  19.299 -1.0256  0.5631 -0.3020
   15MEP      H 3543   3.791   5.950  19.855  0.3762 -1.7861  1.8349
   15MEP      H 3544   3.890   6.022  19.721 -0.7635  0.0392 -0.9603
   15MEP      H 3545   3.357   5.777  19.421 -0.3983  0.4401  0.3182
   15MEP      H 3546   4.051   6.209  21.318  0.0404  0.6211 -0.2978
   15MEP      H 3547   3.772   5.912  19.567  1.6483 -0.2452  1.1923
   15MEP      H 3548   3.400   5.962  19.282  1.8725  0.3672 -0.7223
   15MEP      H 3549   3.527   5.911  19.047  1.2359 -0.3662  0.4077
   15MEP      H 3550   3.288   5.935  19.088  1.4572  0.0050 -0.8472
   15MEP      H 3551   3.658   5.843  19.699 -0.6075 -1.8860 -0.1324
   15MEP      H 3552   3.730   5.479  19.376  0.1970 -0.1126 -0.4068
   15MEP      H 3553   3.575   5.764  19.130  1.7883  0.3883 -0.9373
   15MEP      H 3554   3.625   5.916  19.208 -1.1719  0.9489  0.9945
   15MEP      H 3555   3.171   5.764  19.296 -0.4057  0.5907  0.3600
   15MEP      H 3556   3.078   5.803  19.148 -0.5183 -0.2796  0.1667
   15MEP      H 3557   4.096   5.883  19.840 -0.2785 -0.4882 -1.1141
   15MEP      H 3558   4.082   6.130  19.804  3.2300  0.6986  0.9803
   15MEP      H 3559   3.869   5.540  19.286  0.5953  0.5974  0.5842
   15MEP      H 3560   3.652   6.419  19.672 -2.0185 -0.3127  1.4360
   15MEP      H 3561   3.168   5.972  19.388  1.1697 -0.3721 -0.3867
   15MEP      H 3562   2.980   5.867  19.403 -1.0365  0.0152  1.0842
   15MEP      H 3563   4.132   6.086  19.974 -1.1054  0.6036  1.3588
   15MEP      H 3564   3.973   6.144  19.951 -0.9627 -3.0363  1.8361
   15MEP      H 3565   3.969   5.689  19.911  0.5095 -0.5876  1.6850
   15MEP      H 3566   3.826   5.710  20.018  0.0237 -0.2727 -1.2742
   15MEP      H 3567   3.606   6.438  19.829 -0.8035 -0.9863 -1.0720
   15MEP      H 3568   3.564   5.585  19.483  0.4700 -0.4002  1.1745
   15MEP      H 3569   3.506   5.706  19.603  0.1406 -2.3539  1.1472
   15MEP      H 3570   3.892   5.467  19.452  0.3516  1.8773  0.7020
   15MEP      H 3571   3.786   5.745  19.365 -0.1852 -0.2835 -1.1592
   15MEP      H 3572   3.045   6.172  19.243 -0.2455  0.7509 -1.8522
   15MEP      H 3573   3.084   6.065  19.104  0.4451  0.6613 -0.5064
   15MEP      H 3574   4.019   5.708  20.208  1.0995  1.0672 -0.6976
   15MEP      H 3575   4.028   5.457  20.199 -2.2573  0.1391  2.7560
   15MEP      H 3576   3.920   5.705  19.487  0.4938 -1.0187 -0.2274
   15MEP      H 3577   4.115   6.424  21.125  1.9882 -1.3380  1.5346
   15MEP      H 3578   4.196   6.398  21.342  0.0831  0.1671  1.5517
   15MEP      H 3579   3.857   5.531  20.182 -1.6444 -0.7624 -0.8075
   15MEP      H 3580   4.325   5.561  20.089  1.6335  1.5577 -1.4286
   15MEP      H 3581   4.228   5.587  20.239  0.0455  0.0891 -0.0568
   15MEP      H 3582   3.983   6.429  21.240 -1.0613 -1.7135  0.5029
   15MEP      H 3583   3.596   6.701  19.789 -0.7069 -1.0205  0.9130
   15MEP      H 3584   3.832   5.568  19.702 -0.2136 -0.2020  0.7429
   15MEP      H 3585   3.245   6.343  19.136 -1.4740  0.7353 -3.0354
   15MEP      H 3586   3.196   6.229  19.013 -0.5334  0.9375 -0.4146
   15MEP      H 3587   4.233   5.835  20.212  0.3216  0.4376  0.3563
   15MEP      H 3588   3.686   5.486  19.618 -0.9598 -0.1723  0.0568
   15MEP      H 3589   3.519   5.364  20.174  1.6074  0.7504  0.6123
   15MEP      H 3590   3.422   6.276  18.931 -0.7022  0.9184  0.8118
   15MEP      H 3591   3.437   6.126  19.024  3.7977  0.9259  1.7296
   15MEP      H 3592   4.406   5.934  20.061  0.1305 -0.9915 -0.4508
   15MEP      H 3593   3.522   5.261  20.021  0.2029 -0.3732  2.1080
   15MEP      H 3594   3.673   5.324  20.099  0.5926 -0.4123 -0.5287
   15MEP      H 3595   3.745   5.448  19.903 -0.6400 -1.8733 -2.5176
   15MEP      H 3596   4.240   5.906  20.008 -0.6090  1.9129  3.2391
   15MEP      H 3597   4.370   5.800  19.949 -2.6770  0.3961 -1.5375
   15MEP      H 3598   3.613   5.396  19.798  0.4701 -0.3131  0.1371
   15MEP      H 3599   3.595   5.560  20.060  1.9055 -1.5788  1.9628
   15MEP      H 3600   3.867   6.325  19.781 -0.0319 -1.8348  1.8213
   15MEP      H 3601   3.665   6.296  18.957  4.3797  0.5932  0.1147
   15MEP      H 3602   3.651   6.155  19.065 -1.7734 -0.3738  0.0174
   15MEP      H 3603   4.417   5.612  20.390  2.0233 -0.3462 -0.5375
   15MEP      H 3604   4.303   5.737  20.420  1.0338  1.7201 -0.6818
   15MEP      H 3605   4.640   5.808  20.255 -0.5748 -0.3572  1.3508
   15MEP      H 3606   4.588   5.814  20.100  1.7575 -0.7519 -0.5430
   15MEP      H 3607   3.417   6.579  19.823  1.1019 -0.1558 -0.1554
   15MEP      H 3608   3.400   5.608  19.954  1.5054 -0.6320  0.9149
   15MEP      H 3609   3.227   5.422  19.897 -0.2524 -0.6867 -1.7518
   15MEP      H 3610   3.738   6.277  19.255 -0.0595  3.4140  1.5451
   15MEP      H 3611   3.656   6.468  19.223 -0.7948  2.1305 -0.1888
   15MEP      H 3612   4.553   5.867  20.471  0.6793 -0.1463 -0.2589
   15MEP      H 3613   4.672   5.720  20.571 -0.3073 -0.4564  0.6583
   15MEP      H 3614   4.516   5.547  20.167 -0.8211  0.7196  0.1515
   15MEP      H 3615   4.646   5.573  20.356  0.4623 -3.1029  0.2305
   15MEP      H 3616   3.796   6.354  19.947 -2.0563  0.4656 -0.0458
   15MEP      H 3617   3.775   6.349  21.183 -2.6449 -1.1229 -0.2717
   15MEP      H 3618   3.976   6.339  19.168  0.2010  0.2713 -0.5336
   15MEP      H 3619   3.373   5.333  19.854 -0.3373  0.1254  0.6436
   15MEP      H 3620   4.102   6.115  21.076 -1.2597  3.4770  0.3483
   15MEP      H 3621   3.905   6.354  19.000  0.3214  0.0169 -0.1585
   15MEP      H 3622   3.914   6.194  19.086  0.3841 -0.1561 -0.7261
   15MEP      H 3623   4.525   5.856  20.706  1.9197 -2.2955 -0.4936
   15MEP      H 3624   4.429   5.703  20.697 -0.2737  0.0808  0.4872
   15MEP      H 3625   4.658   5.476  20.013 -0.6822  0.6083  0.7313
   15MEP      H 3626   4.774   5.621  20.034  0.4063  0.8282  1.2310
   15MEP      H 3627   3.343   5.375  19.570 -0.4538  0.1394 -1.7305
   15MEP      H 3628   3.432   5.504  19.684 -0.2275  2.3695  0.4510
   15MEP      H 3629   3.823   6.171  21.206 -3.0782 -0.1383 -0.2997
   15MEP      H 3630   3.143   5.604  19.742 -1.5705  0.8116 -4.0361
   15MEP      H 3631   4.370   5.975  20.810  0.3639  1.8099 -0.8180
   15MEP      H 3632   4.267   5.830  20.822  0.9147 -0.7831 -2.0062
   15MEP      H 3633   4.622   5.633  19.727 -1.5705 -0.1902  0.7051
   15MEP      H 3634   4.783   5.628  19.818  0.8341  1.4068  0.8019
   15MEP      H 3635   3.252   5.644  19.606  0.6241  0.5427  0.5042
   15MEP      H 3636   3.589   6.593  19.504  1.3769 -1.5840  1.3670
   15MEP      H 3637   4.164   6.086  20.690  1.3352  0.0664  0.0148
   15MEP      H 3638   4.137   6.040  20.865  1.4317  0.5875  1.2724
   15MEP      H 3639   4.782   5.824  19.702  1.6956  0.2903  2.3847
   15MEP      H 3640   4.756   5.864  19.873 -2.1468  1.7810  0.5500
   15MEP      H 3641   3.124   5.780  19.876  0.9134 -0.3096  0.6546
   15MEP      H 3642   3.179   5.857  19.719  0.0073 -0.3691 -0.0024
   15MEP      H 3643   3.492   5.767  20.112 -1.0750  1.6058  0.1369
   15MEP      H 3644   4.017   6.362  19.975 -0.6614 -1.1543 -1.9458
   15MEP      H 3645   4.073   5.782  20.601  1.4498  0.5889 -0.7610
   15MEP      H 3646   4.076   5.956  20.540  0.6503 -0.2489  0.2227
   15MEP      H 3647   4.683   6.003  19.582 -0.8859  2.5334 -1.0061
   15MEP      H 3648   4.679   6.072  19.756  0.8671 -1.8820  1.1759
   15MEP      H 3649   3.612   5.900  20.108 -1.9295  2.2013 -0.5123
   15MEP      H 3650   3.210   6.026  19.904 -0.0991 -0.6744  0.0089
   15MEP      H 3651   3.831   5.792  20.647  1.9198 -1.3331 -0.5235
   15MEP      H 3652   3.894   5.881  20.392 -2.7862  1.4394 -0.3552
   15MEP      H 3653   4.426   6.016  19.596 -0.1062  1.3244 -1.9972
   15MEP      H 3654   4.437   6.232  19.514  0.3186  0.7785 -1.1386
   15MEP      H 3655   3.988   6.538  19.963 -1.2145 -0.9966  1.6625
   15MEP      H 3656   3.733   6.320  20.962  0.6232  0.5399  0.9861
   15MEP      H 3657   3.371   5.964  19.833 -0.2053  1.8433 -0.1367
   15MEP      H 3658   3.456   6.100  20.338 -0.4655  0.1743 -0.5180
   15MEP      H 3659   3.813   6.069  20.530  1.1842 -0.5203 -0.4316
   15MEP      H 3660   3.833   6.039  20.704  0.4855 -1.1795  0.1114
   15MEP      H 3661   4.407   6.067  19.831 -0.0214  0.3336  0.4768
   15MEP      H 3662   4.322   6.191  19.722  0.6811  1.3932  1.0744
   15MEP      H 3663   3.361   5.912  20.289  1.3627 -1.0301  0.9507
   15MEP      H 3664   3.587   5.798  20.258  0.5300 -1.3600 -0.7192
   15MEP      H 3665   3.590   5.952  20.536  0.8204  0.2583 -1.3419
   15MEP      H 3666   4.557   6.250  19.875 -1.1239 -0.4466  3.0604
   15MEP      H 3667   3.631   6.228  21.076 -0.8155 -1.1344 -3.1556
   15MEP      H 3668   4.228   6.069  21.203  0.5112 -0.7489 -0.4548
   15MEP      H 3669   3.605   5.785  20.706 -2.0870  0.3367  0.8968
   15MEP      H 3670   3.486   5.908  20.753  0.1732 -0.0160  0.9603
   15MEP      H 3671   4.535   6.417  19.704 -1.4345  1.2426 -1.0547
   15MEP      H 3672   4.490   6.471  19.871  2.6527 -0.9010  0.3981
   15MEP      H 3673   3.286   6.084  20.124 -1.1570 -0.2742 -0.7945
   15MEP      H 3674   3.436   6.063  20.029 -1.1590 -1.5060 -1.7009
   15MEP      H 3675   3.760   5.867  20.870 -0.5628 -1.9224  0.0541
   15MEP      H 3676   3.640   5.783  21.028 -2.1443 -0.5045  0.9566
   15MEP      H 3677   4.289   6.381  19.667 -0.4880 -0.1065  1.3571
   15MEP      H 3678   4.275   6.595  19.626 -0.4843 -1.8972  0.4407
   15MEP      H 3679   4.262   6.193  21.084  0.8489 -3.5035 -0.7682
   15MEP      H 3680   4.239   6.390  19.930  0.4670  0.6518  2.2493
   15MEP      H 3681   3.720   6.707  19.565  0.7904 -1.7225 -3.0165
   15MEP      H 3682   3.960   5.472  20.038  0.4668  2.4049 -0.2176
   15MEP      H 3683   3.569   6.023  21.037  2.1637 -1.6334  1.1535
   15MEP      H 3684   3.562   6.097  20.870  0.1619  0.8992  0.2452
   15MEP      H 3685   4.224   6.556  19.917  1.1340 -0.6732  0.7197
   15MEP      H 3686   3.553   6.765  19.562  2.4329  0.4481 -2.2067
   15MEP      N 3687   3.294   5.850  19.145 -0.2094  0.3518 -0.1385
   15MEP      N 3688   4.428   5.787  20.252 -0.2964  0.3871  0.2810
   15MEP      N 3689   3.406   5.509  19.975 -0.1786 -0.9607 -0.0509
   15MEP      N 3690   3.641   5.980  20.620 -0.4202  0.3500 -0.6137
   15MEP      N 3691   4.462   6.266  19.843  0.0171  0.1238 -0.1637
   15MEP      O 3692   3.593   5.783  20.945 -0.2161 -0.2447 -0.1594
   15MEP      O 3693   3.793   6.520  19.802 -0.2240 -0.0366  0.8297
   15MEP      O 3694   4.518   6.185  19.532 -0.7018 -0.4643  0.3275
   15MEP      O 3695   3.852   5.818  20.451  0.3253  0.0682  0.5392
   15MEP      O 3696   4.592   5.893  19.740 -0.3847  0.5618  0.1132
   15MEP      O 3697   4.037   5.924  20.740  0.4365  0.0972  0.2099
   15MEP      O 3698   4.606   5.663  19.929  0.1794 -0.1625 -0.0507
   15MEP      O 3699   4.332   5.882  20.631  0.1704 -0.2026  0.1478
   15MEP      O 3700   4.691   5.562  20.272  0.5799  0.1225 -0.1726
   15MEP      O 3701   3.946   6.298  21.082 -0.2595 -0.1601 -0.0174
   15MEP      O 3702   3.728   6.470  19.160 -0.7698  0.5466 -0.2266
   15MEP      O 3703   4.231   6.313  21.317  0.1113  0.4671  0.5557
   15MEP      O 3704   3.441   6.590  19.731  0.0487  0.5219 -0.3557
   15MEP      O 3705   3.514   6.301  19.107 -0.6304 -0.1027  0.0265
   15MEP      O 3706   4.348   6.580  19.686  0.2041  0.8649  0.3667
   15MEP      O 3707   3.252   6.141  19.200  0.8684  0.2449  0.1936
   15MEP      O 3708   4.143   5.644  20.048  0.2679  0.5058 -0.0358
   15MEP      O 3709   2.975   5.950  19.356 -0.5982 -0.2056  0.6407
   15MEP      O 3710   3.971   5.877  20.008  0.1718  0.1198 -0.2907
   15MEP      O 3711   3.745   6.101  20.959  0.0091  0.2956 -0.4873
   15MEP      O 3712   3.868   5.815  19.713 -0.3385  0.3554  0.7976
   15MEP      O 3713   3.558   5.782  19.411  0.1583  0.3509  0.1374
   15MEP      O 3714   3.651   5.595  19.798  0.6104  0.1517 -0.3423
   15MEP      O 3715   4.611   5.678  20.509 -0.1343  0.3708 -0.0696
   15MEP      O 3716   3.269   5.396  19.628  0.5447 -0.1733 -0.3331
   15MEP      O 3717   3.303   5.720  19.791 -0.1329 -0.4210  0.4536
   15MEP      O 3718   3.516   6.055  20.278 -0.4209 -0.2980 -0.1196
   15MEP      O 3719   3.301   5.899  20.026 -0.1722 -0.1194  0.6699
   15MEP      O 3720   4.085   6.456  19.795 -0.2489  0.1484  0.2670
   16MEP      C 3721   2.602   3.612  21.457  1.2736  0.6550  0.1072
   16MEP      C 3722   2.542   3.765  21.450  0.2406  0.2155  0.1111
   16MEP      C 3723   2.896   6.136  20.216  1.2188 -0.3035  0.0931
   16MEP      C 3724   2.788   6.218  20.152  0.3178 -0.0104 -0.0828
   16MEP      C 3725   2.530   3.987  21.524 -0.7180  0.5425  0.3087
   16MEP      C 3726   2.721   4.243  19.449 -0.2412  0.1723  0.2359
   16MEP      C 3727   3.016   5.928  20.229 -0.3099  0.1823 -0.2969
   16MEP      C 3728   2.749   3.619  21.430 -0.0437  1.0427 -0.2646
   16MEP      C 3729   2.594   4.101  21.602  0.7298 -0.4414 -0.5937
   16MEP      C 3730   2.751   4.609  19.438 -0.5282  0.2318 -0.0762
   16MEP      C 3731   2.632   4.138  19.521  0.1599 -0.0102  0.0071
   16MEP      C 3732   3.017   5.778  20.185 -1.3483 -0.1857  0.1259
   16MEP      C 3733   2.665   4.135  19.670  0.2334  0.3117 -0.7213
   16MEP      C 3734   2.931   5.694  20.287  0.5017  0.1466 -0.4972
   16MEP      C 3735   2.436   4.085  19.761 -0.2764 -0.0273 -0.0124
   16MEP      C 3736   2.789   4.213  21.667  0.2262 -0.2456  0.7852
   16MEP      C 3737   2.748   5.619  20.133 -0.4848  0.0145  1.3063
   16MEP      C 3738   2.579   6.313  20.219  0.4523 -0.8419  0.0040
   16MEP      C 3739   2.395   4.231  19.798 -0.4736  0.5574  0.1268
   16MEP      C 3740   2.813   5.485  20.102 -0.0159 -1.2895  0.1306
   16MEP      C 3741   2.896   4.304  21.612 -0.2971  0.0934 -0.2085
   16MEP      C 3742   2.436   4.286  19.938 -0.1021 -0.4495 -0.1236
   16MEP      C 3743   2.810   5.446  19.951  0.2567 -0.2257  0.4288
   16MEP      C 3744   2.631   4.772  19.320  0.0119 -0.3592 -0.4340
   16MEP      C 3745   2.836   4.446  21.580 -0.3014 -0.3165 -0.6941
   16MEP      C 3746   2.620   4.257  20.094  0.4320 -0.1894 -0.2798
   16MEP      C 3747   2.932   5.326  19.796 -0.2736 -0.2428 -0.1966
   16MEP      C 3748   2.774   4.240  20.097 -0.0802  0.3409 -0.0120
   16MEP      C 3749   2.742   4.417  21.355 -0.3393  0.1117  0.2461
   16MEP      C 3750   3.031   5.213  19.758  0.8054  0.0569 -0.3816
   16MEP      C 3751   2.886   4.352  19.930 -0.0904 -0.2220  0.3763
   16MEP      C 3752   2.831   4.515  21.265 -0.2994 -0.7703  0.2020
   16MEP      C 3753   3.027   4.985  19.701 -0.5187  0.5984 -0.3996
   16MEP      C 3754   2.614   4.362  21.290  0.2814  0.0412  0.5716
   16MEP      C 3755   3.269   5.104  20.099 -0.4654  0.1689 -0.1270
   16MEP      C 3756   2.448   6.292  20.308 -0.0682  0.2716  0.5796
   16MEP      C 3757   2.942   4.518  21.058  0.4874  0.9249 -0.0337
   16MEP      C 3758   2.510   4.811  19.230  0.8036 -0.7460 -0.5124
   16MEP      C 3759   2.957   4.491  19.887  0.2478 -0.0613 -0.4223
   16MEP      C 3760   2.953   4.854  19.729 -0.1199 -0.2943 -0.4412
   16MEP      C 3761   2.922   4.498  20.910 -0.1943 -0.3099 -0.7469
   16MEP      C 3762   3.145   5.062  20.156  1.0386 -0.5074  0.5830
   16MEP      C 3763   2.852   4.595  19.868 -0.2888 -0.6391 -0.0259
   16MEP      C 3764   2.882   4.343  20.890  0.4419  0.2435  0.4711
   16MEP      C 3765   3.081   5.160  20.267 -0.1660 -0.1805  0.8655
   16MEP      C 3766   2.719   4.663  20.128  0.0606 -0.6721  0.0942
   16MEP      C 3767   2.819   4.603  20.855  0.6483 -0.4044  0.9486
   16MEP      C 3768   2.895   4.289  20.749  0.0070  0.2133  0.0627
   16MEP      C 3769   2.966   4.811  19.881  0.1815 -0.1957 -0.1586
   16MEP      C 3770   3.066   4.527  20.850  0.2932  0.1645  0.3591
   16MEP      C 3771   2.647   4.639  20.705  0.1497  0.2689  0.1318
   16MEP      C 3772   2.794   4.462  19.434  0.0023 -0.5437  0.3271
   16MEP      C 3773   2.960   5.145  20.467 -0.0365  0.6861 -0.0743
   16MEP      C 3774   2.846   4.736  20.089 -0.4290  0.1444  0.3716
   16MEP      C 3775   2.859   5.066  20.555  1.0340 -0.1975  0.3652
   16MEP      C 3776   2.970   4.688  20.175  0.5282 -0.4267  0.5092
   16MEP      C 3777   3.025   4.508  20.415  0.1118  0.0529 -0.3192
   16MEP      C 3778   2.606   4.631  20.552  0.1092 -0.0102 -0.5635
   16MEP      C 3779   3.237   4.695  20.830 -0.5422 -0.3057 -0.3973
   16MEP      C 3780   2.698   4.968  20.413 -0.0451  0.0340  0.4626
   16MEP      C 3781   3.065   4.656  20.391  0.0438 -0.0394  0.0894
   16MEP      C 3782   2.376   6.161  20.256 -0.0058 -0.2474  0.2771
   16MEP      C 3783   3.084   4.736  20.519 -0.2897  0.5142  0.0543
   16MEP      C 3784   3.347   4.848  20.661  0.5445 -0.0429 -0.6883
   16MEP      C 3785   3.212   4.779  20.702  0.5748 -0.8249  0.2865
   16MEP      C 3786   2.541   4.948  20.390 -0.3530  0.6833 -0.0770
   16MEP      C 3787   2.379   4.814  19.316  0.2366  0.1084  0.6006
   16MEP      C 3788   2.584   4.486  20.510 -0.3931 -0.7106 -0.1625
   16MEP      C 3789   2.483   4.862  20.508 -0.7980 -0.7929 -0.0666
   16MEP      H 3790   2.567   4.601  20.772 -0.9074 -2.4778 -2.5666
   16MEP      H 3791   3.290   4.602  20.799  1.3266  1.0475 -1.3522
   16MEP      H 3792   3.303   4.744  20.905 -0.4113 -1.4287  0.2359
   16MEP      H 3793   2.658   4.749  20.722 -1.5588  0.3466  0.8692
   16MEP      H 3794   2.370   6.369  20.291 -0.8706 -0.7887 -0.6464
   16MEP      H 3795   3.133   4.441  20.872  1.4379  1.5508  2.5441
   16MEP      H 3796   2.693   4.672  20.495 -0.6815  1.5240 -0.6899
   16MEP      H 3797   2.491   4.454  20.561 -0.7900  0.1804 -0.3118
   16MEP      H 3798   2.488   4.685  20.413 -0.1507 -0.7514  0.6171
   16MEP      H 3799   3.055   4.532  20.740 -1.0141 -2.0545  0.3506
   16MEP      H 3800   2.987   4.318  20.693  0.3613 -0.4673  0.2946
   16MEP      H 3801   2.658   4.417  20.557 -1.3479 -0.3765  1.8814
   16MEP      H 3802   2.574   4.477  20.400  1.2249 -0.2605 -0.3515
   16MEP      H 3803   2.526   4.905  20.601 -1.0500 -0.3716 -0.1408
   16MEP      H 3804   2.375   4.885  20.518 -0.7944  0.6980 -2.8020
   16MEP      H 3805   3.130   4.854  20.712  0.9266 -0.5671  1.3531
   16MEP      H 3806   3.429   4.776  20.640  0.6584 -0.1436  0.0895
   16MEP      H 3807   2.897   4.179  20.732  1.4313  0.4372 -1.4455
   16MEP      H 3808   2.631   4.836  19.410 -2.1257 -0.4742 -0.3245
   16MEP      H 3809   2.500   5.051  20.397 -0.6979  0.5934 -0.8035
   16MEP      H 3810   2.538   4.944  20.192  1.4190 -0.9774 -0.4728
   16MEP      H 3811   3.387   4.913  20.742 -0.0124  2.1668 -2.1417
   16MEP      H 3812   3.330   4.905  20.568  0.7936 -0.9547 -1.2975
   16MEP      H 3813   3.103   4.840  20.484 -4.0954  0.6965 -1.7201
   16MEP      H 3814   2.986   4.728  20.571  0.3878  0.1747  1.2825
   16MEP      H 3815   2.722   4.806  19.265  1.4217 -2.5703  0.4707
   16MEP      H 3816   2.732   4.596  20.923 -0.3156  0.9188 -0.1079
   16MEP      H 3817   2.862   4.705  20.854 -1.9574  0.7545 -0.5898
   16MEP      H 3818   2.817   4.327  20.679  1.4157  0.6178 -1.3321
   16MEP      H 3819   2.938   4.288  20.968 -0.6869 -0.0943  1.0405
   16MEP      H 3820   2.753   5.000  20.322 -1.1575 -0.6392 -0.4628
   16MEP      H 3821   2.741   4.867  20.433  0.0046  0.1609  1.0150
   16MEP      H 3822   3.156   4.665  20.328  0.9356 -0.5752  1.2923
   16MEP      H 3823   3.096   4.457  20.484 -2.4912  0.1193  2.5222
   16MEP      H 3824   2.776   4.334  20.920  0.3811 -0.1253  0.1372
   16MEP      H 3825   2.627   6.408  20.249  2.3622 -2.7820  3.3841
   16MEP      H 3826   2.518   6.368  20.466  0.5225  0.5071 -1.3353
   16MEP      H 3827   2.927   4.498  20.466  1.1300 -2.3357  1.2833
   16MEP      H 3828   2.991   4.580  20.162 -2.2572 -0.5659 -3.5718
   16MEP      H 3829   3.067   4.731  20.142  1.0308 -1.7955  0.1898
   16MEP      H 3830   2.537   6.311  20.116  1.6178  0.1780 -0.4991
   16MEP      H 3831   2.495   4.744  19.143 -1.5360 -0.9809  0.0418
   16MEP      H 3832   2.943   4.628  21.075  0.1824  0.8594  0.4163
   16MEP      H 3833   2.896   4.963  20.574 -2.3295 -1.5302  0.0247
   16MEP      H 3834   2.869   5.119  20.651  0.4433 -0.7763  0.7525
   16MEP      H 3835   2.828   4.841  20.122  0.8886  0.5180 -0.0420
   16MEP      H 3836   3.039   4.471  21.088  0.2746  0.2413 -0.4109
   16MEP      H 3837   2.542   4.446  21.300  0.6592  0.8584 -2.9118
   16MEP      H 3838   3.056   5.139  20.523  0.2862 -1.7362 -0.8036
   16MEP      H 3839   2.938   5.254  20.461  1.7599  1.0589 -0.2489
   16MEP      H 3840   2.630   4.694  20.069  0.6155 -1.0452 -0.9595
   16MEP      H 3841   2.630   4.337  21.183 -1.6013  0.5148  0.1576
   16MEP      H 3842   2.592   4.272  21.350 -0.5465  0.9020  1.5900
   16MEP      H 3843   2.780   4.614  21.266 -0.9916 -1.1208  2.2519
   16MEP      H 3844   2.701   4.670  20.237  0.2923 -2.0839  0.2410
   16MEP      H 3845   2.727   4.552  20.119  0.0650 -0.6359 -0.3450
   16MEP      H 3846   2.926   4.526  21.320 -1.6386  0.3263  2.3548
   16MEP      H 3847   2.805   4.326  21.362 -0.0650  0.0863 -2.0944
   16MEP      H 3848   2.727   4.636  19.543 -1.3719  1.0668 -0.4851
   16MEP      H 3849   3.155   5.182  20.347 -1.4322 -1.7756  2.5155
   16MEP      H 3850   3.049   5.257  20.223  0.1283 -0.5932 -0.2730
   16MEP      H 3851   3.069   4.789  19.917 -0.1749 -1.1591  0.2973
   16MEP      H 3852   2.934   4.908  19.926  2.9043  0.1935  1.0338
   16MEP      H 3853   2.844   4.623  19.761  1.4825  0.9641  0.2465
   16MEP      H 3854   2.751   4.557  19.894 -0.4852 -0.0142  0.1350
   16MEP      H 3855   2.511   5.004  19.249 -3.0276 -0.6962  0.3158
   16MEP      H 3856   2.642   4.397  21.519  0.9000 -1.7146 -0.4049
   16MEP      H 3857   2.811   4.491  21.679  2.9155 -0.5708  0.3109
   16MEP      H 3858   3.065   5.049  20.081  0.1850  2.4192  0.9370
   16MEP      H 3859   3.103   4.937  20.276 -0.1927  0.4350 -1.1516
   16MEP      H 3860   2.848   4.873  19.698  0.0383 -0.5442 -1.1464
   16MEP      H 3861   3.007   4.666  19.692  0.8937 -0.5800 -1.0074
   16MEP      H 3862   3.033   4.522  19.962 -0.1410  1.6407 -0.7078
   16MEP      H 3863   3.096   4.403  19.775  1.4344  1.0176 -1.6300
   16MEP      H 3864   2.836   4.677  19.413 -2.1059  1.4735 -2.1998
   16MEP      H 3865   2.808   6.327  20.150 -2.1039  0.5760  3.0291
   16MEP      H 3866   3.255   5.203  20.050  1.1562  0.5540  0.1702
   16MEP      H 3867   2.911   4.517  21.539  0.8971 -0.5638  1.0074
   16MEP      H 3868   2.404   6.143  20.150  2.8122 -0.2825  0.9926
   16MEP      H 3869   3.306   5.035  20.021 -0.1866  0.0752  0.0851
   16MEP      H 3870   3.348   5.109  20.178 -0.8457 -2.4409  0.4533
   16MEP      H 3871   3.026   5.005  19.592  2.0330  0.4506 -0.4787
   16MEP      H 3872   3.132   4.973  19.734 -0.2871  0.3156 -1.2450
   16MEP      H 3873   2.959   4.270  19.912  2.9242  2.4435  0.1350
   16MEP      H 3874   2.802   4.316  19.867 -1.0389  0.2315  1.3775
   16MEP      H 3875   3.041   4.233  21.722 -0.9420 -0.2719  0.7509
   16MEP      H 3876   2.944   4.268  21.518 -1.5917  0.6845 -1.1113
   16MEP      H 3877   2.774   6.188  20.046 -2.0829 -1.0147  0.4635
   16MEP      H 3878   2.714   4.271  21.725  1.2613 -1.5026  3.4646
   16MEP      H 3879   3.071   5.231  19.656 -0.7356  2.8680 -0.5416
   16MEP      H 3880   3.123   5.205  19.819  1.0929  0.9724 -0.6879
   16MEP      H 3881   2.808   4.202  20.196  1.9218 -1.5706 -1.3710
   16MEP      H 3882   2.799   4.159  20.024 -0.0981  2.0843 -1.9956
   16MEP      H 3883   2.828   4.128  21.726 -0.1354 -0.9450  0.0348
   16MEP      H 3884   2.293   4.848  19.254 -1.3364 -0.9692  2.1358
   16MEP      H 3885   2.834   5.299  19.752  1.0919 -2.1931 -2.1189
   16MEP      H 3886   2.961   5.418  19.742  1.1011  0.5538  1.8613
   16MEP      H 3887   2.596   4.352  20.145 -0.1500 -1.1915  1.3386
   16MEP      H 3888   2.563   4.170  20.132 -0.4355 -0.0437 -1.2205
   16MEP      H 3889   2.528   4.188  21.581 -0.5172 -1.1185  0.4583
   16MEP      H 3890   2.599   4.079  21.710 -0.8067 -0.5044 -0.5180
   16MEP      H 3891   2.796   3.674  21.514 -1.0641 -1.1897  1.8643
   16MEP      H 3892   2.896   4.453  19.478  0.9442  1.6993 -1.2637
   16MEP      H 3893   2.712   5.413  19.911  0.0345  0.3863  0.4497
   16MEP      H 3894   2.837   5.541  19.899 -1.6235 -0.1265 -0.4286
   16MEP      H 3895   2.400   4.391  19.937  2.2789  0.4048 -2.1747
   16MEP      H 3896   2.391   4.226  20.019  1.3082  0.8102  1.6266
   16MEP      H 3897   2.798   3.520  21.423 -2.0685  0.0538 -0.7953
   16MEP      H 3898   2.513   4.019  21.419  1.0158  3.1232  0.7469
   16MEP      H 3899   2.923   5.490  20.119  0.0244  1.6022 -0.7244
   16MEP      H 3900   2.793   5.297  20.146 -0.6923  0.2406 -0.9594
   16MEP      H 3901   2.430   4.297  19.716  2.5448  0.4879  1.2927
   16MEP      H 3902   2.239   4.326  19.783 -1.5619 -0.2728  1.0746
   16MEP      H 3903   2.812   4.425  19.331  3.5298 -2.1773  1.4450
   16MEP      H 3904   2.900   6.152  20.326 -1.0015  4.9451 -0.4421
   16MEP      H 3905   2.429   3.977  21.569 -0.6166  0.3624  0.4968
   16MEP      H 3906   2.603   3.465  21.573 -2.2936 -0.8067 -0.8185
   16MEP      H 3907   2.639   5.596  20.130 -0.6493  0.8903  0.1496
   16MEP      H 3908   2.772   5.691  20.052  1.1560  2.2800  3.7164
   16MEP      H 3909   2.407   4.065  19.656 -0.3195  0.1823 -0.0393
   16MEP      H 3910   2.395   4.013  19.836  0.6359  1.3535  1.8544
   16MEP      H 3911   2.550   3.559  21.374  2.4177 -0.5892  0.1644
   16MEP      H 3912   2.771   3.682  21.341  0.1308  1.5176  0.1121
   16MEP      H 3913   2.751   5.609  20.341 -1.8955  4.4328  2.6616
   16MEP      H 3914   2.623   4.064  19.860  0.7385  1.1671  0.0491
   16MEP      H 3915   2.995   6.171  20.179  0.2947 -0.7518 -2.8742
   16MEP      H 3916   2.266   6.171  20.257  0.0571  0.5203  2.2559
   16MEP      H 3917   2.972   5.591  20.296  0.7725  0.1496 -1.5379
   16MEP      H 3918   2.955   5.739  20.385  1.8381 -0.5450 -0.4970
   16MEP      H 3919   2.763   4.083  19.682 -0.4824 -0.8795  0.0822
   16MEP      H 3920   2.682   4.231  19.724  1.1232 -1.5651  2.4751
   16MEP      H 3921   2.562   3.803  21.348 -2.0759 -0.8333 -0.7840
   16MEP      H 3922   2.437   3.756  21.485  0.6026 -0.3184  1.0690
   16MEP      H 3923   2.982   5.780  20.079 -1.5947 -0.1046  0.2103
   16MEP      H 3924   3.208   5.786  20.130 -1.5452 -0.7731 -1.5631
   16MEP      H 3925   2.525   4.166  19.509  0.1797 -0.3287 -0.9487
   16MEP      H 3926   2.615   3.944  19.534  1.6904 -0.7479  0.3314
   16MEP      H 3927   2.414   6.074  20.315  0.1901 -0.1182  0.3416
   16MEP      H 3928   2.827   4.213  19.464  0.4080  1.8563 -0.7807
   16MEP      H 3929   2.397   4.876  19.406  2.5917  0.7752 -0.2962
   16MEP      H 3930   3.008   4.458  20.317  1.5941  1.1273 -1.1358
   16MEP      H 3931   3.104   5.979  20.185  1.3833  0.8265  3.6191
   16MEP      H 3932   3.038   5.934  20.338 -3.2201  1.4308  0.2617
   16MEP      H 3933   2.707   4.252  19.339 -0.1259 -1.4126  0.0916
   16MEP      H 3934   2.357   4.711  19.352 -2.6259  0.1902 -0.7369
   16MEP      N 3935   2.492   4.715  20.510 -0.9888 -0.2067  0.4843
   16MEP      N 3936   2.862   4.728  19.939  0.3534 -0.5776 -0.5891
   16MEP      N 3937   2.718   4.458  21.488 -0.2876  0.1384  0.2071
   16MEP      N 3938   2.784   5.674  20.270  0.0952  0.0933 -0.6146
   16MEP      N 3939   2.586   4.052  19.766 -0.3010 -0.4900  0.6384
   16MEP      O 3940   3.150   5.721  20.171  0.1027 -0.9263  0.6053
   16MEP      O 3941   2.638   4.634  19.354  0.5183 -0.2849 -0.5843
   16MEP      O 3942   2.254   4.233  19.802  0.0194 -0.2826 -0.1704
   16MEP      O 3943   2.769   5.382  20.184  0.1747 -0.0392  0.2599
   16MEP      O 3944   2.578   4.278  19.956 -0.2411 -0.4619 -0.3228
   16MEP      O 3945   2.920   5.358  19.931  0.2106  0.0985 -0.0608
   16MEP      O 3946   2.840   4.360  20.066 -0.3636  0.1217  0.8220
   16MEP      O 3947   2.962   5.091  19.773 -0.1444  0.5359  0.0254
   16MEP      O 3948   3.027   4.469  19.763 -0.0429 -0.3049 -0.5880
   16MEP      O 3949   2.668   6.201  20.224  0.3331  0.0544 -0.2650
   16MEP      O 3950   3.178   4.941  20.216  0.2065  0.2359 -0.6647
   16MEP      O 3951   2.474   6.286  20.445  0.5356  0.3379 -0.7270
   16MEP      O 3952   2.533   4.942  19.180 -0.1277  0.6378 -0.0054
   16MEP      O 3953   2.980   5.093  20.339 -0.0242 -0.7770 -0.1922
   16MEP      O 3954   2.649   4.005  19.468 -1.0900 -0.2499 -0.7370
   16MEP      O 3955   2.720   5.065  20.519 -0.0876 -0.1449  0.1622
   16MEP      O 3956   2.955   4.713  20.316 -0.6550 -0.1134  0.4889
   16MEP      O 3957   2.506   4.888  20.263  0.1393  0.3227 -0.0078
   16MEP      O 3958   3.192   4.690  20.596  0.1684  0.5943 -0.3660
   16MEP      O 3959   2.898   5.998  20.189  0.1681  0.2291  0.1831
   16MEP      O 3960   3.115   4.652  20.896 -0.6777  0.3689  0.1994
   16MEP      O 3961   2.769   4.564  20.726  0.5444  0.4199 -0.2891
   16MEP      O 3962   2.846   4.459  21.137  0.1612  0.0759  0.6677
   16MEP      O 3963   3.021   4.755  19.657  0.0299 -0.0649 -0.0795
   16MEP      O 3964   2.992   4.316  21.719  0.0560  0.2915 -0.7004
   16MEP      O 3965   2.723   4.148  21.558 -0.1811  0.2134 -0.0258
   16MEP      O 3966   2.576   3.556  21.585 -0.0404 -0.2024 -0.2476
   16MEP      O 3967   2.597   3.864  21.542  0.5302 -0.2515  0.3589
   16MEP      O 3968   2.715   4.376  19.500  0.5816  0.3346 -0.3293
   17MEP      C 3969   1.606   2.773  19.016 -0.5179 -0.1864  0.3397
   17MEP      C 3970   1.565   2.878  19.131 -0.8137  0.1390 -0.3489
   17MEP      C 3971   2.991   2.513  19.042 -0.0953  0.2437 -0.0366
   17MEP      C 3972   3.016   2.367  19.025  0.2346  0.1841 -0.1075
   17MEP      C 3973   1.567   3.116  19.176 -0.1125 -0.2296 -0.1125
   17MEP      C 3974   3.617   4.732  18.823 -0.2907 -0.3443 -0.5838
   17MEP      C 3975   2.880   2.571  18.845 -0.1722 -0.0008  0.4311
   17MEP      C 3976   1.760   2.756  19.008 -0.5438  0.0289 -0.0579
   17MEP      C 3977   1.651   3.240  19.142 -0.0510  0.0544 -0.4237
   17MEP      C 3978   3.384   4.983  18.958  0.3619  0.2293  0.8085
   17MEP      C 3979   3.604   4.576  18.831 -0.1758 -0.0500  0.0989
   17MEP      C 3980   2.863   2.668  18.722 -0.3721  0.0494  0.4020
   17MEP      C 3981   3.542   4.521  18.962 -0.0514 -0.2185  0.7397
   17MEP      C 3982   2.921   2.814  18.759  0.5946  0.5325 -0.2439
   17MEP      C 3983   3.450   4.301  18.869  0.6313 -0.1250  0.2785
   17MEP      C 3984   1.847   3.360  19.187 -0.6440  0.1958 -0.5850
   17MEP      C 3985   3.088   2.861  18.577 -0.3666  0.3786  0.0456
   17MEP      C 3986   2.928   2.154  18.972 -0.4010 -0.3819 -0.1218
   17MEP      C 3987   3.301   4.344  18.859  0.2707 -0.6811 -0.4873
   17MEP      C 3988   3.222   2.892  18.648 -0.1690  0.1206  0.2049
   17MEP      C 3989   1.997   3.329  19.218 -0.0790 -0.8480  0.5427
   17MEP      C 3990   3.226   4.343  18.994 -0.2555 -0.0289  0.1129
   17MEP      C 3991   3.238   3.037  18.699 -0.2552  0.0246  0.2813
   17MEP      C 3992   3.221   5.123  18.868 -0.3703  0.4014 -0.3629
   17MEP      C 3993   2.088   3.447  19.159  0.0304  0.2351 -0.1414
   17MEP      C 3994   3.211   4.214  19.194  0.0010  0.0726  0.0345
   17MEP      C 3995   3.203   3.169  18.884 -0.1093  0.3441  0.5763
   17MEP      C 3996   3.284   4.124  19.290  0.2578  0.2970 -0.3862
   17MEP      C 3997   2.273   3.372  19.005 -0.0807  0.3124 -0.6740
   17MEP      C 3998   3.317   3.164  18.986  0.3969  0.2183 -0.1220
   17MEP      C 3999   3.427   3.984  19.143  0.0531  0.1184  0.3238
   17MEP      C 4000   2.322   3.398  18.860  0.3111 -0.2312  0.0003
   17MEP      C 4001   3.452   3.277  19.150 -0.6505 -0.1226  0.7384
   17MEP      C 4002   2.278   3.226  19.040 -0.7742  0.1618  0.1009
   17MEP      C 4003   2.245   3.305  18.423  0.6965 -0.1763 -0.4732
   17MEP      C 4004   2.794   2.093  18.918 -0.4632 -0.1280  0.4537
   17MEP      C 4005   2.519   3.413  18.739 -0.6293  0.0454  0.5672
   17MEP      C 4006   3.177   5.189  18.737 -0.4911 -0.0539 -0.6436
   17MEP      C 4007   3.469   3.834  19.106  0.7714  0.1293  0.1412
   17MEP      C 4008   3.449   3.387  19.250  0.2208  0.3106 -0.0968
   17MEP      C 4009   2.673   3.406  18.753 -0.4571 -0.0150 -0.3199
   17MEP      C 4010   2.332   3.173  18.416  0.2467  0.6294 -0.5204
   17MEP      C 4011   3.555   3.773  19.221 -0.0026 -0.0841  0.2259
   17MEP      C 4012   2.720   3.268  18.814 -0.1800 -0.2654  0.0077
   17MEP      C 4013   2.395   3.148  18.268 -0.1234 -0.3100 -0.2348
   17MEP      C 4014   3.437   3.745  19.509  0.1692  0.4474 -0.1439
   17MEP      C 4015   2.735   3.442  18.617 -0.7315 -0.7282  0.1761
   17MEP      C 4016   2.685   3.142  18.727  0.5242  0.0727  0.0451
   17MEP      C 4017   3.494   3.530  19.192 -0.6916 -0.0123 -0.2995
   17MEP      C 4018   2.726   3.517  18.850 -0.0261 -0.8457  0.7227
   17MEP      C 4019   2.707   3.560  18.410 -0.5635 -1.1272  0.5796
   17MEP      C 4020   3.517   4.920  18.923  0.6619 -0.3692  0.4408
   17MEP      C 4021   2.494   3.240  18.075 -0.5410  0.7332 -0.5868
   17MEP      C 4022   3.393   3.653  19.388  0.0963 -0.3143  0.0609
   17MEP      C 4023   2.527   3.371  17.998  0.2372  0.4112  0.1974
   17MEP      C 4024   3.253   3.692  19.332  0.3862  0.2516  0.7309
   17MEP      C 4025   2.955   3.776  19.516 -0.0847 -0.0703  0.2169
   17MEP      C 4026   2.700   3.712  18.352 -0.1991 -0.2418 -0.3245
   17MEP      C 4027   2.920   3.604  18.950 -0.5617 -0.4555  0.6976
   17MEP      C 4028   2.737   3.457  18.016 -0.3581 -0.3651  0.3217
   17MEP      C 4029   3.033   3.739  19.391  1.1671 -0.0936  0.6929
   17MEP      C 4030   2.751   2.150  18.780 -0.7789  0.0623 -0.1872
   17MEP      C 4031   2.956   3.642  19.310 -0.3473  0.3486  0.1454
   17MEP      C 4032   3.009   3.423  19.114 -0.0132 -0.2269  0.2867
   17MEP      C 4033   2.930   3.557  19.095 -0.8481  0.5218 -0.3213
   17MEP      C 4034   2.841   3.541  18.094  0.1867  1.0373 -0.1158
   17MEP      C 4035   3.095   5.111  18.636  0.3492 -0.1815 -0.0831
   17MEP      C 4036   2.810   3.797  18.413 -0.3910 -0.0950  0.1859
   17MEP      C 4037   2.806   3.686  18.120  1.2167  0.3305  0.0169
   17MEP      H 4038   2.815   3.537  18.398  0.2219  2.2044  0.7381
   17MEP      H 4039   2.849   3.689  18.957  0.2463  0.3197 -0.3313
   17MEP      H 4040   3.018   3.647  18.919 -0.0476 -1.0854  1.4377
   17MEP      H 4041   2.640   3.493  18.351 -0.4358  0.7793 -1.8020
   17MEP      H 4042   2.718   2.114  18.996 -1.7932 -0.7616 -0.6492
   17MEP      H 4043   2.709   3.618  18.807  0.9932 -0.6568  0.7551
   17MEP      H 4044   2.613   3.759  18.404 -0.6514 -3.0373  1.5581
   17MEP      H 4045   2.819   3.778  18.522  0.4233  1.3917  0.4009
   17MEP      H 4046   2.612   3.657  18.168  0.7501  0.7825 -2.9259
   17MEP      H 4047   2.663   3.494  18.939 -0.1333  0.3962  0.9808
   17MEP      H 4048   2.738   3.124  18.631 -1.7768 -1.5846 -0.9660
   17MEP      H 4049   2.802   3.907  18.398  2.1415  0.1556  0.5001
   17MEP      H 4050   2.909   3.762  18.376  0.2781 -0.3859  2.1819
   17MEP      H 4051   2.897   3.737  18.156  1.0288  0.0505  0.9172
   17MEP      H 4052   2.787   3.727  18.019  1.7371 -0.2474 -0.3151
   17MEP      H 4053   2.829   3.542  19.139  0.2355 -0.1810  2.0432
   17MEP      H 4054   2.993   3.367  19.209 -0.0861  0.0999  0.4677
   17MEP      H 4055   2.695   3.050  18.789 -1.8681 -0.8301 -0.8625
   17MEP      H 4056   3.140   5.064  18.917  1.8264 -0.9043  1.8116
   17MEP      H 4057   2.849   3.489  18.191 -0.7783  0.0795 -0.5431
   17MEP      H 4058   2.978   3.436  18.012 -0.0483 -0.3807  1.2266
   17MEP      H 4059   3.117   3.449  19.115 -0.3548  1.3952 -1.9850
   17MEP      H 4060   2.990   3.361  19.024  0.0036  1.0425 -0.6049
   17MEP      H 4061   2.976   3.541  19.351 -0.3623  0.4321  0.3618
   17MEP      H 4062   2.847   3.655  19.322 -0.5726 -1.6602  0.3696
   17MEP      H 4063   3.255   5.204  18.937  0.9972 -1.2699  0.9635
   17MEP      H 4064   2.842   3.466  18.632 -1.3989  0.5459  3.1266
   17MEP      H 4065   2.731   3.349  18.556  2.0643 -0.4318 -0.5553
   17MEP      H 4066   2.578   3.153  18.698  0.3839  0.0360  0.5487
   17MEP      H 4067   2.831   3.265  18.826 -0.4850 -1.7227  3.0165
   17MEP      H 4068   2.774   3.353  18.000  0.4741  0.0450 -0.4711
   17MEP      H 4069   2.721   3.500  17.915  1.0614 -0.9125 -0.1538
   17MEP      H 4070   3.037   3.835  19.334  0.6760 -1.6443 -2.0090
   17MEP      H 4071   2.942   3.685  19.579 -0.7914  0.6014  1.0472
   17MEP      H 4072   2.679   3.242  18.914 -1.6569  0.7454 -0.3205
   17MEP      H 4073   3.003   2.145  18.890  0.7144  1.0207  0.7276
   17MEP      H 4074   2.868   1.937  18.836  0.3418 -0.3381  1.1117
   17MEP      H 4075   3.013   3.852  19.572  1.5346 -0.7313 -0.5315
   17MEP      H 4076   3.256   3.797  19.296 -1.4208 -0.3087 -1.1234
   17MEP      H 4077   3.232   3.641  19.235  1.1384  0.1815  0.5979
   17MEP      H 4078   2.971   2.098  19.058  1.4842 -1.4066 -1.6694
   17MEP      H 4079   3.277   5.212  18.694 -1.1240 -0.6477 -2.4600
   17MEP      H 4080   2.485   3.369  18.644  1.9092 -1.9972  0.5444
   17MEP      H 4081   2.555   3.353  17.892  1.5248  0.9118  0.4456
   17MEP      H 4082   2.435   3.432  17.985  1.7151  1.8141 -4.5408
   17MEP      H 4083   3.380   3.552  19.430  2.1005 -1.1391 -1.1944
   17MEP      H 4084   2.486   3.519  18.734  0.5132  0.3308 -1.6139
   17MEP      H 4085   2.207   3.155  18.991 -0.2093  1.3250 -2.4784
   17MEP      H 4086   2.582   3.173  18.073  1.1459  2.9077 -0.9305
   17MEP      H 4087   2.415   3.182  18.021  1.2035 -2.2587 -0.0451
   17MEP      H 4088   3.537   3.715  19.547  0.3786  1.8658  0.4220
   17MEP      H 4089   2.380   3.194  19.012 -0.4990  0.6811  0.5224
   17MEP      H 4090   2.267   3.218  19.150  0.0088 -1.6878  0.0584
   17MEP      H 4091   2.253   3.338  18.797  1.7536 -3.4788  1.3853
   17MEP      H 4092   3.365   3.729  19.592 -1.2713  0.0776 -1.4379
   17MEP      H 4093   3.426   3.846  19.464 -1.0419 -0.2673 -1.4854
   17MEP      H 4094   2.309   3.505  18.836  1.7067 -0.4490 -1.8803
   17MEP      H 4095   2.345   3.430  19.066  0.3634 -1.0424  0.1264
   17MEP      H 4096   3.325   4.903  19.007 -0.9870  0.4291 -0.4381
   17MEP      H 4097   2.457   3.056  18.262 -0.3293 -0.4099 -0.9266
   17MEP      H 4098   2.302   3.125  18.211 -0.7459  2.0522 -0.2347
   17MEP      H 4099   3.597   3.523  19.153 -1.2323 -2.5508 -1.3706
   17MEP      H 4100   3.435   3.554  19.101 -0.0641 -1.2012 -1.0410
   17MEP      H 4101   3.651   3.741  19.176 -0.4987 -2.5471  0.8517
   17MEP      H 4102   3.587   3.850  19.295  2.8783  0.9914 -2.0750
   17MEP      H 4103   3.087   5.346  18.678 -1.8129 -1.9809 -1.4182
   17MEP      H 4104   2.076   3.381  18.958  0.1713 -0.4423  0.6744
   17MEP      H 4105   2.037   3.545  19.168  0.1171  0.2029  0.7051
   17MEP      H 4106   2.421   3.188  18.479  0.5968  1.0609 -1.1096
   17MEP      H 4107   2.308   2.986  18.470 -0.3940 -0.3417  2.3804
   17MEP      H 4108   3.347   3.404  19.290  0.4044  0.1878  0.4244
   17MEP      H 4109   3.621   3.340  19.303 -0.5997 -3.9498 -0.4638
   17MEP      H 4110   3.376   3.774  19.116  0.7914  0.1758  0.6546
   17MEP      H 4111   3.567   3.899  18.956  0.5780 -0.9620 -2.5799
   17MEP      H 4112   3.397   5.065  19.031 -0.6384 -0.0595  1.3241
   17MEP      H 4113   3.095   2.340  18.951  0.8113  0.3108  0.4523
   17MEP      H 4114   2.166   3.305  18.345  1.0525  1.6742 -0.8529
   17MEP      H 4115   2.182   3.461  19.216  0.2696  2.3355 -1.0145
   17MEP      H 4116   2.759   2.261  18.783  0.3046 -0.0302  0.5228
   17MEP      H 4117   2.312   3.390  18.397  1.0480 -1.0341 -2.5110
   17MEP      H 4118   2.208   3.319  18.526 -1.4662 -1.7291 -1.0145
   17MEP      H 4119   3.446   3.179  19.202 -0.7372 -0.2034  0.5780
   17MEP      H 4120   3.546   3.273  19.091 -1.2669 -1.8726 -0.1669
   17MEP      H 4121   3.394   4.034  19.050 -0.8841 -1.3934 -0.1758
   17MEP      H 4122   3.516   4.040  19.177  2.1801 -1.5998 -2.1592
   17MEP      H 4123   1.949   3.270  19.387 -2.1136  2.5762 -0.0545
   17MEP      H 4124   2.029   3.231  19.179  0.8289 -0.6997  0.9053
   17MEP      H 4125   3.050   2.333  19.125 -2.3024  0.1598  0.7877
   17MEP      H 4126   1.838   3.395  19.082 -0.5647  1.4016 -0.1936
   17MEP      H 4127   3.295   3.079  19.055  0.1349 -0.8115 -1.4409
   17MEP      H 4128   3.417   3.144  18.943  0.7288 -0.4887  0.9520
   17MEP      H 4129   3.384   4.163  19.319  1.8443 -2.8753 -1.3578
   17MEP      H 4130   3.218   4.101  19.376  0.1566  2.0417  0.0294
   17MEP      H 4131   1.805   3.436  19.257 -2.0766  0.4528 -1.6958
   17MEP      H 4132   2.988   5.095  18.660 -0.0842 -2.2757 -3.1175
   17MEP      H 4133   3.229   3.235  18.799 -2.2465 -0.2165 -0.5396
   17MEP      H 4134   3.107   3.188  18.936 -1.7914 -2.7733 -1.2502
   17MEP      H 4135   3.174   4.304  19.248  2.9498  1.4560 -0.1519
   17MEP      H 4136   3.124   4.158  19.154 -2.7966  4.3047 -0.1263
   17MEP      H 4137   1.668   3.248  19.033  0.1761 -1.2834 -0.4957
   17MEP      H 4138   1.582   3.325  19.162 -2.2452 -2.2122  2.0879
   17MEP      H 4139   1.786   2.688  18.924  1.5074  1.9409 -1.0019
   17MEP      H 4140   3.574   4.901  19.016  0.9651  0.6194  0.4564
   17MEP      H 4141   3.344   3.066  18.711  0.5579 -1.7455 -2.2722
   17MEP      H 4142   3.188   3.111  18.634  0.5192  0.1804 -0.1382
   17MEP      H 4143   3.203   4.447  19.027  0.8357 -0.1441  1.2641
   17MEP      H 4144   3.126   4.301  18.968 -0.2460 -1.5387  2.3312
   17MEP      H 4145   1.826   2.844  18.993  1.4801 -1.3229  0.6837
   17MEP      H 4146   1.476   3.137  19.116  1.4602 -1.3621 -2.9581
   17MEP      H 4147   3.238   2.818  18.729 -1.2839 -0.5186 -0.1488
   17MEP      H 4148   3.295   2.816  18.490  1.1690 -0.0332 -0.7690
   17MEP      H 4149   3.300   4.445  18.812  1.2584 -1.5281 -2.4006
   17MEP      H 4150   3.205   4.175  18.784  0.1077 -0.4629 -1.2010
   17MEP      H 4151   3.574   4.994  18.862 -1.5749  1.5442  0.5965
   17MEP      H 4152   3.081   2.550  19.097  0.2117  0.2249 -0.5198
   17MEP      H 4153   1.543   3.111  19.285  3.3306  1.7936  0.8371
   17MEP      H 4154   1.512   2.623  18.944  0.6598 -1.1191 -0.4588
   17MEP      H 4155   3.093   2.752  18.557  2.2808  0.4955 -0.0544
   17MEP      H 4156   3.094   2.907  18.476  1.6893  0.8864  0.3820
   17MEP      H 4157   3.505   4.307  18.773 -0.0922 -2.4808 -0.3199
   17MEP      H 4158   3.458   4.191  18.888  3.3922 -0.1201 -0.6542
   17MEP      H 4159   1.578   2.810  18.915  0.7218 -2.0229 -0.7300
   17MEP      H 4160   1.789   2.715  19.107 -3.4120  0.7297  1.1248
   17MEP      H 4161   2.978   2.989  18.684 -1.1388  0.6223  0.8975
   17MEP      H 4162   3.469   4.367  19.059  0.5995  0.7129  0.0324
   17MEP      H 4163   2.904   2.541  19.104 -0.4492 -1.5897  0.3130
   17MEP      H 4164   2.643   2.133  18.762 -0.2367 -2.1141 -1.5319
   17MEP      H 4165   2.836   2.859  18.815 -0.6179 -2.4300  0.3529
   17MEP      H 4166   3.006   2.801  18.829 -0.9423  1.5725  1.8671
   17MEP      H 4167   3.605   4.548  19.050  1.4718 -1.3499  0.0179
   17MEP      H 4168   3.445   4.574  18.968 -0.5095 -1.1072  1.2526
   17MEP      H 4169   1.455   2.886  19.142 -0.7755  2.8205 -1.3911
   17MEP      H 4170   1.600   2.832  19.226  1.9991  0.4051 -1.1940
   17MEP      H 4171   2.923   2.628  18.638 -0.7090  2.0675 -0.8131
   17MEP      H 4172   2.717   2.751  18.629  0.9993 -0.3457 -2.8355
   17MEP      H 4173   3.535   4.542  18.751 -0.9685 -0.3564  0.8984
   17MEP      H 4174   3.726   4.419  18.793 -0.0577 -0.2249  0.1948
   17MEP      H 4175   2.811   2.112  18.695  1.2707  3.4966 -0.3768
   17MEP      H 4176   3.703   4.775  18.878 -0.3229 -0.2618 -0.5994
   17MEP      H 4177   3.136   5.008  18.646 -0.3652 -0.2624  2.4211
   17MEP      H 4178   2.857   3.822  19.490  0.8415  1.6821 -0.2141
   17MEP      H 4179   2.875   2.464  18.815  3.5069  0.1637 -1.0403
   17MEP      H 4180   2.786   2.585  18.903 -3.0402 -0.7898 -3.8378
   17MEP      H 4181   3.623   4.758  18.716  1.2289 -1.0881 -0.6947
   17MEP      H 4182   3.099   5.149  18.532  1.8956 -0.5710 -0.1813
   17MEP      N 4183   2.687   3.718  18.202  0.0899  0.1681 -0.2352
   17MEP      N 4184   3.509   3.648  19.284 -0.0134 -0.1394 -0.7118
   17MEP      N 4185   2.135   3.440  19.016  0.0705 -0.1511  0.4850
   17MEP      N 4186   2.955   2.899  18.643  0.0147  0.7956 -0.1467
   17MEP      N 4187   3.522   4.375  18.972 -0.1687  0.2582 -0.4707
   17MEP      O 4188   2.728   2.665  18.670 -0.1564  0.6227 -0.3989
   17MEP      O 4189   3.319   5.025  18.843 -0.3592  0.2578  0.7699
   17MEP      O 4190   3.238   4.261  18.758  0.2270  0.0686  0.6214
   17MEP      O 4191   3.326   2.871  18.563 -0.1009  0.2075 -0.3937
   17MEP      O 4192   3.292   4.260  19.088  0.2119 -0.4101  0.4177
   17MEP      O 4193   3.171   3.046  18.823  0.6829 -0.5090 -0.4002
   17MEP      O 4194   3.315   3.996  19.237  0.0973 -0.8931 -0.3256
   17MEP      O 4195   3.333   3.282  19.068 -0.0505  0.0777  0.4747
   17MEP      O 4196   3.518   3.818  18.972 -0.1918 -0.0998 -0.4204
   17MEP      O 4197   2.898   2.290  19.001  0.5496 -0.0728 -0.1919
   17MEP      O 4198   2.252   3.063  18.459  0.7567  0.2158  0.1207
   17MEP      O 4199   2.798   1.954  18.900 -0.4963 -0.0051  0.1329
   17MEP      O 4200   3.089   5.298  18.761  0.1452  0.1991 -0.1579
   17MEP      O 4201   2.451   3.266  18.206  0.0998  0.0914  0.5242
   17MEP      O 4202   3.732   4.514  18.807 -0.4405 -0.1217 -0.3476
   17MEP      O 4203   2.611   3.457  18.071  0.1656  0.2796 -0.0987
   17MEP      O 4204   3.156   3.686  19.431 -0.1501  0.2651 -0.3713
   17MEP      O 4205   2.970   3.529  18.034 -0.0156 -0.1475  0.2992
   17MEP      O 4206   2.996   3.656  19.176  0.7621  0.1926  0.5998
   17MEP      O 4207   2.998   2.589  18.927 -0.2114  0.5610  0.2903
   17MEP      O 4208   2.870   3.507  18.867 -0.1945  0.1199 -0.1717
   17MEP      O 4209   2.670   3.555  18.552 -0.2902  0.1940 -0.4007
   17MEP      O 4210   2.457   3.353  18.854 -0.8552 -0.3757 -0.4573
   17MEP      O 4211   3.539   3.346  19.353 -0.2892 -0.2377 -0.1931
   17MEP      O 4212   2.009   3.337  19.355  0.2839  0.4839 -0.0720
   17MEP      O 4213   1.773   3.241  19.212  0.2258  0.9238 -0.6509
   17MEP      O 4214   1.543   2.650  19.031  0.1002 -0.7096 -0.3781
   17MEP      O 4215   1.637   3.008  19.126 -0.0019  0.9725  0.2788
   17MEP      O 4216   3.498   4.788  18.862  0.6113 -0.1165  0.0419
   18MEP      C 4217   2.096   2.789  19.822 -0.3737 -0.2947  0.1077
   18MEP      C 4218   2.132   2.917  19.902 -0.6461 -0.5685  0.8889
   18MEP      C 4219   1.432   3.108  20.553  0.4042  0.6343 -0.0442
   18MEP      C 4220   1.447   3.210  20.668  0.3085 -0.3633  0.0088
   18MEP      C 4221   2.217   3.000  20.111  0.4584 -0.4371 -0.7810
   18MEP      C 4222   3.252   3.591  20.018 -0.8880 -0.3349  0.2497
   18MEP      C 4223   1.453   3.066  20.327 -0.0376  0.8207  0.1409
   18MEP      C 4224   2.036   2.675  19.912 -0.3725 -0.2661 -0.4431
   18MEP      C 4225   2.284   2.954  20.238 -0.4608  0.0751  0.5095
   18MEP      C 4226   3.334   3.951  20.099  0.6665  0.0852  0.1998
   18MEP      C 4227   3.117   3.514  19.986  0.5294 -0.1528 -0.1025
   18MEP      C 4228   1.492   3.123  20.191 -0.0295 -0.6576  0.8356
   18MEP      C 4229   2.995   3.547  20.081 -0.4505  0.1731 -0.3295
   18MEP      C 4230   1.418   3.258  20.181  0.4491  0.1667 -0.4337
   18MEP      C 4231   2.836   3.663  19.925  0.1159  0.3251 -0.2058
   18MEP      C 4232   2.488   2.927  20.348 -0.5945  0.3278  0.4271
   18MEP      C 4233   1.606   3.383  20.055 -0.3469 -0.5641  0.5966
   18MEP      C 4234   1.635   3.343  20.742  0.2481  0.0441 -0.1772
   18MEP      C 4235   2.855   3.809  19.976  0.4981 -0.0380 -0.0459
   18MEP      C 4236   1.661   3.453  20.180 -0.9709 -0.1853 -0.2438
   18MEP      C 4237   2.644   2.897  20.324  0.2252  0.1297  0.1635
   18MEP      C 4238   2.757   3.844  20.093  0.6147  0.0960  0.6573
   18MEP      C 4239   1.570   3.576  20.225 -0.1440 -0.5119 -0.1148
   18MEP      C 4240   3.223   4.027  19.905  0.5604 -0.0025  0.1884
   18MEP      C 4241   2.729   2.870  20.453  0.5011 -0.1510  1.0460
   18MEP      C 4242   2.531   3.839  20.151 -0.6666 -0.0219 -0.6894
   18MEP      C 4243   1.574   3.769  20.369 -0.7206 -0.1645  0.6383
   18MEP      C 4244   2.383   3.868  20.128 -0.1386 -0.2151  0.4722
   18MEP      C 4245   2.847   3.092  20.482  0.4960 -0.2346 -0.0177
   18MEP      C 4246   1.618   3.808  20.508 -0.5008  0.0411 -0.4461
   18MEP      C 4247   2.168   3.832  20.217 -0.5355  0.2022  0.1653
   18MEP      C 4248   2.973   3.169  20.443  0.2992 -0.1345 -0.0944
   18MEP      C 4249   1.788   3.901  20.642  0.1494  0.6147  0.5235
   18MEP      C 4250   2.794   3.125  20.622 -0.1454 -0.9309  0.3460
   18MEP      C 4251   3.667   3.985  20.741 -0.2014 -0.1356  0.0658
   18MEP      C 4252   1.782   3.379  20.700  0.0933 -0.0028 -0.0019
   18MEP      C 4253   3.082   3.391  20.462  0.3903  1.1409 -0.1718
   18MEP      C 4254   3.219   4.126  19.780  0.1661  0.3069 -0.1621
   18MEP      C 4255   2.088   3.835  20.349  0.6527  0.6820 -0.0598
   18MEP      C 4256   1.940   3.911  20.652 -0.7857  0.3126  0.0473
   18MEP      C 4257   3.066   3.537  20.514 -0.0181 -0.2120 -0.6192
   18MEP      C 4258   3.769   3.912  20.829  0.5524  0.2729 -0.1051
   18MEP      C 4259   2.131   3.717  20.447 -0.0931  0.1340 -0.1363
   18MEP      C 4260   3.086   3.547  20.674 -0.1288  0.3199 -1.3490
   18MEP      C 4261   3.876   3.829  20.753  0.2151 -0.2111  0.1486
   18MEP      C 4262   2.375   3.707  20.667  1.0159  0.2485  0.0848
   18MEP      C 4263   3.173   3.633  20.455 -0.4371 -0.3016  0.5346
   18MEP      C 4264   2.992   3.456  20.758  0.2773 -0.1887  1.4051
   18MEP      C 4265   2.000   3.775  20.661  0.3458 -0.1425  0.4514
   18MEP      C 4266   2.930   3.587  20.467  0.0972  0.3188 -0.0189
   18MEP      C 4267   3.398   3.682  20.523 -0.1924  0.1971  0.7850
   18MEP      C 4268   3.360   3.801  20.071  0.7115  0.1655 -0.3064
   18MEP      C 4269   4.050   3.833  20.586 -0.1057  0.2786  0.1455
   18MEP      C 4270   2.249   3.809  20.664  0.3806  0.4194  0.0128
   18MEP      C 4271   4.009   3.713  20.499  0.5484 -0.5687  0.3032
   18MEP      C 4272   2.280   3.948  20.595 -0.5163 -1.4281 -0.5860
   18MEP      C 4273   2.443   4.153  20.472  0.4146 -0.6997  0.4268
   18MEP      C 4274   3.523   3.609  20.577 -0.0980  0.3492 -0.1995
   18MEP      C 4275   2.799   3.771  20.478 -0.5444 -0.2087  0.2404
   18MEP      C 4276   3.851   3.646  20.332 -0.0716 -0.0358  0.1299
   18MEP      C 4277   2.484   4.071  20.591 -0.1250 -0.1810 -0.2385
   18MEP      C 4278   1.782   3.420  20.554 -0.2566 -0.1525 -0.3585
   18MEP      C 4279   2.579   3.955  20.556  0.3845 -0.8556  0.6869
   18MEP      C 4280   2.928   3.981  20.418 -0.1360  0.3640 -0.0954
   18MEP      C 4281   2.808   3.924  20.505  0.1529  0.0660 -0.3721
   18MEP      C 4282   3.703   3.684  20.313  0.7839  0.1734 -1.3310
   18MEP      C 4283   3.085   4.122  19.700  0.6534 -0.2328  1.0197
   18MEP      C 4284   3.502   3.535  20.707 -0.3675 -0.0495 -0.0450
   18MEP      C 4285   3.597   3.565  20.335 -0.8684  0.3326 -0.2800
   18MEP      H 4286   3.416   3.746  20.434 -0.8681 -0.2416  0.3285
   18MEP      H 4287   2.738   3.733  20.562 -0.3357 -0.8062  0.1174
   18MEP      H 4288   2.762   3.737  20.379  1.0171 -2.3717  0.3712
   18MEP      H 4289   3.368   3.746  20.608 -1.1177  1.0265 -0.1559
   18MEP      H 4290   1.840   3.284  20.708  1.6718  0.9634  0.2296
   18MEP      H 4291   2.917   3.577  20.357 -0.2709 -1.5143  0.1847
   18MEP      H 4292   3.600   3.687  20.593  0.1153  0.4383 -1.6003
   18MEP      H 4293   3.436   3.446  20.701  1.1002 -1.3166  1.8110
   18MEP      H 4294   3.503   3.439  20.470  0.8646 -1.7498 -1.3869
   18MEP      H 4295   2.849   3.534  20.521  0.5286  0.8025  1.1193
   18MEP      H 4296   2.887   3.489  20.767  0.5587  1.1437 -0.1266
   18MEP      H 4297   3.454   3.609  20.774  1.1030 -2.2221  3.5462
   18MEP      H 4298   3.601   3.502  20.746 -0.2721  0.9190  0.5524
   18MEP      H 4299   3.503   3.591  20.282 -1.5048 -1.6950 -0.1932
   18MEP      H 4300   3.649   3.482  20.282  1.1718  0.1161  1.9627
   18MEP      H 4301   2.828   3.944  20.612  1.2334  1.6528 -0.8546
   18MEP      H 4302   2.904   3.966  20.311  0.1647  0.0925 -0.1235
   18MEP      H 4303   2.994   3.357  20.707 -0.0726  0.2204  0.5962
   18MEP      H 4304   3.203   3.921  19.877  0.2037 -0.2063  1.2020
   18MEP      H 4305   3.669   3.765  20.381  0.5203  0.6046 -1.9683
   18MEP      H 4306   3.784   3.748  20.154  0.4401  0.9365 -0.4326
   18MEP      H 4307   3.021   3.926  20.445 -0.5441  0.0541  0.7280
   18MEP      H 4308   2.957   4.085  20.443 -0.5845  0.8794 -1.6913
   18MEP      H 4309   2.620   3.901  20.644 -0.9947 -1.9391  0.6682
   18MEP      H 4310   2.523   3.883  20.493 -0.1350  0.9590 -0.9989
   18MEP      H 4311   3.138   4.060  19.968  0.0308  0.5767 -0.8090
   18MEP      H 4312   3.175   3.643  20.345  2.0385  0.9472  0.6448
   18MEP      H 4313   3.159   3.731  20.508 -1.2309 -0.6089  0.9025
   18MEP      H 4314   3.036   3.430  20.857  0.2055 -1.9391  0.9909
   18MEP      H 4315   3.186   3.500  20.683 -1.5231 -1.8723  4.0829
   18MEP      H 4316   3.907   3.616  20.241  2.0623 -1.2310  1.7733
   18MEP      H 4317   3.846   3.552  20.391 -0.5338  0.9500  1.6720
   18MEP      H 4318   2.540   4.139  20.658  2.6535 -2.4013 -0.2091
   18MEP      H 4319   2.524   4.207  20.419 -1.0051  2.4954  1.3713
   18MEP      H 4320   3.102   3.652  20.707 -0.6446 -0.2204  0.6808
   18MEP      H 4321   1.586   3.436  20.704  0.5009  0.3353  0.2067
   18MEP      H 4322   1.846   3.430  20.868  1.8786 -0.7284 -0.9571
   18MEP      H 4323   2.401   4.080  20.400 -2.3771  1.8267 -0.6253
   18MEP      H 4324   2.315   3.929  20.492 -0.7956  1.9634 -1.3490
   18MEP      H 4325   2.195   4.018  20.604  1.7203  1.2548  0.3645
   18MEP      H 4326   1.618   3.323  20.850  0.1065  1.1430  0.0110
   18MEP      H 4327   3.299   4.096  19.708  0.2272 -1.0096  0.4292
   18MEP      H 4328   3.163   3.339  20.519 -0.0396  0.0190 -0.5823
   18MEP      H 4329   4.102   3.678  20.450  1.1997  1.3628  0.0954
   18MEP      H 4330   3.969   3.627  20.556  2.3895 -0.4958  1.7601
   18MEP      H 4331   2.220   3.836  20.768  2.2410  1.8649  0.1694
   18MEP      H 4332   3.112   3.398  20.355  2.6334  1.7175  0.4512
   18MEP      H 4333   2.798   3.234  20.638  1.5452 -0.5636 -2.3407
   18MEP      H 4334   4.101   3.909  20.523 -0.0556 -0.2118 -0.4179
   18MEP      H 4335   4.123   3.792  20.660 -0.1825 -0.1920 -0.0337
   18MEP      H 4336   2.401   3.684  20.561  1.3868  2.3072 -0.2921
   18MEP      H 4337   2.689   3.090  20.629 -0.7387  0.4950 -1.1272
   18MEP      H 4338   2.858   3.077  20.700 -0.3768  0.3846  1.3530
   18MEP      H 4339   3.067   3.131  20.490  0.3035 -0.5525 -0.4340
   18MEP      H 4340   2.346   3.614  20.720  1.4970 -1.0668 -1.8954
   18MEP      H 4341   2.467   3.752  20.708  1.6816  0.2312 -1.3643
   18MEP      H 4342   2.987   3.158  20.334 -0.7163 -0.6797 -0.1670
   18MEP      H 4343   2.763   3.130  20.421  1.0762  0.2366 -0.5316
   18MEP      H 4344   3.230   3.973  20.133  1.1841  3.7954 -0.3793
   18MEP      H 4345   3.957   3.798  20.823  0.8792  1.9696  0.3744
   18MEP      H 4346   3.830   3.737  20.711  0.9915 -0.4219 -0.2659
   18MEP      H 4347   2.008   3.748  20.769 -1.3980 -0.2280  0.5682
   18MEP      H 4348   1.928   3.698  20.626 -2.5418  2.2336  0.9731
   18MEP      H 4349   2.082   3.619  20.427 -0.1644  0.2509 -0.5453
   18MEP      H 4350   2.237   3.696  20.424 -0.1387 -0.4587  0.1897
   18MEP      H 4351   3.313   4.266  19.865  0.6139 -0.1793 -0.3375
   18MEP      H 4352   2.906   2.914  20.557 -0.8894  0.9642  0.2362
   18MEP      H 4353   2.663   2.885  20.541  0.2393  0.9152  0.6787
   18MEP      H 4354   3.822   3.987  20.892  1.0469  1.3007 -1.7079
   18MEP      H 4355   3.762   3.743  20.932  0.9158 -0.2598 -2.8422
   18MEP      H 4356   1.974   3.956  20.556  2.4509  0.2404  1.1134
   18MEP      H 4357   1.948   3.964  20.845  2.2914  0.0455  0.7575
   18MEP      H 4358   2.111   3.928  20.406  0.7787  1.4307 -1.3090
   18MEP      H 4359   1.886   3.817  20.368 -0.7491  1.6520 -0.4782
   18MEP      H 4360   3.397   3.987  20.183  0.4451  0.7633  0.0823
   18MEP      H 4361   1.403   3.310  20.647 -0.7064 -0.6855  0.5680
   18MEP      H 4362   3.704   4.061  20.669 -1.2129 -0.3823 -0.7278
   18MEP      H 4363   2.751   2.761  20.447  0.9533 -0.1007  1.6901
   18MEP      H 4364   1.754   3.330  20.495  1.4483 -0.3530 -0.8861
   18MEP      H 4365   3.605   4.036  20.817  0.9119 -0.1342  0.9818
   18MEP      H 4366   3.603   3.913  20.685 -0.9587  1.7370 -1.5345
   18MEP      H 4367   1.761   4.009  20.635 -1.8306  0.0552 -0.8069
   18MEP      H 4368   1.736   3.856  20.729 -1.7896 -0.9788 -1.4044
   18MEP      H 4369   2.138   3.918  20.154  0.6590  0.0899 -0.5729
   18MEP      H 4370   2.153   3.737  20.161 -1.4891  1.0250 -0.9833
   18MEP      H 4371   2.561   2.796  20.200  0.4140 -0.1000 -2.0266
   18MEP      H 4372   2.679   2.988  20.270  0.7186 -0.0241  0.2237
   18MEP      H 4373   1.403   3.176  20.765  1.5833  1.6637  1.3339
   18MEP      H 4374   2.464   3.021  20.400 -1.2230  0.4863 -0.1431
   18MEP      H 4375   1.558   3.899  20.531 -2.8786 -1.6491  0.2743
   18MEP      H 4376   1.580   3.741  20.588 -1.5061  0.8321 -0.2507
   18MEP      H 4377   2.374   3.975  20.099  0.4593 -0.1740  0.4257
   18MEP      H 4378   2.346   3.801  20.047 -2.0096  2.9894 -1.4333
   18MEP      H 4379   2.431   2.843  20.393 -1.1492 -0.0175 -0.8850
   18MEP      H 4380   3.071   4.024  19.652 -0.9631  0.9717 -1.0529
   18MEP      H 4381   1.608   3.839  20.289 -0.5612 -0.4145  0.4858
   18MEP      H 4382   1.464   3.755  20.361 -0.8175  0.4227  0.9277
   18MEP      H 4383   2.534   3.738  20.198 -1.0595 -0.3832 -1.4276
   18MEP      H 4384   2.562   3.904  20.236  1.8673 -0.2065 -1.4397
   18MEP      H 4385   2.254   3.023  20.320 -1.9104 -2.1545  1.9193
   18MEP      H 4386   2.249   2.853  20.270 -3.1835  0.1583 -1.9300
   18MEP      H 4387   2.064   2.577  19.867  0.9473 -0.6260  1.0925
   18MEP      H 4388   3.408   3.765  20.164 -4.0677  0.1577  2.2794
   18MEP      H 4389   1.550   3.640  20.136  1.3026  0.9964  0.6246
   18MEP      H 4390   1.466   3.555  20.260  0.0832  0.2706  1.0718
   18MEP      H 4391   2.764   3.770  20.176  0.4664 -1.3643 -0.6104
   18MEP      H 4392   2.789   3.943  20.132 -0.9088  1.1335 -0.6823
   18MEP      H 4393   2.082   2.677  20.013 -0.0272 -3.9444 -0.4746
   18MEP      H 4394   2.271   3.076  20.052  2.9707 -1.0675  0.6406
   18MEP      H 4395   1.653   3.381  20.265 -1.5125 -0.6099 -0.6469
   18MEP      H 4396   1.814   3.541  20.250  0.0963 -0.8940  0.0219
   18MEP      H 4397   2.955   3.829  20.019 -1.1178  1.0994  3.3557
   18MEP      H 4398   2.774   3.869  19.809  0.7679 -0.8944 -0.2485
   18MEP      H 4399   3.428   3.802  19.983 -2.5530  2.6657 -2.9554
   18MEP      H 4400   1.324   3.085  20.535  0.6118  0.4444 -1.0591
   18MEP      H 4401   2.117   3.039  20.138  1.0515  0.8732 -0.4861
   18MEP      H 4402   2.049   2.886  19.661  2.3604 -0.4477 -0.1385
   18MEP      H 4403   1.670   3.296  20.029 -0.6726 -0.9152  0.9649
   18MEP      H 4404   1.619   3.455  19.971  1.1762 -1.3529  0.1482
   18MEP      H 4405   2.894   3.654  19.831 -0.9300 -2.0715 -0.6512
   18MEP      H 4406   2.730   3.654  19.894  0.4983 -0.5139 -1.3099
   18MEP      H 4407   2.200   2.761  19.797 -1.0587 -2.9860  0.1410
   18MEP      H 4408   1.925   2.683  19.914 -0.3032  0.6476  1.6227
   18MEP      H 4409   1.444   3.295  19.975  3.6513 -0.8032 -0.3430
   18MEP      H 4410   2.809   3.469  19.999  0.1987  0.8854 -0.7170
   18MEP      H 4411   1.484   3.016  20.587  1.1072  0.8240 -0.6080
   18MEP      H 4412   1.875   3.470  20.518  0.4139 -2.3160 -1.7151
   18MEP      H 4413   1.310   3.231  20.171  0.0941 -0.0203  3.3004
   18MEP      H 4414   1.416   3.326  20.268  0.0990 -1.3457  0.7568
   18MEP      H 4415   2.998   3.475  20.166 -1.6251  2.4850  1.7381
   18MEP      H 4416   3.013   3.646  20.129 -2.2261 -0.0585  0.8638
   18MEP      H 4417   2.188   2.990  19.840  0.2120  0.5820  2.9751
   18MEP      H 4418   2.035   2.961  19.934  0.8774  2.2314  1.7420
   18MEP      H 4419   1.601   3.144  20.197  0.1402 -1.8341  2.0359
   18MEP      H 4420   1.499   3.073  20.004 -0.4493 -0.6466 -0.4413
   18MEP      H 4421   3.088   3.546  19.884 -1.1827 -2.1824 -0.2702
   18MEP      H 4422   3.202   3.358  19.906 -0.2415  1.4017 -0.2922
   18MEP      H 4423   1.705   3.499  20.539  0.8576  0.5790 -2.5761
   18MEP      H 4424   3.286   3.552  20.117 -2.0027 -0.3453  0.6351
   18MEP      H 4425   3.084   4.196  19.617  0.7747  0.8960  1.9987
   18MEP      H 4426   2.368   4.231  20.500  2.0277  0.4757  1.5570
   18MEP      H 4427   1.506   2.969  20.341 -0.4107  1.0201  3.2385
   18MEP      H 4428   1.344   3.041  20.322 -0.1566  1.7267 -2.8040
   18MEP      H 4429   3.314   3.561  19.930 -2.6104  1.2241 -1.5277
   18MEP      H 4430   2.997   4.136  19.766 -0.3358  0.6255 -0.4554
   18MEP      N 4431   3.572   3.513  20.476 -0.1756 -0.8393 -0.3457
   18MEP      N 4432   2.138   3.741  20.601  0.9020  0.2721 -0.4035
   18MEP      N 4433   2.857   2.947  20.474  0.0267 -0.1494 -0.7580
   18MEP      N 4434   1.460   3.346  20.061  1.1676  0.2648 -0.4723
   18MEP      N 4435   2.858   3.555  20.024 -0.1061  0.8107  0.1711
   18MEP      O 4436   1.462   3.030  20.082  0.5548 -0.1275  0.3304
   18MEP      O 4437   3.340   4.037  19.985 -0.2870 -1.0062 -0.4383
   18MEP      O 4438   2.845   3.898  19.867  0.2946 -0.7299  0.2656
   18MEP      O 4439   1.799   3.494  20.168  0.1683 -0.1498 -0.4233
   18MEP      O 4440   2.624   3.849  20.047  0.3420  0.1232  0.1540
   18MEP      O 4441   1.632   3.645  20.332  0.2295 -0.4098  0.4922
   18MEP      O 4442   2.313   3.839  20.241 -0.4140 -0.1570 -0.4275
   18MEP      O 4443   1.754   3.839  20.518  0.1329 -0.0253 -0.7127
   18MEP      O 4444   1.950   3.829  20.297  0.2226  0.0346  0.0876
   18MEP      O 4445   1.591   3.221  20.681  0.5801 -0.1591  0.0168
   18MEP      O 4446   3.703   3.816  20.911  0.5686  0.3285  0.0306
   18MEP      O 4447   1.833   3.481  20.787  0.5343  0.6843  0.1276
   18MEP      O 4448   3.233   4.261  19.813  0.2985  0.1790  0.1063
   18MEP      O 4449   3.949   3.902  20.652 -0.1042 -0.0646 -0.2916
   18MEP      O 4450   3.144   3.375  19.980 -0.3467 -0.7115  0.1326
   18MEP      O 4451   3.913   3.757  20.404  0.3911 -0.0877 -0.1292
   18MEP      O 4452   2.376   4.018  20.673 -0.1056 -0.2305  0.2306
   18MEP      O 4453   3.692   3.732  20.178  0.7222 -0.2956 -0.1192
   18MEP      O 4454   2.685   3.989  20.474  0.3773 -0.2860  0.2859
   18MEP      O 4455   1.488   3.158  20.431 -0.0535  0.0966 -0.5614
   18MEP      O 4456   2.922   3.723  20.506  0.1857  0.3501  0.1881
   18MEP      O 4457   3.296   3.585  20.495 -0.1346  0.2331  0.1218
   18MEP      O 4458   2.959   3.311  20.466  0.5662  0.6976  0.0290
   18MEP      O 4459   1.972   4.002  20.760  0.3913  0.3109  0.3047
   18MEP      O 4460   2.650   2.785  20.233 -0.3751  0.3339  0.3335
   18MEP      O 4461   2.427   2.947  20.220 -0.2765  0.5408 -0.4271
   18MEP      O 4462   2.021   2.805  19.705 -0.2196  0.5092  0.0645
   18MEP      O 4463   2.207   2.885  20.020 -0.7043 -0.5068  0.5338
   18MEP      O 4464   3.241   3.736  20.032 -0.2128 -0.3011  0.6277
   19MEP      C 4465   2.679   5.014  20.913 -0.5474 -0.2061  0.1213
   19MEP      C 4466   2.641   4.924  21.030 -0.1900  0.1481 -0.2872
   19MEP      C 4467   2.450   4.940  21.895  0.1834 -0.2353  0.1174
   19MEP      C 4468   2.575   4.917  21.983 -0.2470 -0.3434  0.6075
   19MEP      C 4469   2.511   4.760  21.121  0.0920  0.3204  0.1133
   19MEP      C 4470   3.511   5.164  21.155  0.2755 -0.3424  0.1564
   19MEP      C 4471   2.352   4.947  21.682  0.3773  0.2524 -0.1923
   19MEP      C 4472   2.566   5.115  20.864 -0.0717  0.1307 -0.0653
   19MEP      C 4473   2.376   4.686  21.115  1.0827  1.0769 -0.5299
   19MEP      C 4474   3.632   5.451  21.094 -0.6581  0.1981  0.0804
   19MEP      C 4475   3.467   5.016  21.136  0.0415 -0.3034 -0.5750
   19MEP      C 4476   2.381   4.948  21.530  0.0229  0.1701 -0.0180
   19MEP      C 4477   3.538   4.939  21.018 -0.3182 -0.1453  0.4511
   19MEP      C 4478   2.276   5.024  21.452  0.5848 -0.4573 -0.1209
   19MEP      C 4479   3.741   4.852  21.130  0.4646  0.1121  0.5700
   19MEP      C 4480   2.259   4.496  21.022 -0.0180 -0.1988 -0.3508
   19MEP      C 4481   2.399   5.236  21.423 -0.5498 -0.3446 -0.3658
   19MEP      C 4482   2.721   4.744  22.059  0.7176  0.3250  0.3083
   19MEP      C 4483   3.700   4.711  21.172  0.1931 -0.1344  0.3996
   19MEP      C 4484   2.428   5.224  21.268 -0.2615  1.6326  1.0423
   19MEP      C 4485   2.279   4.380  20.920  0.2356 -0.1082  0.2993
   19MEP      C 4486   3.762   4.676  21.305 -0.7329 -0.1562 -0.1957
   19MEP      C 4487   2.569   5.282  21.238  0.2733  0.2298 -0.6300
   19MEP      C 4488   3.853   5.516  21.040 -0.1136  0.1787 -0.5356
   19MEP      C 4489   2.219   4.243  20.971 -0.2454  0.8108  0.6158
   19MEP      C 4490   3.731   4.687  21.528 -0.1058  0.0113  0.6010
   19MEP      C 4491   2.783   5.297  21.324  0.0664  0.3779  0.2968
   19MEP      C 4492   3.643   4.739  21.651 -0.0042 -0.5706 -0.0648
   19MEP      C 4493   2.342   4.053  21.094 -0.4413  0.2018  0.0651
   19MEP      C 4494   2.883   5.194  21.263  0.1114  0.3893  0.1401
   19MEP      C 4495   3.421   4.784  21.722  0.1421  0.3341  0.2877
   19MEP      C 4496   2.479   4.074  21.015  0.6584  0.4013 -0.9114
   19MEP      C 4497   2.878   4.992  21.388 -0.4532 -0.4017 -0.1454
   19MEP      C 4498   2.257   3.935  21.041 -0.3782 -0.3821  0.8991
   19MEP      C 4499   3.718   4.045  21.219  0.3100  0.5535 -0.4801
   19MEP      C 4500   2.772   4.604  22.028 -0.2501 -0.1102 -0.4885
   19MEP      C 4501   2.681   3.971  20.959 -0.0363  0.0120  0.8252
   19MEP      C 4502   3.974   5.488  20.953  0.1865 -0.3881 -0.7633
   19MEP      C 4503   3.276   4.775  21.670  0.0098 -0.2703  0.3490
   19MEP      C 4504   2.942   4.929  21.521 -0.2628 -0.2685  1.0082
   19MEP      C 4505   2.784   3.867  21.010  0.5590  0.1190  0.5303
   19MEP      C 4506   3.604   4.083  21.124 -0.6547  0.6525  0.0124
   19MEP      C 4507   3.250   4.857  21.538 -0.4808 -0.3659 -0.2814
   19MEP      C 4508   2.719   3.718  21.038 -0.6264  0.0487  0.2945
   19MEP      C 4509   3.615   4.231  21.071 -0.5180 -0.4350  1.0417
   19MEP      C 4510   3.321   4.708  21.270  0.1775 -0.2349  0.7046
   19MEP      C 4511   2.894   3.846  20.903  0.5786  0.2171 -0.1062
   19MEP      C 4512   2.662   3.649  20.914  0.4393 -0.1060  0.1968
   19MEP      C 4513   3.011   4.793  21.489 -0.2726 -0.1307  0.9323
   19MEP      C 4514   2.846   3.924  21.136  0.0569 -0.3193  0.2707
   19MEP      C 4515   3.086   3.940  20.794 -0.1332  0.0960 -0.0164
   19MEP      C 4516   3.502   5.380  21.053  0.0110 -0.7903 -0.2268
   19MEP      C 4517   3.500   4.386  20.926  0.4055  0.7486  0.6743
   19MEP      C 4518   3.191   4.680  21.354 -0.1280 -0.1510 -0.1363
   19MEP      C 4519   3.517   4.372  20.773 -0.5481  0.1793 -0.3937
   19MEP      C 4520   3.211   4.552  21.424 -0.2349  0.1325 -0.2879
   19MEP      C 4521   3.362   4.282  21.426 -0.6572  0.1383  0.5148
   19MEP      C 4522   3.170   4.059  20.790 -0.4363 -0.0575 -0.1478
   19MEP      C 4523   3.054   3.922  21.231 -0.2987  0.4435  0.1333
   19MEP      C 4524   3.418   4.290  20.569 -0.0592  0.3511 -0.1940
   19MEP      C 4525   3.211   4.307  21.393  0.4858  0.6592  0.1564
   19MEP      C 4526   2.890   4.604  21.932  0.2318  0.1356  0.2338
   19MEP      C 4527   3.144   4.191  21.318 -0.3271 -0.3481 -0.3227
   19MEP      C 4528   2.979   3.923  21.478 -0.1291 -1.0437 -0.2980
   19MEP      C 4529   3.002   4.009  21.356 -0.0427  0.3381  0.3941
   19MEP      C 4530   3.308   4.206  20.511 -0.0315 -0.7172  0.2002
   19MEP      C 4531   3.964   5.528  20.810 -0.1541  0.1642  0.2711
   19MEP      C 4532   3.197   4.110  20.934  0.0412  0.1636 -0.1307
   19MEP      C 4533   3.296   4.059  20.566  0.2365  0.0804 -0.3193
   19MEP      H 4534   3.139   3.855  20.844 -1.5710 -1.0240 -0.3516
   19MEP      H 4535   3.099   3.978  21.147  0.7135 -1.4215 -0.5998
   19MEP      H 4536   3.137   3.855  21.262 -0.7236  0.1572  0.6590
   19MEP      H 4537   3.052   3.899  20.696  0.9457 -2.2790  0.5646
   19MEP      H 4538   2.694   4.533  21.992 -0.7386  0.7172 -1.0551
   19MEP      H 4539   2.882   4.028  21.118 -3.0260  0.9049  0.9205
   19MEP      H 4540   3.122   4.145  20.738  0.7103  0.2983 -0.6234
   19MEP      H 4541   3.248   4.209  20.942 -0.2676  0.2314  1.2572
   19MEP      H 4542   3.358   4.109  20.757  0.7485 -1.3285  1.4792
   19MEP      H 4543   2.773   3.928  21.220  0.6087  2.9190  0.6880
   19MEP      H 4544   2.610   3.733  20.863 -0.9407 -1.4570 -0.6595
   19MEP      H 4545   3.261   4.035  20.986 -1.3300 -0.7276  0.2830
   19MEP      H 4546   3.103   4.134  20.988 -1.4893  1.5994 -3.2964
   19MEP      H 4547   3.196   4.023  20.532  0.3034 -2.7952  2.2947
   19MEP      H 4548   3.373   3.994  20.521  0.5794  0.4076 -0.2019
   19MEP      H 4549   2.919   4.073  21.319  0.7811 -0.0416 -2.2600
   19MEP      H 4550   2.895   3.852  21.460 -1.4987  0.4030  0.3408
   19MEP      H 4551   2.747   3.618  20.849 -0.4713  1.3469 -1.7513
   19MEP      H 4552   3.826   5.623  21.023 -0.8016  0.0081 -0.4934
   19MEP      H 4553   3.211   4.255  20.533 -0.1214 -1.5051  1.6216
   19MEP      H 4554   3.325   4.267  20.325  1.3913  0.8642  3.0580
   19MEP      H 4555   2.947   3.978  21.569 -1.0010 -0.7344 -0.7845
   19MEP      H 4556   3.071   3.865  21.504  2.4795  1.5046 -3.3914
   19MEP      H 4557   3.050   4.239  21.285 -0.3836 -0.8624 -0.9230
   19MEP      H 4558   3.205   4.155  21.232  0.3505  0.6614 -0.2688
   19MEP      H 4559   3.880   5.512  21.148 -0.0404  1.8394 -0.4669
   19MEP      H 4560   2.964   3.764  20.931  2.2521  1.6317 -0.0534
   19MEP      H 4561   2.847   3.812  20.808  0.0422  0.1892  0.1628
   19MEP      H 4562   2.596   3.567  20.951 -0.1191 -0.1511 -0.8609
   19MEP      H 4563   2.791   3.646  21.083  1.3303  0.2937 -2.2948
   19MEP      H 4564   3.443   4.386  20.518  0.3560 -0.4680 -1.5424
   19MEP      H 4565   3.507   4.225  20.576  0.0323  0.5356  0.4454
   19MEP      H 4566   3.162   4.302  21.492 -1.5411 -1.0817 -0.8910
   19MEP      H 4567   3.404   4.358  21.495 -1.7643  1.8447 -0.6631
   19MEP      H 4568   2.640   3.750  21.109 -0.5624 -2.1193  1.3766
   19MEP      H 4569   2.797   4.819  22.091  0.7033  1.5446 -2.4062
   19MEP      H 4570   2.754   4.543  22.217  0.5516 -1.0538  0.0817
   19MEP      H 4571   3.386   4.178  21.457  2.0500  0.0712 -1.6512
   19MEP      H 4572   3.311   4.552  21.471  0.9654 -2.2169 -2.7100
   19MEP      H 4573   3.134   4.533  21.502  0.1713  2.4982  0.7202
   19MEP      H 4574   2.649   4.743  22.144 -0.9829 -0.7371 -1.1198
   19MEP      H 4575   3.979   5.377  20.959 -0.7449 -0.3514  1.2543
   19MEP      H 4576   2.653   3.965  20.852  0.5760  1.8331  0.5336
   19MEP      H 4577   3.539   4.477  20.743 -2.6898  0.1033 -2.3620
   19MEP      H 4578   3.612   4.322  20.742 -0.6274  0.0237 -0.3892
   19MEP      H 4579   3.108   4.668  21.281  0.0433  1.1842 -0.5699
   19MEP      H 4580   2.722   4.072  20.981 -1.3857  0.8232 -0.3588
   19MEP      H 4581   2.165   3.903  21.095 -1.5279 -1.1601 -1.4197
   19MEP      H 4582   3.402   4.432  20.950  0.1809  0.7152 -0.1937
   19MEP      H 4583   3.584   4.452  20.958 -0.6200  2.9019 -0.9845
   19MEP      H 4584   3.342   4.613  21.217  0.7532 -0.7735  1.8939
   19MEP      H 4585   2.236   3.960  20.935 -0.8052 -0.0563  1.0584
   19MEP      H 4586   2.324   3.847  21.033 -0.0870 -0.0876  0.0624
   19MEP      H 4587   2.457   4.092  20.908  2.8741  1.3607 -1.2221
   19MEP      H 4588   3.411   4.725  21.333  1.5250 -0.2941 -1.1427
   19MEP      H 4589   3.300   4.796  21.205 -1.5986 -1.0510  0.1467
   19MEP      H 4590   2.532   4.161  21.061  0.6013 -0.5943  1.1131
   19MEP      H 4591   2.365   4.018  21.197 -2.6561  0.0663  0.5589
   19MEP      H 4592   3.616   5.561  21.095 -1.4809  0.0821 -0.1252
   19MEP      H 4593   3.615   4.296  21.161 -3.7172  0.0800  0.7207
   19MEP      H 4594   3.706   4.243  21.008  0.7591  0.7867  3.0960
   19MEP      H 4595   3.016   4.736  21.584  1.5232 -2.2427 -0.3858
   19MEP      H 4596   2.945   4.734  21.421 -1.1352  1.9563 -0.0715
   19MEP      H 4597   3.212   4.954  21.577  0.3955 -0.8682  1.9243
   19MEP      H 4598   3.349   4.879  21.493 -0.7790  1.0124 -0.3091
   19MEP      H 4599   4.117   5.468  21.080  0.9035 -0.4276 -1.1136
   19MEP      H 4600   2.307   4.249  21.154  2.0486 -0.0907 -0.6025
   19MEP      H 4601   2.108   4.246  20.972 -0.3395 -1.2707 -0.5831
   19MEP      H 4602   3.599   4.011  21.041  0.1612 -1.4323  1.7333
   19MEP      H 4603   3.414   4.083  21.142  1.5092  1.2576 -0.7154
   19MEP      H 4604   3.019   5.004  21.549  0.6696  0.6156 -3.5520
   19MEP      H 4605   2.798   4.995  21.627 -2.1490 -0.8307 -0.9557
   19MEP      H 4606   3.266   4.666  21.652  1.6289 -0.5771  1.2046
   19MEP      H 4607   3.189   4.751  21.837  3.4139  1.3272  0.4381
   19MEP      H 4608   3.651   5.409  21.196 -1.9864 -0.3356  0.1156
   19MEP      H 4609   2.642   5.005  21.984  2.5292 -2.3859  2.1720
   19MEP      H 4610   3.688   4.071  21.322 -0.4993 -0.5651 -0.4258
   19MEP      H 4611   2.234   4.174  20.885 -0.2529  1.4779  0.0675
   19MEP      H 4612   2.967   4.671  21.975 -0.1933 -1.3811  3.5092
   19MEP      H 4613   3.809   4.102  21.192  0.6683 -0.7137 -2.0100
   19MEP      H 4614   3.741   3.937  21.212  3.3608  1.1726 -0.6138
   19MEP      H 4615   2.774   5.025  21.409 -0.6922 -1.9673  1.1946
   19MEP      H 4616   2.888   4.922  21.302 -1.5736 -1.0373  0.2298
   19MEP      H 4617   3.425   4.727  21.818 -0.0389  2.3003  1.4917
   19MEP      H 4618   3.455   4.888  21.742 -2.2897  1.6792 -2.2150
   19MEP      H 4619   2.234   4.501  20.761  3.0961 -1.0845 -0.3299
   19MEP      H 4620   2.385   4.364  20.892  0.1308 -4.0458  1.8396
   19MEP      H 4621   2.541   4.922  22.089 -3.5968 -2.0007 -0.3146
   19MEP      H 4622   2.268   4.460  21.127 -1.1444  1.0053  0.1718
   19MEP      H 4623   2.823   5.127  21.198 -1.9305 -0.1108  2.4497
   19MEP      H 4624   2.956   5.248  21.200  1.5517 -0.8120  0.7320
   19MEP      H 4625   3.678   4.685  21.741  0.2506 -0.7690 -0.2775
   19MEP      H 4626   3.663   4.848  21.657 -0.1915 -0.4356 -1.6494
   19MEP      H 4627   2.169   4.557  21.001 -0.5380 -1.3675 -1.6155
   19MEP      H 4628   4.041   5.478  20.748 -0.2943  0.4103 -0.1031
   19MEP      H 4629   2.789   5.377  21.248 -1.3144 -0.4137 -0.6638
   19MEP      H 4630   2.814   5.327  21.427  0.6730 -0.1795  0.2753
   19MEP      H 4631   3.720   4.576  21.528 -0.2156  0.0244 -0.5101
   19MEP      H 4632   3.838   4.703  21.550  0.7560 -1.0642 -2.6046
   19MEP      H 4633   2.367   4.639  21.215 -1.7234  1.1970 -0.6786
   19MEP      H 4634   2.290   4.753  21.094 -0.3051 -0.2612  0.7357
   19MEP      H 4635   2.534   5.181  20.948 -0.3089 -0.3865  0.2603
   19MEP      H 4636   3.467   5.422  20.957 -0.0081  1.1445  0.5989
   19MEP      H 4637   2.602   5.257  21.135  2.4423 -1.6765  0.4903
   19MEP      H 4638   2.564   5.392  21.256  0.1052  0.2342 -0.7010
   19MEP      H 4639   3.742   4.568  21.319 -1.1359  0.1617  1.8647
   19MEP      H 4640   3.872   4.693  21.304 -0.9944  1.6194 -2.5084
   19MEP      H 4641   2.619   5.176  20.788  0.3081  1.1314  0.9753
   19MEP      H 4642   2.592   4.685  21.129  0.2058  0.5297  1.0905
   19MEP      H 4643   2.437   5.116  21.240 -2.5711  2.2399 -2.4519
   19MEP      H 4644   2.399   5.317  21.107  0.8712  0.1846  0.9881
   19MEP      H 4645   3.590   4.693  21.178  0.0774  0.7060  0.8437
   19MEP      H 4646   3.744   4.651  20.991 -1.8501 -0.3762 -0.7697
   19MEP      H 4647   3.421   5.400  21.126  0.8735  0.7807  0.3045
   19MEP      H 4648   2.411   5.040  21.922  3.5825  2.1658 -3.4538
   19MEP      H 4649   2.522   4.826  21.210  0.6647  0.2677  0.0768
   19MEP      H 4650   2.865   5.008  20.943 -1.5421 -1.6812  0.6245
   19MEP      H 4651   2.384   5.343  21.449 -1.7758 -0.5699 -0.0973
   19MEP      H 4652   2.482   5.196  21.485  0.1801 -0.3915 -1.3693
   19MEP      H 4653   3.851   4.850  21.119  0.0229 -3.9376 -4.9045
   19MEP      H 4654   3.723   4.921  21.216 -0.2908  2.4508 -1.4070
   19MEP      H 4655   2.701   4.946  20.828 -2.4855  0.8151 -1.2484
   19MEP      H 4656   2.486   5.057  20.815 -0.8813  0.7426  0.5198
   19MEP      H 4657   2.198   5.200  21.400 -1.0750 -1.3204  0.2885
   19MEP      H 4658   3.719   4.874  20.922 -2.0070 -0.4704 -1.1303
   19MEP      H 4659   2.391   4.850  21.922 -0.9006  0.5521  0.3847
   19MEP      H 4660   2.865   4.651  21.834  1.5164  0.8974  0.2662
   19MEP      H 4661   2.297   5.014  21.344  0.5751 -0.4855 -0.1217
   19MEP      H 4662   2.173   4.988  21.471  1.8139 -2.3633  3.3720
   19MEP      H 4663   3.495   4.838  21.007 -0.4346 -0.3683  2.7371
   19MEP      H 4664   3.514   4.992  20.923 -0.6806 -0.5032  0.3428
   19MEP      H 4665   2.731   4.863  21.053 -0.5642  0.0150  0.8606
   19MEP      H 4666   2.620   4.999  21.110 -1.1949  1.8390 -2.0950
   19MEP      H 4667   2.481   4.995  21.521 -0.1918  0.4307 -1.1623
   19MEP      H 4668   2.483   4.792  21.491  0.3486  2.0677  1.1051
   19MEP      H 4669   3.480   4.952  21.226  0.1237 -0.2093 -0.5190
   19MEP      H 4670   3.289   5.049  21.191  1.0716  3.3040 -0.5338
   19MEP      H 4671   2.935   4.505  21.912  0.6165 -0.2170  2.6758
   19MEP      H 4672   3.437   5.218  21.217  0.9141  1.0485 -0.2653
   19MEP      H 4673   3.967   5.637  20.791  0.8812  0.3059  1.2668
   19MEP      H 4674   3.417   4.287  21.330 -1.6488  0.3094 -0.0552
   19MEP      H 4675   2.307   4.849  21.708  0.8362 -0.0667 -0.5927
   19MEP      H 4676   2.285   5.031  21.711  1.7300  1.2005  0.2454
   19MEP      H 4677   3.612   5.153  21.200  0.1931 -0.6827  0.2606
   19MEP      H 4678   3.867   5.490  20.769  1.2553 -1.4191 -1.7088
   19MEP      N 4679   3.294   4.038  20.722 -0.0430  0.0048  0.1711
   19MEP      N 4680   3.152   4.802  21.432 -0.1995 -0.1915 -0.1501
   19MEP      N 4681   2.259   4.177  21.102  0.4643  0.7648 -0.3670
   19MEP      N 4682   2.268   5.173  21.469 -0.1580 -0.1942 -0.1899
   19MEP      N 4683   3.686   4.922  21.006  0.0294 -0.4792 -0.2961
   19MEP      O 4684   2.389   4.811  21.485  0.0538  0.3911  0.0499
   19MEP      O 4685   3.746   5.427  21.013  0.4400 -0.1117 -0.8402
   19MEP      O 4686   3.755   4.619  21.081 -0.1165 -0.6148 -1.0374
   19MEP      O 4687   2.341   5.297  21.181  0.1704 -0.2926  0.3154
   19MEP      O 4688   3.699   4.750  21.407  0.3244 -0.1287 -0.1382
   19MEP      O 4689   2.662   5.228  21.328 -0.6353  0.1643 -0.2942
   19MEP      O 4690   3.507   4.722  21.626 -0.3845  0.2461  0.3207
   19MEP      O 4691   2.951   5.107  21.352 -0.6314 -0.0798 -0.3004
   19MEP      O 4692   3.180   4.814  21.766  0.0593  0.2269 -0.1864
   19MEP      O 4693   2.645   4.792  21.945 -1.0289  0.0651 -0.0137
   19MEP      O 4694   3.486   4.065  21.203  0.4441  0.0283  0.2056
   19MEP      O 4695   2.828   4.549  22.156  0.1352 -0.0404 -0.3303
   19MEP      O 4696   4.098   5.534  21.012 -0.5475  0.2053 -0.1313
   19MEP      O 4697   3.496   4.259  20.996 -0.5438 -0.6404  0.4450
   19MEP      O 4698   3.327   5.020  21.108 -0.2882 -0.2273 -0.0066
   19MEP      O 4699   3.399   4.315  20.709  0.6059 -0.0844 -0.0577
   19MEP      O 4700   3.190   4.434  21.332 -0.1959 -0.0124  0.2783
   19MEP      O 4701   3.327   4.182  20.370  0.0896 -0.6134  0.4964
   19MEP      O 4702   3.106   4.090  21.408 -0.1512 -0.2373 -0.2406
   19MEP      O 4703   2.479   4.948  21.755 -0.2250 -0.2952  0.1059
   19MEP      O 4704   2.954   3.841  21.185 -0.2749 -0.0951 -0.8128
   19MEP      O 4705   2.970   3.963  20.872 -0.1248 -0.7621 -0.2602
   19MEP      O 4706   2.559   3.961  21.034  0.2441 -0.1522 -0.6380
   19MEP      O 4707   2.844   4.910  21.623 -0.1760  0.1114  0.5444
   19MEP      O 4708   2.226   4.409  20.787 -0.2699 -0.6907  0.1555
   19MEP      O 4709   2.371   4.590  21.010  0.3403  0.2137  0.3309
   19MEP      O 4710   2.806   5.084  20.942  0.5422 -0.0315  0.4578
   19MEP      O 4711   2.535   4.843  21.006 -0.5314  0.7250  0.0609
   19MEP      O 4712   3.508   5.240  21.033  0.7289 -0.8347 -0.5635
   20MEP      C 4713   4.893   4.980  20.727 -0.0381 -0.0310 -0.2039
   20MEP      C 4714   4.859   4.976  20.880 -0.0910 -0.0586  0.0439
   20MEP      C 4715   2.991   5.682  20.955 -0.1418 -0.0511 -0.3442
   20MEP      C 4716   3.003   5.595  21.078 -0.5824  0.3501  0.1146
   20MEP      C 4717   4.746   5.073  21.060 -0.1921  0.3051  0.6844
   20MEP      C 4718   3.353   4.536  20.026 -0.1746 -0.2352 -0.2303
   20MEP      C 4719   3.114   5.738  20.757  0.3678  0.8440 -0.0422
   20MEP      C 4720   5.013   4.892  20.699  0.1101 -0.0506  0.5356
   20MEP      C 4721   4.610   5.003  21.073 -0.1673  0.3050 -0.2695
   20MEP      C 4722   3.433   4.814  19.889  0.3676 -0.2048  0.1816
   20MEP      C 4723   3.425   4.439  20.133 -0.7451 -0.0355  0.2437
   20MEP      C 4724   3.199   5.686  20.640 -0.3273  0.6818  0.4214
   20MEP      C 4725   3.451   4.300  20.079 -0.1601 -0.3990  0.2186
   20MEP      C 4726   3.326   5.613  20.697  0.1942  0.3164 -0.3901
   20MEP      C 4727   3.666   4.309  19.948  0.5364 -0.9069  0.6578
   20MEP      C 4728   4.496   4.790  21.046 -0.2225 -0.1751 -0.2756
   20MEP      C 4729   3.412   5.519  20.489 -0.0142  0.2159  0.7770
   20MEP      C 4730   3.112   5.547  21.276  0.2866  0.1828 -0.1292
   20MEP      C 4731   3.738   4.212  20.037  0.1764 -0.0383  0.3285
   20MEP      C 4732   3.358   5.377  20.504  0.4238 -0.1512  0.3582
   20MEP      C 4733   4.519   4.636  21.071  0.3625  0.8568 -0.1659
   20MEP      C 4734   3.888   4.196  20.012  0.6373  0.0310 -0.1941
   20MEP      C 4735   3.427   5.295  20.612  0.0021  0.1159 -0.1918
   20MEP      C 4736   3.447   5.025  19.799 -1.3322 -0.3799  0.5856
   20MEP      C 4737   4.535   4.602  21.225  0.2231  0.1108  0.3535
   20MEP      C 4738   4.087   4.320  20.028  0.4509 -0.4270 -0.3856
   20MEP      C 4739   3.623   5.239  20.707 -0.6399 -0.6325  0.4446
   20MEP      C 4740   4.153   4.457  19.990 -0.4309  0.6457  0.6273
   20MEP      C 4741   4.583   4.354  21.219  0.1835  0.3008  0.1768
   20MEP      C 4742   3.771   5.214  20.656 -0.3297 -0.4921  0.5742
   20MEP      C 4743   4.188   4.673  20.079 -0.3606  0.3231  0.2606
   20MEP      C 4744   4.443   4.304  21.267 -1.1725  0.0144  0.6032
   20MEP      C 4745   3.943   5.146  20.510  0.5989 -0.0230  0.8075
   20MEP      C 4746   4.688   4.252  21.255 -0.0460  0.3936 -1.0802
   20MEP      C 4747   4.743   4.972  21.811 -0.5667  0.7173 -0.1598
   20MEP      C 4748   3.189   5.619  21.391 -0.0879 -0.0885 -0.1459
   20MEP      C 4749   4.207   4.326  21.225  0.7628  0.3498 -0.1471
   20MEP      C 4750   3.507   5.007  19.660 -0.1911 -0.4348  0.3148
   20MEP      C 4751   4.137   4.782  20.184 -0.5541  0.3597  0.3065
   20MEP      C 4752   3.987   5.072  20.378  0.4704 -0.9957 -0.0888
   20MEP      C 4753   4.098   4.409  21.144 -0.2011  0.4772 -0.0212
   20MEP      C 4754   4.659   4.860  21.744  0.0921 -0.3018  0.6794
   20MEP      C 4755   4.005   4.859  20.151  0.0595  0.4418  0.6402
   20MEP      C 4756   3.952   4.348  21.183  0.3053  0.0397  0.0105
   20MEP      C 4757   4.566   4.778  21.834 -1.1764  0.7068 -0.2938
   20MEP      C 4758   3.759   4.677  20.142  0.4637  0.1132  0.3918
   20MEP      C 4759   4.111   4.561  21.176 -0.4223 -0.7030  0.2090
   20MEP      C 4760   3.919   4.337  21.332 -0.0108 -0.9740  0.8318
   20MEP      C 4761   3.933   4.925  20.372  0.0378 -0.4152 -0.1024
   20MEP      C 4762   4.106   4.396  20.991 -0.2126 -0.3364  0.8198
   20MEP      C 4763   4.161   4.730  21.343 -0.1246  0.0412 -0.7548
   20MEP      C 4764   3.390   4.676  19.837 -0.1521  0.4140 -0.2885
   20MEP      C 4765   4.353   4.807  21.934  0.6188  0.1334 -0.1273
   20MEP      C 4766   3.817   4.729  20.276  0.5867  0.1201  0.4624
   20MEP      C 4767   4.225   4.897  21.926 -0.2311  0.4951  0.6136
   20MEP      C 4768   3.896   4.619  20.354 -0.1181 -0.3493 -0.2466
   20MEP      C 4769   3.781   4.295  20.455  0.4413 -0.0546 -0.3210
   20MEP      C 4770   4.179   4.757  21.488 -0.3298  0.9075 -0.0365
   20MEP      C 4771   4.031   4.259  20.817  0.4009  0.2723  0.4078
   20MEP      C 4772   4.071   4.988  21.780 -0.0226 -0.2534 -0.1739
   20MEP      C 4773   3.891   4.394  20.423  0.0780 -0.7261 -0.9310
   20MEP      C 4774   3.204   5.544  21.521  0.3213  1.2051 -0.2906
   20MEP      C 4775   3.996   4.418  20.539  0.3300  0.0037 -0.2123
   20MEP      C 4776   4.255   4.232  20.710 -0.2177  0.6316 -0.2149
   20MEP      C 4777   4.126   4.320  20.715 -0.9994  0.2020 -0.6204
   20MEP      C 4778   3.987   4.965  21.654  0.2730  0.3418  0.4535
   20MEP      C 4779   3.399   5.000  19.548  0.1458 -0.8419  0.0410
   20MEP      C 4780   4.310   4.688  21.536  0.1520 -0.1020  0.1249
   20MEP      C 4781   4.083   4.986  21.530 -1.0443 -0.6234 -0.1012
   20MEP      H 4782   4.255   4.751  21.288 -0.7443  0.0830 -1.8044
   20MEP      H 4783   3.935   4.315  20.816 -0.2596 -0.8663 -1.5979
   20MEP      H 4784   4.004   4.158  20.780  0.0643  0.8285 -0.8999
   20MEP      H 4785   4.090   4.802  21.295 -0.4499  0.3725  0.2065
   20MEP      H 4786   3.142   5.715  21.423 -0.0287 -0.8111  2.2532
   20MEP      H 4787   4.030   4.467  20.950  0.8242 -0.6388 -1.6946
   20MEP      H 4788   4.090   4.717  21.540 -1.7269  1.9459 -1.5895
   20MEP      H 4789   4.316   4.690  21.647 -0.8608  1.6721  0.1698
   20MEP      H 4790   4.258   4.913  21.590  1.6921  0.6798 -1.3447
   20MEP      H 4791   4.207   4.427  20.958 -0.3418  0.6594  1.3139
   20MEP      H 4792   3.827   4.277  21.346  0.5251 -2.3017 -1.2363
   20MEP      H 4793   4.394   4.752  21.503  0.6935 -1.0058 -0.2385
   20MEP      H 4794   4.313   4.584  21.498  2.0578 -0.5769  1.4965
   20MEP      H 4795   4.023   4.973  21.437  1.8116  0.9003 -2.2201
   20MEP      H 4796   4.119   5.090  21.514 -1.0122 -0.3119  1.8581
   20MEP      H 4797   4.145   4.429  20.723  0.2359 -0.0561  0.2056
   20MEP      H 4798   4.225   4.125  20.706 -2.8049  1.3645 -1.4307
   20MEP      H 4799   4.003   4.293  21.389  0.7852  0.7332  1.0308
   20MEP      H 4800   3.384   5.115  19.806  1.6170  1.7217  1.2538
   20MEP      H 4801   3.962   4.857  21.647  1.6332  0.1107 -0.9060
   20MEP      H 4802   3.821   5.020  21.568 -0.0809 -1.1285  0.5470
   20MEP      H 4803   4.319   4.253  20.798 -0.2533 -0.3223  0.0389
   20MEP      H 4804   4.319   4.255  20.623 -0.4270 -1.7568 -1.0213
   20MEP      H 4805   4.069   4.492  20.501  0.2544  0.2123  0.0458
   20MEP      H 4806   3.939   4.468  20.621  0.6391  0.7614 -0.4567
   20MEP      H 4807   3.526   5.025  19.877 -3.0690  0.7223  2.3856
   20MEP      H 4808   4.205   4.594  21.127 -0.0056 -1.9000  0.1699
   20MEP      H 4809   4.030   4.615  21.122  1.7374  1.6382 -0.8074
   20MEP      H 4810   3.900   4.440  21.371 -1.5220 -0.1660 -1.9176
   20MEP      H 4811   3.877   4.411  21.130 -1.3095 -0.8982  1.1245
   20MEP      H 4812   4.011   4.996  21.874  1.4949 -1.7783  0.9518
   20MEP      H 4813   4.135   5.078  21.770  0.6769 -0.7334 -0.0408
   20MEP      H 4814   3.956   4.373  20.336  0.1636  0.1032 -1.0716
   20MEP      H 4815   3.711   4.319  20.537  1.5326  2.2281 -0.0013
   20MEP      H 4816   3.945   4.248  21.135  0.8460  0.2888 -0.6029
   20MEP      H 4817   3.009   5.532  21.315  1.5153 -0.1951  3.1309
   20MEP      H 4818   3.328   5.692  21.261  1.6550 -2.4921 -2.5753
   20MEP      H 4819   3.715   4.267  20.370  1.2148  0.4878 -1.1229
   20MEP      H 4820   3.963   4.581  20.273  0.3594 -0.6006  0.2624
   20MEP      H 4821   3.949   4.656  20.445 -0.0149 -1.5799  0.1986
   20MEP      H 4822   3.153   5.447  21.249 -0.5185  0.7595 -3.7358
   20MEP      H 4823   3.580   4.924  19.652 -2.3824 -2.2232 -1.6920
   20MEP      H 4824   4.181   4.218  21.236 -1.5044  0.9487  0.7004
   20MEP      H 4825   4.150   4.857  21.997 -0.1619  0.4115  0.6416
   20MEP      H 4826   4.240   5.004  21.953 -0.2313  0.5556  0.3684
   20MEP      H 4827   3.732   4.760  20.340  0.9107 -0.2585  1.0707
   20MEP      H 4828   4.197   4.366  21.328 -0.9490 -0.9378  0.2265
   20MEP      H 4829   4.682   4.232  21.364  2.3312  1.3518 -0.7317
   20MEP      H 4830   4.343   4.697  21.922  4.2635 -0.4138  1.1816
   20MEP      H 4831   4.388   4.813  22.039 -1.0892 -1.7191  0.5780
   20MEP      H 4832   3.702   4.584  20.162  1.7233 -0.6600  0.4064
   20MEP      H 4833   4.679   4.151  21.208 -1.0322 -0.8439  1.6429
   20MEP      H 4834   4.791   4.289  21.238  0.1396 -0.1298 -1.1015
   20MEP      H 4835   4.447   4.193  21.261 -0.9246  0.0891 -0.8503
   20MEP      H 4836   3.843   4.650  20.075 -0.8735  0.2975 -1.3974
   20MEP      H 4837   3.694   4.751  20.090  0.4699 -1.1976 -1.5259
   20MEP      H 4838   4.427   4.347  21.368 -0.5132 -0.9627  1.1274
   20MEP      H 4839   4.585   4.350  21.108 -0.2929 -1.5097  0.2212
   20MEP      H 4840   3.394   4.819  19.993 -1.6227 -3.3391 -0.3695
   20MEP      H 4841   4.535   4.683  21.786 -0.0466 -0.8069  1.8763
   20MEP      H 4842   4.609   4.753  21.933 -0.5309 -1.9695 -1.2046
   20MEP      H 4843   4.020   4.877  20.422  1.5994  0.6630 -1.7004
   20MEP      H 4844   3.844   4.927  20.438 -1.8080  1.8655 -2.5600
   20MEP      H 4845   4.029   4.966  20.135  1.7413 -0.2021 -1.3379
   20MEP      H 4846   3.960   4.824  20.056  0.5116  3.0265 -0.5901
   20MEP      H 4847   3.661   5.128  19.671  1.2502  0.1771 -2.1961
   20MEP      H 4848   4.616   4.489  21.370  1.2208  1.1222  0.4412
   20MEP      H 4849   4.564   4.695  21.279  0.2984 -0.2636  0.9493
   20MEP      H 4850   4.601   4.901  21.659  0.8132 -0.4204  0.1288
   20MEP      H 4851   4.815   4.828  21.639 -1.4932  1.8486  0.9685
   20MEP      H 4852   3.946   5.127  20.290 -1.1686 -2.1674 -0.0802
   20MEP      H 4853   4.163   5.016  20.308  0.6690 -0.8447  0.7438
   20MEP      H 4854   4.126   4.718  20.275  0.1251 -1.3514 -0.7918
   20MEP      H 4855   4.321   4.816  20.203 -1.0653 -1.2542 -2.1235
   20MEP      H 4856   3.543   4.826  19.879  0.4332 -0.3648  0.6992
   20MEP      H 4857   2.909   5.602  21.136 -1.0588  2.6231 -0.9107
   20MEP      H 4858   4.681   5.041  21.873  0.3827  1.3262  0.1255
   20MEP      H 4859   4.430   4.586  21.259  0.0068 -1.1306 -0.8760
   20MEP      H 4860   3.236   5.618  21.596 -0.8778  2.2983 -0.8250
   20MEP      H 4861   4.799   5.033  21.738  2.8251  0.2338  1.9245
   20MEP      H 4862   4.816   4.930  21.883 -0.9819  1.1505  0.5242
   20MEP      H 4863   4.008   5.236  20.521  0.5670 -0.0218  0.9770
   20MEP      H 4864   3.967   5.081  20.596  0.3634  0.2412  1.0758
   20MEP      H 4865   4.299   4.664  20.081 -0.3763 -0.9503 -2.2360
   20MEP      H 4866   4.165   4.717  19.979  0.1758  0.8335  0.3598
   20MEP      H 4867   4.394   4.491  21.074 -0.0422  1.4157  1.5564
   20MEP      H 4868   4.613   4.620  21.014 -0.4465  0.7033 -1.4692
   20MEP      H 4869   3.018   5.490  21.043 -0.1697 -0.0058  1.3202
   20MEP      H 4870   4.441   4.838  21.129 -0.1847 -1.7909  0.6968
   20MEP      H 4871   3.830   5.307  20.672  2.3731 -2.0244 -0.0750
   20MEP      H 4872   3.806   5.131  20.721  1.6645 -1.1780 -1.3121
   20MEP      H 4873   4.260   4.443  19.964 -0.5037  2.8331 -0.9460
   20MEP      H 4874   4.098   4.491  19.901 -1.7124  0.7274  1.4447
   20MEP      H 4875   4.429   4.797  20.957 -0.6317 -1.2483 -0.0479
   20MEP      H 4876   3.332   4.911  19.558 -0.3572 -0.7206 -1.9684
   20MEP      H 4877   3.624   5.289  20.806  2.0702  1.8453 -0.7608
   20MEP      H 4878   3.571   5.142  20.724 -0.5235 -0.6098  0.9550
   20MEP      H 4879   4.121   4.299  20.132 -1.7678  1.1318  0.7068
   20MEP      H 4880   4.121   4.245  19.954  1.1765  0.9949 -1.5292
   20MEP      H 4881   4.595   4.997  21.183  1.0593 -1.4972 -0.1770
   20MEP      H 4882   4.525   5.061  21.031 -1.5937 -1.9676 -0.6011
   20MEP      H 4883   5.004   4.793  20.749 -1.7410  0.2799  0.8665
   20MEP      H 4884   3.441   4.669  19.738 -0.2507  1.8907 -0.4589
   20MEP      H 4885   3.381   5.324  20.708 -3.0876  3.9833 -2.6766
   20MEP      H 4886   3.416   5.186  20.593  0.0796  0.4157 -2.0597
   20MEP      H 4887   3.949   4.128  20.075 -0.2074 -1.1752 -0.6481
   20MEP      H 4888   3.905   4.158  19.908  2.0696  2.6150 -0.9534
   20MEP      H 4889   5.037   4.881  20.591 -0.9647 -1.0208  0.3898
   20MEP      H 4890   4.818   5.008  21.114  0.2718  2.5024  2.7915
   20MEP      H 4891   3.248   5.379  20.518  0.3994  0.1680  0.1145
   20MEP      H 4892   3.327   5.375  20.313  0.7034 -0.1999 -0.7825
   20MEP      H 4893   3.730   4.238  20.144 -2.0945 -0.6780  0.3399
   20MEP      H 4894   3.594   4.101  20.012 -0.8504 -1.6225  0.7693
   20MEP      H 4895   3.281   4.659  19.826  0.0744 -1.2308 -0.1411
   20MEP      H 4896   3.003   5.786  20.993  0.8289 -0.2721 -0.0356
   20MEP      H 4897   4.748   5.172  21.110  1.4266  0.6135  0.0454
   20MEP      H 4898   4.719   4.992  20.663  1.2123  0.0868  1.3448
   20MEP      H 4899   3.334   5.570  20.427 -0.2420 -0.8788  0.1531
   20MEP      H 4900   3.505   5.508  20.429 -0.2200  0.8096  0.3393
   20MEP      H 4901   3.704   4.294  19.845 -0.7729  2.4232 -0.3803
   20MEP      H 4902   3.686   4.412  19.984 -1.4226 -0.5655  0.8304
   20MEP      H 4903   4.907   5.085  20.694  0.1285 -0.8542 -2.8380
   20MEP      H 4904   5.106   4.943  20.734 -1.5924  2.7877  1.0895
   20MEP      H 4905   3.524   5.556  20.662  0.4115  1.9875  1.7965
   20MEP      H 4906   3.488   4.370  19.878  2.3560  1.1998 -0.2624
   20MEP      H 4907   2.886   5.682  20.918 -1.4036 -1.4801  2.9848
   20MEP      H 4908   3.270   5.456  21.503  1.6214  1.7137  1.8129
   20MEP      H 4909   3.352   5.657  20.795 -2.4549 -1.2966  1.0833
   20MEP      H 4910   3.290   5.515  20.733  4.0432 -0.6246  1.1366
   20MEP      H 4911   3.513   4.247  20.154 -0.0042 -1.9521 -0.9749
   20MEP      H 4912   3.365   4.229  20.086  1.1516 -2.1636 -1.1620
   20MEP      H 4913   4.814   4.877  20.902  0.1680 -0.1581  0.1116
   20MEP      H 4914   4.953   4.985  20.938  0.3832  0.7289 -0.8344
   20MEP      H 4915   3.146   5.610  20.579 -2.2434  0.9028  1.7760
   20MEP      H 4916   3.346   5.761  20.568  0.5246  1.3429 -3.4776
   20MEP      H 4917   3.524   4.488  20.147 -0.8859 -0.2766  2.1393
   20MEP      H 4918   3.386   4.507  20.302 -0.2587  0.0958  0.6129
   20MEP      H 4919   3.108   5.504  21.559  0.0284  1.3588 -0.8591
   20MEP      H 4920   3.267   4.478  19.985  0.2610 -0.1339 -1.2905
   20MEP      H 4921   3.439   4.998  19.445  0.9216  3.1623  0.1898
   20MEP      H 4922   3.821   4.199  20.494 -3.5584 -1.1489  1.2598
   20MEP      H 4923   3.015   5.761  20.712  0.4851  0.2303 -0.6168
   20MEP      H 4924   3.152   5.836  20.794 -0.2407  0.8747  0.5097
   20MEP      H 4925   3.313   4.624  20.081  0.6193  0.1292 -0.2336
   20MEP      H 4926   3.340   5.093  19.563  0.7617 -0.6954  1.7009
   20MEP      N 4927   4.197   4.900  21.510  0.9413 -0.5458 -0.5908
   20MEP      N 4928   3.894   4.857  20.254  0.1748  0.4751  0.3673
   20MEP      N 4929   4.623   4.488  21.268 -0.0928 -0.2089  0.3529
   20MEP      N 4930   3.450   5.603  20.611  0.1667 -0.1197  0.1079
   20MEP      N 4931   3.519   4.296  19.942  0.2412  0.2712 -0.2834
   20MEP      O 4932   3.254   5.787  20.556 -0.3403  0.4791  0.4760
   20MEP      O 4933   3.366   4.915  19.825  0.1847  0.0158 -0.1107
   20MEP      O 4934   3.687   4.080  20.018 -0.3987  0.0279 -0.0652
   20MEP      O 4935   3.366   5.314  20.376  0.3246  0.0198 -0.3234
   20MEP      O 4936   3.942   4.328  20.019  0.2807  0.3103  0.0244
   20MEP      O 4937   3.561   5.322  20.616  0.0223 -0.3658 -0.1408
   20MEP      O 4938   4.131   4.545  20.100 -0.5659  0.2494  0.3099
   20MEP      O 4939   3.802   5.168  20.522  0.2415 -0.1875 -0.0328
   20MEP      O 4940   4.244   4.874  20.205 -0.5550 -0.5666  1.0358
   20MEP      O 4941   3.115   5.632  21.159  0.2015  0.1388 -0.1177
   20MEP      O 4942   4.759   4.773  21.695  0.0118 -0.4158  0.3242
   20MEP      O 4943   3.317   5.639  21.340 -0.3664  0.0671 -1.0871
   20MEP      O 4944   3.576   5.125  19.626  0.0570  0.2684 -0.0076
   20MEP      O 4945   4.450   4.863  21.849  0.0173  0.1797 -0.0862
   20MEP      O 4946   3.346   4.439  20.247 -0.4718  0.1610  0.6844
   20MEP      O 4947   4.169   4.884  21.798 -0.4061  0.4752  0.0599
   20MEP      O 4948   3.817   4.512  20.401  0.0316 -0.2341 -0.7762
   20MEP      O 4949   3.865   5.037  21.652  0.0948  0.5562  0.1450
   20MEP      O 4950   4.060   4.301  20.589  0.6589  0.5192 -0.0838
   20MEP      O 4951   3.100   5.647  20.869 -0.3355 -0.6828  0.7970
   20MEP      O 4952   4.080   4.267  20.951  0.2732 -0.4875  0.0848
   20MEP      O 4953   4.128   4.594  21.318 -0.4596 -0.3639  0.7264
   20MEP      O 4954   4.335   4.343  21.172  0.3547  0.5065  0.6524
   20MEP      O 4955   4.134   5.078  20.375  0.1134  0.2323 -0.4689
   20MEP      O 4956   4.407   4.565  21.015  0.3377  0.1247  0.0118
   20MEP      O 4957   4.618   4.860  21.025 -0.3453 -0.1542  0.4615
   20MEP      O 4958   4.791   4.931  20.647  0.3836 -0.4854 -0.2529
   20MEP      O 4959   4.774   5.085  20.923  0.2381  0.3442  0.0737
   20MEP      O 4960   3.442   4.572  19.921  0.3663  0.3489  0.0529
   21SOL     OW 4961   2.941   9.853  20.808  0.0209  0.2428  0.5791
   21SOL    HW1 4962   2.969   9.798  20.729 -0.4808  1.2464 -0.3207
   21SOL    HW2 4963   2.927   9.794  20.887 -0.2261 -0.8821 -0.2919
   22SOL     OW 4964   9.118   7.812   7.612  0.4955  0.5662 -0.3639
   22SOL    HW1 4965   9.039   7.796   7.672 -0.9874  0.4546 -2.2973
   22SOL    HW2 4966   9.148   7.726   7.572  1.8585  0.5540  0.6392
   23SOL     OW 4967   8.442   1.198  14.683  0.5127  0.5489  0.0300
   23SOL    HW1 4968   8.426   1.269  14.614  0.2136 -0.6177 -1.1119
   23SOL    HW2 4969   8.456   1.241  14.772 -0.6475  2.0020 -0.4672
   24SOL     OW 4970   1.760   9.553  24.482 -0.1053  0.0716 -0.7262
   24SOL    HW1 4971   1.765   9.619  24.557 -2.2988 -0.6492  0.1105
   24SOL    HW2 4972   1.835   9.569  24.418  1.3194  1.2548  1.1675
   25SOL     OW 4973   9.205   8.013   0.184  0.4943 -0.4841  0.5159
   25SOL    HW1 4974   9.146   8.046   0.256  0.6209 -1.0793  0.8988
   25SOL    HW2 4975   9.287   8.070   0.179 -0.3612  0.6976 -0.4000
   26SOL     OW 4976   7.048   6.373  10.036 -0.0668 -0.6442 -0.2852
   26SOL    HW1 4977   7.051   6.445  10.106 -1.1158 -1.2806  0.4306
   26SOL    HW2 4978   7.100   6.294  10.067  0.1146 -0.6356 -0.5619
   27SOL     OW 4979   0.924   2.554   5.546 -0.3728 -0.6427 -0.6591
   27SOL    HW1 4980   0.841   2.606   5.528  0.2610  0.8103  0.5335
   27SOL    HW2 4981   0.927   2.530   5.643  1.0248  0.0767 -0.5154
   28SOL     OW 4982   4.673   3.181   4.663 -0.0293  0.0678  0.0210
   28SOL    HW1 4983   4.586   3.205   4.622 -0.0284  0.8820  0.4941
   28SOL    HW2 4984   4.747   3.196   4.597 -0.1876 -0.1001 -0.1946
   29SOL     OW 4985   8.298   4.795  26.483  0.2587  0.6149  0.2507
   29SOL    HW1 4986   8.273   4.889  26.505 -1.9957  0.3987 -1.1206
   29SOL    HW2 4987   8.292   4.739  26.565  0.1786  1.3853  0.7768
   30SOL     OW 4988   9.682   2.025  23.175 -0.5035 -0.1311 -0.0815
   30SOL    HW1 4989   9.766   2.053  23.129 -0.0870  0.2908  0.9292
   30SOL    HW2 4990   9.614   1.997  23.106  0.1435  0.3915 -0.9430
   31SOL     OW 4991   2.517   0.593  12.406  0.4920  0.2598  0.2348
   31SOL    HW1 4992   2.577   0.645  12.468  2.0420  1.4540 -2.1456
   31SOL    HW2 4993   2.463   0.657  12.352  0.7319 -0.6635 -1.1258
   32SOL     OW 4994   0.861   7.233  18.752 -0.2879 -0.5974 -0.0123
   32SOL    HW1 4995   0.867   7.327  18.784 -1.9082 -0.0302 -1.2985
   32SOL    HW2 4996   0.944   7.183  18.777  0.5106  1.1204  0.8085
   33SOL     OW 4997   9.693   4.046  10.613 -0.4258  0.2287  0.4095
   33SOL    HW1 4998   9.703   4.029  10.514  0.8233 -3.3016  1.0516
   33SOL    HW2 4999   9.598   4.030  10.639 -0.5088 -0.0651 -0.0513
   34SOL     OW 5000   7.189   8.450  20.230  0.9535  0.2139 -0.1138
   34SOL    HW1 5001   7.264   8.409  20.178  0.1747  0.2121 -1.2613
   34SOL    HW2 5002   7.122   8.379  20.253  1.1883  0.2569  0.7129
   35SOL     OW 5003   8.188   3.070  28.683  0.4753 -0.1014  0.1704
   35SOL    HW1 5004   8.142   3.000  28.737  2.9901 -2.2339 -0.3081
   35SOL    HW2 5005   8.141   3.083  28.596  0.1025 -1.3918  0.1745
   36SOL     OW 5006   1.960   9.273  27.061  0.2082 -0.4328 -0.5761
   36SOL    HW1 5007   2.002   9.361  27.038  2.8310 -0.7386  2.6341
   36SOL    HW2 5008   2.018   9.199  27.028  1.2022 -0.8600  1.9530
   37SOL     OW 5009   5.073   8.023  29.180  0.6240 -0.4777  0.1561
   37SOL    HW1 5010   5.002   8.004  29.248  0.5766  0.7871  0.4625
   37SOL    HW2 5011   5.035   8.082  29.108  0.4631 -2.3885 -1.3644
   38SOL     OW 5012   9.072   3.860  27.105  0.7034 -0.1430  0.0526
   38SOL    HW1 5013   9.047   3.764  27.115 -1.5169  0.6282  2.3534
   38SOL    HW2 5014   9.100   3.896  27.194  3.2912  0.9022 -1.1375
   39SOL     OW 5015   2.309   7.963  13.888 -0.3722  0.4621 -0.8568
   39SOL    HW1 5016   2.348   7.963  13.980  0.0037  2.6886 -1.0012
   39SOL    HW2 5017   2.354   7.892  13.833  0.1708 -0.1340  0.3312
   40SOL     OW 5018   4.986   2.918   4.348  0.0426 -0.1145 -0.0537
   40SOL    HW1 5019   4.960   2.981   4.276  2.1800 -0.0161 -0.7636
   40SOL    HW2 5020   5.068   2.952   4.395  0.5590 -1.7730  0.2945
   41SOL     OW 5021   5.365   9.607  22.053 -0.1586  0.5807 -0.5370
   41SOL    HW1 5022   5.279   9.617  22.103 -1.7102  0.1797 -3.0465
   41SOL    HW2 5023   5.354   9.642  21.960  1.6017 -1.9963 -1.7625
   42SOL     OW 5024   0.942   7.766  24.585  0.5006 -0.0237  0.0271
   42SOL    HW1 5025   0.935   7.727  24.493 -1.4678 -0.1181  0.1841
   42SOL    HW2 5026   0.915   7.863  24.582  3.3921  0.8175 -0.0068
   43SOL     OW 5027   0.007   9.068  27.614  0.6014 -0.0649  0.0598
   43SOL    HW1 5028  -0.026   9.086  27.707  0.0377  1.6235 -0.4472
   43SOL    HW2 5029   0.040   9.153  27.574 -0.8747 -0.4081 -1.9651
   44SOL     OW 5030   7.516   1.720  22.110 -0.0072 -0.4304 -0.4157
   44SOL    HW1 5031   7.576   1.720  22.190  0.1478  1.8410 -0.5098
   44SOL    HW2 5032   7.432   1.670  22.132 -0.8801  1.9379  1.8941
   45SOL     OW 5033   0.447   8.664  18.446 -0.1979 -0.4597 -0.1440
   45SOL    HW1 5034   0.463   8.569  18.418 -1.3311 -0.7924  0.2743
   45SOL    HW2 5035   0.502   8.685  18.527  0.8230 -0.4393 -0.8397
   46SOL     OW 5036   3.567   8.439  21.508 -0.0407  0.2473  0.3148
   46SOL    HW1 5037   3.498   8.491  21.456 -0.8024 -1.0904 -0.0436
   46SOL    HW2 5038   3.633   8.502  21.547 -2.1476  1.6975  1.6765
   47SOL     OW 5039   7.635   6.383  19.740  0.9044 -0.4816 -0.5130
   47SOL    HW1 5040   7.722   6.422  19.773  0.4708  0.7633 -0.8251
   47SOL    HW2 5041   7.607   6.310  19.802  1.5723 -0.0942  0.2711
   48SOL     OW 5042   4.185   5.924  12.522  0.2372 -0.0999 -0.1669
   48SOL    HW1 5043   4.115   5.981  12.478 -1.0087 -0.9675  0.6565
   48SOL    HW2 5044   4.257   5.904  12.456 -2.1311 -2.2658 -2.1998
   49SOL     OW 5045   3.644   3.040  21.776 -0.2850  0.1064  0.4633
   49SOL    HW1 5046   3.720   3.073  21.720  1.1379 -2.0161  1.0393
   49SOL    HW2 5047   3.628   2.943  21.755 -2.5934  0.4291  0.6384
   50SOL     OW 5048   8.793   7.528  25.598 -0.2927 -0.1240  0.3063
   50SOL    HW1 5049   8.882   7.572  25.580 -0.3527  0.2093  0.8188
   50SOL    HW2 5050   8.758   7.489  25.513  1.6001 -2.5849  0.6223
   51SOL     OW 5051   7.282   2.594  19.422  0.1645 -0.1224  0.0509
   51SOL    HW1 5052   7.349   2.604  19.348 -0.1102 -1.1247 -0.3443
   51SOL    HW2 5053   7.253   2.498  19.428 -1.3185  0.3303  0.1572
   52SOL     OW 5054   6.506   8.460   7.829 -0.6619 -0.4310 -0.6977
   52SOL    HW1 5055   6.451   8.524   7.776 -2.2489 -0.5160  0.7974
   52SOL    HW2 5056   6.465   8.369   7.825  0.0716 -0.7683 -0.6041
   53SOL     OW 5057   5.104   2.746  19.020 -0.4616 -0.4056  0.0731
   53SOL    HW1 5058   5.115   2.709  19.112 -2.0680  0.4426  0.6290
   53SOL    HW2 5059   5.113   2.672  18.953 -0.5404 -1.2502  0.9819
   54SOL     OW 5060   6.168   0.209  24.954  0.4517  0.2638  0.5531
   54SOL    HW1 5061   6.183   0.117  24.992  1.2657  0.9871  2.0368
   54SOL    HW2 5062   6.253   0.261  24.959 -1.0400  2.5683  3.8598
   55SOL     OW 5063   6.625   7.547   7.784 -0.2962 -0.0049 -0.2955
   55SOL    HW1 5064   6.680   7.601   7.848 -0.4907 -0.0666 -0.0790
   55SOL    HW2 5065   6.569   7.609   7.728  0.2757  0.0808 -0.7767
   56SOL     OW 5066   7.714   1.932  26.038 -0.1947 -0.1640 -0.3063
   56SOL    HW1 5067   7.799   1.933  25.986 -0.0641  1.7388 -0.0922
   56SOL    HW2 5068   7.733   1.947  26.135 -0.6088 -1.7798  0.0421
   57SOL     OW 5069   5.456   4.869  16.820 -0.0920 -0.2560  0.0082
   57SOL    HW1 5070   5.457   4.924  16.737  3.4897  0.4460  0.4070
   57SOL    HW2 5071   5.439   4.774  16.797 -3.1567  0.5060 -1.0397
   58SOL     OW 5072   6.151   2.589  14.263 -0.1830 -0.2007 -0.1370
   58SOL    HW1 5073   6.096   2.628  14.336 -1.4874 -2.3831  0.0921
   58SOL    HW2 5074   6.129   2.634  14.176  1.8592  2.8513  0.8687
   59SOL     OW 5075   4.807   4.387  26.853  0.7330  0.2383 -0.0494
   59SOL    HW1 5076   4.881   4.319  26.848  0.1957 -0.3047 -0.7345
   59SOL    HW2 5077   4.830   4.465  26.794  1.7062  1.0171  1.3221
   60SOL     OW 5078   9.213   1.899   4.233  0.2061  0.0682  0.7416
   60SOL    HW1 5079   9.293   1.941   4.190  0.0291  0.0186  0.3621
   60SOL    HW2 5080   9.143   1.882   4.163 -0.0953  0.0213  1.0544
   61SOL     OW 5081   4.086   4.209  22.333 -0.1168  0.1673 -0.5111
   61SOL    HW1 5082   4.049   4.128  22.379 -3.0777  0.0926 -2.8980
   61SOL    HW2 5083   4.078   4.288  22.393  0.8241 -0.8620  1.0239
   62SOL     OW 5084   8.591   5.754  25.707  0.2647 -0.1139 -0.1423
   62SOL    HW1 5085   8.537   5.764  25.790 -0.1640 -0.0622 -0.4306
   62SOL    HW2 5086   8.597   5.657  25.683 -1.3872  0.0398 -1.2318
   63SOL     OW 5087   6.751   1.052  15.698 -0.2478 -0.3632 -0.0681
   63SOL    HW1 5088   6.693   1.089  15.770  0.5892  0.9173 -0.0495
   63SOL    HW2 5089   6.760   0.953  15.710 -0.9657 -0.3081  0.9607
   64SOL     OW 5090   8.712   0.553  20.804 -0.3164 -0.5256  0.5000
   64SOL    HW1 5091   8.717   0.495  20.886 -1.4972 -0.8012  0.3748
   64SOL    HW2 5092   8.778   0.519  20.737 -0.3359 -1.1496  0.7880
   65SOL     OW 5093   2.613   3.850  10.342  0.1267  0.1690  0.1531
   65SOL    HW1 5094   2.534   3.833  10.400 -0.1772 -2.3552 -0.9682
   65SOL    HW2 5095   2.694   3.865  10.400  0.0754 -3.4850  1.2957
   66SOL     OW 5096   4.227   6.324   2.495  0.1135  0.1816  0.3324
   66SOL    HW1 5097   4.286   6.380   2.439 -1.5698  0.3645 -1.3031
   66SOL    HW2 5098   4.156   6.381   2.537 -0.3500 -0.3786  0.3290
   67SOL     OW 5099   6.558   3.924  22.862  0.3798 -0.2083  0.2182
   67SOL    HW1 5100   6.483   3.986  22.840 -0.9476 -1.4975  1.0522
   67SOL    HW2 5101   6.593   3.944  22.953  1.6042  0.9165 -0.4794
   68SOL     OW 5102   5.638   6.791   7.153  0.4750 -0.4422  0.1604
   68SOL    HW1 5103   5.576   6.870   7.147  0.8602 -0.0644  1.0664
   68SOL    HW2 5104   5.677   6.773   7.064 -1.4332 -1.0804 -0.5772
   69SOL     OW 5105   2.872   5.299   3.707 -0.0966 -0.3386 -0.1062
   69SOL    HW1 5106   2.949   5.276   3.647  1.7276  1.1050  1.5967
   69SOL    HW2 5107   2.847   5.395   3.694 -1.3998 -0.7099 -0.3978
   70SOL     OW 5108   4.339   1.259   2.824 -0.3250  0.5085 -0.2893
   70SOL    HW1 5109   4.359   1.175   2.877 -0.4334  1.7409  1.7698
   70SOL    HW2 5110   4.422   1.315   2.821 -0.0887  0.0968 -2.1650
   71SOL     OW 5111   0.035   8.534   5.743 -0.2981  0.1008  0.2373
   71SOL    HW1 5112   0.018   8.522   5.645  1.4011  2.1766 -0.3291
   71SOL    HW2 5113   0.057   8.445   5.783 -0.7595 -0.7401 -1.2860
   72SOL     OW 5114   9.039   1.427   1.204 -0.3303  0.1889 -0.2088
   72SOL    HW1 5115   8.954   1.397   1.160  0.3523 -2.0019 -0.0479
   72SOL    HW2 5116   9.091   1.348   1.236  0.9501  1.5837  1.2781
   73SOL     OW 5117   0.201   2.919   5.483  0.2887 -0.3458  0.7883
   73SOL    HW1 5118   0.119   2.905   5.428  0.4989 -1.8313  0.8435
   73SOL    HW2 5119   0.256   2.836   5.484  2.9703  1.3086 -1.1330
   74SOL     OW 5120   4.765   7.918  29.030 -0.0956 -0.7549 -0.5067
   74SOL    HW1 5121   4.803   7.994  28.977  0.2186 -0.9511 -0.5619
   74SOL    HW2 5122   4.792   7.831  28.989  1.4391 -0.9335  0.8438
   75SOL     OW 5123   2.231   2.774   2.053 -0.6355 -0.1323 -0.3355
   75SOL    HW1 5124   2.314   2.720   2.061  0.5271  1.7882  1.0148
   75SOL    HW2 5125   2.227   2.816   1.963  1.5005  2.2967  0.6390
   76SOL     OW 5126   8.420   4.402   4.949 -0.4223  0.1748 -0.0400
   76SOL    HW1 5127   8.351   4.420   5.019 -0.2587  4.5883 -0.8505
   76SOL    HW2 5128   8.511   4.422   4.986 -0.0821 -0.2002 -0.6671
   77SOL     OW 5129   4.995   3.348  17.607  0.2988  0.2441 -0.2003
   77SOL    HW1 5130   4.958   3.262  17.642 -1.1893  0.3423 -1.4586
   77SOL    HW2 5131   4.972   3.422  17.671 -1.9089  0.3353 -1.0423
   78SOL     OW 5132   4.787   8.624  29.374  0.2388 -0.1898 -0.3510
   78SOL    HW1 5133   4.825   8.582  29.291 -0.1310 -0.5968 -0.3131
   78SOL    HW2 5134   4.841   8.705  29.398  0.9081 -0.5984 -0.4673
   79SOL     OW 5135   5.780   6.721   2.684  0.0175 -0.3461 -0.2494
   79SOL    HW1 5136   5.768   6.754   2.591  2.5175  1.2906 -0.0161
   79SOL    HW2 5137   5.854   6.653   2.687  0.7035  0.4316  0.7226
   80SOL     OW 5138   0.655   9.549  23.224 -0.2077 -0.2017  0.5091
   80SOL    HW1 5139   0.573   9.598  23.196 -0.9057 -0.6246  1.8027
   80SOL    HW2 5140   0.727   9.562  23.155 -0.9671  1.1397 -0.0338
   81SOL     OW 5141   3.635   7.596  23.262 -0.4148  0.8484  0.3397
   81SOL    HW1 5142   3.682   7.547  23.188 -1.1968  0.7200 -0.0767
   81SOL    HW2 5143   3.648   7.694  23.250 -0.0065  0.7990  0.3860
   82SOL     OW 5144   9.636   7.825   2.027  0.5113  0.5368  0.2010
   82SOL    HW1 5145   9.649   7.793   1.934 -0.1733  0.8511 -0.0074
   82SOL    HW2 5146   9.663   7.921   2.034 -2.7157  1.5847 -0.5406
   83SOL     OW 5147   1.391   4.218   4.301  0.3846  0.3089 -0.4120
   83SOL    HW1 5148   1.462   4.158   4.263 -1.0561 -0.7486 -1.4687
   83SOL    HW2 5149   1.435   4.292   4.352  2.2241 -1.1576  0.2209
   84SOL     OW 5150   3.276   8.545  24.661  0.2146 -0.8379 -0.5256
   84SOL    HW1 5151   3.227   8.627  24.631  0.7594 -0.7432 -1.1675
   84SOL    HW2 5152   3.215   8.486  24.713 -0.1680  0.0015 -0.0280
   85SOL     OW 5153   2.099   8.599   4.678 -0.5092  0.4322  0.0613
   85SOL    HW1 5154   2.075   8.503   4.692 -0.9193  0.4744 -0.3673
   85SOL    HW2 5155   2.182   8.605   4.623 -1.4710  0.3504 -1.4185
   86SOL     OW 5156   9.465   5.121   3.313  0.1954 -0.3679  0.0988
   86SOL    HW1 5157   9.392   5.079   3.366  0.6851 -1.2080  0.1220
   86SOL    HW2 5158   9.429   5.154   3.225 -0.9287  2.3537  1.5389
   87SOL     OW 5159   7.562   9.278  15.477 -0.8419 -0.1671 -0.0451
   87SOL    HW1 5160   7.596   9.233  15.560 -1.5055 -1.6173 -0.5403
   87SOL    HW2 5161   7.526   9.209  15.414 -2.6714  1.1409 -0.4710
   88SOL     OW 5162   4.799   2.267   8.755  0.3338 -0.0917  0.2218
   88SOL    HW1 5163   4.762   2.349   8.712 -2.9047 -1.6949 -0.2299
   88SOL    HW2 5164   4.799   2.278   8.854  2.2588  1.3492  0.0954
   89SOL     OW 5165   9.222   1.820  10.840 -0.6837 -0.3608  0.0293
   89SOL    HW1 5166   9.156   1.859  10.905 -1.3946 -0.2415 -0.7421
   89SOL    HW2 5167   9.265   1.894  10.788  0.4003 -0.4113  0.8403
   90SOL     OW 5168   0.569   9.661  26.310  0.3438 -0.1525 -0.1780
   90SOL    HW1 5169   0.597   9.635  26.217 -0.4316 -3.4012  0.4237
   90SOL    HW2 5170   0.637   9.627  26.375 -0.4695 -0.2250  0.6322
   91SOL     OW 5171   8.472   1.928  13.299  0.0546  0.5278  0.2453
   91SOL    HW1 5172   8.531   1.856  13.336  0.9059  1.3959  0.5694
   91SOL    HW2 5173   8.503   1.954  13.208 -1.6819 -1.1770 -0.8795
   92SOL     OW 5174   9.681   0.129  10.504  0.1357  0.1516 -0.3889
   92SOL    HW1 5175   9.729   0.133  10.416  1.4878 -0.5548  0.2951
   92SOL    HW2 5176   9.737   0.079  10.570 -1.2473 -0.0627  0.6437
   93SOL     OW 5177   4.153   2.677  11.133  0.1847 -0.0279 -0.9112
   93SOL    HW1 5178   4.167   2.582  11.163  0.0155 -0.3760 -1.8917
   93SOL    HW2 5179   4.117   2.677  11.040  1.6989  1.0281 -1.5170
   94SOL     OW 5180   7.669   9.880  22.836 -0.4994 -0.4645  0.0801
   94SOL    HW1 5181   7.639   9.967  22.798 -1.9854 -1.0884 -0.2206
   94SOL    HW2 5182   7.744   9.843  22.781 -0.8881 -0.0997 -0.6981
   95SOL     OW 5183   4.697   5.423  13.344 -0.5461 -0.3579  0.2254
   95SOL    HW1 5184   4.629   5.361  13.303 -2.9219  1.7322  0.8966
   95SOL    HW2 5185   4.669   5.447  13.436  2.8428 -1.9954  1.7801
   96SOL     OW 5186   8.980   7.804  17.162 -0.0417 -0.4803  0.5023
   96SOL    HW1 5187   9.068   7.789  17.116 -1.1019 -1.1273 -1.3813
   96SOL    HW2 5188   8.949   7.898  17.146  0.0071 -0.4416  0.6352
   97SOL     OW 5189   5.112   6.878  24.077 -0.3755 -0.0272  0.5730
   97SOL    HW1 5190   5.028   6.867  24.129  0.0868 -1.2108  1.0864
   97SOL    HW2 5191   5.190   6.854  24.135  0.1971 -0.5909 -0.4264
   98SOL     OW 5192   5.182   6.999   4.977 -0.2210 -0.2141  0.6468
   98SOL    HW1 5193   5.241   6.925   4.947 -0.8649 -0.9630  1.2001
   98SOL    HW2 5194   5.099   7.001   4.920  0.3099  0.8037 -0.1013
   99SOL     OW 5195   5.559   2.903  24.545 -0.3740  0.1334 -0.2442
   99SOL    HW1 5196   5.469   2.905  24.587 -0.2771  1.2875 -0.0668
   99SOL    HW2 5197   5.615   2.978  24.582  0.8323 -0.8976  0.0514
  100SOL     OW 5198   1.901   7.459  10.478  0.4304  0.0060 -0.2516
  100SOL    HW1 5199   1.959   7.396  10.426 -0.0505 -1.9452  1.4976
  100SOL    HW2 5200   1.932   7.552  10.465  2.5230 -0.8023 -1.1752
  101SOL     OW 5201   0.904   5.158  14.506 -0.5160 -0.3210  0.9261
  101SOL    HW1 5202   0.808   5.185  14.506 -0.6574 -0.8252  0.9403
  101SOL    HW2 5203   0.936   5.146  14.600  0.1477  1.9257  0.9998
  102SOL     OW 5204   6.747   6.766   7.560 -0.1033 -0.0141  0.1816
  102SOL    HW1 5205   6.780   6.672   7.572  0.7846  0.2354 -0.2420
  102SOL    HW2 5206   6.647   6.766   7.560 -0.1133 -0.9365  0.3661
  103SOL     OW 5207   1.266   0.342   6.217  0.1037 -0.2917  0.4698
  103SOL    HW1 5208   1.342   0.378   6.272  0.6065  0.3297 -0.6270
  103SOL    HW2 5209   1.280   0.245   6.200  1.3815  0.1075 -0.8951
  104SOL     OW 5210   6.759   6.108  23.135  0.1570 -0.1593 -0.6323
  104SOL    HW1 5211   6.685   6.176  23.131  1.2627  1.0337 -1.6942
  104SOL    HW2 5212   6.738   6.033  23.072  0.0824  0.4410 -1.3385
  105SOL     OW 5213   5.719   1.651  24.122  0.3809 -0.4096 -0.6065
  105SOL    HW1 5214   5.753   1.730  24.173 -0.4285 -0.8285  0.5823
  105SOL    HW2 5215   5.796   1.603  24.081  1.0241  0.0174  0.0846
  106SOL     OW 5216   3.453   0.519  24.447 -0.1885  0.1915  0.1021
  106SOL    HW1 5217   3.443   0.506  24.349 -1.1393  2.2411 -0.0870
  106SOL    HW2 5218   3.460   0.616  24.468  0.8693 -0.2590  1.9906
  107SOL     OW 5219   8.262   9.900  12.759  0.0599 -0.4131 -0.0042
  107SOL    HW1 5220   8.174   9.862  12.787 -0.4735  1.1152  0.4954
  107SOL    HW2 5221   8.249   9.961  12.681  0.7964 -0.7999 -0.4323
  108SOL     OW 5222   0.704   5.835   3.445  0.5498  0.0056  0.0479
  108SOL    HW1 5223   0.669   5.879   3.363  0.4365 -0.8945 -0.3913
  108SOL    HW2 5224   0.663   5.878   3.526  0.5810  0.8162 -0.3646
  109SOL     OW 5225   9.479   0.005   9.867  0.5170  0.0707 -0.1944
  109SOL    HW1 5226   9.432   0.005   9.779  0.5041  2.5689 -0.2318
  109SOL    HW2 5227   9.413  -0.008   9.940  0.0328  1.3240 -0.3813
  110SOL     OW 5228   5.804   9.556  15.678 -0.0156  0.2040  0.0836
  110SOL    HW1 5229   5.833   9.642  15.719 -1.1030  0.7023 -0.1655
  110SOL    HW2 5230   5.883   9.497  15.664  0.5219  0.4998  1.7941
  111SOL     OW 5231   1.138   4.099  25.703 -0.2723 -0.4674  0.1896
  111SOL    HW1 5232   1.228   4.142  25.696  0.3085 -1.7568 -0.4860
  111SOL    HW2 5233   1.149   4.003  25.728 -1.3760 -1.0052 -1.2980
  112SOL     OW 5234   0.476   9.144  10.142 -0.4506 -0.0768 -0.0397
  112SOL    HW1 5235   0.438   9.229  10.177 -1.2514  0.0200 -1.1055
  112SOL    HW2 5236   0.404   9.074  10.140  0.5188 -1.1865  2.1048
  113SOL     OW 5237   1.154   5.127   8.024  0.0489  0.5488  0.2281
  113SOL    HW1 5238   1.138   5.052   7.960  0.1519  1.1262 -0.4891
  113SOL    HW2 5239   1.252   5.141   8.034  0.0298  0.5835  0.3611
  114SOL     OW 5240   9.583   2.931  28.483  0.4762  0.3805  0.2068
  114SOL    HW1 5241   9.516   2.860  28.462  0.7598  0.1304  0.1337
  114SOL    HW2 5242   9.665   2.888  28.521  0.8047  0.6377 -0.2111
  115SOL     OW 5243   5.519   0.567  22.141  0.2480  0.4213  0.4519
  115SOL    HW1 5244   5.448   0.562  22.211 -0.5737  0.0662 -0.3885
  115SOL    HW2 5245   5.479   0.602  22.056  0.8632 -0.6901 -0.3121
  116SOL     OW 5246   7.146   0.364  24.294  0.0464  0.1568 -0.1409
  116SOL    HW1 5247   7.125   0.279  24.245 -1.6294  0.1334  0.5765
  116SOL    HW2 5248   7.142   0.346  24.393 -2.4110  1.5557  0.0301
  117SOL     OW 5249   1.701   0.452  11.907  0.4493 -0.3358 -0.0548
  117SOL    HW1 5250   1.649   0.402  11.838  0.7505  1.2487 -1.4600
  117SOL    HW2 5251   1.792   0.411  11.916  0.2490 -0.8291 -0.2785
  118SOL     OW 5252   1.026   8.925  21.045 -0.0387 -0.1477 -0.7193
  118SOL    HW1 5253   0.996   8.837  21.081  0.2460 -1.0489 -2.6378
  118SOL    HW2 5254   1.096   8.911  20.975  1.0549  1.6870 -0.0407
  119SOL     OW 5255   9.476   4.762  26.019  0.0001  0.1710  0.0980
  119SOL    HW1 5256   9.392   4.772  25.965 -0.0098 -0.6041 -0.0310
  119SOL    HW2 5257   9.453   4.750  26.115 -0.0210  0.3914  0.1209
  120SOL     OW 5258   6.335   2.591  18.506  0.2234  0.0068 -0.6252
  120SOL    HW1 5259   6.278   2.516  18.471  0.9363 -0.0867 -1.6001
  120SOL    HW2 5260   6.324   2.672  18.448  0.5817  0.1876 -0.4468
  121SOL     OW 5261   7.699   6.129  28.030  0.2938 -0.1759 -0.1063
  121SOL    HW1 5262   7.765   6.202  28.010 -0.5908  0.2967 -1.3781
  121SOL    HW2 5263   7.738   6.041  28.004  1.3411 -0.1537  1.3658
  122SOL     OW 5264   3.546   9.166  13.618  0.4255  0.5828 -0.1702
  122SOL    HW1 5265   3.620   9.106  13.587 -1.4205 -1.3007 -1.0271
  122SOL    HW2 5266   3.504   9.127  13.700  0.3631  1.6351  0.3067
  123SOL     OW 5267   4.787   7.124   0.310  0.2940 -0.3967  0.0136
  123SOL    HW1 5268   4.817   7.201   0.253  0.6982 -0.5322  0.0383
  123SOL    HW2 5269   4.706   7.083   0.269  0.7222 -0.6439 -0.6024
  124SOL     OW 5270   2.384   3.412  12.173  0.1376  0.0805  0.5762
  124SOL    HW1 5271   2.295   3.415  12.126 -1.1790 -0.2431  2.9784
  124SOL    HW2 5272   2.441   3.486  12.139 -0.3876 -0.7439 -2.2481
  125SOL     OW 5273   0.511   5.962  25.012 -0.1604 -0.2914  0.0211
  125SOL    HW1 5274   0.457   6.000  25.087 -0.6878  1.2838 -1.1268
  125SOL    HW2 5275   0.607   5.989  25.023  0.0077 -1.1619  0.8118
  126SOL     OW 5276   7.989   7.216   5.190  0.5015  0.0818 -0.8724
  126SOL    HW1 5277   8.022   7.305   5.220  1.0891 -0.8478  1.2683
  126SOL    HW2 5278   8.003   7.148   5.262 -1.2609 -1.4503 -1.9270
  127SOL     OW 5279   3.582   5.988  28.569 -0.8057 -0.4429 -0.3976
  127SOL    HW1 5280   3.494   5.948  28.544 -0.1042 -1.6423 -0.9824
  127SOL    HW2 5281   3.573   6.088  28.571 -2.0543 -0.5251 -0.9077
  128SOL     OW 5282   2.621   6.266  23.726 -0.2133 -0.0685 -0.5079
  128SOL    HW1 5283   2.659   6.294  23.814  1.1977  2.1015 -1.7615
  128SOL    HW2 5284   2.627   6.167  23.717 -0.7982 -0.3656  2.0098
  129SOL     OW 5285   4.750   8.266   8.069 -0.2038 -0.5767  0.2797
  129SOL    HW1 5286   4.839   8.296   8.036 -0.3723  0.2357  0.5629
  129SOL    HW2 5287   4.742   8.288   8.166 -1.0766  0.1978  0.0348
  130SOL     OW 5288   1.358   1.762   6.953 -0.1262  0.7918  0.0323
  130SOL    HW1 5289   1.278   1.735   7.005  0.1519  1.5044  0.8479
  130SOL    HW2 5290   1.406   1.680   6.920  0.0495  0.3139  1.4431
  131SOL     OW 5291   6.015   4.336  12.616 -0.1843  0.2844  0.0596
  131SOL    HW1 5292   6.027   4.332  12.517  2.1835 -0.5495  0.3309
  131SOL    HW2 5293   6.068   4.412  12.652 -0.8220  0.4185  0.7180
  132SOL     OW 5294   6.158   5.840   9.156 -0.2126 -0.5932  0.3355
  132SOL    HW1 5295   6.209   5.760   9.123 -0.7659 -0.2416 -1.4338
  132SOL    HW2 5296   6.197   5.871   9.243  1.2161 -1.6273  0.0862
  133SOL     OW 5297   9.636   6.884  23.573 -0.1996  0.1111 -0.2837
  133SOL    HW1 5298   9.699   6.960  23.590 -0.9806  1.0272 -1.4508
  133SOL    HW2 5299   9.663   6.805  23.630  0.8966  1.0886  0.5775
  134SOL     OW 5300   6.172   7.387  20.848  0.1101  0.4664 -0.8270
  134SOL    HW1 5301   6.147   7.290  20.848  1.5469  0.0803 -0.6118
  134SOL    HW2 5302   6.091   7.443  20.866 -0.6564 -0.7135 -0.5822
  135SOL     OW 5303   8.542   1.839  10.524 -0.3855  0.1136  0.1773
  135SOL    HW1 5304   8.507   1.789  10.603 -1.9012 -1.1837 -1.2874
  135SOL    HW2 5305   8.476   1.909  10.496 -0.0658  0.2685 -0.2073
  136SOL     OW 5306   3.742   4.309  25.807 -0.4510 -0.5463  0.3595
  136SOL    HW1 5307   3.649   4.345  25.802 -0.6128 -0.7589  1.7186
  136SOL    HW2 5308   3.800   4.356  25.740 -1.3397  0.1784  0.0947
  137SOL     OW 5309   6.655   1.614  12.975  0.1982 -0.4914 -0.5067
  137SOL    HW1 5310   6.581   1.607  13.042 -0.5392 -1.9566 -1.4731
  137SOL    HW2 5311   6.618   1.637  12.885  1.4181  4.3399  0.0381
  138SOL     OW 5312   3.467   6.292  10.042 -0.0245  0.2143  0.0674
  138SOL    HW1 5313   3.516   6.358  10.099 -1.1582 -1.4399  3.0713
  138SOL    HW2 5314   3.516   6.204  10.043 -0.8777 -0.2663 -0.2645
  139SOL     OW 5315   8.931   0.361  29.395  0.0835  0.6109  0.2903
  139SOL    HW1 5316   8.989   0.341  29.474  1.0342  0.2222 -0.4881
  139SOL    HW2 5317   8.953   0.452  29.360  0.1065  0.5284  0.0914
  140SOL     OW 5318   7.600   1.269   9.746 -0.5623  0.2882 -0.3242
  140SOL    HW1 5319   7.524   1.307   9.798 -0.7455  0.3869 -0.6613
  140SOL    HW2 5320   7.683   1.269   9.802 -0.4890  1.4939 -0.4188
  141SOL     OW 5321   2.365   3.763  28.212  0.1623 -0.0624 -0.1133
  141SOL    HW1 5322   2.396   3.672  28.185 -1.2288 -0.3576 -0.7404
  141SOL    HW2 5323   2.381   3.827  28.136 -2.7401 -0.6704 -1.3164
  142SOL     OW 5324   0.703   1.788  21.417 -0.0718 -0.1146  1.2721
  142SOL    HW1 5325   0.781   1.743  21.373  0.2128  0.7299  0.8882
  142SOL    HW2 5326   0.731   1.821  21.508  0.7724  2.3141  0.1862
  143SOL     OW 5327   6.988   9.317  29.353 -0.3429  0.2290 -0.2221
  143SOL    HW1 5328   7.049   9.297  29.429 -1.5790 -0.3104  0.6284
  143SOL    HW2 5329   7.042   9.348  29.275  0.9998 -0.0159  0.5961
  144SOL     OW 5330   1.219   6.953   2.188 -0.6398 -0.0314 -0.0489
  144SOL    HW1 5331   1.169   6.982   2.106 -2.1466 -0.2040  0.7970
  144SOL    HW2 5332   1.289   6.886   2.162 -2.7613 -1.9837 -0.8729
  145SOL     OW 5333   2.104   8.472  29.422 -0.2669  0.2378 -0.4707
  145SOL    HW1 5334   2.047   8.390  29.425 -0.5661  0.3001 -3.2054
  145SOL    HW2 5335   2.082   8.525  29.340  1.7101  1.7385 -0.0657
  146SOL     OW 5336   2.325   1.338  24.794  0.0351  0.2938 -0.9131
  146SOL    HW1 5337   2.377   1.393  24.729 -1.1186 -0.4290 -2.4850
  146SOL    HW2 5338   2.364   1.246  24.799  0.4424  0.4994 -0.1638
  147SOL     OW 5339   7.627   5.189  27.428 -0.0556  0.2718 -0.0146
  147SOL    HW1 5340   7.643   5.263  27.363  1.3434 -0.9334 -1.0690
  147SOL    HW2 5341   7.565   5.121  27.388 -3.6196  2.1497  1.9736
  148SOL     OW 5342   4.200   2.697   9.912 -0.6822 -0.0005 -0.0236
  148SOL    HW1 5343   4.106   2.702   9.945 -0.8543  0.3126 -0.5455
  148SOL    HW2 5344   4.214   2.611   9.863 -0.7090 -0.0284  0.0180
  149SOL     OW 5345   3.272   1.553  18.702 -0.1517 -0.1140 -0.1122
  149SOL    HW1 5346   3.184   1.517  18.734  0.1218 -1.6755 -1.0628
  149SOL    HW2 5347   3.259   1.645  18.665 -1.3118 -0.1866  0.0874
  150SOL     OW 5348   3.836   8.056  14.108 -0.1076 -0.0049  0.0340
  150SOL    HW1 5349   3.787   8.046  14.195 -1.5618 -0.1434 -0.7841
  150SOL    HW2 5350   3.931   8.026  14.120 -0.4014 -0.4081  1.4716
  151SOL     OW 5351   8.921   2.877  11.436  0.3082  0.0306  0.8110
  151SOL    HW1 5352   8.866   2.895  11.517  0.2505  0.0262  0.7726
  151SOL    HW2 5353   8.941   2.779  11.430 -2.3358 -0.4410 -0.8782
  152SOL     OW 5354   0.414   4.332  20.285  0.2355 -0.1282 -0.0863
  152SOL    HW1 5355   0.345   4.395  20.322 -0.4992 -0.3281 -1.0946
  152SOL    HW2 5356   0.447   4.273  20.359  1.1586  1.6249  0.9479
  153SOL     OW 5357   9.759   8.988  20.987  0.1027 -0.0671 -0.0816
  153SOL    HW1 5358   9.706   9.070  21.009 -1.0693 -0.6542 -0.6000
  153SOL    HW2 5359   9.856   9.005  21.001  0.0202  1.8945 -1.6118
  154SOL     OW 5360   4.588   8.092  24.802 -0.2335 -0.0677  0.0346
  154SOL    HW1 5361   4.589   7.997  24.771  0.5286 -0.5851  1.6114
  154SOL    HW2 5362   4.495   8.117  24.827 -0.1659 -0.9218  1.1705
  155SOL     OW 5363   1.370   1.754  17.420  0.3723  0.2403 -0.2929
  155SOL    HW1 5364   1.299   1.713  17.363 -0.5353  1.7337 -0.2533
  155SOL    HW2 5365   1.328   1.797  17.499  1.3635  0.7879 -0.0642
  156SOL     OW 5366   3.521   7.269  18.742 -0.3317  0.3689  0.5890
  156SOL    HW1 5367   3.603   7.318  18.710 -1.5384  1.0635 -1.5493
  156SOL    HW2 5368   3.536   7.171  18.735  0.4161  0.4916  0.4424
  157SOL     OW 5369   6.482   6.576  22.315 -0.4702 -0.3819 -0.0523
  157SOL    HW1 5370   6.513   6.631  22.237 -3.0975  0.2746 -0.6710
  157SOL    HW2 5371   6.548   6.586  22.390  0.6654  1.1793 -1.2040
  158SOL     OW 5372   8.780   0.276  15.259 -0.0973  0.6139  0.1723
  158SOL    HW1 5373   8.814   0.338  15.188  0.2619  2.2114  1.7067
  158SOL    HW2 5374   8.687   0.303  15.284  0.1332  0.6437  0.9842
  159SOL     OW 5375   7.814   4.862   2.993  0.0049 -0.1099 -0.3220
  159SOL    HW1 5376   7.870   4.813   2.927 -0.7834  1.0360 -1.8746
  159SOL    HW2 5377   7.849   4.955   3.004 -1.1417  0.3695 -0.7280
  160SOL     OW 5378   2.757   3.852  25.362  0.4951 -1.0231  0.5015
  160SOL    HW1 5379   2.722   3.915  25.293 -0.8544 -1.1628  1.0485
  160SOL    HW2 5380   2.688   3.784  25.384  0.8743 -0.9410  2.0287
  161SOL     OW 5381   8.045   6.595   8.626 -0.3420  0.2108  0.8168
  161SOL    HW1 5382   8.094   6.548   8.700  1.9350  0.7150 -0.3174
  161SOL    HW2 5383   7.991   6.529   8.574 -0.1053 -0.5390  1.5166
  162SOL     OW 5384   0.756   3.658  16.026 -0.0634  0.1255  0.4435
  162SOL    HW1 5385   0.833   3.650  16.089 -0.5536 -0.5951  0.9611
  162SOL    HW2 5386   0.773   3.733  15.962  2.9033 -2.5353 -2.0572
  163SOL     OW 5387   0.040   9.150  26.007 -0.0762 -0.8109 -0.2761
  163SOL    HW1 5388   0.095   9.116  26.083  0.3677  1.3030  0.3737
  163SOL    HW2 5389  -0.027   9.081  25.981  0.2237 -1.8339  1.5677
  164SOL     OW 5390   0.418   4.636  18.790 -0.7275 -0.2587  0.4146
  164SOL    HW1 5391   0.418   4.566  18.861 -0.5422  1.4307  2.1158
  164SOL    HW2 5392   0.324   4.667  18.774 -0.7615 -0.5882 -0.0224
  165SOL     OW 5393   4.728   8.352   3.684  0.1221  0.1507  0.1166
  165SOL    HW1 5394   4.796   8.306   3.741  0.4135 -0.3768 -0.6567
  165SOL    HW2 5395   4.673   8.413   3.741  1.2728  0.6149  0.7386
  166SOL     OW 5396   4.125   8.339   3.402  0.1251  0.3289  0.0580
  166SOL    HW1 5397   4.165   8.258   3.360 -0.4060  0.1494 -0.1069
  166SOL    HW2 5398   4.051   8.374   3.344 -0.6706  0.0230  0.8787
  167SOL     OW 5399   8.127   3.890  15.919 -0.3283 -0.0853  0.0218
  167SOL    HW1 5400   8.118   3.863  16.015  0.8238 -0.8926 -0.0831
  167SOL    HW2 5401   8.113   3.810  15.860  1.9266 -0.2359 -0.3456
  168SOL     OW 5402   0.971   6.715   1.027 -0.0882  0.2460  0.4026
  168SOL    HW1 5403   0.954   6.660   1.109 -2.5652  0.7901  0.2772
  168SOL    HW2 5404   1.017   6.800   1.052 -0.8736  0.4269  1.2425
  169SOL     OW 5405   3.473   3.587  10.291 -0.0529  0.5725 -0.1207
  169SOL    HW1 5406   3.478   3.490  10.313 -0.1208  0.9867  1.7658
  169SOL    HW2 5407   3.461   3.641  10.375  0.9645  2.2944 -1.0377
  170SOL     OW 5408   3.309   3.805  23.010  0.2400  0.1464  0.2405
  170SOL    HW1 5409   3.405   3.780  23.017  0.1213 -0.5725 -0.6531
  170SOL    HW2 5410   3.301   3.901  22.984  0.7310 -0.4043 -1.9902
  171SOL     OW 5411   7.298   4.355  20.674 -0.3145  0.2040  0.1959
  171SOL    HW1 5412   7.372   4.409  20.714 -0.2667  1.4769 -1.5041
  171SOL    HW2 5413   7.224   4.345  20.740  0.4910  0.7506  1.1883
  172SOL     OW 5414   1.281   0.925  17.404  0.5546  0.2238 -0.6378
  172SOL    HW1 5415   1.210   0.939  17.335 -0.5981 -2.0435  0.0555
  172SOL    HW2 5416   1.362   0.887  17.361  1.3704  2.7166 -1.4156
  173SOL     OW 5417   4.886   4.662  19.227 -0.2013  0.5935 -0.3842
  173SOL    HW1 5418   4.893   4.574  19.180  0.7163 -0.6970  2.0780
  173SOL    HW2 5419   4.881   4.646  19.326 -1.4764  3.2544  0.0118
  174SOL     OW 5420   8.038   6.084  26.359 -0.1294 -0.2807 -0.7589
  174SOL    HW1 5421   8.120   6.040  26.324 -0.9082 -1.5061 -1.0502
  174SOL    HW2 5422   7.986   6.124  26.283  0.0518  0.2714 -0.5992
  175SOL     OW 5423   4.178   8.378  23.008  0.2472  0.0870 -0.0547
  175SOL    HW1 5424   4.174   8.343  22.915 -0.1813  1.5488 -0.6044
  175SOL    HW2 5425   4.129   8.316  23.069  0.6729 -0.9655 -0.7659
  176SOL     OW 5426   7.592   5.655  10.553 -0.5213 -0.2211  0.6618
  176SOL    HW1 5427   7.621   5.579  10.611 -2.5324 -1.0880  0.5758
  176SOL    HW2 5428   7.618   5.637  10.459  3.5714  1.6074  1.3189
  177SOL     OW 5429   4.286   2.688   4.546  0.2806 -0.1023 -0.2167
  177SOL    HW1 5430   4.348   2.763   4.525  0.7612 -0.1328  1.0709
  177SOL    HW2 5431   4.232   2.667   4.465 -0.7804  2.4800 -0.2316
  178SOL     OW 5432   4.299   3.130  19.265 -0.1879 -0.3390 -0.1701
  178SOL    HW1 5433   4.366   3.182  19.212  0.3935 -0.2273  0.6731
  178SOL    HW2 5434   4.345   3.084  19.341 -0.9628 -0.7948  0.0280
  179SOL     OW 5435   3.070   2.521   4.990 -0.4870  0.5374 -0.1805
  179SOL    HW1 5436   3.078   2.526   4.890 -1.3379  0.5133 -0.2488
  179SOL    HW2 5437   3.113   2.601   5.031 -0.8969  0.9685 -0.5987
  180SOL     OW 5438   7.489   1.983  24.348 -0.6128  0.2684  0.0029
  180SOL    HW1 5439   7.434   1.925  24.288 -1.3371  0.8447  0.1032
  180SOL    HW2 5440   7.505   2.071  24.303  1.8473 -0.5761 -0.8241
  181SOL     OW 5441   0.108   7.093   6.255  0.1115  0.5543  0.0356
  181SOL    HW1 5442   0.081   7.189   6.258  0.2904  0.6595 -1.2022
  181SOL    HW2 5443   0.198   7.085   6.212 -0.2778 -0.2288 -0.6560
  182SOL     OW 5444   2.476   1.883  11.844  0.4307 -0.7897  0.2910
  182SOL    HW1 5445   2.423   1.918  11.921  1.5541 -0.1558  0.7823
  182SOL    HW2 5446   2.441   1.921  11.759  1.0260  0.7709  0.7381
  183SOL     OW 5447   9.119   8.145  21.224 -0.3058  0.2770 -0.3714
  183SOL    HW1 5448   9.056   8.101  21.287  0.0774  0.1769 -0.0603
  183SOL    HW2 5449   9.171   8.216  21.273 -2.0558  2.2086 -1.2153
  184SOL     OW 5450   8.198   7.770  17.784 -0.2729 -0.1102  0.1380
  184SOL    HW1 5451   8.224   7.778  17.688 -0.7464  1.3317  0.1183
  184SOL    HW2 5452   8.103   7.741  17.791 -0.1348 -0.5584  0.1819
  185SOL     OW 5453   2.653   2.153  10.798  0.4614  0.4917 -0.0290
  185SOL    HW1 5454   2.733   2.179  10.851  0.5015 -1.0512  0.6899
  185SOL    HW2 5455   2.597   2.234  10.781  1.1319  1.2313  1.2135
  186SOL     OW 5456   8.452   3.242  18.438  0.4629 -0.1981  0.1029
  186SOL    HW1 5457   8.517   3.257  18.364  0.3502 -0.3549 -0.0294
  186SOL    HW2 5458   8.487   3.171  18.499 -0.3788 -1.5259 -0.9254
  187SOL     OW 5459   9.749   5.229  29.059  0.5056 -0.0092 -0.2574
  187SOL    HW1 5460   9.756   5.169  28.980  0.8230  1.3109 -1.2480
  187SOL    HW2 5461   9.746   5.325  29.029  0.6346  0.5131  1.3111
  188SOL     OW 5462   1.134   9.463  15.963  0.2353  0.6601  0.4021
  188SOL    HW1 5463   1.161   9.390  15.900 -2.2455  0.7327 -0.8061
  188SOL    HW2 5464   1.203   9.472  16.035  1.2427 -1.9994 -0.1631
  189SOL     OW 5465   2.720   2.165  17.257 -0.5325  0.5443  0.2763
  189SOL    HW1 5466   2.652   2.192  17.189 -0.5165 -0.9028 -0.3282
  189SOL    HW2 5467   2.810   2.158  17.213 -0.6491 -1.1026  0.2681
  190SOL     OW 5468   1.438   2.631   7.623 -0.0102  0.5182 -0.1321
  190SOL    HW1 5469   1.488   2.618   7.708 -1.8208  0.0740  0.9022
  190SOL    HW2 5470   1.449   2.551   7.564 -1.0665 -0.4275  0.9248
  191SOL     OW 5471   0.149   4.750   5.605  0.1857  0.1394 -0.1168
  191SOL    HW1 5472   0.116   4.740   5.511 -0.8848 -0.0550  0.2702
  191SOL    HW2 5473   0.126   4.668   5.657  4.3190 -1.5064 -0.6773
  192SOL     OW 5474   2.908   8.826   9.458  0.4697 -0.0665 -0.2062
  192SOL    HW1 5475   2.840   8.899   9.452  0.6111  0.2982  2.2283
  192SOL    HW2 5476   2.996   8.864   9.485  1.4954 -0.6411 -2.6311
  193SOL     OW 5477   2.642   1.176  11.746  0.1022 -0.2222  0.2224
  193SOL    HW1 5478   2.563   1.215  11.794 -0.8727 -0.0469 -1.5002
  193SOL    HW2 5479   2.643   1.077  11.761 -0.8158 -0.3102 -0.2827
  194SOL     OW 5480   5.261   8.521  17.440  0.1529  0.3798 -0.1422
  194SOL    HW1 5481   5.182   8.494  17.385  0.5878 -1.2697  0.0356
  194SOL    HW2 5482   5.332   8.558  17.380  1.0422 -2.3868 -0.8412
  195SOL     OW 5483   3.828   9.302  28.563  0.0697 -0.1214 -0.2362
  195SOL    HW1 5484   3.785   9.381  28.520  2.6375  1.5763  0.2173
  195SOL    HW2 5485   3.779   9.219  28.536 -1.9423  1.4730 -1.6736
  196SOL     OW 5486   6.961   1.717  11.297 -0.1165 -0.2331 -0.2206
  196SOL    HW1 5487   6.866   1.719  11.264  0.3819  1.4589 -1.5929
  196SOL    HW2 5488   7.020   1.766  11.234  1.2981  0.9025  1.9171
  197SOL     OW 5489   7.786   2.707  12.412  0.3832 -0.1381  0.4921
  197SOL    HW1 5490   7.827   2.797  12.420  1.0843 -0.3228 -0.7939
  197SOL    HW2 5491   7.696   2.706  12.457  0.2603  1.2724  0.2750
  198SOL     OW 5492   7.047   7.248  26.807 -0.0104 -0.1155 -0.6273
  198SOL    HW1 5493   7.036   7.326  26.869  1.0097  0.0912 -0.6941
  198SOL    HW2 5494   7.104   7.275  26.729  0.1738 -0.8669 -0.7557
  199SOL     OW 5495   3.377   6.361  26.928 -0.1617  0.3624 -0.3182
  199SOL    HW1 5496   3.303   6.298  26.952  1.5975 -1.4810  0.4647
  199SOL    HW2 5497   3.342   6.432  26.867 -2.7582  0.0607  0.7350
  200SOL     OW 5498   2.016   1.100   1.656  0.1290 -0.7396  0.6461
  200SOL    HW1 5499   2.057   1.099   1.747  0.9466 -0.2287  0.2916
  200SOL    HW2 5500   2.041   1.017   1.608  0.9897 -0.3137  0.3367
  201SOL     OW 5501   6.096   8.178  25.680  0.6503 -0.2768  0.0914
  201SOL    HW1 5502   6.131   8.171  25.773  1.6540 -1.1283 -0.3392
  201SOL    HW2 5503   6.162   8.138  25.616 -0.4363 -0.5402 -0.8915
  202SOL     OW 5504   6.074   8.693  11.026  0.3945 -0.5122 -0.2961
  202SOL    HW1 5505   6.045   8.786  11.046 -0.4847 -0.4141 -1.9528
  202SOL    HW2 5506   5.998   8.642  10.985  0.3238 -2.5008  2.1924
  203SOL     OW 5507   7.421   1.834  12.276 -0.2149 -0.3696 -0.4560
  203SOL    HW1 5508   7.391   1.922  12.240 -1.7420 -0.8230 -0.3475
  203SOL    HW2 5509   7.485   1.849  12.351 -2.8979  0.7699  1.7318
  204SOL     OW 5510   6.267   3.773  19.108  0.2049 -0.1027  0.0139
  204SOL    HW1 5511   6.198   3.815  19.049 -0.4249  2.2397  2.3237
  204SOL    HW2 5512   6.340   3.839  19.127  0.1266 -0.6049  2.2325
  205SOL     OW 5513   4.363   3.993  11.536 -0.5858  0.0932 -0.2322
  205SOL    HW1 5514   4.417   4.050  11.473 -0.2521 -1.4542 -1.3675
  205SOL    HW2 5515   4.414   3.909  11.557 -0.3871  0.8968  2.6865
  206SOL     OW 5516   8.480   4.546  26.149 -0.2999  0.1547  0.2964
  206SOL    HW1 5517   8.395   4.571  26.196 -0.8813 -0.8810 -0.1716
  206SOL    HW2 5518   8.493   4.447  26.154  0.3333  0.1854 -0.5376
  207SOL     OW 5519   9.460   0.460  12.765  0.0404 -0.5663  1.3959
  207SOL    HW1 5520   9.499   0.445  12.674 -1.2161  2.3624  0.3226
  207SOL    HW2 5521   9.530   0.498  12.825  0.8501 -2.4247  1.6506
  208SOL     OW 5522   9.386   6.882   1.548  0.2575 -0.8568 -0.2160
  208SOL    HW1 5523   9.381   6.785   1.524 -1.0979 -1.1333  1.1203
  208SOL    HW2 5524   9.309   6.930   1.508  0.6773 -0.4141 -0.4910
  209SOL     OW 5525   3.611   5.343  22.263  0.0136  0.2722  0.3730
  209SOL    HW1 5526   3.512   5.343  22.254 -0.0212  1.0431  0.7337
  209SOL    HW2 5527   3.643   5.251  22.287 -0.7197  0.3062  1.4646
  210SOL     OW 5528   7.011   3.858  22.762  0.2204 -0.7881  0.1037
  210SOL    HW1 5529   6.975   3.866  22.669  0.6103 -0.1275  0.0071
  210SOL    HW2 5530   7.083   3.926  22.775 -2.1304  1.4505  1.9844
  211SOL     OW 5531   0.546   2.830  14.254 -0.0298  0.0248  0.5566
  211SOL    HW1 5532   0.615   2.885  14.299 -1.3660  0.1196  2.5447
  211SOL    HW2 5533   0.474   2.889  14.218  0.1348 -0.1910 -0.1419
  212SOL     OW 5534   4.900   7.171  25.726  0.3960  0.0845 -0.0704
  212SOL    HW1 5535   4.997   7.190  25.739  0.0564  0.8363  1.5342
  212SOL    HW2 5536   4.852   7.257  25.708 -0.1005 -0.1592  0.0996
  213SOL     OW 5537   0.011   8.507  13.691  0.1029  0.0949  0.1197
  213SOL    HW1 5538  -0.089   8.505  13.683 -0.0675  0.6246  1.9687
  213SOL    HW2 5539   0.048   8.570  13.623 -0.6691 -1.3230 -1.6824
  214SOL     OW 5540   2.375   0.130  12.488 -0.1227  0.1100 -0.2973
  214SOL    HW1 5541   2.384   0.230  12.490 -0.1033  0.0870  0.8440
  214SOL    HW2 5542   2.287   0.106  12.447  0.8254  0.5313 -2.6981
  215SOL     OW 5543   5.854   6.281  29.248  0.2887  0.2530 -0.1082
  215SOL    HW1 5544   5.894   6.289  29.340 -0.2928  1.1190  0.0690
  215SOL    HW2 5545   5.874   6.364  29.196 -2.0667  1.1151  0.3019
  216SOL     OW 5546   2.410   5.516   7.826  0.5979 -0.8024  0.6617
  216SOL    HW1 5547   2.463   5.513   7.911 -0.6421 -0.7182  1.4469
  216SOL    HW2 5548   2.333   5.579   7.837 -0.1839 -1.6022 -0.1572
  217SOL     OW 5549   7.352   0.147  14.114 -0.2144 -0.2818 -0.3696
  217SOL    HW1 5550   7.407   0.142  14.198 -1.3587 -2.2804  0.3188
  217SOL    HW2 5551   7.412   0.146  14.034  0.8637  0.8869  0.4149
  218SOL     OW 5552   3.642   8.705  20.105  0.1559  0.1967  0.2953
  218SOL    HW1 5553   3.588   8.788  20.123  0.0909  0.2359 -0.0667
  218SOL    HW2 5554   3.586   8.640  20.053  0.1464 -0.1506  0.7428
  219SOL     OW 5555   6.964   9.563  19.018  0.2323 -0.7137 -0.2180
  219SOL    HW1 5556   7.010   9.488  18.969  0.3658 -0.1746 -0.9216
  219SOL    HW2 5557   6.870   9.537  19.038  0.2165 -1.0006 -0.6461
  220SOL     OW 5558   3.162   2.222   9.269 -0.2639 -0.6415 -0.2864
  220SOL    HW1 5559   3.107   2.261   9.343  4.2537  0.6780  2.5890
  220SOL    HW2 5560   3.185   2.127   9.290  1.2907 -0.1714  0.2643
  221SOL     OW 5561   7.386   4.151  24.572 -0.1792 -0.0703  1.0767
  221SOL    HW1 5562   7.404   4.205  24.654 -2.9892  0.9790  1.0509
  221SOL    HW2 5563   7.316   4.082  24.592  0.5374 -1.1137  0.0689
  222SOL     OW 5564   2.434   2.211   6.202 -0.1348  0.2382 -0.3339
  222SOL    HW1 5565   2.371   2.225   6.278 -1.2617 -0.7426 -1.0689
  222SOL    HW2 5566   2.475   2.120   6.209  0.8339  0.6781 -0.1407
  223SOL     OW 5567   1.224   8.186   2.668  0.2743 -0.1446  0.0943
  223SOL    HW1 5568   1.141   8.182   2.611  0.7212 -0.0203 -0.5687
  223SOL    HW2 5569   1.245   8.282   2.688  3.0504  0.1865 -3.8773
  224SOL     OW 5570   2.376   2.369  27.958 -0.1853 -0.1307  0.2082
  224SOL    HW1 5571   2.388   2.394  28.054 -0.9466  0.5626  0.1293
  224SOL    HW2 5572   2.436   2.425  27.901 -0.4177  0.1164  0.2037
  225SOL     OW 5573   0.486   9.832   5.148 -0.1688 -0.0504 -0.2358
  225SOL    HW1 5574   0.455   9.768   5.218  1.3548  1.2482  1.6966
  225SOL    HW2 5575   0.563   9.792   5.098 -0.9777 -0.8036 -0.8920
  226SOL     OW 5576   6.319   7.444  21.987  0.6002 -0.2937 -0.1117
  226SOL    HW1 5577   6.327   7.499  21.904  1.2505 -0.0786  0.0940
  226SOL    HW2 5578   6.402   7.389  21.999  0.7756  0.1382  0.7263
  227SOL     OW 5579   3.848   6.104  14.043 -0.3583 -0.1280  0.3873
  227SOL    HW1 5580   3.829   6.023  13.987 -1.5553 -0.7637  1.6663
  227SOL    HW2 5581   3.936   6.092  14.088 -0.5287 -0.7366  0.5747
  228SOL     OW 5582   2.913   0.009   4.692 -0.5439 -0.1921  0.0749
  228SOL    HW1 5583   3.004   0.011   4.652 -1.0360 -0.1161 -1.0811
  228SOL    HW2 5584   2.852   0.067   4.638 -2.0319 -2.7435 -1.0993
  229SOL     OW 5585   1.553   8.386  27.606 -0.3912 -0.1160 -0.2203
  229SOL    HW1 5586   1.642   8.403  27.647 -0.2079 -0.0796 -0.6336
  229SOL    HW2 5587   1.564   8.365  27.509 -0.8577  0.2295 -0.3504
  230SOL     OW 5588   4.998   8.127   4.872 -0.2895 -0.0673  0.3544
  230SOL    HW1 5589   4.909   8.156   4.908 -0.6449  1.5157 -1.7247
  230SOL    HW2 5590   5.051   8.208   4.846  0.6367 -1.1218 -1.0860
  231SOL     OW 5591   2.796   9.918  14.004 -0.0138  0.0172  0.2423
  231SOL    HW1 5592   2.845   9.834  14.026  1.5543  1.2284  1.4924
  231SOL    HW2 5593   2.822   9.950  13.913  1.1353  0.3737  0.6927
  232SOL     OW 5594   5.394   7.482  10.505  0.0647 -0.3811  0.4959
  232SOL    HW1 5595   5.311   7.478  10.561 -0.2699  1.4015  0.1503
  232SOL    HW2 5596   5.427   7.389  10.488 -0.1203 -0.9971  3.2020
  233SOL     OW 5597   7.958   5.346  21.423  0.5820  0.1041  0.5844
  233SOL    HW1 5598   7.888   5.276  21.435  0.2452  0.3798  0.2438
  233SOL    HW2 5599   8.014   5.324  21.343 -0.1154  0.7149 -0.0763
  234SOL     OW 5600   1.537   1.853  14.120 -0.7828  0.6673  0.5846
  234SOL    HW1 5601   1.454   1.802  14.143 -0.9305  0.1483 -1.0370
  234SOL    HW2 5602   1.538   1.871  14.022  1.5409 -0.2777  0.4135
  235SOL     OW 5603   2.234   7.856  19.747  0.1886 -0.7752 -0.7602
  235SOL    HW1 5604   2.328   7.853  19.781 -0.0710  2.1609  0.3345
  235SOL    HW2 5605   2.177   7.793  19.799  1.0667 -0.7906  0.1871
  236SOL     OW 5606   8.611   5.001   5.015 -0.1176  0.3160 -0.0363
  236SOL    HW1 5607   8.555   5.083   5.033 -0.0265  0.9012 -2.2772
  236SOL    HW2 5608   8.553   4.930   4.975  0.6122  0.7648 -1.9515
  237SOL     OW 5609   7.613   7.653   7.670  0.2511  0.0917  0.4466
  237SOL    HW1 5610   7.562   7.718   7.726  0.8284  0.5461  0.4506
  237SOL    HW2 5611   7.567   7.563   7.672 -1.5127  0.9145 -0.9331
  238SOL     OW 5612   9.063   0.190  26.496 -0.0240 -0.3797 -0.2022
  238SOL    HW1 5613   9.091   0.211  26.589  2.1494 -1.0421 -0.6873
  238SOL    HW2 5614   8.968   0.158  26.497 -0.1018 -0.1660  1.7535
  239SOL     OW 5615   1.426   3.723  17.188  0.0867  0.0707 -0.3257
  239SOL    HW1 5616   1.382   3.721  17.098  1.6952  0.5850 -1.1253
  239SOL    HW2 5617   1.362   3.759  17.255 -0.9191  0.2583 -1.3712
  240SOL     OW 5618   2.194   0.087  15.590  0.1833 -0.3856 -0.4568
  240SOL    HW1 5619   2.203  -0.012  15.589 -2.1950 -0.6784  1.9175
  240SOL    HW2 5620   2.123   0.115  15.525  0.9592 -0.2075 -1.2374
  241SOL     OW 5621   2.268   0.999  26.111  0.3706 -0.1041 -0.1882
  241SOL    HW1 5622   2.253   0.958  26.021 -1.1355  3.0164 -1.4581
  241SOL    HW2 5623   2.219   0.948  26.180  0.0150 -1.4562 -1.4221
  242SOL     OW 5624   9.439   4.119  17.804 -0.1814 -0.0286  0.3412
  242SOL    HW1 5625   9.523   4.064  17.802 -0.4323 -0.4560  1.4078
  242SOL    HW2 5626   9.375   4.079  17.869 -1.3271  0.1477 -0.6738
  243SOL     OW 5627   2.543   3.071  28.141  0.1025  0.6221  0.0566
  243SOL    HW1 5628   2.556   3.066  28.240  0.4382  1.8712  0.0827
  243SOL    HW2 5629   2.446   3.055  28.120  0.0576  0.1831  0.5721
  244SOL     OW 5630   5.475   6.464  25.176 -0.4466  0.4557 -0.3082
  244SOL    HW1 5631   5.457   6.438  25.082  0.5073  0.7755 -0.5817
  244SOL    HW2 5632   5.423   6.405  25.238 -1.1078  0.2786 -1.0314
  245SOL     OW 5633   5.346   1.167  11.349 -0.3505  0.0511 -0.4707
  245SOL    HW1 5634   5.342   1.233  11.424 -3.5484 -0.0666 -0.4729
  245SOL    HW2 5635   5.372   1.214  11.264 -0.0142  0.8023  0.0440
  246SOL     OW 5636   8.228   4.131  23.988 -0.3403  0.0819 -0.0395
  246SOL    HW1 5637   8.180   4.054  23.946 -0.9799  0.7205 -0.5062
  246SOL    HW2 5638   8.247   4.200  23.918 -1.2488  1.0732  0.6669
  247SOL     OW 5639   2.923   4.030  10.319  0.1833  0.8676 -0.0196
  247SOL    HW1 5640   2.867   3.993  10.393  2.2469  0.3865  1.3418
  247SOL    HW2 5641   3.018   4.037  10.349  1.2968 -0.4742 -3.0156
  248SOL     OW 5642   1.995   6.206   7.244  0.3251 -0.0365  0.3482
  248SOL    HW1 5643   1.998   6.109   7.268 -0.7767 -0.4523 -1.1081
  248SOL    HW2 5644   1.919   6.251   7.291 -0.4229 -0.3465 -0.5436
  249SOL     OW 5645   0.843   0.781   5.812  0.2047  0.0043 -0.2275
  249SOL    HW1 5646   0.916   0.728   5.853  0.5141  0.9608  0.4671
  249SOL    HW2 5647   0.754   0.745   5.842  0.3981 -0.4297 -0.1697
  250SOL     OW 5648   3.847   1.054  14.668  0.3582 -0.8283  0.5496
  250SOL    HW1 5649   3.894   1.140  14.652 -0.1231 -0.7126 -0.2607
  250SOL    HW2 5650   3.847   0.999  14.584 -1.8760 -0.3588  0.1963
  251SOL     OW 5651   9.750   2.009   6.995 -0.7187 -0.4089  0.0413
  251SOL    HW1 5652   9.721   2.104   6.987  0.4045 -0.1131 -0.6096
  251SOL    HW2 5653   9.683   1.958   7.049 -0.6552  1.0530  1.5687
  252SOL     OW 5654   3.198   6.320  14.175  0.8682 -0.2206  0.1948
  252SOL    HW1 5655   3.113   6.311  14.123 -0.1485 -1.2650  1.9767
  252SOL    HW2 5656   3.249   6.399  14.141 -0.4997  0.0404 -1.3348
  253SOL     OW 5657   9.543   4.523   6.810  0.4117 -0.2204  0.4125
  253SOL    HW1 5658   9.590   4.575   6.880 -0.0969 -0.6051  1.0442
  253SOL    HW2 5659   9.516   4.434   6.846  0.6191 -0.6335 -0.4354
  254SOL     OW 5660   0.142   2.381  22.656  0.2751 -0.0617  0.3142
  254SOL    HW1 5661   0.094   2.322  22.721 -0.8007  0.7850  0.3052
  254SOL    HW2 5662   0.230   2.340  22.633 -0.6243 -1.8643 -0.0217
  255SOL     OW 5663   3.724   4.747  14.841 -0.0442  0.2849  0.0612
  255SOL    HW1 5664   3.715   4.649  14.825  2.2738  0.0980 -0.1736
  255SOL    HW2 5665   3.687   4.798  14.763  0.5352 -0.4338 -0.6863
  256SOL     OW 5666   4.183   3.098  29.442  0.0599 -0.6419  0.1291
  256SOL    HW1 5667   4.120   3.142  29.507  1.2778 -0.0199  0.9040
  256SOL    HW2 5668   4.142   3.014  29.408 -1.8571  0.5306 -0.5438
  257SOL     OW 5669   2.849   1.905  23.512  0.4142  0.0108 -0.2105
  257SOL    HW1 5670   2.841   1.942  23.604  0.7061 -0.2486 -0.0809
  257SOL    HW2 5671   2.777   1.837  23.498 -0.4060  0.9459 -0.6106
  258SOL     OW 5672   7.505   3.674  19.091 -0.0588 -0.3142  0.3415
  258SOL    HW1 5673   7.419   3.671  19.143  1.5293  0.0780  3.0660
  258SOL    HW2 5674   7.522   3.768  19.062 -1.4078 -0.6820 -1.7649
  259SOL     OW 5675   1.707   5.123   9.079  0.1941  0.4794 -0.0758
  259SOL    HW1 5676   1.789   5.180   9.090  0.3239  0.6016 -1.4934
  259SOL    HW2 5677   1.689   5.073   9.164  2.0696  0.0272  0.0865
  260SOL     OW 5678   8.469   0.349  25.571  0.2282 -0.3344 -0.4590
  260SOL    HW1 5679   8.394   0.414  25.567  0.9377  0.5811  0.8274
  260SOL    HW2 5680   8.547   0.386  25.520  1.0211  0.3674  1.2306
  261SOL     OW 5681   7.259   3.822  23.567 -0.0578 -0.0608  0.5495
  261SOL    HW1 5682   7.263   3.733  23.521  0.5040 -0.5260  1.4794
  261SOL    HW2 5683   7.342   3.874  23.545 -0.7275  0.5403 -0.5964
  262SOL     OW 5684   2.683   1.326  10.842  0.2484  0.4042 -0.3861
  262SOL    HW1 5685   2.641   1.352  10.928  0.7935 -0.1461  0.0550
  262SOL    HW2 5686   2.782   1.338  10.848  0.2749  0.5409 -1.0018
  263SOL     OW 5687   5.228   8.680  16.867 -0.2083  0.3140 -0.5191
  263SOL    HW1 5688   5.256   8.770  16.835  0.9741 -0.5974 -2.1095
  263SOL    HW2 5689   5.170   8.636  16.798 -1.5205  0.1828  0.6273
  264SOL     OW 5690   1.180   5.115  15.112 -0.3950 -0.2637 -0.2889
  264SOL    HW1 5691   1.199   5.171  15.031  2.0281 -0.1121  0.3605
  264SOL    HW2 5692   1.176   5.018  15.085  0.7983 -0.2466 -0.5212
  265SOL     OW 5693   7.654   5.304   7.333  0.8128  0.1212  0.3368
  265SOL    HW1 5694   7.733   5.267   7.284  0.6275  0.7704 -0.4659
  265SOL    HW2 5695   7.681   5.389   7.378  0.2398  1.0862 -1.0813
  266SOL     OW 5696   7.424   0.706   2.168 -0.0861 -0.0672  0.5175
  266SOL    HW1 5697   7.449   0.621   2.122 -1.4979 -0.3667  0.2848
  266SOL    HW2 5698   7.398   0.687   2.263  1.5015  0.3745  1.0642
  267SOL     OW 5699   3.681   2.483  24.210 -0.2198 -0.2407  0.2458
  267SOL    HW1 5700   3.633   2.473  24.297 -2.9841  1.9082 -0.9404
  267SOL    HW2 5701   3.727   2.572  24.208  1.2023 -0.9647  0.1075
  268SOL     OW 5702   1.598   8.867  14.085 -0.2131  0.6793  0.0496
  268SOL    HW1 5703   1.653   8.844  14.164 -0.9135  0.0355  0.3551
  268SOL    HW2 5704   1.654   8.916  14.018  0.3098  1.4461  1.0473
  269SOL     OW 5705   0.157   2.697   7.877 -0.1342  0.3976  0.1952
  269SOL    HW1 5706   0.101   2.720   7.796  0.2582  0.5410 -0.0359
  269SOL    HW2 5707   0.185   2.601   7.871 -1.2173  0.0285  0.8288
  270SOL     OW 5708   6.387   2.713  11.545 -0.5826 -0.0057  0.0534
  270SOL    HW1 5709   6.354   2.619  11.533  0.0309  0.1338 -3.2727
  270SOL    HW2 5710   6.319   2.766  11.594 -1.8500 -1.6787  0.1650
  271SOL     OW 5711   4.607   1.318  29.673 -0.1013 -0.5065  0.4345
  271SOL    HW1 5712   4.615   1.348  29.768 -0.1704 -0.2329  0.3535
  271SOL    HW2 5713   4.608   1.397  29.612 -1.1737 -0.6066  0.2798
  272SOL     OW 5714   2.222   5.720   8.467 -0.0397 -0.0096  0.0166
  272SOL    HW1 5715   2.239   5.637   8.520 -2.4822  0.3641  1.4837
  272SOL    HW2 5716   2.287   5.791   8.492  0.3694 -0.6351  0.7083
  273SOL     OW 5717   5.101   8.738  15.509  0.0469 -0.2423  0.4505
  273SOL    HW1 5718   5.140   8.824  15.542 -1.7417  0.3827  1.0234
  273SOL    HW2 5719   5.019   8.758  15.455  0.8508 -1.4790 -1.2722
  274SOL     OW 5720   9.067   3.868   0.173 -0.8030 -0.5393 -0.7130
  274SOL    HW1 5721   9.139   3.937   0.171 -0.5100 -0.7950  0.5344
  274SOL    HW2 5722   9.104   3.779   0.146 -0.5871 -0.7189  0.1586
  275SOL     OW 5723   4.889   4.624  15.924 -0.0304  0.6787  0.2593
  275SOL    HW1 5724   4.827   4.560  15.970  1.1461 -0.7677 -0.1544
  275SOL    HW2 5725   4.984   4.601  15.945  0.4094  3.1780  1.2881
  276SOL     OW 5726   0.456   3.535  22.698  0.1280  0.0030 -0.7081
  276SOL    HW1 5727   0.423   3.453  22.745  0.7576 -1.4447 -2.7253
  276SOL    HW2 5728   0.513   3.589  22.761  1.2211 -2.0468  0.0910
  277SOL     OW 5729   6.054   8.834  10.721  0.3814 -0.0204  0.2810
  277SOL    HW1 5730   6.114   8.904  10.682  0.6257 -0.0661  0.5813
  277SOL    HW2 5731   6.087   8.807  10.811 -0.0486 -0.0951  0.4189
  278SOL     OW 5732   8.537   6.256   1.254 -0.2259  0.4164  0.4857
  278SOL    HW1 5733   8.594   6.223   1.180  0.4558  2.6108 -0.0135
  278SOL    HW2 5734   8.593   6.308   1.319 -1.3781  1.3792  0.7333
  279SOL     OW 5735   2.272   1.235  10.985  0.5580 -0.3852  0.2545
  279SOL    HW1 5736   2.204   1.162  10.990 -1.0464  1.0347 -0.4988
  279SOL    HW2 5737   2.251   1.305  11.052  0.0840  1.0414 -1.3481
  280SOL     OW 5738   6.080   4.187  13.938  0.0876  0.2127  0.7362
  280SOL    HW1 5739   6.068   4.265  13.876  0.1787 -0.3976 -0.0594
  280SOL    HW2 5740   6.171   4.148  13.925 -0.6190 -1.1444 -0.1645
  281SOL     OW 5741   1.185   1.418  26.987 -0.2389  0.3287 -0.9488
  281SOL    HW1 5742   1.119   1.491  27.006 -1.5979 -0.9631 -0.6409
  281SOL    HW2 5743   1.137   1.331  26.977  1.3885 -0.5736 -1.1036
  282SOL     OW 5744   2.304   4.281  24.221 -0.3738  0.0822  0.1701
  282SOL    HW1 5745   2.221   4.316  24.177 -0.4548  1.9600  1.7719
  282SOL    HW2 5746   2.282   4.197  24.271 -0.9838 -0.2403 -0.6317
  283SOL     OW 5747   4.222   2.243  12.000 -0.1811  0.2020 -0.0500
  283SOL    HW1 5748   4.179   2.238  11.910  0.8042  0.0480 -0.5251
  283SOL    HW2 5749   4.320   2.226  11.990  0.0540  0.9397  0.9550
  284SOL     OW 5750   5.277   8.350  15.913 -0.4298  0.1752  0.3871
  284SOL    HW1 5751   5.211   8.396  15.854  0.7751  0.8082 -0.4740
  284SOL    HW2 5752   5.355   8.319  15.859 -0.1493 -0.8312  1.3521
  285SOL     OW 5753   7.401   3.205  15.632 -0.4171 -0.0901 -0.1035
  285SOL    HW1 5754   7.427   3.121  15.582 -1.9646 -0.6426 -0.0125
  285SOL    HW2 5755   7.447   3.283  15.591  1.0476 -0.9854 -0.2025
  286SOL     OW 5756   6.453   6.555  12.755 -0.2561 -0.3114  0.0886
  286SOL    HW1 5757   6.459   6.642  12.803  0.5758 -0.5141  0.3678
  286SOL    HW2 5758   6.492   6.483  12.812 -1.6159 -1.0029  0.1702
  287SOL     OW 5759   6.513   2.723  26.729  0.3318  0.0425 -0.2976
  287SOL    HW1 5760   6.570   2.746  26.808 -1.0442  1.0868  0.4143
  287SOL    HW2 5761   6.428   2.681  26.761  0.9305 -2.0751 -1.3809
  288SOL     OW 5762   1.499   8.201  21.776 -0.1152  0.2278  0.5704
  288SOL    HW1 5763   1.518   8.106  21.752  3.8818  0.7002  1.5187
  288SOL    HW2 5764   1.436   8.240  21.709  0.7925 -2.1278 -1.7583
  289SOL     OW 5765   4.145   6.014  14.084  0.0662  0.5847 -0.3126
  289SOL    HW1 5766   4.178   6.037  13.993  1.2679 -0.3592 -0.1224
  289SOL    HW2 5767   4.207   6.052  14.153 -0.3419  0.5194  0.0959
  290SOL     OW 5768   6.753   4.502   1.439  0.1166 -0.0450  0.0391
  290SOL    HW1 5769   6.736   4.481   1.343 -1.6826  1.3465  0.0153
  290SOL    HW2 5770   6.728   4.424   1.496 -0.2850 -0.3248 -0.5143
  291SOL     OW 5771   0.619   6.115  23.371  0.1245 -0.3636  0.4479
  291SOL    HW1 5772   0.583   6.125  23.464 -0.8003 -1.1180  0.1818
  291SOL    HW2 5773   0.618   6.019  23.345 -0.5427 -0.0567 -0.6930
  292SOL     OW 5774   1.525   7.170   3.884  0.8730 -0.4183  0.0585
  292SOL    HW1 5775   1.582   7.136   3.959  0.5169  0.4972  0.7542
  292SOL    HW2 5776   1.437   7.201   3.920  0.3260 -0.8652 -0.8756
  293SOL     OW 5777   5.939   2.082  17.204  0.1293  0.2108 -0.4749
  293SOL    HW1 5778   6.031   2.059  17.171  0.2152  0.5025 -0.4499
  293SOL    HW2 5779   5.891   1.999  17.232  0.3003  0.0324 -0.7099
  294SOL     OW 5780   7.814   7.558   1.007 -0.3104 -0.4563 -0.0079
  294SOL    HW1 5781   7.798   7.497   1.084 -1.0134  0.3458  0.4863
  294SOL    HW2 5782   7.903   7.603   1.019 -0.8106  0.3221  0.7751
  295SOL     OW 5783   5.018   7.433   9.108  0.0056 -0.2650 -0.2564
  295SOL    HW1 5784   4.960   7.505   9.148 -0.2004  0.2475 -1.4758
  295SOL    HW2 5785   5.109   7.438   9.150 -0.1165  0.4617 -0.0583
  296SOL     OW 5786   4.435   5.252  17.532  0.7517  0.4209  0.6644
  296SOL    HW1 5787   4.433   5.348  17.503  0.2457  0.3382  0.4225
  296SOL    HW2 5788   4.346   5.226  17.569  0.5970 -0.2245 -0.1555
  297SOL     OW 5789   7.533   0.738   9.354 -0.0429  0.0426  0.3137
  297SOL    HW1 5790   7.495   0.704   9.440  0.6582  1.2435  1.1172
  297SOL    HW2 5791   7.617   0.789   9.373  2.1999 -2.8297 -1.4744
  298SOL     OW 5792   7.050   7.930   4.178  0.4751  0.0835 -0.2438
  298SOL    HW1 5793   7.052   8.001   4.247 -1.0659  0.8787 -1.0038
  298SOL    HW2 5794   6.956   7.907   4.155  0.9559 -0.0188 -2.2297
  299SOL     OW 5795   1.985   7.529  22.999  0.2695  0.2025  0.2185
  299SOL    HW1 5796   2.055   7.591  23.035  1.1380 -0.2785 -0.6238
[truncated: 19,942,688 more chars]
