# Supplementary material for: Solvation-Driven Self-Assembly of Polyetheramine–Epoxide Gels: Insights from Molecular Simulations
Source: ACS Polym Au. 2025 Dec 30;6(1):405–14. doi: 10.1021/acspolymersau.5c00159 (PMC12903512; doi:10.1021/acspolymersau.5c00159)
Supplement: Supplementary file 3 [file lg5c00159_si_003.zip]

Archive with 57 entries (49 files):
- MDPs/
- MDPs/A/
- MDPs/A/em_cg.mdp
- MDPs/A/em_steep.mdp
- MDPs/A/NVT_1.mdp
- MDPs/A/NVT_2.mdp
- MDPs/A/NVT_sd.mdp
- MDPs/A/NVT_sd_2.mdp
- MDPs/A_solvated/
- MDPs/A_solvated/em_cg.mdp
- MDPs/A_solvated/em_steep.mdp
- MDPs/A_solvated/NPT.mdp
- MDPs/A_solvated/NPT_2.mdp
- MDPs/A_solvated/NPT_3.mdp
- MDPs/A_solvated/NVT_2.mdp
- MDPs/A_solvated/NVT_sd.mdp
- MDPs/A_solvated/NVT_sd_2.mdp
- MDPs/B/
- MDPs/B/em_cg.mdp
- MDPs/B/em_steep.mdp
- MDPs/B/NPT_2.mdp
- MDPs/B/NPT_3.mdp
- MDPs/B/NVT_2.mdp
- MDPs/B/NVT_sd.mdp
- MDPs/B/NVT_sd_2.mdp
- MDPs/B_solvated/
- MDPs/B_solvated/em_cg.mdp
- MDPs/B_solvated/em_steep.mdp
- MDPs/B_solvated/NPT_2.mdp
- MDPs/B_solvated/NPT_3.mdp
- MDPs/B_solvated/NVT_2.mdp
- MDPs/B_solvated/NVT_sd.mdp
- MDPs/B_solvated/NVT_sd_2.mdp
- MDPs/C/
- MDPs/C/em_cg.mdp
- MDPs/C/em_steep.mdp
- MDPs/C/NPT_2.mdp
- MDPs/C/NPT_3.mdp
- MDPs/C/NVT_2.mdp
- MDPs/C/NVT_sd.mdp
- MDPs/C/NVT_sd_2.mdp
- MDPs/C_solvated/
- MDPs/C_solvated/em_cg.mdp
- MDPs/C_solvated/em_steep.mdp
- MDPs/C_solvated/NPT_100ns.mdp
- MDPs/C_solvated/NPT_2.mdp
- MDPs/C_solvated/NVT_2.mdp
- MDPs/C_solvated/NVT_sd.mdp
- MDPs/C_solvated/NVT_sd_2.mdp
- MDPs/D_solvated/
- MDPs/D_solvated/em_cg.mdp
- MDPs/D_solvated/em_steep.mdp
- MDPs/D_solvated/NPT_100ns.mdp
- MDPs/D_solvated/NPT_100ns_2.mdp
- MDPs/D_solvated/NVT-SLAB-NANOGEL.mdp
- MDPs/D_solvated/NVT_sd.mdp
- MDPs/D_solvated/NVT_sd_2.mdp
