# Supplementary material for: Solvation-Driven Self-Assembly of Polyetheramine–Epoxide Gels: Insights from Molecular Simulations
Source: ACS Polym Au. 2025 Dec 30;6(1):405–14. doi: 10.1021/acspolymersau.5c00159 (PMC12903512; doi:10.1021/acspolymersau.5c00159)
Supplement: Supplementary file 3 [file lg5c00159_si_003.zip › MDPs/A/NVT_sd_2.mdp]

integrator               = sd        ; Langevin Dynamics
dt                       = 0.001     ; [ ps ] integration step: 1 fs 
tinit			 = 0         ; initial time
nsteps                   = 100000    ; number of steps
nstcomm                  = 100       ; number of steps for COM
comm-mode                = Linear    ; mode for COM
; Output control for saving trajectory
nstxout                  = 0
nstvout                  = 0
nstfout                  = 0
nstlog                   = 1000
nstenergy                = 500
nstxout-compressed       = 500
; Neighborsearching and short-range nonbonded interactions
cutoff-scheme            = verlet
nstlist                  = 10
ns-type                  = grid
pbc                      = xyz
periodic-molecules       = yes
rlist                    = 1.2
coulombtype              = PME
rcoulomb                 = 1.2
vdwtype                  = cutoff
rvdw                     = 1.2
vdw-modifier             = potential-switch
rvdw-switch              = 1.0
DispCorr                 = EnerPres
pme_order                = 6
fourierspacing           = 0.1
ewald_rtol               = 1e-06
; Temperature coupling
; tcoupl is implicitly handled by the sd integrator
tc-grps                  = system
tau-t                    = 0.1
ref-t                    = 300
; Pressure coupling is off for NVT
Pcoupl                   = No
tau-p                    = 1.0
compressibility          = 4.5e-05
ref-p                    = 1.0
gen-vel                  = yes
gen-temp                 = 300.15
gen-seed                 = 1231
; options for bonds
constraints              = h-bonds ;
; Type of constraint algorithm
constraint-algorithm     = lincs
; Do not constrain the starting configuration
continuation             = no
; Highest order in the expansion of the constraint coupling matrix
lincs-order              = 4
lincs-iter               = 1
lincs-warnangle          = 30
