# Supplementary material for: Solvation-Driven Self-Assembly of Polyetheramine–Epoxide Gels: Insights from Molecular Simulations
Source: ACS Polym Au. 2025 Dec 30;6(1):405–14. doi: 10.1021/acspolymersau.5c00159 (PMC12903512; doi:10.1021/acspolymersau.5c00159)
Supplement: Supplementary file 3 [file lg5c00159_si_003.zip › MDPs/D_solvated/em_cg.mdp]

integrator               = cg
nsteps                   = 10000
nstcgsteep               = 10
constraints              = none
lincs_order              = 8
emtol                    = 500
emstep                   = 0.01
comm-mode                = Linear
nstcomm                  = 1
nstcalcenergy            = 1
; Output frequency for energies to log file and energy file
nstlog                   = 1
nstenergy                = 1
ns_type                  = grid
cutoff-scheme            = verlet
coulombtype              = PME
nstlist                  = 10
rlist                    = 1.2
rcoulomb                 = 1.2
rvdw                     = 1.2
Tcoupl                   = no
Pcoupl                   = no
gen_vel                  = no
nstxout                  = 1
pbc                      = xyz
