# Supplementary material for: Solvation-Driven Self-Assembly of Polyetheramine–Epoxide Gels: Insights from Molecular Simulations
Source: ACS Polym Au. 2025 Dec 30;6(1):405–14. doi: 10.1021/acspolymersau.5c00159 (PMC12903512; doi:10.1021/acspolymersau.5c00159)
Supplement: Supplementary file 4 [file lg5c00159_si_004.zip]

Archive with 19 entries (11 files):
- TOP_ITP/
- TOP_ITP/A/
- TOP_ITP/A/mep_113.top
- TOP_ITP/A_solvated/
- TOP_ITP/A_solvated/mep_113.top
- TOP_ITP/B/
- TOP_ITP/B/mep_113.top
- TOP_ITP/B_solvated/
- TOP_ITP/B_solvated/mep_113.top
- TOP_ITP/C/
- TOP_ITP/C/mep_113.top
- TOP_ITP/C_solvated/
- TOP_ITP/C_solvated/mep_113.top
- TOP_ITP/D_solvated/
- TOP_ITP/D_solvated/mep_113.top
- TOP_ITP/index.ndx
- TOP_ITP/mep_113.itp
- TOP_ITP/spce.itp
- TOP_ITP/tip4p.itp
