# Supplementary material for: Solvation-Driven Self-Assembly of Polyetheramine–Epoxide Gels: Insights from Molecular Simulations
Source: ACS Polym Au. 2025 Dec 30;6(1):405–14. doi: 10.1021/acspolymersau.5c00159 (PMC12903512; doi:10.1021/acspolymersau.5c00159)
Supplement: Supplementary file 4 [file lg5c00159_si_004.zip › TOP_ITP/A_solvated/mep_113.top]

#include "charmm36-jul2022.ff/forcefield.itp"

; additional params for the molecule
#include "mep_113.prm"

#include "mep_113.itp"

#include "charmm36-jul2022.ff/tip4p.itp"

;#ifdef POSRES_WATER
;; Position restraint for each water oxygen
;[ position_restraints ]
;  i funct		 fcx		fcy		   fcz
;   1	1		1000	   1000		  1000
;#endif

; Include topology for ions
;#include "charmm36-jul2022.ff/ions.itp"

[ system ]
; Name
mol

[ molecules ]
; Compound		  #mols
MEP			1
SOL			5000
