# Supplementary material for: Solvation-Driven Self-Assembly of Polyetheramine–Epoxide Gels: Insights from Molecular Simulations
Source: ACS Polym Au. 2025 Dec 30;6(1):405–14. doi: 10.1021/acspolymersau.5c00159 (PMC12903512; doi:10.1021/acspolymersau.5c00159)
Supplement: Supplementary file 4 [file lg5c00159_si_004.zip › TOP_ITP/index.ndx]

[ MEMB ]
    1     2     3     4     5     6     7     8     9    10    11    12    13    14    15 
   16    17    18    19    20    21    22    23    24    25    26    27    28    29    30 
   31    32    33    34    35    36    37    38    39    40    41    42    43    44    45 
   46    47    48    49    50    51    52    53    54    55    56    57    58    59    60 
   61    62    63    64    65    66    67    68    69    70    71    72    73    74    75 
   76    77    78    79    80    81    82    83    84    85    86    87    88    89    90 
   91    92    93    94    95    96    97    98    99   100   101   102   103   104   105 
  106   107   108   109   110   111   112   113   114   115   116   117   118   119   120 
  121   122   123   124   125   126   127   128   129   130   131   132   133   134   135 
  136   137   138   139   140   141   142   143   144   145   146   147   148   149   150 
  151   152   153   154   155   156   157   158   159   160   161   162   163   164   165 
  166   167   168   169   170   171   172   173   174   175   176   177   178   179   180 
  181   182   183   184   185   186   187   188   189   190   191   192   193   194   195 
  196   197   198   199   200   201   202   203   204   205   206   207   208   209   210 
  211   212   213   214   215   216   217   218   219   220   221   222   223   224   225 
  226   227   228   229   230   231   232   233   234   235   236   237   238   239   240 
  241   242   243   244   245   246   247   248   249   250   251   252   253   254   255 
  256   257   258   259   260   261   262   263   264   265   266   267   268   269   270 
  271   272   273   274   275   276   277   278   279   280   281   282   283   284   285 
  286   287   288   289   290   291   292   293   294   295   296   297   298   299   300 
  301   302   303   304   305   306   307   308   309   310   311   312   313   314   315 
  316   317   318   319   320   321   322   323   324   325   326   327   328   329   330 
  331   332   333   334   335   336   337   338   339   340   341   342   343   344   345 
  346   347   348   349   350   351   352   353   354   355   356   357   358   359   360 
  361   362   363   364   365   366   367   368   369   370   371   372   373   374   375 
  376   377   378   379   380   381   382   383   384   385   386   387   388   389   390 
  391   392   393   394   395   396   397   398   399   400   401   402   403   404   405 
  406   407   408   409   410   411   412   413   414   415   416   417   418   419   420 
  421   422   423   424   425   426   427   428   429   430   431   432   433   434   435 
  436   437   438   439   440   441   442   443   444   445   446   447   448   449   450 
  451   452   453   454   455   456   457   458   459   460   461   462   463   464   465 
  466   467   468   469   470   471   472   473   474   475   476   477   478   479   480 
  481   482   483   484   485   486   487   488   489   490   491   492   493   494   495 
  496   497   498   499   500   501   502   503   504   505   506   507   508   509   510 
  511   512   513   514   515   516   517   518   519   520   521   522   523   524   525 
  526   527   528   529   530   531   532   533   534   535   536   537   538   539   540 
  541   542   543   544   545   546   547   548   549   550   551   552   553   554   555 
  556   557   558   559   560   561   562   563   564   565   566   567   568   569   570 
  571   572   573   574   575   576   577   578   579   580   581   582   583   584   585 
  586   587   588   589   590   591   592   593   594   595   596   597   598   599   600 
  601   602   603   604   605   606   607   608   609   610   611   612   613   614   615 
  616   617   618   619   620   621   622   623   624   625   626   627   628   629   630 
  631   632   633   634   635   636   637   638   639   640   641   642   643   644   645 
  646   647   648   649   650   651   652   653   654   655   656   657   658   659   660 
  661   662   663   664   665   666   667   668   669   670   671   672   673   674   675 
  676   677   678   679   680   681   682   683   684   685   686   687   688   689   690 
  691   692   693   694   695   696   697   698   699   700   701   702   703   704   705 
  706   707   708   709   710   711   712   713   714   715   716   717   718   719   720 
  721   722   723   724   725   726   727   728   729   730   731   732   733   734   735 
  736   737   738   739   740   741   742   743   744   745   746   747   748   749   750 
  751   752   753   754   755   756   757   758   759   760   761   762   763   764   765 
  766   767   768   769   770   771   772   773   774   775   776   777   778   779   780 
  781   782   783   784   785   786   787   788   789   790   791   792   793   794   795 
  796   797   798   799   800   801   802   803   804   805   806   807   808   809   810 
  811   812   813   814   815   816   817   818   819   820   821   822   823   824   825 
  826   827   828   829   830   831   832   833   834   835   836   837   838   839   840 
  841   842   843   844   845   846   847   848   849   850   851   852   853   854   855 
  856   857   858   859   860   861   862   863   864   865   866   867   868   869   870 
  871   872   873   874   875   876   877   878   879   880   881   882   883   884   885 
  886   887   888   889   890   891   892   893   894   895   896   897   898   899   900 
  901   902   903   904   905   906   907   908   909   910   911   912   913   914   915 
  916   917   918   919   920   921   922   923   924   925   926   927   928   929   930 
  931   932   933   934   935   936   937   938   939   940   941   942   943   944   945 
  946   947   948   949   950   951   952   953   954   955   956   957   958   959   960 
  961   962   963   964   965   966   967   968   969   970   971   972   973   974   975 
  976   977   978   979   980   981   982   983   984   985   986   987   988   989   990 
  991   992   993   994   995   996   997   998   999  1000  1001  1002  1003  1004  1005 
 1006  1007  1008  1009  1010  1011  1012  1013  1014  1015  1016  1017  1018  1019  1020 
 1021  1022  1023  1024  1025  1026  1027  1028  1029  1030  1031  1032  1033  1034  1035 
 1036  1037  1038  1039  1040  1041  1042  1043  1044  1045  1046  1047  1048  1049  1050 
 1051  1052  1053  1054  1055  1056  1057  1058  1059  1060  1061  1062  1063  1064  1065 
 1066  1067  1068  1069  1070  1071  1072  1073  1074  1075  1076  1077  1078  1079  1080 
 1081  1082  1083  1084  1085  1086  1087  1088  1089  1090  1091  1092  1093  1094  1095 
 1096  1097  1098  1099  1100  1101  1102  1103  1104  1105  1106  1107  1108  1109  1110 
 1111  1112  1113  1114  1115  1116  1117  1118  1119  1120  1121  1122  1123  1124  1125 
 1126  1127  1128  1129  1130  1131  1132  1133  1134  1135  1136  1137  1138  1139  1140 
 1141  1142  1143  1144  1145  1146  1147  1148  1149  1150  1151  1152  1153  1154  1155 
 1156  1157  1158  1159  1160  1161  1162  1163  1164  1165  1166  1167  1168  1169  1170 
 1171  1172  1173  1174  1175  1176  1177  1178  1179  1180  1181  1182  1183  1184  1185 
 1186  1187  1188  1189  1190  1191  1192  1193  1194  1195  1196  1197  1198  1199  1200 
 1201  1202  1203  1204  1205  1206  1207  1208  1209  1210  1211  1212  1213  1214  1215 
 1216  1217  1218  1219  1220  1221  1222  1223  1224  1225  1226  1227  1228  1229  1230 
 1231  1232  1233  1234  1235  1236  1237  1238  1239  1240  1241  1242  1243  1244  1245 
 1246  1247  1248  1249  1250  1251  1252  1253  1254  1255  1256  1257  1258  1259  1260 
 1261  1262  1263  1264  1265  1266  1267  1268  1269  1270  1271  1272  1273  1274  1275 
 1276  1277  1278  1279  1280  1281  1282  1283  1284  1285  1286  1287  1288  1289  1290 
 1291  1292  1293  1294  1295  1296  1297  1298  1299  1300  1301  1302  1303  1304  1305 
 1306  1307  1308  1309  1310  1311  1312  1313  1314  1315  1316  1317  1318  1319  1320 
 1321  1322  1323  1324  1325  1326  1327  1328  1329  1330  1331  1332  1333  1334  1335 
 1336  1337  1338  1339  1340  1341  1342  1343  1344  1345  1346  1347  1348  1349  1350 
 1351  1352  1353  1354  1355  1356  1357  1358  1359  1360  1361  1362  1363  1364  1365 
 1366  1367  1368  1369  1370  1371  1372  1373  1374  1375  1376  1377  1378  1379  1380 
 1381  1382  1383  1384  1385  1386  1387  1388  1389  1390  1391  1392  1393  1394  1395 
 1396  1397  1398  1399  1400  1401  1402  1403  1404  1405  1406  1407  1408  1409  1410 
 1411  1412  1413  1414  1415  1416  1417  1418  1419  1420  1421  1422  1423  1424  1425 
 1426  1427  1428  1429  1430  1431  1432  1433  1434  1435  1436  1437  1438  1439  1440 
 1441  1442  1443  1444  1445  1446  1447  1448  1449  1450  1451  1452  1453  1454  1455 
 1456  1457  1458  1459  1460  1461  1462  1463  1464  1465  1466  1467  1468  1469  1470 
 1471  1472  1473  1474  1475  1476  1477  1478  1479  1480  1481  1482  1483  1484  1485 
 1486  1487  1488  1489  1490  1491  1492  1493  1494  1495  1496  1497  1498  1499  1500 
 1501  1502  1503  1504  1505  1506  1507  1508  1509  1510  1511  1512  1513  1514  1515 
 1516  1517  1518  1519  1520  1521  1522  1523  1524  1525  1526  1527  1528  1529  1530 
 1531  1532  1533  1534  1535  1536  1537  1538  1539  1540  1541  1542  1543  1544  1545 
 1546  1547  1548  1549  1550  1551  1552  1553  1554  1555  1556  1557  1558  1559  1560 
 1561  1562  1563  1564  1565  1566  1567  1568  1569  1570  1571  1572  1573  1574  1575 
 1576  1577  1578  1579  1580  1581  1582  1583  1584  1585  1586  1587  1588  1589  1590 
 1591  1592  1593  1594  1595  1596  1597  1598  1599  1600  1601  1602  1603  1604  1605 
 1606  1607  1608  1609  1610  1611  1612  1613  1614  1615  1616  1617  1618  1619  1620 
 1621  1622  1623  1624  1625  1626  1627  1628  1629  1630  1631  1632  1633  1634  1635 
 1636  1637  1638  1639  1640  1641  1642  1643  1644  1645  1646  1647  1648  1649  1650 
 1651  1652  1653  1654  1655  1656  1657  1658  1659  1660  1661  1662  1663  1664  1665 
 1666  1667  1668  1669  1670  1671  1672  1673  1674  1675  1676  1677  1678  1679  1680 
 1681  1682  1683  1684  1685  1686  1687  1688  1689  1690  1691  1692  1693  1694  1695 
 1696  1697  1698  1699  1700  1701  1702  1703  1704  1705  1706  1707  1708  1709  1710 
 1711  1712  1713  1714  1715  1716  1717  1718  1719  1720  1721  1722  1723  1724  1725 
 1726  1727  1728  1729  1730  1731  1732  1733  1734  1735  1736  1737  1738  1739  1740 
 1741  1742  1743  1744  1745  1746  1747  1748  1749  1750  1751  1752  1753  1754  1755 
 1756  1757  1758  1759  1760  1761  1762  1763  1764  1765  1766  1767  1768  1769  1770 
 1771  1772  1773  1774  1775  1776  1777  1778  1779  1780  1781  1782  1783  1784  1785 
 1786  1787  1788  1789  1790  1791  1792  1793  1794  1795  1796  1797  1798  1799  1800 
 1801  1802  1803  1804  1805  1806  1807  1808  1809  1810  1811  1812  1813  1814  1815 
 1816  1817  1818  1819  1820  1821  1822  1823  1824  1825  1826  1827  1828  1829  1830 
 1831  1832  1833  1834  1835  1836  1837  1838  1839  1840  1841  1842  1843  1844  1845 
 1846  1847  1848  1849  1850  1851  1852  1853  1854  1855  1856  1857  1858  1859  1860 
 1861  1862  1863  1864  1865  1866  1867  1868  1869  1870  1871  1872  1873  1874  1875 
 1876  1877  1878  1879  1880  1881  1882  1883  1884  1885  1886  1887  1888  1889  1890 
 1891  1892  1893  1894  1895  1896  1897  1898  1899  1900  1901  1902  1903  1904  1905 
 1906  1907  1908  1909  1910  1911  1912  1913  1914  1915  1916  1917  1918  1919  1920 
 1921  1922  1923  1924  1925  1926  1927  1928  1929  1930  1931  1932  1933  1934  1935 
 1936  1937  1938  1939  1940  1941  1942  1943  1944  1945  1946  1947  1948  1949  1950 
 1951  1952  1953  1954  1955  1956  1957  1958  1959  1960  1961  1962  1963  1964  1965 
 1966  1967  1968  1969  1970  1971  1972  1973  1974  1975  1976  1977  1978  1979  1980 
 1981  1982  1983  1984  1985  1986  1987  1988  1989  1990  1991  1992  1993  1994  1995 
 1996  1997  1998  1999  2000  2001  2002  2003  2004  2005  2006  2007  2008  2009  2010 
 2011  2012  2013  2014  2015  2016  2017  2018  2019  2020  2021  2022  2023  2024  2025 
 2026  2027  2028  2029  2030  2031  2032  2033  2034  2035  2036  2037  2038  2039  2040 
 2041  2042  2043  2044  2045  2046  2047  2048  2049  2050  2051  2052  2053  2054  2055 
 2056  2057  2058  2059  2060  2061  2062  2063  2064  2065  2066  2067  2068  2069  2070 
 2071  2072  2073  2074  2075  2076  2077  2078  2079  2080  2081  2082  2083  2084  2085 
 2086  2087  2088  2089  2090  2091  2092  2093  2094  2095  2096  2097  2098  2099  2100 
 2101  2102  2103  2104  2105  2106  2107  2108  2109  2110  2111  2112  2113  2114  2115 
 2116  2117  2118  2119  2120  2121  2122  2123  2124  2125  2126  2127  2128  2129  2130 
 2131  2132  2133  2134  2135  2136  2137  2138  2139  2140  2141  2142  2143  2144  2145 
 2146  2147  2148  2149  2150  2151  2152  2153  2154  2155  2156  2157  2158  2159  2160 
 2161  2162  2163  2164  2165  2166  2167  2168  2169  2170  2171  2172  2173  2174  2175 
 2176  2177  2178  2179  2180  2181  2182  2183  2184  2185  2186  2187  2188  2189  2190 
 2191  2192  2193  2194  2195  2196  2197  2198  2199  2200  2201  2202  2203  2204  2205 
 2206  2207  2208  2209  2210  2211  2212  2213  2214  2215  2216  2217  2218  2219  2220 
 2221  2222  2223  2224  2225  2226  2227  2228  2229  2230  2231  2232  2233  2234  2235 
 2236  2237  2238  2239  2240  2241  2242  2243  2244  2245  2246  2247  2248  2249  2250 
 2251  2252  2253  2254  2255  2256  2257  2258  2259  2260  2261  2262  2263  2264  2265 
 2266  2267  2268  2269  2270  2271  2272  2273  2274  2275  2276  2277  2278  2279  2280 
 2281  2282  2283  2284  2285  2286  2287  2288  2289  2290  2291  2292  2293  2294  2295 
 2296  2297  2298  2299  2300  2301  2302  2303  2304  2305  2306  2307  2308  2309  2310 
 2311  2312  2313  2314  2315  2316  2317  2318  2319  2320  2321  2322  2323  2324  2325 
 2326  2327  2328  2329  2330  2331  2332  2333  2334  2335  2336  2337  2338  2339  2340 
 2341  2342  2343  2344  2345  2346  2347  2348  2349  2350  2351  2352  2353  2354  2355 
 2356  2357  2358  2359  2360  2361  2362  2363  2364  2365  2366  2367  2368  2369  2370 
 2371  2372  2373  2374  2375  2376  2377  2378  2379  2380  2381  2382  2383  2384  2385 
 2386  2387  2388  2389  2390  2391  2392  2393  2394  2395  2396  2397  2398  2399  2400 
 2401  2402  2403  2404  2405  2406  2407  2408  2409  2410  2411  2412  2413  2414  2415 
 2416  2417  2418  2419  2420  2421  2422  2423  2424  2425  2426  2427  2428  2429  2430 
 2431  2432  2433  2434  2435  2436  2437  2438  2439  2440  2441  2442  2443  2444  2445 
 2446  2447  2448  2449  2450  2451  2452  2453  2454  2455  2456  2457  2458  2459  2460 
 2461  2462  2463  2464  2465  2466  2467  2468  2469  2470  2471  2472  2473  2474  2475 
 2476  2477  2478  2479  2480  2481  2482  2483  2484  2485  2486  2487  2488  2489  2490 
 2491  2492  2493  2494  2495  2496  2497  2498  2499  2500  2501  2502  2503  2504  2505 
 2506  2507  2508  2509  2510  2511  2512  2513  2514  2515  2516  2517  2518  2519  2520 
 2521  2522  2523  2524  2525  2526  2527  2528  2529  2530  2531  2532  2533  2534  2535 
 2536  2537  2538  2539  2540  2541  2542  2543  2544  2545  2546  2547  2548  2549  2550 
 2551  2552  2553  2554  2555  2556  2557  2558  2559  2560  2561  2562  2563  2564  2565 
 2566  2567  2568  2569  2570  2571  2572  2573  2574  2575  2576  2577  2578  2579  2580 
 2581  2582  2583  2584  2585  2586  2587  2588  2589  2590  2591  2592  2593  2594  2595 
 2596  2597  2598  2599  2600  2601  2602  2603  2604  2605  2606  2607  2608  2609  2610 
 2611  2612  2613  2614  2615  2616  2617  2618  2619  2620  2621  2622  2623  2624  2625 
 2626  2627  2628  2629  2630  2631  2632  2633  2634  2635  2636  2637  2638  2639  2640 
 2641  2642  2643  2644  2645  2646  2647  2648  2649  2650  2651  2652  2653  2654  2655 
 2656  2657  2658  2659  2660  2661  2662  2663  2664  2665  2666  2667  2668  2669  2670 
 2671  2672  2673  2674  2675  2676  2677  2678  2679  2680  2681  2682  2683  2684  2685 
 2686  2687  2688  2689  2690  2691  2692  2693  2694  2695  2696  2697  2698  2699  2700 
 2701  2702  2703  2704  2705  2706  2707  2708  2709  2710  2711  2712  2713  2714  2715 
 2716  2717  2718  2719  2720  2721  2722  2723  2724  2725  2726  2727  2728  2729  2730 
 2731  2732  2733  2734  2735  2736  2737  2738  2739  2740  2741  2742  2743  2744  2745 
 2746  2747  2748  2749  2750  2751  2752  2753  2754  2755  2756  2757  2758  2759  2760 
 2761  2762  2763  2764  2765  2766  2767  2768  2769  2770  2771  2772  2773  2774  2775 
 2776  2777  2778  2779  2780  2781  2782  2783  2784  2785  2786  2787  2788  2789  2790 
 2791  2792  2793  2794  2795  2796  2797  2798  2799  2800  2801  2802  2803  2804  2805 
 2806  2807  2808  2809  2810  2811  2812  2813  2814  2815  2816  2817  2818  2819  2820 
 2821  2822  2823  2824  2825  2826  2827  2828  2829  2830  2831  2832  2833  2834  2835 
 2836  2837  2838  2839  2840  2841  2842  2843  2844  2845  2846  2847  2848  2849  2850 
 2851  2852  2853  2854  2855  2856  2857  2858  2859  2860  2861  2862  2863  2864  2865 
 2866  2867  2868  2869  2870  2871  2872  2873  2874  2875  2876  2877  2878  2879  2880 
 2881  2882  2883  2884  2885  2886  2887  2888  2889  2890  2891  2892  2893  2894  2895 
 2896  2897  2898  2899  2900  2901  2902  2903  2904  2905  2906  2907  2908  2909  2910 
 2911  2912  2913  2914  2915  2916  2917  2918  2919  2920  2921  2922  2923  2924  2925 
 2926  2927  2928  2929  2930  2931  2932  2933  2934  2935  2936  2937  2938  2939  2940 
 2941  2942  2943  2944  2945  2946  2947  2948  2949  2950  2951  2952  2953  2954  2955 
 2956  2957  2958  2959  2960  2961  2962  2963  2964  2965  2966  2967  2968  2969  2970 
 2971  2972  2973  2974  2975  2976  2977  2978  2979  2980  2981  2982  2983  2984  2985 
 2986  2987  2988  2989  2990  2991  2992  2993  2994  2995  2996  2997  2998  2999  3000 
 3001  3002  3003  3004  3005  3006  3007  3008  3009  3010  3011  3012  3013  3014  3015 
 3016  3017  3018  3019  3020  3021  3022  3023  3024  3025  3026  3027  3028  3029  3030 
 3031  3032  3033  3034  3035  3036  3037  3038  3039  3040  3041  3042  3043  3044  3045 
 3046  3047  3048  3049  3050  3051  3052  3053  3054  3055  3056  3057  3058  3059  3060 
 3061  3062  3063  3064  3065  3066  3067  3068  3069  3070  3071  3072  3073  3074  3075 
 3076  3077  3078  3079  3080  3081  3082  3083  3084  3085  3086  3087  3088  3089  3090 
 3091  3092  3093  3094  3095  3096  3097  3098  3099  3100  3101  3102  3103  3104  3105 
 3106  3107  3108  3109  3110  3111  3112  3113  3114  3115  3116  3117  3118  3119  3120 
 3121  3122  3123  3124  3125  3126  3127  3128  3129  3130  3131  3132  3133  3134  3135 
 3136  3137  3138  3139  3140  3141  3142  3143  3144  3145  3146  3147  3148  3149  3150 
 3151  3152  3153  3154  3155  3156  3157  3158  3159  3160  3161  3162  3163  3164  3165 
 3166  3167  3168  3169  3170  3171  3172  3173  3174  3175  3176  3177  3178  3179  3180 
 3181  3182  3183  3184  3185  3186  3187  3188  3189  3190  3191  3192  3193  3194  3195 
 3196  3197  3198  3199  3200  3201  3202  3203  3204  3205  3206  3207  3208  3209  3210 
 3211  3212  3213  3214  3215  3216  3217  3218  3219  3220  3221  3222  3223  3224  3225 
 3226  3227  3228  3229  3230  3231  3232  3233  3234  3235  3236  3237  3238  3239  3240 
 3241  3242  3243  3244  3245  3246  3247  3248  3249  3250  3251  3252  3253  3254  3255 
 3256  3257  3258  3259  3260  3261  3262  3263  3264  3265  3266  3267  3268  3269  3270 
 3271  3272  3273  3274  3275  3276  3277  3278  3279  3280  3281  3282  3283  3284  3285 
 3286  3287  3288  3289  3290  3291  3292  3293  3294  3295  3296  3297  3298  3299  3300 
 3301  3302  3303  3304  3305  3306  3307  3308  3309  3310  3311  3312  3313  3314  3315 
 3316  3317  3318  3319  3320  3321  3322  3323  3324  3325  3326  3327  3328  3329  3330 
 3331  3332  3333  3334  3335  3336  3337  3338  3339  3340  3341  3342  3343  3344  3345 
 3346  3347  3348  3349  3350  3351  3352  3353  3354  3355  3356  3357  3358  3359  3360 
 3361  3362  3363  3364  3365  3366  3367  3368  3369  3370  3371  3372  3373  3374  3375 
 3376  3377  3378  3379  3380  3381  3382  3383  3384  3385  3386  3387  3388  3389  3390 
 3391  3392  3393  3394  3395  3396  3397  3398  3399  3400  3401  3402  3403  3404  3405 
 3406  3407  3408  3409  3410  3411  3412  3413  3414  3415  3416  3417  3418  3419  3420 
 3421  3422  3423  3424  3425  3426  3427  3428  3429  3430  3431  3432  3433  3434  3435 
 3436  3437  3438  3439  3440  3441  3442  3443  3444  3445  3446  3447  3448  3449  3450 
 3451  3452  3453  3454  3455  3456  3457  3458  3459  3460  3461  3462  3463  3464  3465 
 3466  3467  3468  3469  3470  3471  3472  3473  3474  3475  3476  3477  3478  3479  3480 
 3481  3482  3483  3484  3485  3486  3487  3488  3489  3490  3491  3492  3493  3494  3495 
 3496  3497  3498  3499  3500  3501  3502  3503  3504  3505  3506  3507  3508  3509  3510 
 3511  3512  3513  3514  3515  3516  3517  3518  3519  3520  3521  3522  3523  3524  3525 
 3526  3527  3528  3529  3530  3531  3532  3533  3534  3535  3536  3537  3538  3539  3540 
 3541  3542  3543  3544  3545  3546  3547  3548  3549  3550  3551  3552  3553  3554  3555 
 3556  3557  3558  3559  3560  3561  3562  3563  3564  3565  3566  3567  3568  3569  3570 
 3571  3572  3573  3574  3575  3576  3577  3578  3579  3580  3581  3582  3583  3584  3585 
 3586  3587  3588  3589  3590  3591  3592  3593  3594  3595  3596  3597  3598  3599  3600 
 3601  3602  3603  3604  3605  3606  3607  3608  3609  3610  3611  3612  3613  3614  3615 
 3616  3617  3618  3619  3620  3621  3622  3623  3624  3625  3626  3627  3628  3629  3630 
 3631  3632  3633  3634  3635  3636  3637  3638  3639  3640  3641  3642  3643  3644  3645 
 3646  3647  3648  3649  3650  3651  3652  3653  3654  3655  3656  3657  3658  3659  3660 
 3661  3662  3663  3664  3665  3666  3667  3668  3669  3670  3671  3672  3673  3674  3675 
 3676  3677  3678  3679  3680  3681  3682  3683  3684  3685  3686  3687  3688  3689  3690 
 3691  3692  3693  3694  3695  3696  3697  3698  3699  3700  3701  3702  3703  3704  3705 
 3706  3707  3708  3709  3710  3711  3712  3713  3714  3715  3716  3717  3718  3719  3720 
 3721  3722  3723  3724  3725  3726  3727  3728  3729  3730  3731  3732  3733  3734  3735 
 3736  3737  3738  3739  3740  3741  3742  3743  3744  3745  3746  3747  3748  3749  3750 
 3751  3752  3753  3754  3755  3756  3757  3758  3759  3760  3761  3762  3763  3764  3765 
 3766  3767  3768  3769  3770  3771  3772  3773  3774  3775  3776  3777  3778  3779  3780 
 3781  3782  3783  3784  3785  3786  3787  3788  3789  3790  3791  3792  3793  3794  3795 
 3796  3797  3798  3799  3800  3801  3802  3803  3804  3805  3806  3807  3808  3809  3810 
 3811  3812  3813  3814  3815  3816  3817  3818  3819  3820  3821  3822  3823  3824  3825 
 3826  3827  3828  3829  3830  3831  3832  3833  3834  3835  3836  3837  3838  3839  3840 
 3841  3842  3843  3844  3845  3846  3847  3848  3849  3850  3851  3852  3853  3854  3855 
 3856  3857  3858  3859  3860  3861  3862  3863  3864  3865  3866  3867  3868  3869  3870 
 3871  3872  3873  3874  3875  3876  3877  3878  3879  3880  3881  3882  3883  3884  3885 
 3886  3887  3888  3889  3890  3891  3892  3893  3894  3895  3896  3897  3898  3899  3900 
 3901  3902  3903  3904  3905  3906  3907  3908  3909  3910  3911  3912  3913  3914  3915 
 3916  3917  3918  3919  3920  3921  3922  3923  3924  3925  3926  3927  3928  3929  3930 
 3931  3932  3933  3934  3935  3936  3937  3938  3939  3940  3941  3942  3943  3944  3945 
 3946  3947  3948  3949  3950  3951  3952  3953  3954  3955  3956  3957  3958  3959  3960 
 3961  3962  3963  3964  3965  3966  3967  3968  3969  3970  3971  3972  3973  3974  3975 
 3976  3977  3978  3979  3980  3981  3982  3983  3984  3985  3986  3987  3988  3989  3990 
 3991  3992  3993  3994  3995  3996  3997  3998  3999  4000  4001  4002  4003  4004  4005 
 4006  4007  4008  4009  4010  4011  4012  4013  4014  4015  4016  4017  4018  4019  4020 
 4021  4022  4023  4024  4025  4026  4027  4028  4029  4030  4031  4032  4033  4034  4035 
 4036  4037  4038  4039  4040  4041  4042  4043  4044  4045  4046  4047  4048  4049  4050 
 4051  4052  4053  4054  4055  4056  4057  4058  4059  4060  4061  4062  4063  4064  4065 
 4066  4067  4068  4069  4070  4071  4072  4073  4074  4075  4076  4077  4078  4079  4080 
 4081  4082  4083  4084  4085  4086  4087  4088  4089  4090  4091  4092  4093  4094  4095 
 4096  4097  4098  4099  4100  4101  4102  4103  4104  4105  4106  4107  4108  4109  4110 
 4111  4112  4113  4114  4115  4116  4117  4118  4119  4120  4121  4122  4123  4124  4125 
 4126  4127  4128  4129  4130  4131  4132  4133  4134  4135  4136  4137  4138  4139  4140 
 4141  4142  4143  4144  4145  4146  4147  4148  4149  4150  4151  4152  4153  4154  4155 
 4156  4157  4158  4159  4160  4161  4162  4163  4164  4165  4166  4167  4168  4169  4170 
 4171  4172  4173  4174  4175  4176  4177  4178  4179  4180  4181  4182  4183  4184  4185 
 4186  4187  4188  4189  4190  4191  4192  4193  4194  4195  4196  4197  4198  4199  4200 
 4201  4202  4203  4204  4205  4206  4207  4208  4209  4210  4211  4212  4213  4214  4215 
 4216  4217  4218  4219  4220  4221  4222  4223  4224  4225  4226  4227  4228  4229  4230 
 4231  4232  4233  4234  4235  4236  4237  4238  4239  4240  4241  4242  4243  4244  4245 
 4246  4247  4248  4249  4250  4251  4252  4253  4254  4255  4256  4257  4258  4259  4260 
 4261  4262  4263  4264  4265  4266  4267  4268  4269  4270  4271  4272  4273  4274  4275 
 4276  4277  4278  4279  4280  4281  4282  4283  4284  4285  4286  4287  4288  4289  4290 
 4291  4292  4293  4294  4295  4296  4297  4298  4299  4300  4301  4302  4303  4304  4305 
 4306  4307  4308  4309  4310  4311  4312  4313  4314  4315  4316  4317  4318  4319  4320 
 4321  4322  4323  4324  4325  4326  4327  4328  4329  4330  4331  4332  4333  4334  4335 
 4336  4337  4338  4339  4340  4341  4342  4343  4344  4345  4346  4347  4348  4349  4350 
 4351  4352  4353  4354  4355  4356  4357  4358  4359  4360  4361  4362  4363  4364  4365 
 4366  4367  4368  4369  4370  4371  4372  4373  4374  4375  4376  4377  4378  4379  4380 
 4381  4382  4383  4384  4385  4386  4387  4388  4389  4390  4391  4392  4393  4394  4395 
 4396  4397  4398  4399  4400  4401  4402  4403  4404  4405  4406  4407  4408  4409  4410 
 4411  4412  4413  4414  4415  4416  4417  4418  4419  4420  4421  4422  4423  4424  4425 
 4426  4427  4428  4429  4430  4431  4432  4433  4434  4435  4436  4437  4438  4439  4440 
 4441  4442  4443  4444  4445  4446  4447  4448  4449  4450  4451  4452  4453  4454  4455 
 4456  4457  4458  4459  4460  4461  4462  4463  4464  4465  4466  4467  4468  4469  4470 
 4471  4472  4473  4474  4475  4476  4477  4478  4479  4480  4481  4482  4483  4484  4485 
 4486  4487  4488  4489  4490  4491  4492  4493  4494  4495  4496  4497  4498  4499  4500 
 4501  4502  4503  4504  4505  4506  4507  4508  4509  4510  4511  4512  4513  4514  4515 
 4516  4517  4518  4519  4520  4521  4522  4523  4524  4525  4526  4527  4528  4529  4530 
 4531  4532  4533  4534  4535  4536  4537  4538  4539  4540  4541  4542  4543  4544  4545 
 4546  4547  4548  4549  4550  4551  4552  4553  4554  4555  4556  4557  4558  4559  4560 
 4561  4562  4563  4564  4565  4566  4567  4568  4569  4570  4571  4572  4573  4574  4575 
 4576  4577  4578  4579  4580  4581  4582  4583  4584  4585  4586  4587  4588  4589  4590 
 4591  4592  4593  4594  4595  4596  4597  4598  4599  4600  4601  4602  4603  4604  4605 
 4606  4607  4608  4609  4610  4611  4612  4613  4614  4615  4616  4617  4618  4619  4620 
 4621  4622  4623  4624  4625  4626  4627  4628  4629  4630  4631  4632  4633  4634  4635 
 4636  4637  4638  4639  4640  4641  4642  4643  4644  4645  4646  4647  4648  4649  4650 
 4651  4652  4653  4654  4655  4656  4657  4658  4659  4660  4661  4662  4663  4664  4665 
 4666  4667  4668  4669  4670  4671  4672  4673  4674  4675  4676  4677  4678  4679  4680 
 4681  4682  4683  4684  4685  4686  4687  4688  4689  4690  4691  4692  4693  4694  4695 
 4696  4697  4698  4699  4700  4701  4702  4703  4704  4705  4706  4707  4708  4709  4710 
 4711  4712  4713  4714  4715  4716  4717  4718  4719  4720  4721  4722  4723  4724  4725 
 4726  4727  4728  4729  4730  4731  4732  4733  4734  4735  4736  4737  4738  4739  4740 
 4741  4742  4743  4744  4745  4746  4747  4748  4749  4750  4751  4752  4753  4754  4755 
 4756  4757  4758  4759  4760  4761  4762  4763  4764  4765  4766  4767  4768  4769  4770 
 4771  4772  4773  4774  4775  4776  4777  4778  4779  4780  4781  4782  4783  4784  4785 
 4786  4787  4788  4789  4790  4791  4792  4793  4794  4795  4796  4797  4798  4799  4800 
 4801  4802  4803  4804  4805  4806  4807  4808  4809  4810  4811  4812  4813  4814  4815 
 4816  4817  4818  4819  4820  4821  4822  4823  4824  4825  4826  4827  4828  4829  4830 
 4831  4832  4833  4834  4835  4836  4837  4838  4839  4840  4841  4842  4843  4844  4845 
 4846  4847  4848  4849  4850  4851  4852  4853  4854  4855  4856  4857  4858  4859  4860 
 4861  4862  4863  4864  4865  4866  4867  4868  4869  4870  4871  4872  4873  4874  4875 
 4876  4877  4878  4879  4880  4881  4882  4883  4884  4885  4886  4887  4888  4889  4890 
 4891  4892  4893  4894  4895  4896  4897  4898  4899  4900  4901  4902  4903  4904  4905 
 4906  4907  4908  4909  4910  4911  4912  4913  4914  4915  4916  4917  4918  4919  4920 
 4921  4922  4923  4924  4925  4926  4927  4928  4929  4930  4931  4932  4933  4934  4935 
 4936  4937  4938  4939  4940  4941  4942  4943  4944  4945  4946  4947  4948  4949  4950 
 4951  4952  4953  4954  4955  4956  4957  4958  4959  4960  4961  4962  4963  4964  4965 
 4966  4967  4968  4969  4970  4971  4972  4973  4974  4975  4976  4977  4978  4979  4980 
 4981  4982  4983  4984  4985  4986  4987  4988  4989  4990  4991  4992  4993  4994  4995 
 4996  4997  4998  4999  5000  5001  5002  5003  5004  5005  5006  5007  5008  5009  5010 
 5011  5012  5013  5014  5015  5016  5017  5018  5019  5020  5021  5022  5023  5024  5025 
 5026  5027  5028  5029  5030  5031  5032  5033  5034  5035  5036  5037  5038  5039  5040 
 5041  5042  5043  5044  5045  5046  5047  5048  5049  5050  5051  5052  5053  5054  5055 
 5056  5057  5058  5059  5060  5061  5062  5063  5064  5065  5066  5067  5068  5069  5070 
 5071  5072  5073  5074  5075  5076  5077  5078  5079  5080  5081  5082  5083  5084  5085 
 5086  5087  5088  5089  5090  5091  5092  5093  5094  5095  5096  5097  5098  5099  5100 
 5101  5102  5103  5104  5105  5106  5107  5108  5109  5110  5111  5112  5113  5114  5115 
 5116  5117  5118  5119  5120  5121  5122  5123  5124  5125  5126  5127  5128  5129  5130 
 5131  5132  5133  5134  5135  5136  5137  5138  5139  5140  5141  5142  5143  5144  5145 
 5146  5147  5148  5149  5150  5151  5152  5153  5154  5155  5156  5157  5158  5159  5160 
 5161  5162  5163  5164  5165  5166  5167  5168  5169  5170  5171  5172  5173  5174  5175 
 5176  5177  5178  5179  5180  5181  5182  5183  5184  5185  5186  5187  5188  5189  5190 
 5191  5192  5193  5194  5195  5196  5197  5198  5199  5200  5201  5202  5203  5204  5205 
 5206  5207  5208  5209  5210  5211  5212  5213  5214  5215  5216  5217  5218  5219  5220 
 5221  5222  5223  5224  5225  5226  5227  5228  5229  5230  5231  5232  5233  5234  5235 
 5236  5237  5238  5239  5240  5241  5242  5243  5244  5245  5246  5247  5248  5249  5250 
 5251  5252  5253  5254  5255  5256  5257  5258  5259  5260  5261  5262  5263  5264  5265 
 5266  5267  5268  5269  5270  5271  5272  5273  5274  5275  5276  5277  5278  5279  5280 
 5281  5282  5283  5284  5285  5286  5287  5288  5289  5290  5291  5292  5293  5294  5295 
 5296  5297  5298  5299  5300  5301  5302  5303  5304  5305  5306  5307  5308  5309  5310 
 5311  5312  5313  5314  5315  5316  5317  5318  5319  5320  5321  5322  5323  5324  5325 
 5326  5327  5328  5329  5330  5331  5332  5333  5334  5335  5336  5337  5338  5339  5340 
 5341  5342  5343  5344  5345  5346  5347  5348  5349  5350  5351  5352  5353  5354  5355 
 5356  5357  5358  5359  5360  5361  5362  5363  5364  5365  5366  5367  5368  5369  5370 
 5371  5372  5373  5374  5375  5376  5377  5378  5379  5380  5381  5382  5383  5384  5385 
 5386  5387  5388  5389  5390  5391  5392  5393  5394  5395  5396  5397  5398  5399  5400 
 5401  5402  5403  5404  5405  5406  5407  5408  5409  5410  5411  5412  5413  5414  5415 
 5416  5417  5418  5419  5420  5421  5422  5423  5424  5425  5426  5427  5428  5429  5430 
 5431  5432  5433  5434  5435  5436  5437  5438  5439  5440  5441  5442  5443  5444  5445 
 5446  5447  5448  5449  5450  5451  5452  5453  5454  5455  5456  5457  5458  5459  5460 
 5461  5462  5463  5464  5465  5466  5467  5468  5469  5470  5471  5472  5473  5474  5475 
 5476  5477  5478  5479  5480  5481  5482  5483  5484  5485  5486  5487  5488  5489  5490 
 5491  5492  5493  5494  5495  5496  5497  5498  5499  5500  5501  5502  5503  5504  5505 
 5506  5507  5508  5509  5510  5511  5512  5513  5514  5515  5516  5517  5518  5519  5520 
 5521  5522  5523  5524  5525  5526  5527  5528  5529  5530  5531  5532  5533  5534  5535 
 5536  5537  5538  5539  5540  5541  5542  5543  5544  5545  5546  5547  5548  5549  5550 
 5551  5552  5553  5554  5555  5556  5557  5558  5559  5560  5561  5562  5563  5564  5565 
 5566  5567  5568  5569  5570  5571  5572  5573  5574  5575  5576  5577  5578  5579  5580 
 5581  5582  5583  5584  5585  5586  5587  5588  5589  5590  5591  5592  5593  5594  5595 
 5596  5597  5598  5599  5600  5601  5602  5603  5604  5605  5606  5607  5608  5609  5610 
 5611  5612  5613  5614  5615  5616  5617  5618  5619  5620  5621  5622  5623  5624  5625 
 5626  5627  5628  5629  5630  5631  5632  5633  5634  5635  5636  5637  5638  5639  5640 
 5641  5642  5643  5644  5645  5646  5647  5648  5649  5650  5651  5652  5653  5654  5655 
 5656  5657  5658  5659  5660  5661  5662  5663  5664  5665  5666  5667  5668  5669  5670 
 5671  5672  5673  5674  5675  5676  5677  5678  5679  5680  5681  5682  5683  5684  5685 
 5686  5687  5688  5689  5690  5691  5692  5693  5694  5695  5696  5697  5698  5699  5700 
 5701  5702  5703  5704  5705  5706  5707  5708  5709  5710  5711  5712  5713  5714  5715 
 5716  5717  5718  5719  5720  5721  5722  5723  5724  5725  5726  5727  5728  5729  5730 
 5731  5732  5733  5734  5735  5736  5737  5738  5739  5740  5741  5742  5743  5744  5745 
 5746  5747  5748  5749  5750  5751  5752  5753  5754  5755  5756  5757  5758  5759  5760 
 5761  5762  5763  5764  5765  5766  5767  5768  5769  5770  5771  5772  5773  5774  5775 
 5776  5777  5778  5779  5780  5781  5782  5783  5784  5785  5786  5787  5788  5789  5790 
 5791  5792  5793  5794  5795  5796  5797  5798  5799  5800  5801  5802  5803  5804  5805 
 5806  5807  5808  5809  5810  5811  5812  5813  5814  5815  5816  5817  5818  5819  5820 
 5821  5822  5823  5824  5825  5826  5827  5828  5829  5830  5831  5832  5833  5834  5835 
 5836  5837  5838  5839  5840  5841  5842  5843  5844  5845  5846  5847  5848  5849  5850 
 5851  5852  5853  5854  5855  5856  5857  5858  5859  5860  5861  5862  5863  5864  5865 
 5866  5867  5868  5869  5870  5871  5872  5873  5874  5875  5876  5877  5878  5879  5880 
 5881  5882  5883  5884  5885  5886  5887  5888  5889  5890  5891  5892  5893  5894  5895 
 5896  5897  5898  5899  5900  5901  5902  5903  5904  5905  5906  5907  5908  5909  5910 
 5911  5912  5913  5914  5915  5916  5917  5918  5919  5920  5921  5922  5923  5924  5925 
 5926  5927  5928  5929  5930  5931  5932  5933  5934  5935  5936  5937  5938  5939  5940 
 5941  5942  5943  5944  5945  5946  5947  5948  5949  5950  5951  5952  5953  5954  5955 
 5956  5957  5958  5959  5960  5961  5962  5963  5964  5965  5966  5967  5968  5969  5970 
 5971  5972  5973  5974  5975  5976  5977  5978  5979  5980  5981  5982  5983  5984  5985 
 5986  5987  5988  5989  5990  5991  5992  5993  5994  5995  5996  5997  5998  5999  6000 
 6001  6002  6003  6004  6005  6006  6007  6008  6009  6010  6011  6012  6013  6014  6015 
 6016  6017  6018  6019  6020  6021  6022  6023  6024  6025  6026  6027  6028  6029  6030 
 6031  6032  6033  6034  6035  6036  6037  6038  6039  6040  6041  6042  6043  6044  6045 
 6046  6047  6048  6049  6050  6051  6052  6053  6054  6055  6056  6057  6058  6059  6060 
 6061  6062  6063  6064  6065  6066  6067  6068  6069  6070  6071  6072  6073  6074  6075 
 6076  6077  6078  6079  6080  6081  6082  6083  6084  6085  6086  6087  6088  6089  6090 
 6091  6092  6093  6094  6095  6096  6097  6098  6099  6100  6101  6102  6103  6104  6105 
 6106  6107  6108  6109  6110  6111  6112  6113  6114  6115  6116  6117  6118  6119  6120 
 6121  6122  6123  6124  6125  6126  6127  6128  6129  6130  6131  6132  6133  6134  6135 
 6136  6137  6138  6139  6140  6141  6142  6143  6144  6145  6146  6147  6148  6149  6150 
 6151  6152  6153  6154  6155  6156  6157  6158  6159  6160  6161  6162  6163  6164  6165 
 6166  6167  6168  6169  6170  6171  6172  6173  6174  6175  6176  6177  6178  6179  6180 
 6181  6182  6183  6184  6185  6186  6187  6188  6189  6190  6191  6192  6193  6194  6195 
 6196  6197  6198  6199  6200  6201  6202  6203  6204  6205  6206  6207  6208  6209  6210 
 6211  6212  6213  6214  6215  6216  6217  6218  6219  6220  6221  6222  6223  6224  6225 
 6226  6227  6228  6229  6230  6231  6232  6233  6234  6235  6236  6237  6238  6239  6240 
 6241  6242  6243  6244  6245  6246  6247  6248  6249  6250  6251  6252  6253  6254  6255 
 6256  6257  6258  6259  6260  6261  6262  6263  6264  6265  6266  6267  6268  6269  6270 
 6271  6272  6273  6274  6275  6276  6277  6278  6279  6280  6281  6282  6283  6284  6285 
 6286  6287  6288  6289  6290  6291  6292  6293  6294  6295  6296  6297  6298  6299  6300 
 6301  6302  6303  6304  6305  6306  6307  6308  6309  6310  6311  6312  6313  6314  6315 
 6316  6317  6318  6319  6320  6321  6322  6323  6324  6325  6326  6327  6328  6329  6330 
 6331  6332  6333  6334  6335  6336  6337  6338  6339  6340  6341  6342  6343  6344  6345 
 6346  6347  6348  6349  6350  6351  6352  6353  6354  6355  6356  6357  6358  6359  6360 
 6361  6362  6363  6364  6365  6366  6367  6368  6369  6370  6371  6372  6373  6374  6375 
 6376  6377  6378  6379  6380  6381  6382  6383  6384  6385  6386  6387  6388  6389  6390 
 6391  6392  6393  6394  6395  6396  6397  6398  6399  6400  6401  6402  6403  6404  6405 
 6406  6407  6408  6409  6410  6411  6412  6413  6414  6415  6416  6417  6418  6419  6420 
 6421  6422  6423  6424  6425  6426  6427  6428  6429  6430  6431  6432  6433  6434  6435 
 6436  6437  6438  6439  6440  6441  6442  6443  6444  6445  6446  6447  6448  6449  6450 
 6451  6452  6453  6454  6455  6456  6457  6458  6459  6460  6461  6462  6463  6464  6465 
 6466  6467  6468  6469  6470  6471  6472  6473  6474  6475  6476  6477  6478  6479  6480 
 6481  6482  6483  6484  6485  6486  6487  6488  6489  6490  6491  6492  6493  6494  6495 
 6496  6497  6498  6499  6500  6501  6502  6503  6504  6505  6506  6507  6508  6509  6510 
 6511  6512  6513  6514  6515  6516  6517  6518  6519  6520  6521  6522  6523  6524  6525 
 6526  6527  6528  6529  6530  6531  6532  6533  6534  6535  6536  6537  6538  6539  6540 
 6541  6542  6543  6544  6545  6546  6547  6548  6549  6550  6551  6552  6553  6554  6555 
 6556  6557  6558  6559  6560  6561  6562  6563  6564  6565  6566  6567  6568  6569  6570 
 6571  6572  6573  6574  6575  6576  6577  6578  6579  6580  6581  6582  6583  6584  6585 
 6586  6587  6588  6589  6590  6591  6592  6593  6594  6595  6596  6597  6598  6599  6600 
 6601  6602  6603  6604  6605  6606  6607  6608  6609  6610  6611  6612  6613  6614  6615 
 6616  6617  6618  6619  6620  6621  6622  6623  6624  6625  6626  6627  6628  6629  6630 
 6631  6632  6633  6634  6635  6636  6637  6638  6639  6640  6641  6642  6643  6644  6645 
 6646  6647  6648  6649  6650  6651  6652  6653  6654  6655  6656  6657  6658  6659  6660 
 6661  6662  6663  6664  6665  6666  6667  6668  6669  6670  6671  6672  6673  6674  6675 
 6676  6677  6678  6679  6680  6681  6682  6683  6684  6685  6686  6687  6688  6689  6690 
 6691  6692  6693  6694  6695  6696  6697  6698  6699  6700  6701  6702  6703  6704  6705 
 6706  6707  6708  6709  6710  6711  6712  6713  6714  6715  6716  6717  6718  6719  6720 
 6721  6722  6723  6724  6725  6726  6727  6728  6729  6730  6731  6732  6733  6734  6735 
 6736  6737  6738  6739  6740  6741  6742  6743  6744  6745  6746  6747  6748  6749  6750 
 6751  6752  6753  6754  6755  6756  6757  6758  6759  6760  6761  6762  6763  6764  6765 
 6766  6767  6768  6769  6770  6771  6772  6773  6774  6775  6776  6777  6778  6779  6780 
 6781  6782  6783  6784  6785  6786  6787  6788  6789  6790  6791  6792  6793  6794  6795 
 6796  6797  6798  6799  6800  6801  6802  6803  6804  6805  6806  6807  6808  6809  6810 
 6811  6812  6813  6814  6815  6816  6817  6818  6819  6820  6821  6822  6823  6824  6825 
 6826  6827  6828  6829  6830  6831  6832  6833  6834  6835  6836  6837  6838  6839  6840 
 6841  6842  6843  6844  6845  6846  6847  6848  6849  6850  6851  6852  6853  6854  6855 
 6856  6857  6858  6859  6860  6861  6862  6863  6864  6865  6866  6867  6868  6869  6870 
 6871  6872  6873  6874  6875  6876  6877  6878  6879  6880  6881  6882  6883  6884  6885 
 6886  6887  6888  6889  6890  6891  6892  6893  6894  6895  6896  6897  6898  6899  6900 
 6901  6902  6903  6904  6905  6906  6907  6908  6909  6910  6911  6912  6913  6914  6915 
 6916  6917  6918  6919  6920  6921  6922  6923  6924  6925  6926  6927  6928  6929  6930 
 6931  6932  6933  6934  6935  6936  6937  6938  6939  6940  6941  6942  6943  6944  6945 
 6946  6947  6948  6949  6950  6951  6952  6953  6954  6955  6956  6957  6958  6959  6960 
 6961  6962  6963  6964  6965  6966  6967  6968  6969  6970  6971  6972  6973  6974  6975 
 6976  6977  6978  6979  6980  6981  6982  6983  6984  6985  6986  6987  6988  6989  6990 
 6991  6992  6993  6994  6995  6996  6997  6998  6999  7000  7001  7002  7003  7004  7005 
 7006  7007  7008  7009  7010  7011  7012  7013  7014  7015  7016  7017  7018  7019  7020 
 7021  7022  7023  7024  7025  7026  7027  7028  7029  7030  7031  7032  7033  7034  7035 
 7036  7037  7038  7039  7040  7041  7042  7043  7044  7045  7046  7047  7048  7049  7050 
 7051  7052  7053  7054  7055  7056  7057  7058  7059  7060  7061  7062  7063  7064  7065 
 7066  7067  7068  7069  7070  7071  7072  7073  7074  7075  7076  7077  7078  7079  7080 
 7081  7082  7083  7084  7085  7086  7087  7088  7089  7090  7091  7092  7093  7094  7095 
 7096  7097  7098  7099  7100  7101  7102  7103  7104  7105  7106  7107  7108  7109  7110 
 7111  7112  7113  7114  7115  7116  7117  7118  7119  7120  7121  7122  7123  7124  7125 
 7126  7127  7128  7129  7130  7131  7132  7133  7134  7135  7136  7137  7138  7139  7140 
 7141  7142  7143  7144  7145  7146  7147  7148  7149  7150  7151  7152  7153  7154  7155 
 7156  7157  7158  7159  7160  7161  7162  7163  7164  7165  7166  7167  7168  7169  7170 
 7171  7172  7173  7174  7175  7176  7177  7178  7179  7180  7181  7182  7183  7184  7185 
 7186  7187  7188  7189  7190  7191  7192  7193  7194  7195  7196  7197  7198  7199  7200 
 7201  7202  7203  7204  7205  7206  7207  7208  7209  7210  7211  7212  7213  7214  7215 
 7216  7217  7218  7219  7220  7221  7222  7223  7224  7225  7226  7227  7228  7229  7230 
 7231  7232  7233  7234  7235  7236  7237  7238  7239  7240  7241  7242  7243  7244  7245 
 7246  7247  7248  7249  7250  7251  7252  7253  7254  7255  7256  7257  7258  7259  7260 
 7261  7262  7263  7264  7265  7266  7267  7268  7269  7270  7271  7272  7273  7274  7275 
 7276  7277  7278  7279  7280  7281  7282  7283  7284  7285  7286  7287  7288  7289  7290 
 7291  7292  7293  7294  7295  7296  7297  7298  7299  7300  7301  7302  7303  7304  7305 
 7306  7307  7308  7309  7310  7311  7312  7313  7314  7315  7316  7317  7318  7319  7320 
 7321  7322  7323  7324  7325  7326  7327  7328  7329  7330  7331  7332  7333  7334  7335 
 7336  7337  7338  7339  7340  7341  7342  7343  7344  7345  7346  7347  7348  7349  7350 
 7351  7352  7353  7354  7355  7356  7357  7358  7359  7360  7361  7362  7363  7364  7365 
 7366  7367  7368  7369  7370  7371  7372  7373  7374  7375  7376  7377  7378  7379  7380 
 7381  7382  7383  7384  7385  7386  7387  7388  7389  7390  7391  7392  7393  7394  7395 
 7396  7397  7398  7399  7400  7401  7402  7403  7404  7405  7406  7407  7408  7409  7410 
 7411  7412  7413  7414  7415  7416  7417  7418  7419  7420  7421  7422  7423  7424  7425 
 7426  7427  7428  7429  7430  7431  7432  7433  7434  7435  7436  7437  7438  7439  7440 
 7441  7442  7443  7444  7445  7446  7447  7448  7449  7450  7451  7452  7453  7454  7455 
 7456  7457  7458  7459  7460  7461  7462  7463  7464  7465  7466  7467  7468  7469  7470 
 7471  7472  7473  7474  7475  7476  7477  7478  7479  7480  7481  7482  7483  7484  7485 
 7486  7487  7488  7489  7490  7491  7492  7493  7494  7495  7496  7497  7498  7499  7500 
 7501  7502  7503  7504  7505  7506  7507  7508  7509  7510  7511  7512  7513  7514  7515 
 7516  7517  7518  7519  7520  7521  7522  7523  7524  7525  7526  7527  7528  7529  7530 
 7531  7532  7533  7534  7535  7536  7537  7538  7539  7540  7541  7542  7543  7544  7545 
 7546  7547  7548  7549  7550  7551  7552  7553  7554  7555  7556  7557  7558  7559  7560 
 7561  7562  7563  7564  7565  7566  7567  7568  7569  7570  7571  7572  7573  7574  7575 
 7576  7577  7578  7579  7580  7581  7582  7583  7584  7585  7586  7587  7588  7589  7590 
 7591  7592  7593  7594  7595  7596  7597  7598  7599  7600  7601  7602  7603  7604  7605 
 7606  7607  7608  7609  7610  7611  7612  7613  7614  7615  7616  7617  7618  7619  7620 
 7621  7622  7623  7624  7625  7626  7627  7628  7629  7630  7631  7632  7633  7634  7635 
 7636  7637  7638  7639  7640  7641  7642  7643  7644  7645  7646  7647  7648  7649  7650 
 7651  7652  7653  7654  7655  7656  7657  7658  7659  7660  7661  7662  7663  7664  7665 
 7666  7667  7668  7669  7670  7671  7672  7673  7674  7675  7676  7677  7678  7679  7680 
 7681  7682  7683  7684  7685  7686  7687  7688  7689  7690  7691  7692  7693  7694  7695 
 7696  7697  7698  7699  7700  7701  7702  7703  7704  7705  7706  7707  7708  7709  7710 
 7711  7712  7713  7714  7715  7716  7717  7718  7719  7720  7721  7722  7723  7724  7725 
 7726  7727  7728  7729  7730  7731  7732  7733  7734  7735  7736  7737  7738  7739  7740 
 7741  7742  7743  7744  7745  7746  7747  7748  7749  7750  7751  7752  7753  7754  7755 
 7756  7757  7758  7759  7760  7761  7762  7763  7764  7765  7766  7767  7768  7769  7770 
 7771  7772  7773  7774  7775  7776  7777  7778  7779  7780  7781  7782  7783  7784  7785 
 7786  7787  7788  7789  7790  7791  7792  7793  7794  7795  7796  7797  7798  7799  7800 
 7801  7802  7803  7804  7805  7806  7807  7808  7809  7810  7811  7812  7813  7814  7815 
 7816  7817  7818  7819  7820  7821  7822  7823  7824  7825  7826  7827  7828  7829  7830 
 7831  7832  7833  7834  7835  7836  7837  7838  7839  7840  7841  7842  7843  7844  7845 
 7846  7847  7848  7849  7850  7851  7852  7853  7854  7855  7856  7857  7858  7859  7860 
 7861  7862  7863  7864  7865  7866  7867  7868  7869  7870  7871  7872  7873  7874  7875 
 7876  7877  7878  7879  7880  7881  7882  7883  7884  7885  7886  7887  7888  7889  7890 
 7891  7892  7893  7894  7895  7896  7897  7898  7899  7900  7901  7902  7903  7904  7905 
 7906  7907  7908  7909  7910  7911  7912  7913  7914  7915  7916  7917  7918  7919  7920 
 7921  7922  7923  7924  7925  7926  7927  7928  7929  7930  7931  7932  7933  7934  7935 
 7936  7937  7938  7939  7940  7941  7942  7943  7944  7945  7946  7947  7948  7949  7950 
 7951  7952  7953  7954  7955  7956  7957  7958  7959  7960  7961  7962  7963  7964  7965 
 7966  7967  7968  7969  7970  7971  7972  7973  7974  7975  7976  7977  7978  7979  7980 
 7981  7982  7983  7984  7985  7986  7987  7988  7989  7990  7991  7992  7993  7994  7995 
 7996  7997  7998  7999  8000  8001  8002  8003  8004  8005  8006  8007  8008  8009  8010 
 8011  8012  8013  8014  8015  8016  8017  8018  8019  8020  8021  8022  8023  8024  8025 
 8026  8027  8028  8029  8030  8031  8032  8033  8034  8035  8036  8037  8038  8039  8040 
 8041  8042  8043  8044  8045  8046  8047  8048  8049  8050  8051  8052  8053  8054  8055 
 8056  8057  8058  8059  8060  8061  8062  8063  8064  8065  8066  8067  8068  8069  8070 
 8071  8072  8073  8074  8075  8076  8077  8078  8079  8080  8081  8082  8083  8084  8085 
 8086  8087  8088  8089  8090  8091  8092  8093  8094  8095  8096  8097  8098  8099  8100 
 8101  8102  8103  8104  8105  8106  8107  8108  8109  8110  8111  8112  8113  8114  8115 
 8116  8117  8118  8119  8120  8121  8122  8123  8124  8125  8126  8127  8128  8129  8130 
 8131  8132  8133  8134  8135  8136  8137  8138  8139  8140  8141  8142  8143  8144  8145 
 8146  8147  8148  8149  8150  8151  8152  8153  8154  8155  8156  8157  8158  8159  8160 
 8161  8162  8163  8164  8165  8166  8167  8168  8169  8170  8171  8172  8173  8174  8175 
 8176  8177  8178  8179  8180  8181  8182  8183  8184  8185  8186  8187  8188  8189  8190 
 8191  8192  8193  8194  8195  8196  8197  8198  8199  8200  8201  8202  8203  8204  8205 
 8206  8207  8208  8209  8210  8211  8212  8213  8214  8215  8216  8217  8218  8219  8220 
 8221  8222  8223  8224  8225  8226  8227  8228  8229  8230  8231  8232  8233  8234  8235 
 8236  8237  8238  8239  8240  8241  8242  8243  8244  8245  8246  8247  8248  8249  8250 
 8251  8252  8253  8254  8255  8256  8257  8258  8259  8260  8261  8262  8263  8264  8265 
 8266  8267  8268  8269  8270  8271  8272  8273  8274  8275  8276  8277  8278  8279  8280 
 8281  8282  8283  8284  8285  8286  8287  8288  8289  8290  8291  8292  8293  8294  8295 
 8296  8297  8298  8299  8300  8301  8302  8303  8304  8305  8306  8307  8308  8309  8310 
 8311  8312  8313  8314  8315  8316  8317  8318  8319  8320  8321  8322  8323  8324  8325 
 8326  8327  8328  8329  8330  8331  8332  8333  8334  8335  8336  8337  8338  8339  8340 
 8341  8342  8343  8344  8345  8346  8347  8348  8349  8350  8351  8352  8353  8354  8355 
 8356  8357  8358  8359  8360  8361  8362  8363  8364  8365  8366  8367  8368  8369  8370 
 8371  8372  8373  8374  8375  8376  8377  8378  8379  8380  8381  8382  8383  8384  8385 
 8386  8387  8388  8389  8390  8391  8392  8393  8394  8395  8396  8397  8398  8399  8400 
 8401  8402  8403  8404  8405  8406  8407  8408  8409  8410  8411  8412  8413  8414  8415 
 8416  8417  8418  8419  8420  8421  8422  8423  8424  8425  8426  8427  8428  8429  8430 
 8431  8432  8433  8434  8435  8436  8437  8438  8439  8440  8441  8442  8443  8444  8445 
 8446  8447  8448  8449  8450  8451  8452  8453  8454  8455  8456  8457  8458  8459  8460 
 8461  8462  8463  8464  8465  8466  8467  8468  8469  8470  8471  8472  8473  8474  8475 
 8476  8477  8478  8479  8480  8481  8482  8483  8484  8485  8486  8487  8488  8489  8490 
 8491  8492  8493  8494  8495  8496  8497  8498  8499  8500  8501  8502  8503  8504  8505 
 8506  8507  8508  8509  8510  8511  8512  8513  8514  8515  8516  8517  8518  8519  8520 
 8521  8522  8523  8524  8525  8526  8527  8528  8529  8530  8531  8532  8533  8534  8535 
 8536  8537  8538  8539  8540  8541  8542  8543  8544  8545  8546  8547  8548  8549  8550 
 8551  8552  8553  8554  8555  8556  8557  8558  8559  8560  8561  8562  8563  8564  8565 
 8566  8567  8568  8569  8570  8571  8572  8573  8574  8575  8576  8577  8578  8579  8580 
 8581  8582  8583  8584  8585  8586  8587  8588  8589  8590  8591  8592  8593  8594  8595 
 8596  8597  8598  8599  8600  8601  8602  8603  8604  8605  8606  8607  8608  8609  8610 
 8611  8612  8613  8614  8615  8616  8617  8618  8619  8620  8621  8622  8623  8624  8625 
 8626  8627  8628  8629  8630  8631  8632  8633  8634  8635  8636  8637  8638  8639  8640 
 8641  8642  8643  8644  8645  8646  8647  8648  8649  8650  8651  8652  8653  8654  8655 
 8656  8657  8658  8659  8660  8661  8662  8663  8664  8665  8666  8667  8668  8669  8670 
 8671  8672  8673  8674  8675  8676  8677  8678  8679  8680  8681  8682  8683  8684  8685 
 8686  8687  8688  8689  8690  8691  8692  8693  8694  8695  8696  8697  8698  8699  8700 
 8701  8702  8703  8704  8705  8706  8707  8708  8709  8710  8711  8712  8713  8714  8715 
 8716  8717  8718  8719  8720  8721  8722  8723  8724  8725  8726  8727  8728  8729  8730 
 8731  8732  8733  8734  8735  8736  8737  8738  8739  8740  8741  8742  8743  8744  8745 
 8746  8747  8748  8749  8750  8751  8752  8753  8754  8755  8756  8757  8758  8759  8760 
 8761  8762  8763  8764  8765  8766  8767  8768  8769  8770  8771  8772  8773  8774  8775 
 8776  8777  8778  8779  8780  8781  8782  8783  8784  8785  8786  8787  8788  8789  8790 
 8791  8792  8793  8794  8795  8796  8797  8798  8799  8800  8801  8802  8803  8804  8805 
 8806  8807  8808  8809  8810  8811  8812  8813  8814  8815  8816  8817  8818  8819  8820 
 8821  8822  8823  8824  8825  8826  8827  8828  8829  8830  8831  8832  8833  8834  8835 
 8836  8837  8838  8839  8840  8841  8842  8843  8844  8845  8846  8847  8848  8849  8850 
 8851  8852  8853  8854  8855  8856  8857  8858  8859  8860  8861  8862  8863  8864  8865 
 8866  8867  8868  8869  8870  8871  8872  8873  8874  8875  8876  8877  8878  8879  8880 
 8881  8882  8883  8884  8885  8886  8887  8888  8889  8890  8891  8892  8893  8894  8895 
 8896  8897  8898  8899  8900  8901  8902  8903  8904  8905  8906  8907  8908  8909  8910 
 8911  8912  8913  8914  8915  8916  8917  8918  8919  8920  8921  8922  8923  8924  8925 
 8926  8927  8928  8929  8930  8931  8932  8933  8934  8935  8936  8937  8938  8939  8940 
 8941  8942  8943  8944  8945  8946  8947  8948  8949  8950  8951  8952  8953  8954  8955 
 8956  8957  8958  8959  8960  8961  8962  8963  8964  8965  8966  8967  8968  8969  8970 
 8971  8972  8973  8974  8975  8976  8977  8978  8979  8980  8981  8982  8983  8984  8985 
 8986  8987  8988  8989  8990  8991  8992  8993  8994  8995  8996  8997  8998  8999  9000 
 9001  9002  9003  9004  9005  9006  9007  9008  9009  9010  9011  9012  9013  9014  9015 
 9016  9017  9018  9019  9020  9021  9022  9023  9024  9025  9026  9027  9028  9029  9030 
 9031  9032  9033  9034  9035  9036  9037  9038  9039  9040  9041  9042  9043  9044  9045 
 9046  9047  9048  9049  9050  9051  9052  9053  9054  9055  9056  9057  9058  9059  9060 
 9061  9062  9063  9064  9065  9066  9067  9068  9069  9070  9071  9072  9073  9074  9075 
 9076  9077  9078  9079  9080  9081  9082  9083  9084  9085  9086  9087  9088  9089  9090 
 9091  9092  9093  9094  9095  9096  9097  9098  9099  9100  9101  9102  9103  9104  9105 
 9106  9107  9108  9109  9110  9111  9112  9113  9114  9115  9116  9117  9118  9119  9120 
 9121  9122  9123  9124  9125  9126  9127  9128  9129  9130  9131  9132  9133  9134  9135 
 9136  9137  9138  9139  9140  9141  9142  9143  9144  9145  9146  9147  9148  9149  9150 
 9151  9152  9153  9154  9155  9156  9157  9158  9159  9160  9161  9162  9163  9164  9165 
 9166  9167  9168  9169  9170  9171  9172  9173  9174  9175  9176  9177  9178  9179  9180 
 9181  9182  9183  9184  9185  9186  9187  9188  9189  9190  9191  9192  9193  9194  9195 
 9196  9197  9198  9199  9200  9201  9202  9203  9204  9205  9206  9207  9208  9209  9210 
 9211  9212  9213  9214  9215  9216  9217  9218  9219  9220  9221  9222  9223  9224  9225 
 9226  9227  9228  9229  9230  9231  9232  9233  9234  9235  9236  9237  9238  9239  9240 
 9241  9242  9243  9244  9245  9246  9247  9248  9249  9250  9251  9252  9253  9254  9255 
 9256  9257  9258  9259  9260  9261  9262  9263  9264  9265  9266  9267  9268  9269  9270 
 9271  9272  9273  9274  9275  9276  9277  9278  9279  9280  9281  9282  9283  9284  9285 
 9286  9287  9288  9289  9290  9291  9292  9293  9294  9295  9296  9297  9298  9299  9300 
 9301  9302  9303  9304  9305  9306  9307  9308  9309  9310  9311  9312  9313  9314  9315 
 9316  9317  9318  9319  9320  9321  9322  9323  9324  9325  9326  9327  9328  9329  9330 
 9331  9332  9333  9334  9335  9336  9337  9338  9339  9340  9341  9342  9343  9344  9345 
 9346  9347  9348  9349  9350  9351  9352  9353  9354  9355  9356  9357  9358  9359  9360 
 9361  9362  9363  9364  9365  9366  9367  9368  9369  9370  9371  9372  9373  9374  9375 
 9376  9377  9378  9379  9380  9381  9382  9383  9384  9385  9386  9387  9388  9389  9390 
 9391  9392  9393  9394  9395  9396  9397  9398  9399  9400  9401  9402  9403  9404  9405 
 9406  9407  9408  9409  9410  9411  9412  9413  9414  9415  9416  9417  9418  9419  9420 
 9421  9422  9423  9424  9425  9426  9427  9428  9429  9430  9431  9432  9433  9434  9435 
 9436  9437  9438  9439  9440  9441  9442  9443  9444  9445  9446  9447  9448  9449  9450 
 9451  9452  9453  9454  9455  9456  9457  9458  9459  9460  9461  9462  9463  9464  9465 
 9466  9467  9468  9469  9470  9471  9472  9473  9474  9475  9476  9477  9478  9479  9480 
 9481  9482  9483  9484  9485  9486  9487  9488  9489  9490  9491  9492  9493  9494  9495 
 9496  9497  9498  9499  9500  9501  9502  9503  9504  9505  9506  9507  9508  9509  9510 
 9511  9512  9513  9514  9515  9516  9517  9518  9519  9520  9521  9522  9523  9524  9525 
 9526  9527  9528  9529  9530  9531  9532  9533  9534  9535  9536  9537  9538  9539  9540 
 9541  9542  9543  9544  9545  9546  9547  9548  9549  9550  9551  9552  9553  9554  9555 
 9556  9557  9558  9559  9560  9561  9562  9563  9564  9565  9566  9567  9568  9569  9570 
 9571  9572  9573  9574  9575  9576  9577  9578  9579  9580  9581  9582  9583  9584  9585 
 9586  9587  9588  9589  9590  9591  9592  9593  9594  9595  9596  9597  9598  9599  9600 
 9601  9602  9603  9604  9605  9606  9607  9608  9609  9610  9611  9612  9613  9614  9615 
 9616  9617  9618  9619  9620  9621  9622  9623  9624  9625  9626  9627  9628  9629  9630 
 9631  9632  9633  9634  9635  9636  9637  9638  9639  9640  9641  9642  9643  9644  9645 
 9646  9647  9648  9649  9650  9651  9652  9653  9654  9655  9656  9657  9658  9659  9660 
 9661  9662  9663  9664  9665  9666  9667  9668  9669  9670  9671  9672  9673  9674  9675 
 9676  9677  9678  9679  9680  9681  9682  9683  9684  9685  9686  9687  9688  9689  9690 
 9691  9692  9693  9694  9695  9696  9697  9698  9699  9700  9701  9702  9703  9704  9705 
 9706  9707  9708  9709  9710  9711  9712  9713  9714  9715  9716  9717  9718  9719  9720 
 9721  9722  9723  9724  9725  9726  9727  9728  9729  9730  9731  9732  9733  9734  9735 
 9736  9737  9738  9739  9740  9741  9742  9743  9744  9745  9746  9747  9748  9749  9750 
 9751  9752  9753  9754  9755  9756  9757  9758  9759  9760  9761  9762  9763  9764  9765 
 9766  9767  9768  9769  9770  9771  9772  9773  9774  9775  9776  9777  9778  9779  9780 
 9781  9782  9783  9784  9785  9786  9787  9788  9789  9790  9791  9792  9793  9794  9795 
 9796  9797  9798  9799  9800  9801  9802  9803  9804  9805  9806  9807  9808  9809  9810 
 9811  9812  9813  9814  9815  9816  9817  9818  9819  9820  9821  9822  9823  9824  9825 
 9826  9827  9828  9829  9830  9831  9832  9833  9834  9835  9836  9837  9838  9839  9840 
 9841  9842  9843  9844  9845  9846  9847  9848  9849  9850  9851  9852  9853  9854  9855 
 9856  9857  9858  9859  9860  9861  9862  9863  9864  9865  9866  9867  9868  9869  9870 
 9871  9872  9873  9874  9875  9876  9877  9878  9879  9880  9881  9882  9883  9884  9885 
 9886  9887  9888  9889  9890  9891  9892  9893  9894  9895  9896  9897  9898  9899  9900 
 9901  9902  9903  9904  9905  9906  9907  9908  9909  9910  9911  9912  9913  9914  9915 
 9916  9917  9918  9919  9920  9921  9922  9923  9924  9925  9926  9927  9928  9929  9930 
 9931  9932  9933  9934  9935  9936  9937  9938  9939  9940  9941  9942  9943  9944  9945 
 9946  9947  9948  9949  9950  9951  9952  9953  9954  9955  9956  9957  9958  9959  9960 
 9961  9962  9963  9964  9965  9966  9967  9968  9969  9970  9971  9972  9973  9974  9975 
 9976  9977  9978  9979  9980  9981  9982  9983  9984  9985  9986  9987  9988  9989  9990 
 9991  9992  9993  9994  9995  9996  9997  9998  9999 10000 10001 10002 10003 10004 10005 
10006 10007 10008 10009 10010 10011 10012 10013 10014 10015 10016 10017 10018 10019 10020 
10021 10022 10023 10024 10025 10026 10027 10028 10029 10030 10031 10032 10033 10034 10035 
10036 10037 10038 10039 10040 10041 10042 10043 10044 10045 10046 10047 10048 10049 10050 
10051 10052 10053 10054 10055 10056 10057 10058 10059 10060 10061 10062 10063 10064 10065 
10066 10067 10068 10069 10070 10071 10072 10073 10074 10075 10076 10077 10078 10079 10080 
10081 10082 10083 10084 10085 10086 10087 10088 10089 10090 10091 10092 10093 10094 10095 
10096 10097 10098 10099 10100 10101 10102 10103 10104 10105 10106 10107 10108 10109 10110 
10111 10112 10113 10114 10115 10116 10117 10118 10119 10120 10121 10122 10123 10124 10125 
10126 10127 10128 10129 10130 10131 10132 10133 10134 10135 10136 10137 10138 10139 10140 
10141 10142 10143 10144 10145 10146 10147 10148 10149 10150 10151 10152 10153 10154 10155 
10156 10157 10158 10159 10160 10161 10162 10163 10164 10165 10166 10167 10168 10169 10170 
10171 10172 10173 10174 10175 10176 10177 10178 10179 10180 10181 10182 10183 10184 10185 
10186 10187 10188 10189 10190 10191 10192 10193 10194 10195 10196 10197 10198 10199 10200 
10201 10202 10203 10204 10205 10206 10207 10208 10209 10210 10211 10212 10213 10214 10215 
10216 10217 10218 10219 10220 10221 10222 10223 10224 10225 10226 10227 10228 10229 10230 
10231 10232 10233 10234 10235 10236 10237 10238 10239 10240 10241 10242 10243 10244 10245 
10246 10247 10248 10249 10250 10251 10252 10253 10254 10255 10256 10257 10258 10259 10260 
10261 10262 10263 10264 10265 10266 10267 10268 10269 10270 10271 10272 10273 10274 10275 
10276 10277 10278 10279 10280 10281 10282 10283 10284 10285 10286 10287 10288 10289 10290 
10291 10292 10293 10294 10295 10296 10297 10298 10299 10300 10301 10302 10303 10304 10305 
10306 10307 10308 10309 10310 10311 10312 10313 10314 10315 10316 10317 10318 10319 10320 
10321 10322 10323 10324 10325 10326 10327 10328 10329 10330 10331 10332 10333 10334 10335 
10336 10337 10338 10339 10340 10341 10342 10343 10344 10345 10346 10347 10348 10349 10350 
10351 10352 10353 10354 10355 10356 10357 10358 10359 10360 10361 10362 10363 10364 10365 
10366 10367 10368 10369 10370 10371 10372 10373 10374 10375 10376 10377 10378 10379 10380 
10381 10382 10383 10384 10385 10386 10387 10388 10389 10390 10391 10392 10393 10394 10395 
10396 10397 10398 10399 10400 10401 10402 10403 10404 10405 10406 10407 10408 10409 10410 
10411 10412 10413 10414 10415 10416 10417 10418 10419 10420 10421 10422 10423 10424 10425 
10426 10427 10428 10429 10430 10431 10432 10433 10434 10435 10436 10437 10438 10439 10440 
10441 10442 10443 10444 10445 10446 10447 10448 10449 10450 10451 10452 10453 10454 10455 
10456 10457 10458 10459 10460 10461 10462 10463 10464 10465 10466 10467 10468 10469 10470 
10471 10472 10473 10474 10475 10476 10477 10478 10479 10480 10481 10482 10483 10484 10485 
10486 10487 10488 10489 10490 10491 10492 10493 10494 10495 10496 10497 10498 10499 10500 
10501 10502 10503 10504 10505 10506 10507 10508 10509 10510 10511 10512 10513 10514 10515 
10516 10517 10518 10519 10520 10521 10522 10523 10524 10525 10526 10527 10528 10529 10530 
10531 10532 10533 10534 10535 10536 10537 10538 10539 10540 10541 10542 10543 10544 10545 
10546 10547 10548 10549 10550 10551 10552 10553 10554 10555 10556 10557 10558 10559 10560 
10561 10562 10563 10564 10565 10566 10567 10568 10569 10570 10571 10572 10573 10574 10575 
10576 10577 10578 10579 10580 10581 10582 10583 10584 10585 10586 10587 10588 10589 10590 
10591 10592 10593 10594 10595 10596 10597 10598 10599 10600 10601 10602 10603 10604 10605 
10606 10607 10608 10609 10610 10611 10612 10613 10614 10615 10616 10617 10618 10619 10620 
10621 10622 10623 10624 10625 10626 10627 10628 10629 10630 10631 10632 10633 10634 10635 
10636 10637 10638 10639 10640 10641 10642 10643 10644 10645 10646 10647 10648 10649 10650 
10651 10652 10653 10654 10655 10656 10657 10658 10659 10660 10661 10662 10663 10664 10665 
10666 10667 10668 10669 10670 10671 10672 10673 10674 10675 10676 10677 10678 10679 10680 
10681 10682 10683 10684 10685 10686 10687 10688 10689 10690 10691 10692 10693 10694 10695 
10696 10697 10698 10699 10700 10701 10702 10703 10704 10705 10706 10707 10708 10709 10710 
10711 10712 10713 10714 10715 10716 10717 10718 10719 10720 10721 10722 10723 10724 10725 
10726 10727 10728 10729 10730 10731 10732 10733 10734 10735 10736 10737 10738 10739 10740 
10741 10742 10743 10744 10745 10746 10747 10748 10749 10750 10751 10752 10753 10754 10755 
10756 10757 10758 10759 10760 10761 10762 10763 10764 10765 10766 10767 10768 10769 10770 
10771 10772 10773 10774 10775 10776 10777 10778 10779 10780 10781 10782 10783 10784 10785 
10786 10787 10788 10789 10790 10791 10792 10793 10794 10795 10796 10797 10798 10799 10800 
10801 10802 10803 10804 10805 10806 10807 10808 10809 10810 10811 10812 10813 10814 10815 
10816 10817 10818 10819 10820 10821 10822 10823 10824 10825 10826 10827 10828 10829 10830 
10831 10832 10833 10834 10835 10836 10837 10838 10839 10840 10841 10842 10843 10844 10845 
10846 10847 10848 10849 10850 10851 10852 10853 10854 10855 10856 10857 10858 10859 10860 
10861 10862 10863 10864 10865 10866 10867 10868 10869 10870 10871 10872 10873 10874 10875 
10876 10877 10878 10879 10880 10881 10882 10883 10884 10885 10886 10887 10888 10889 10890 
10891 10892 10893 10894 10895 10896 10897 10898 10899 10900 10901 10902 10903 10904 10905 
10906 10907 10908 10909 10910 10911 10912 10913 10914 10915 10916 10917 10918 10919 10920 
10921 10922 10923 10924 10925 10926 10927 10928 10929 10930 10931 10932 10933 10934 10935 
10936 10937 10938 10939 10940 10941 10942 10943 10944 10945 10946 10947 10948 10949 10950 
10951 10952 10953 10954 10955 10956 10957 10958 10959 10960 10961 10962 10963 10964 10965 
10966 10967 10968 10969 10970 10971 10972 10973 10974 10975 10976 10977 10978 10979 10980 
10981 10982 10983 10984 10985 10986 10987 10988 10989 10990 10991 10992 10993 10994 10995 
10996 10997 10998 10999 11000 11001 11002 11003 11004 11005 11006 11007 11008 11009 11010 
11011 11012 11013 11014 11015 11016 11017 11018 11019 11020 11021 11022 11023 11024 11025 
11026 11027 11028 11029 11030 11031 11032 11033 11034 11035 11036 11037 11038 11039 11040 
11041 11042 11043 11044 11045 11046 11047 11048 11049 11050 11051 11052 11053 11054 11055 
11056 11057 11058 11059 11060 11061 11062 11063 11064 11065 11066 11067 11068 11069 11070 
11071 11072 11073 11074 11075 11076 11077 11078 11079 11080 11081 11082 11083 11084 11085 
11086 11087 11088 11089 11090 11091 11092 11093 11094 11095 11096 11097 11098 11099 11100 
11101 11102 11103 11104 11105 11106 11107 11108 11109 11110 11111 11112 11113 11114 11115 
11116 11117 11118 11119 11120 11121 11122 11123 11124 11125 11126 11127 11128 11129 11130 
11131 11132 11133 11134 11135 11136 11137 11138 11139 11140 11141 11142 11143 11144 11145 
11146 11147 11148 11149 11150 11151 11152 11153 11154 11155 11156 11157 11158 11159 11160 
11161 11162 11163 11164 11165 11166 11167 11168 11169 11170 11171 11172 11173 11174 11175 
11176 11177 11178 11179 11180 11181 11182 11183 11184 11185 11186 11187 11188 11189 11190 
11191 11192 11193 11194 11195 11196 11197 11198 11199 11200 11201 11202 11203 11204 11205 
11206 11207 11208 11209 11210 11211 11212 11213 11214 11215 11216 11217 11218 11219 11220 
11221 11222 11223 11224 11225 11226 11227 11228 11229 11230 11231 11232 11233 11234 11235 
11236 11237 11238 11239 11240 11241 11242 11243 11244 11245 11246 11247 11248 11249 11250 
11251 11252 11253 11254 11255 11256 11257 11258 11259 11260 11261 11262 11263 11264 11265 
11266 11267 11268 11269 11270 11271 11272 11273 11274 11275 11276 11277 11278 11279 11280 
11281 11282 11283 11284 11285 11286 11287 11288 11289 11290 11291 11292 11293 11294 11295 
11296 11297 11298 11299 11300 11301 11302 11303 11304 11305 11306 11307 11308 11309 11310 
11311 11312 11313 11314 11315 11316 11317 11318 11319 11320 11321 11322 11323 11324 11325 
11326 11327 11328 11329 11330 11331 11332 11333 11334 11335 11336 11337 11338 11339 11340 
11341 11342 11343 11344 11345 11346 11347 11348 11349 11350 11351 11352 11353 11354 11355 
11356 11357 11358 11359 11360 11361 11362 11363 11364 11365 11366 11367 11368 11369 11370 
11371 11372 11373 11374 11375 11376 11377 11378 11379 11380 11381 11382 11383 11384 11385 
11386 11387 11388 11389 11390 11391 11392 11393 11394 11395 11396 11397 11398 11399 11400 
11401 11402 11403 11404 11405 11406 11407 11408 11409 11410 11411 11412 11413 11414 11415 
11416 11417 11418 11419 11420 11421 11422 11423 11424 11425 11426 11427 11428 11429 11430 
11431 11432 11433 11434 11435 11436 11437 11438 11439 11440 11441 11442 11443 11444 11445 
11446 11447 11448 11449 11450 11451 11452 11453 11454 11455 11456 11457 11458 11459 11460 
11461 11462 11463 11464 11465 11466 11467 11468 11469 11470 11471 11472 11473 11474 11475 
11476 11477 11478 11479 11480 11481 11482 11483 11484 11485 11486 11487 11488 11489 11490 
11491 11492 11493 11494 11495 11496 11497 11498 11499 11500 11501 11502 11503 11504 11505 
11506 11507 11508 11509 11510 11511 11512 11513 11514 11515 11516 11517 11518 11519 11520 
11521 11522 11523 11524 11525 11526 11527 11528 11529 11530 11531 11532 11533 11534 11535 
11536 11537 11538 11539 11540 11541 11542 11543 11544 11545 11546 11547 11548 11549 11550 
11551 11552 11553 11554 11555 11556 11557 11558 11559 11560 11561 11562 11563 11564 11565 
11566 11567 11568 11569 11570 11571 11572 11573 11574 11575 11576 11577 11578 11579 11580 
11581 11582 11583 11584 11585 11586 11587 11588 11589 11590 11591 11592 11593 11594 11595 
11596 11597 11598 11599 11600 11601 11602 11603 11604 11605 11606 11607 11608 11609 11610 
11611 11612 11613 11614 11615 11616 11617 11618 11619 11620 11621 11622 11623 11624 11625 
11626 11627 11628 11629 11630 11631 11632 11633 11634 11635 11636 11637 11638 11639 11640 
11641 11642 11643 11644 11645 11646 11647 11648 11649 11650 11651 11652 11653 11654 11655 
11656 11657 11658 11659 11660 11661 11662 11663 11664 11665 11666 11667 11668 11669 11670 
11671 11672 11673 11674 11675 11676 11677 11678 11679 11680 11681 11682 11683 11684 11685 
11686 11687 11688 11689 11690 11691 11692 11693 11694 11695 11696 11697 11698 11699 11700 
11701 11702 11703 11704 11705 11706 11707 11708 11709 11710 11711 11712 11713 11714 11715 
11716 11717 11718 11719 11720 11721 11722 11723 11724 11725 11726 11727 11728 11729 11730 
11731 11732 11733 11734 11735 11736 11737 11738 11739 11740 11741 11742 11743 11744 11745 
11746 11747 11748 11749 11750 11751 11752 11753 11754 11755 11756 11757 11758 11759 11760 
11761 11762 11763 11764 11765 11766 11767 11768 11769 11770 11771 11772 11773 11774 11775 
11776 11777 11778 11779 11780 11781 11782 11783 11784 11785 11786 11787 11788 11789 11790 
11791 11792 11793 11794 11795 11796 11797 11798 11799 11800 11801 11802 11803 11804 11805 
11806 11807 11808 11809 11810 11811 11812 11813 11814 11815 11816 11817 11818 11819 11820 
11821 11822 11823 11824 11825 11826 11827 11828 11829 11830 11831 11832 11833 11834 11835 
11836 11837 11838 11839 11840 11841 11842 11843 11844 11845 11846 11847 11848 11849 11850 
11851 11852 11853 11854 11855 11856 11857 11858 11859 11860 11861 11862 11863 11864 11865 
11866 11867 11868 11869 11870 11871 11872 11873 11874 11875 11876 11877 11878 11879 11880 
11881 11882 11883 11884 11885 11886 11887 11888 11889 11890 11891 11892 11893 11894 11895 
11896 11897 11898 11899 11900 11901 11902 11903 11904 11905 11906 11907 11908 11909 11910 
11911 11912 11913 11914 11915 11916 11917 11918 11919 11920 11921 11922 11923 11924 11925 
11926 11927 11928 11929 11930 11931 11932 11933 11934 11935 11936 11937 11938 11939 11940 
11941 11942 11943 11944 11945 11946 11947 11948 11949 11950 11951 11952 11953 11954 11955 
11956 11957 11958 11959 11960 11961 11962 11963 11964 11965 11966 11967 11968 11969 11970 
11971 11972 11973 11974 11975 11976 11977 11978 11979 11980 11981 11982 11983 11984 11985 
11986 11987 11988 11989 11990 11991 11992 11993 11994 11995 11996 11997 11998 11999 12000 
12001 12002 12003 12004 12005 12006 12007 12008 12009 12010 12011 12012 12013 12014 12015 
12016 12017 12018 12019 12020 12021 12022 12023 12024 12025 12026 12027 12028 12029 12030 
12031 12032 12033 12034 12035 12036 12037 12038 12039 12040 12041 12042 12043 12044 12045 
12046 12047 12048 12049 12050 12051 12052 12053 12054 12055 12056 12057 12058 12059 12060 
12061 12062 12063 12064 12065 12066 12067 12068 12069 12070 12071 12072 12073 12074 12075 
12076 12077 12078 12079 12080 12081 12082 12083 12084 12085 12086 12087 12088 12089 12090 
12091 12092 12093 12094 12095 12096 12097 12098 12099 12100 12101 12102 12103 12104 12105 
12106 12107 12108 12109 12110 12111 12112 12113 12114 12115 12116 12117 12118 12119 12120 
12121 12122 12123 12124 12125 12126 12127 12128 12129 12130 12131 12132 12133 12134 12135 
12136 12137 12138 12139 12140 12141 12142 12143 12144 12145 12146 12147 12148 12149 12150 
12151 12152 12153 12154 12155 12156 12157 12158 12159 12160 12161 12162 12163 12164 12165 
12166 12167 12168 12169 12170 12171 12172 12173 12174 12175 12176 12177 12178 12179 12180 
12181 12182 12183 12184 12185 12186 12187 12188 12189 12190 12191 12192 12193 12194 12195 
12196 12197 12198 12199 12200 12201 12202 12203 12204 12205 12206 12207 12208 12209 12210 
12211 12212 12213 12214 12215 12216 12217 12218 12219 12220 12221 12222 12223 12224 12225 
12226 12227 12228 12229 12230 12231 12232 12233 12234 12235 12236 12237 12238 12239 12240 
12241 12242 12243 12244 12245 12246 12247 12248 12249 12250 12251 12252 12253 12254 12255 
12256 12257 12258 12259 12260 12261 12262 12263 12264 12265 12266 12267 12268 12269 12270 
12271 12272 12273 12274 12275 12276 12277 12278 12279 12280 12281 12282 12283 12284 12285 
12286 12287 12288 12289 12290 12291 12292 12293 12294 12295 12296 12297 12298 12299 12300 
12301 12302 12303 12304 12305 12306 12307 12308 12309 12310 12311 12312 12313 12314 12315 
12316 12317 12318 12319 12320 12321 12322 12323 12324 12325 12326 12327 12328 12329 12330 
12331 12332 12333 12334 12335 12336 12337 12338 12339 12340 12341 12342 12343 12344 12345 
12346 12347 12348 12349 12350 12351 12352 12353 12354 12355 12356 12357 12358 12359 12360 
12361 12362 12363 12364 12365 12366 12367 12368 12369 12370 12371 12372 12373 12374 12375 
12376 12377 12378 12379 12380 12381 12382 12383 12384 12385 12386 12387 12388 12389 12390 
12391 12392 12393 12394 12395 12396 12397 12398 12399 12400 12401 12402 12403 12404 12405 
12406 12407 12408 12409 12410 12411 12412 12413 12414 12415 12416 12417 12418 12419 12420 
12421 12422 12423 12424 12425 12426 12427 12428 12429 12430 12431 12432 12433 12434 12435 
12436 12437 12438 12439 12440 12441 12442 12443 12444 12445 12446 12447 12448 12449 12450 
12451 12452 12453 12454 12455 12456 12457 12458 12459 12460 12461 12462 12463 12464 12465 
12466 12467 12468 12469 12470 12471 12472 12473 12474 12475 12476 12477 12478 12479 12480 
12481 12482 12483 12484 12485 12486 12487 12488 12489 12490 12491 12492 12493 12494 12495 
12496 12497 12498 12499 12500 12501 12502 12503 12504 12505 12506 12507 12508 12509 12510 
12511 12512 12513 12514 12515 12516 12517 12518 12519 12520 12521 12522 12523 12524 12525 
12526 12527 12528 12529 12530 12531 12532 12533 12534 12535 12536 12537 12538 12539 12540 
12541 12542 12543 12544 12545 12546 12547 12548 12549 12550 12551 12552 12553 12554 12555 
12556 12557 12558 12559 12560 12561 12562 12563 12564 12565 12566 12567 12568 12569 12570 
12571 12572 12573 12574 12575 12576 12577 12578 12579 12580 12581 12582 12583 12584 12585 
12586 12587 12588 12589 12590 12591 12592 12593 12594 12595 12596 12597 12598 12599 12600 
12601 12602 12603 12604 12605 12606 12607 12608 12609 12610 12611 12612 12613 12614 12615 
12616 12617 12618 12619 12620 12621 12622 12623 12624 12625 12626 12627 12628 12629 12630 
12631 12632 12633 12634 12635 12636 12637 12638 12639 12640 12641 12642 12643 12644 12645 
12646 12647 12648 12649 12650 12651 12652 12653 12654 12655 12656 12657 12658 12659 12660 
12661 12662 12663 12664 12665 12666 12667 12668 12669 12670 12671 12672 12673 12674 12675 
12676 12677 12678 12679 12680 12681 12682 12683 12684 12685 12686 12687 12688 12689 12690 
12691 12692 12693 12694 12695 12696 12697 12698 12699 12700 12701 12702 12703 12704 12705 
12706 12707 12708 12709 12710 12711 12712 12713 12714 12715 12716 12717 12718 12719 12720 
12721 12722 12723 12724 12725 12726 12727 12728 12729 12730 12731 12732 12733 12734 12735 
12736 12737 12738 12739 12740 12741 12742 12743 12744 12745 12746 12747 12748 12749 12750 
12751 12752 12753 12754 12755 12756 12757 12758 12759 12760 12761 12762 12763 12764 12765 
12766 12767 12768 12769 12770 12771 12772 12773 12774 12775 12776 12777 12778 12779 12780 
12781 12782 12783 12784 12785 12786 12787 12788 12789 12790 12791 12792 12793 12794 12795 
12796 12797 12798 12799 12800 12801 12802 12803 12804 12805 12806 12807 12808 12809 12810 
12811 12812 12813 12814 12815 12816 12817 12818 12819 12820 12821 12822 12823 12824 12825 
12826 12827 12828 12829 12830 12831 12832 12833 12834 12835 12836 12837 12838 12839 12840 
12841 12842 12843 12844 12845 12846 12847 12848 12849 12850 12851 12852 12853 12854 12855 
12856 12857 12858 12859 12860 12861 12862 12863 12864 12865 12866 12867 12868 12869 12870 
12871 12872 12873 12874 12875 12876 12877 12878 12879 12880 12881 12882 12883 12884 12885 
12886 12887 12888 12889 12890 12891 12892 12893 12894 12895 12896 12897 12898 12899 12900 
12901 12902 12903 12904 12905 12906 12907 12908 12909 12910 12911 12912 12913 12914 12915 
12916 12917 12918 12919 12920 12921 12922 12923 12924 12925 12926 12927 12928 12929 12930 
12931 12932 12933 12934 12935 12936 12937 12938 12939 12940 12941 12942 12943 12944 12945 
12946 12947 12948 12949 12950 12951 12952 12953 12954 12955 12956 12957 12958 12959 12960 
12961 12962 12963 12964 12965 12966 12967 12968 12969 12970 12971 12972 12973 12974 12975 
12976 12977 12978 12979 12980 12981 12982 12983 12984 12985 12986 12987 12988 12989 12990 
12991 12992 12993 12994 12995 12996 12997 12998 12999 13000 13001 13002 13003 13004 13005 
13006 13007 13008 13009 13010 13011 13012 13013 13014 13015 13016 13017 13018 13019 13020 
13021 13022 13023 13024 13025 13026 13027 13028 13029 13030 13031 13032 13033 13034 13035 
13036 13037 13038 13039 13040 13041 13042 13043 13044 13045 13046 13047 13048 13049 13050 
13051 13052 13053 13054 13055 13056 13057 13058 13059 13060 13061 13062 13063 13064 13065 
13066 13067 13068 13069 13070 13071 13072 13073 13074 13075 13076 13077 13078 13079 13080 
13081 13082 13083 13084 13085 13086 13087 13088 13089 13090 13091 13092 13093 13094 13095 
13096 13097 13098 13099 13100 13101 13102 13103 13104 13105 13106 13107 13108 13109 13110 
13111 13112 13113 13114 13115 13116 13117 13118 13119 13120 13121 13122 13123 13124 13125 
13126 13127 13128 13129 13130 13131 13132 13133 13134 13135 13136 13137 13138 13139 13140 
13141 13142 13143 13144 13145 13146 13147 13148 13149 13150 13151 13152 13153 13154 13155 
13156 13157 13158 13159 13160 13161 13162 13163 13164 13165 13166 13167 13168 13169 13170 
13171 13172 13173 13174 13175 13176 13177 13178 13179 13180 13181 13182 13183 13184 13185 
13186 13187 13188 13189 13190 13191 13192 13193 13194 13195 13196 13197 13198 13199 13200 
13201 13202 13203 13204 13205 13206 13207 13208 13209 13210 13211 13212 13213 13214 13215 
13216 13217 13218 13219 13220 13221 13222 13223 13224 13225 13226 13227 13228 13229 13230 
13231 13232 13233 13234 13235 13236 13237 13238 13239 13240 13241 13242 13243 13244 13245 
13246 13247 13248 13249 13250 13251 13252 13253 13254 13255 13256 13257 13258 13259 13260 
13261 13262 13263 13264 13265 13266 13267 13268 13269 13270 13271 13272 13273 13274 13275 
13276 13277 13278 13279 13280 13281 13282 13283 13284 13285 13286 13287 13288 13289 13290 
13291 13292 13293 13294 13295 13296 13297 13298 13299 13300 13301 13302 13303 13304 13305 
13306 13307 13308 13309 13310 13311 13312 13313 13314 13315 13316 13317 13318 13319 13320 
13321 13322 13323 13324 13325 13326 13327 13328 13329 13330 13331 13332 13333 13334 13335 
13336 13337 13338 13339 13340 13341 13342 13343 13344 13345 13346 13347 13348 13349 13350 
13351 13352 13353 13354 13355 13356 13357 13358 13359 13360 13361 13362 13363 13364 13365 
13366 13367 13368 13369 13370 13371 13372 13373 13374 13375 13376 13377 13378 13379 13380 
13381 13382 13383 13384 13385 13386 13387 13388 13389 13390 13391 13392 13393 13394 13395 
13396 13397 13398 13399 13400 13401 13402 13403 13404 13405 13406 13407 13408 13409 13410 
13411 13412 13413 13414 13415 13416 13417 13418 13419 13420 13421 13422 13423 13424 13425 
13426 13427 13428 13429 13430 13431 13432 13433 13434 13435 13436 13437 13438 13439 13440 
13441 13442 13443 13444 13445 13446 13447 13448 13449 13450 13451 13452 13453 13454 13455 
13456 13457 13458 13459 13460 13461 13462 13463 13464 13465 13466 13467 13468 13469 13470 
13471 13472 13473 13474 13475 13476 13477 13478 13479 13480 13481 13482 13483 13484 13485 
13486 13487 13488 13489 13490 13491 13492 13493 13494 13495 13496 13497 13498 13499 13500 
13501 13502 13503 13504 13505 13506 13507 13508 13509 13510 13511 13512 13513 13514 13515 
13516 13517 13518 13519 13520 13521 13522 13523 13524 13525 13526 13527 13528 13529 13530 
13531 13532 13533 13534 13535 13536 13537 13538 13539 13540 13541 13542 13543 13544 13545 
13546 13547 13548 13549 13550 13551 13552 13553 13554 13555 13556 13557 13558 13559 13560 
13561 13562 13563 13564 13565 13566 13567 13568 13569 13570 13571 13572 13573 13574 13575 
13576 13577 13578 13579 13580 13581 13582 13583 13584 13585 13586 13587 13588 13589 13590 
13591 13592 13593 13594 13595 13596 13597 13598 13599 13600 13601 13602 13603 13604 13605 
13606 13607 13608 13609 13610 13611 13612 13613 13614 13615 13616 13617 13618 13619 13620 
13621 13622 13623 13624 13625 13626 13627 13628 13629 13630 13631 13632 13633 13634 13635 
13636 13637 13638 13639 13640 13641 13642 13643 13644 13645 13646 13647 13648 13649 13650 
13651 13652 13653 13654 13655 13656 13657 13658 13659 13660 13661 13662 13663 13664 13665 
13666 13667 13668 13669 13670 13671 13672 13673 13674 13675 13676 13677 13678 13679 13680 
13681 13682 13683 13684 13685 13686 13687 13688 13689 13690 13691 13692 13693 13694 13695 
13696 13697 13698 13699 13700 13701 13702 13703 13704 13705 13706 13707 13708 13709 13710 
13711 13712 13713 13714 13715 13716 13717 13718 13719 13720 13721 13722 13723 13724 13725 
13726 13727 13728 13729 13730 13731 13732 13733 13734 13735 13736 13737 13738 13739 13740 
13741 13742 13743 13744 13745 13746 13747 13748 13749 13750 13751 13752 13753 13754 13755 
13756 13757 13758 13759 13760 13761 13762 13763 13764 13765 13766 13767 13768 13769 13770 
13771 13772 13773 13774 13775 13776 13777 13778 13779 13780 13781 13782 13783 13784 13785 
13786 13787 13788 13789 13790 13791 13792 13793 13794 13795 13796 13797 13798 13799 13800 
13801 13802 13803 13804 13805 13806 13807 13808 13809 13810 13811 13812 13813 13814 13815 
13816 13817 13818 13819 13820 13821 13822 13823 13824 13825 13826 13827 13828 13829 13830 
13831 13832 13833 13834 13835 13836 13837 13838 13839 13840 13841 13842 13843 13844 13845 
13846 13847 13848 13849 13850 13851 13852 13853 13854 13855 13856 13857 13858 13859 13860 
13861 13862 13863 13864 13865 13866 13867 13868 13869 13870 13871 13872 13873 13874 13875 
13876 13877 13878 13879 13880 13881 13882 13883 13884 13885 13886 13887 13888 13889 13890 
13891 13892 13893 13894 13895 13896 13897 13898 13899 13900 13901 13902 13903 13904 13905 
13906 13907 13908 13909 13910 13911 13912 13913 13914 13915 13916 13917 13918 13919 13920 
13921 13922 13923 13924 13925 13926 13927 13928 13929 13930 13931 13932 13933 13934 13935 
13936 13937 13938 13939 13940 13941 13942 13943 13944 13945 13946 13947 13948 13949 13950 
13951 13952 13953 13954 13955 13956 13957 13958 13959 13960 13961 13962 13963 13964 13965 
13966 13967 13968 13969 13970 13971 13972 13973 13974 13975 13976 13977 13978 13979 13980 
13981 13982 13983 13984 13985 13986 13987 13988 13989 13990 13991 13992 13993 13994 13995 
13996 13997 13998 13999 14000 14001 14002 14003 14004 14005 14006 14007 14008 14009 14010 
14011 14012 14013 14014 14015 14016 14017 14018 14019 14020 14021 14022 14023 14024 14025 
14026 14027 14028 14029 14030 14031 14032 14033 14034 14035 14036 14037 14038 14039 14040 
14041 14042 14043 14044 14045 14046 14047 14048 14049 14050 14051 14052 14053 14054 14055 
14056 14057 14058 14059 14060 14061 14062 14063 14064 14065 14066 14067 14068 14069 14070 
14071 14072 14073 14074 14075 14076 14077 14078 14079 14080 14081 14082 14083 14084 14085 
14086 14087 14088 14089 14090 14091 14092 14093 14094 14095 14096 14097 14098 14099 14100 
14101 14102 14103 14104 14105 14106 14107 14108 14109 14110 14111 14112 14113 14114 14115 
14116 14117 14118 14119 14120 14121 14122 14123 14124 14125 14126 14127 14128 14129 14130 
14131 14132 14133 14134 14135 14136 14137 14138 14139 14140 14141 14142 14143 14144 14145 
14146 14147 14148 14149 14150 14151 14152 14153 14154 14155 14156 14157 14158 14159 14160 
14161 14162 14163 14164 14165 14166 14167 14168 14169 14170 14171 14172 14173 14174 14175 
14176 14177 14178 14179 14180 14181 14182 14183 14184 14185 14186 14187 14188 14189 14190 
14191 14192 14193 14194 14195 14196 14197 14198 14199 14200 14201 14202 14203 14204 14205 
14206 14207 14208 14209 14210 14211 14212 14213 14214 14215 14216 14217 14218 14219 14220 
14221 14222 14223 14224 14225 14226 14227 14228 14229 14230 14231 14232 14233 14234 14235 
14236 14237 14238 14239 14240 14241 14242 14243 14244 14245 14246 14247 14248 14249 14250 
14251 14252 14253 14254 14255 14256 14257 14258 14259 14260 14261 14262 14263 14264 14265 
14266 14267 14268 14269 14270 14271 14272 14273 14274 14275 14276 14277 14278 14279 14280 
14281 14282 14283 14284 14285 14286 14287 14288 14289 14290 14291 14292 14293 14294 14295 
14296 14297 14298 14299 14300 14301 14302 14303 14304 14305 14306 14307 14308 14309 14310 
14311 14312 14313 14314 14315 14316 14317 14318 14319 14320 14321 14322 14323 14324 14325 
14326 14327 14328 14329 14330 14331 14332 14333 14334 14335 14336 14337 14338 14339 14340 
14341 14342 14343 14344 14345 14346 14347 14348 14349 14350 14351 14352 14353 14354 14355 
14356 14357 14358 14359 14360 14361 14362 14363 14364 14365 14366 14367 14368 14369 14370 
14371 14372 14373 14374 14375 14376 14377 14378 14379 14380 14381 14382 14383 14384 14385 
14386 14387 14388 14389 14390 14391 14392 14393 14394 14395 14396 14397 14398 14399 14400 
14401 14402 14403 14404 14405 14406 14407 14408 14409 14410 14411 14412 14413 14414 14415 
14416 14417 14418 14419 14420 14421 14422 14423 14424 14425 14426 14427 14428 14429 14430 
14431 14432 14433 14434 14435 14436 14437 14438 14439 14440 14441 14442 14443 14444 14445 
14446 14447 14448 14449 14450 14451 14452 14453 14454 14455 14456 14457 14458 14459 14460 
14461 14462 14463 14464 14465 14466 14467 14468 14469 14470 14471 14472 14473 14474 14475 
14476 14477 14478 14479 14480 14481 14482 14483 14484 14485 14486 14487 14488 14489 14490 
14491 14492 14493 14494 14495 14496 14497 14498 14499 14500 14501 14502 14503 14504 14505 
14506 14507 14508 14509 14510 14511 14512 14513 14514 14515 14516 14517 14518 14519 14520 
14521 14522 14523 14524 14525 14526 14527 14528 14529 14530 14531 14532 14533 14534 14535 
14536 14537 14538 14539 14540 14541 14542 14543 14544 14545 14546 14547 14548 14549 14550 
14551 14552 14553 14554 14555 14556 14557 14558 14559 14560 14561 14562 14563 14564 14565 
14566 14567 14568 14569 14570 14571 14572 14573 14574 14575 14576 14577 14578 14579 14580 
14581 14582 14583 14584 14585 14586 14587 14588 14589 14590 14591 14592 14593 14594 14595 
14596 14597 14598 14599 14600 14601 14602 14603 14604 14605 14606 14607 14608 14609 14610 
14611 14612 14613 14614 14615 14616 14617 14618 14619 14620 14621 14622 14623 14624 14625 
14626 14627 14628 14629 14630 14631 14632 14633 14634 14635 14636 14637 14638 14639 14640 
14641 14642 14643 14644 14645 14646 14647 14648 14649 14650 14651 14652 14653 14654 14655 
14656 14657 14658 14659 14660 14661 14662 14663 14664 14665 14666 14667 14668 14669 14670 
14671 14672 14673 14674 14675 14676 14677 14678 14679 14680 14681 14682 14683 14684 14685 
14686 14687 14688 14689 14690 14691 14692 14693 14694 14695 14696 14697 14698 14699 14700 
14701 14702 14703 14704 14705 14706 14707 14708 14709 14710 14711 14712 14713 14714 14715 
14716 14717 14718 14719 14720 14721 14722 14723 14724 14725 14726 14727 14728 14729 14730 
14731 14732 14733 14734 14735 14736 14737 14738 14739 14740 14741 14742 14743 14744 14745 
14746 14747 14748 14749 14750 14751 14752 14753 14754 14755 14756 14757 14758 14759 14760 
14761 14762 14763 14764 14765 14766 14767 14768 14769 14770 14771 14772 14773 14774 14775 
14776 14777 14778 14779 14780 14781 14782 14783 14784 14785 14786 14787 14788 14789 14790 
14791 14792 14793 14794 14795 14796 14797 14798 14799 14800 14801 14802 14803 14804 14805 
14806 14807 14808 14809 14810 14811 14812 14813 14814 14815 14816 14817 14818 14819 14820 
14821 14822 14823 14824 14825 14826 14827 14828 14829 14830 14831 14832 14833 14834 14835 
14836 14837 14838 14839 14840 14841 14842 14843 14844 14845 14846 14847 14848 14849 14850 
14851 14852 14853 14854 14855 14856 14857 14858 14859 14860 14861 14862 14863 14864 14865 
14866 14867 14868 14869 14870 14871 14872 14873 14874 14875 14876 14877 14878 14879 14880 
14881 14882 14883 14884 14885 14886 14887 14888 14889 14890 14891 14892 14893 14894 14895 
14896 14897 14898 14899 14900 14901 14902 14903 14904 14905 14906 14907 14908 14909 14910 
14911 14912 14913 14914 14915 14916 14917 14918 14919 14920 14921 14922 14923 14924 14925 
14926 14927 14928 14929 14930 14931 14932 14933 14934 14935 14936 14937 14938 14939 14940 
14941 14942 14943 14944 14945 14946 14947 14948 14949 14950 14951 14952 14953 14954 14955 
14956 14957 14958 14959 14960 14961 14962 14963 14964 14965 14966 14967 14968 14969 14970 
14971 14972 14973 14974 14975 14976 14977 14978 14979 14980 14981 14982 14983 14984 14985 
14986 14987 14988 14989 14990 14991 14992 14993 14994 14995 14996 14997 14998 14999 15000 
15001 15002 15003 15004 15005 15006 15007 15008 15009 15010 15011 15012 15013 15014 15015 
15016 15017 15018 15019 15020 15021 15022 15023 15024 15025 15026 15027 15028 15029 15030 
15031 15032 15033 15034 15035 15036 15037 15038 15039 15040 15041 15042 15043 15044 15045 
15046 15047 15048 15049 15050 15051 15052 15053 15054 15055 15056 15057 15058 15059 15060 
15061 15062 15063 15064 15065 15066 15067 15068 15069 15070 15071 15072 15073 15074 15075 
15076 15077 15078 15079 15080 15081 15082 15083 15084 15085 15086 15087 15088 15089 15090 
15091 15092 15093 15094 15095 15096 15097 15098 15099 15100 15101 15102 15103 15104 15105 
15106 15107 15108 15109 15110 15111 15112 15113 15114 15115 15116 15117 15118 15119 15120 
15121 15122 15123 15124 15125 15126 15127 15128 15129 15130 15131 15132 15133 15134 15135 
15136 15137 15138 15139 15140 15141 15142 15143 15144 15145 15146 15147 15148 15149 15150 
15151 15152 15153 15154 15155 15156 15157 15158 15159 15160 15161 15162 15163 15164 15165 
15166 15167 15168 15169 15170 15171 15172 15173 15174 15175 15176 15177 15178 15179 15180 
15181 15182 15183 15184 15185 15186 15187 15188 15189 15190 15191 15192 15193 15194 15195 
15196 15197 15198 15199 15200 15201 15202 15203 15204 15205 15206 15207 15208 15209 15210 
15211 15212 15213 15214 15215 15216 15217 15218 15219 15220 15221 15222 15223 15224 15225 
15226 15227 15228 15229 15230 15231 15232 15233 15234 15235 15236 15237 15238 15239 15240 
15241 15242 15243 15244 15245 15246 15247 15248 15249 15250 15251 15252 15253 15254 15255 
15256 15257 15258 15259 15260 15261 15262 15263 15264 15265 15266 15267 15268 15269 15270 
15271 15272 15273 15274 15275 15276 15277 15278 15279 15280 15281 15282 15283 15284 15285 
15286 15287 15288 15289 15290 15291 15292 15293 15294 15295 15296 15297 15298 15299 15300 
15301 15302 15303 15304 15305 15306 15307 15308 15309 15310 15311 15312 15313 15314 15315 
15316 15317 15318 15319 15320 15321 15322 15323 15324 15325 15326 15327 15328 15329 15330 
15331 15332 15333 15334 15335 15336 15337 15338 15339 15340 15341 15342 15343 15344 15345 
15346 15347 15348 15349 15350 15351 15352 15353 15354 15355 15356 15357 15358 15359 15360 
15361 15362 15363 15364 15365 15366 15367 15368 15369 15370 15371 15372 15373 15374 15375 
15376 15377 15378 15379 15380 15381 15382 15383 15384 15385 15386 15387 15388 15389 15390 
15391 15392 15393 15394 15395 15396 15397 15398 15399 15400 15401 15402 15403 15404 15405 
15406 15407 15408 15409 15410 15411 15412 15413 15414 15415 15416 15417 15418 15419 15420 
15421 15422 15423 15424 15425 15426 15427 15428 15429 15430 15431 15432 15433 15434 15435 
15436 15437 15438 15439 15440 15441 15442 15443 15444 15445 15446 15447 15448 15449 15450 
15451 15452 15453 15454 15455 15456 15457 15458 15459 15460 15461 15462 15463 15464 15465 
15466 15467 15468 15469 15470 15471 15472 15473 15474 15475 15476 15477 15478 15479 15480 
15481 15482 15483 15484 15485 15486 15487 15488 15489 15490 15491 15492 15493 15494 15495 
15496 15497 15498 15499 15500 15501 15502 15503 15504 15505 15506 15507 15508 15509 15510 
15511 15512 15513 15514 15515 15516 15517 15518 15519 15520 15521 15522 15523 15524 15525 
15526 15527 15528 15529 15530 15531 15532 15533 15534 15535 15536 15537 15538 15539 15540 
15541 15542 15543 15544 15545 15546 15547 15548 15549 15550 15551 15552 15553 15554 15555 
15556 15557 15558 15559 15560 15561 15562 15563 15564 15565 15566 15567 15568 15569 15570 
15571 15572 15573 15574 15575 15576 15577 15578 15579 15580 15581 15582 15583 15584 15585 
15586 15587 15588 15589 15590 15591 15592 15593 15594 15595 15596 15597 15598 15599 15600 
15601 15602 15603 15604 15605 15606 15607 15608 15609 15610 15611 15612 15613 15614 15615 
15616 15617 15618 15619 15620 15621 15622 15623 15624 15625 15626 15627 15628 15629 15630 
15631 15632 15633 15634 15635 15636 15637 15638 15639 15640 15641 15642 15643 15644 15645 
15646 15647 15648 15649 15650 15651 15652 15653 15654 15655 15656 15657 15658 15659 15660 
15661 15662 15663 15664 15665 15666 15667 15668 15669 15670 15671 15672 15673 15674 15675 
15676 15677 15678 15679 15680 15681 15682 15683 15684 15685 15686 15687 15688 15689 15690 
15691 15692 15693 15694 15695 15696 15697 15698 15699 15700 15701 15702 15703 15704 15705 
15706 15707 15708 15709 15710 15711 15712 15713 15714 15715 15716 15717 15718 15719 15720 
15721 15722 15723 15724 15725 15726 15727 15728 15729 15730 15731 15732 15733 15734 15735 
15736 15737 15738 15739 15740 15741 15742 15743 15744 15745 15746 15747 15748 15749 15750 
15751 15752 15753 15754 15755 15756 15757 15758 15759 15760 15761 15762 15763 15764 15765 
15766 15767 15768 15769 15770 15771 15772 15773 15774 15775 15776 15777 15778 15779 15780 
15781 15782 15783 15784 15785 15786 15787 15788 15789 15790 15791 15792 15793 15794 15795 
15796 15797 15798 15799 15800 15801 15802 15803 15804 15805 15806 15807 15808 15809 15810 
15811 15812 15813 15814 15815 15816 15817 15818 15819 15820 15821 15822 15823 15824 15825 
15826 15827 15828 15829 15830 15831 15832 15833 15834 15835 15836 15837 15838 15839 15840 
15841 15842 15843 15844 15845 15846 15847 15848 15849 15850 15851 15852 15853 15854 15855 
15856 15857 15858 15859 15860 15861 15862 15863 15864 15865 15866 15867 15868 15869 15870 
15871 15872 15873 15874 15875 15876 15877 15878 15879 15880 15881 15882 15883 15884 15885 
15886 15887 15888 15889 15890 15891 15892 15893 15894 15895 15896 15897 15898 15899 15900 
15901 15902 15903 15904 15905 15906 15907 15908 15909 15910 15911 15912 15913 15914 15915 
15916 15917 15918 15919 15920 15921 15922 15923 15924 15925 15926 15927 15928 15929 15930 
15931 15932 15933 15934 15935 15936 15937 15938 15939 15940 15941 15942 15943 15944 15945 
15946 15947 15948 15949 15950 15951 15952 15953 15954 15955 15956 15957 15958 15959 15960 
15961 15962 15963 15964 15965 15966 15967 15968 15969 15970 15971 15972 15973 15974 15975 
15976 15977 15978 15979 15980 15981 15982 15983 15984 15985 15986 15987 15988 15989 15990 
15991 15992 15993 15994 15995 15996 15997 15998 15999 16000 16001 16002 16003 16004 16005 
16006 16007 16008 16009 16010 16011 16012 16013 16014 16015 16016 16017 16018 16019 16020 
16021 16022 16023 16024 16025 16026 16027 16028 16029 16030 16031 16032 16033 16034 16035 
16036 16037 16038 16039 16040 16041 16042 16043 16044 16045 16046 16047 16048 16049 16050 
16051 16052 16053 16054 16055 16056 16057 16058 16059 16060 16061 16062 16063 16064 16065 
16066 16067 16068 16069 16070 16071 16072 16073 16074 16075 16076 16077 16078 16079 16080 
16081 16082 16083 16084 16085 16086 16087 16088 16089 16090 16091 16092 16093 16094 16095 
16096 16097 16098 16099 16100 16101 16102 16103 16104 16105 16106 16107 16108 16109 16110 
16111 16112 16113 16114 16115 16116 16117 16118 16119 16120 16121 16122 16123 16124 16125 
16126 16127 16128 16129 16130 16131 16132 16133 16134 16135 16136 16137 16138 16139 16140 
16141 16142 16143 16144 16145 16146 16147 16148 16149 16150 16151 16152 16153 16154 16155 
16156 16157 16158 16159 16160 16161 16162 16163 16164 16165 16166 16167 16168 16169 16170 
16171 16172 16173 16174 16175 16176 16177 16178 16179 16180 16181 16182 16183 16184 16185 
16186 16187 16188 16189 16190 16191 16192 16193 16194 16195 16196 16197 16198 16199 16200 
16201 16202 16203 16204 16205 16206 16207 16208 16209 16210 16211 16212 16213 16214 16215 
16216 16217 16218 16219 16220 16221 16222 16223 16224 16225 16226 16227 16228 16229 16230 
16231 16232 16233 16234 16235 16236 16237 16238 16239 16240 16241 16242 16243 16244 16245 
16246 16247 16248 16249 16250 16251 16252 16253 16254 16255 16256 16257 16258 16259 16260 
16261 16262 16263 16264 16265 16266 16267 16268 16269 16270 16271 16272 16273 16274 16275 
16276 16277 16278 16279 16280 16281 16282 16283 16284 16285 16286 16287 16288 16289 16290 
16291 16292 16293 16294 16295 16296 16297 16298 16299 16300 16301 16302 16303 16304 16305 
16306 16307 16308 16309 16310 16311 16312 16313 16314 16315 16316 16317 16318 16319 16320 
16321 16322 16323 16324 16325 16326 16327 16328 16329 16330 16331 16332 16333 16334 16335 
16336 16337 16338 16339 16340 16341 16342 16343 16344 16345 16346 16347 16348 16349 16350 
16351 16352 16353 16354 16355 16356 16357 16358 16359 16360 16361 16362 16363 16364 16365 
16366 16367 16368 16369 16370 16371 16372 16373 16374 16375 16376 16377 16378 16379 16380 
16381 16382 16383 16384 16385 16386 16387 16388 16389 16390 16391 16392 16393 16394 16395 
16396 16397 16398 16399 16400 16401 16402 16403 16404 16405 16406 16407 16408 16409 16410 
16411 16412 16413 16414 16415 16416 16417 16418 16419 16420 16421 16422 16423 16424 16425 
16426 16427 16428 16429 16430 16431 16432 16433 16434 16435 16436 16437 16438 16439 16440 
16441 16442 16443 16444 16445 16446 16447 16448 16449 16450 16451 16452 16453 16454 16455 
16456 16457 16458 16459 16460 16461 16462 16463 16464 16465 16466 16467 16468 16469 16470 
16471 16472 16473 16474 16475 16476 16477 16478 16479 16480 16481 16482 16483 16484 16485 
16486 16487 16488 16489 16490 16491 16492 16493 16494 16495 16496 16497 16498 16499 16500 
16501 16502 16503 16504 16505 16506 16507 16508 16509 16510 16511 16512 16513 16514 16515 
16516 16517 16518 16519 16520 16521 16522 16523 16524 16525 16526 16527 16528 16529 16530 
16531 16532 16533 16534 16535 16536 16537 16538 16539 16540 16541 16542 16543 16544 16545 
16546 16547 16548 16549 16550 16551 16552 16553 16554 16555 16556 16557 16558 16559 16560 
16561 16562 16563 16564 16565 16566 16567 16568 16569 16570 16571 16572 16573 16574 16575 
16576 16577 16578 16579 16580 16581 16582 16583 16584 16585 16586 16587 16588 16589 16590 
16591 16592 16593 16594 16595 16596 16597 16598 16599 16600 16601 16602 16603 16604 16605 
16606 16607 16608 16609 16610 16611 16612 16613 16614 16615 16616 16617 16618 16619 16620 
16621 16622 16623 16624 16625 16626 16627 16628 16629 16630 16631 16632 16633 16634 16635 
16636 16637 16638 16639 16640 16641 16642 16643 16644 16645 16646 16647 16648 16649 16650 
16651 16652 16653 16654 16655 16656 16657 16658 16659 16660 16661 16662 16663 16664 16665 
16666 16667 16668 16669 16670 16671 16672 16673 16674 16675 16676 16677 16678 16679 16680 
16681 16682 16683 16684 16685 16686 16687 16688 16689 16690 16691 16692 16693 16694 16695 
16696 16697 16698 16699 16700 16701 16702 16703 16704 16705 16706 16707 16708 16709 16710 
16711 16712 16713 16714 16715 16716 16717 16718 16719 16720 16721 16722 16723 16724 16725 
16726 16727 16728 16729 16730 16731 16732 16733 16734 16735 16736 16737 16738 16739 16740 
16741 16742 16743 16744 16745 16746 16747 16748 16749 16750 16751 16752 16753 16754 16755 
16756 16757 16758 16759 16760 16761 16762 16763 16764 16765 16766 16767 16768 16769 16770 
16771 16772 16773 16774 16775 16776 16777 16778 16779 16780 16781 16782 16783 16784 16785 
16786 16787 16788 16789 16790 16791 16792 16793 16794 16795 16796 16797 16798 16799 16800 
16801 16802 16803 16804 16805 16806 16807 16808 16809 16810 16811 16812 16813 16814 16815 
16816 16817 16818 16819 16820 16821 16822 16823 16824 16825 16826 16827 16828 16829 16830 
16831 16832 16833 16834 16835 16836 16837 16838 16839 16840 16841 16842 16843 16844 16845 
16846 16847 16848 16849 16850 16851 16852 16853 16854 16855 16856 16857 16858 16859 16860 
16861 16862 16863 16864 16865 16866 16867 16868 16869 16870 16871 16872 16873 16874 16875 
16876 16877 16878 16879 16880 16881 16882 16883 16884 16885 16886 16887 16888 16889 16890 
16891 16892 16893 16894 16895 16896 16897 16898 16899 16900 16901 16902 16903 16904 16905 
16906 16907 16908 16909 16910 16911 16912 16913 16914 16915 16916 16917 16918 16919 16920 
16921 16922 16923 16924 16925 16926 16927 16928 16929 16930 16931 16932 16933 16934 16935 
16936 16937 16938 16939 16940 16941 16942 16943 16944 16945 16946 16947 16948 16949 16950 
16951 16952 16953 16954 16955 16956 16957 16958 16959 16960 16961 16962 16963 16964 16965 
16966 16967 16968 16969 16970 16971 16972 16973 16974 16975 16976 16977 16978 16979 16980 
16981 16982 16983 16984 16985 16986 16987 16988 16989 16990 16991 16992 16993 16994 16995 
16996 16997 16998 16999 17000 17001 17002 17003 17004 17005 17006 17007 17008 17009 17010 
17011 17012 17013 17014 17015 17016 17017 17018 17019 17020 17021 17022 17023 17024 17025 
17026 17027 17028 17029 17030 17031 17032 17033 17034 17035 17036 17037 17038 17039 17040 
17041 17042 17043 17044 17045 17046 17047 17048 17049 17050 17051 17052 17053 17054 17055 
17056 17057 17058 17059 17060 17061 17062 17063 17064 17065 17066 17067 17068 17069 17070 
17071 17072 17073 17074 17075 17076 17077 17078 17079 17080 17081 17082 17083 17084 17085 
17086 17087 17088 17089 17090 17091 17092 17093 17094 17095 17096 17097 17098 17099 17100 
17101 17102 17103 17104 17105 17106 17107 17108 17109 17110 17111 17112 17113 17114 17115 
17116 17117 17118 17119 17120 17121 17122 17123 17124 17125 17126 17127 17128 17129 17130 
17131 17132 17133 17134 17135 17136 17137 17138 17139 17140 17141 17142 17143 17144 17145 
17146 17147 17148 17149 17150 17151 17152 

[ SOLV ]
17153 17154 17155 17156 17157 17158 17159 17160 17161 17162 17163 17164 17165 17166 17167 
17168 17169 17170 17171 17172 17173 17174 17175 17176 17177 17178 17179 17180 17181 17182 
17183 17184 17185 17186 17187 17188 17189 17190 17191 17192 17193 17194 17195 17196 17197 
17198 17199 17200 17201 17202 17203 17204 17205 17206 17207 17208 17209 17210 17211 17212 
17213 17214 17215 17216 17217 17218 17219 17220 17221 17222 17223 17224 17225 17226 17227 
17228 17229 17230 17231 17232 17233 17234 17235 17236 17237 17238 17239 17240 17241 17242 
17243 17244 17245 17246 17247 17248 17249 17250 17251 17252 17253 17254 17255 17256 17257 
17258 17259 17260 17261 17262 17263 17264 17265 17266 17267 17268 17269 17270 17271 17272 
17273 17274 17275 17276 17277 17278 17279 17280 17281 17282 17283 17284 17285 17286 17287 
17288 17289 17290 17291 17292 17293 17294 17295 17296 17297 17298 17299 17300 17301 17302 
17303 17304 17305 17306 17307 17308 17309 17310 17311 17312 17313 17314 17315 17316 17317 
17318 17319 17320 17321 17322 17323 17324 17325 17326 17327 17328 17329 17330 17331 17332 
17333 17334 17335 17336 17337 17338 17339 17340 17341 17342 17343 17344 17345 17346 17347 
17348 17349 17350 17351 17352 17353 17354 17355 17356 17357 17358 17359 17360 17361 17362 
17363 17364 17365 17366 17367 17368 17369 17370 17371 17372 17373 17374 17375 17376 17377 
17378 17379 17380 17381 17382 17383 17384 17385 17386 17387 17388 17389 17390 17391 17392 
17393 17394 17395 17396 17397 17398 17399 17400 17401 17402 17403 17404 17405 17406 17407 
17408 17409 17410 17411 17412 17413 17414 17415 17416 17417 17418 17419 17420 17421 17422 
17423 17424 17425 17426 17427 17428 17429 17430 17431 17432 17433 17434 17435 17436 17437 
17438 17439 17440 17441 17442 17443 17444 17445 17446 17447 17448 17449 17450 17451 17452 
17453 17454 17455 17456 17457 17458 17459 17460 17461 17462 17463 17464 17465 17466 17467 
17468 17469 17470 17471 17472 17473 17474 17475 17476 17477 17478 17479 17480 17481 17482 
17483 17484 17485 17486 17487 17488 17489 17490 17491 17492 17493 17494 17495 17496 17497 
17498 17499 17500 17501 17502 17503 17504 17505 17506 17507 17508 17509 17510 17511 17512 
17513 17514 17515 17516 17517 17518 17519 17520 17521 17522 17523 17524 17525 17526 17527 
17528 17529 17530 17531 17532 17533 17534 17535 17536 17537 17538 17539 17540 17541 17542 
17543 17544 17545 17546 17547 17548 17549 17550 17551 17552 17553 17554 17555 17556 17557 
17558 17559 17560 17561 17562 17563 17564 17565 17566 17567 17568 17569 17570 17571 17572 
17573 17574 17575 17576 17577 17578 17579 17580 17581 17582 17583 17584 17585 17586 17587 
17588 17589 17590 17591 17592 17593 17594 17595 17596 17597 17598 17599 17600 17601 17602 
17603 17604 17605 17606 17607 17608 17609 17610 17611 17612 17613 17614 17615 17616 17617 
17618 17619 17620 17621 17622 17623 17624 17625 17626 17627 17628 17629 17630 17631 17632 
17633 17634 17635 17636 17637 17638 17639 17640 17641 17642 17643 17644 17645 17646 17647 
17648 17649 17650 17651 17652 17653 17654 17655 17656 17657 17658 17659 17660 17661 17662 
17663 17664 17665 17666 17667 17668 17669 17670 17671 17672 17673 17674 17675 17676 17677 
17678 17679 17680 17681 17682 17683 17684 17685 17686 17687 17688 17689 17690 17691 17692 
17693 17694 17695 17696 17697 17698 17699 17700 17701 17702 17703 17704 17705 17706 17707 
17708 17709 17710 17711 17712 17713 17714 17715 17716 17717 17718 17719 17720 17721 17722 
17723 17724 17725 17726 17727 17728 17729 17730 17731 17732 17733 17734 17735 17736 17737 
17738 17739 17740 17741 17742 17743 17744 17745 17746 17747 17748 17749 17750 17751 17752 
17753 17754 17755 17756 17757 17758 17759 17760 17761 17762 17763 17764 17765 17766 17767 
17768 17769 17770 17771 17772 17773 17774 17775 17776 17777 17778 17779 17780 17781 17782 
17783 17784 17785 17786 17787 17788 17789 17790 17791 17792 17793 17794 17795 17796 17797 
17798 17799 17800 17801 17802 17803 17804 17805 17806 17807 17808 17809 17810 17811 17812 
17813 17814 17815 17816 17817 17818 17819 17820 17821 17822 17823 17824 17825 17826 17827 
17828 17829 17830 17831 17832 17833 17834 17835 17836 17837 17838 17839 17840 17841 17842 
17843 17844 17845 17846 17847 17848 17849 17850 17851 17852 17853 17854 17855 17856 17857 
17858 17859 17860 17861 17862 17863 17864 17865 17866 17867 17868 17869 17870 17871 17872 
17873 17874 17875 17876 17877 17878 17879 17880 17881 17882 17883 17884 17885 17886 17887 
17888 17889 17890 17891 17892 17893 17894 17895 17896 17897 17898 17899 17900 17901 17902 
17903 17904 17905 17906 17907 17908 17909 17910 17911 17912 17913 17914 17915 17916 17917 
17918 17919 17920 17921 17922 17923 17924 17925 17926 17927 17928 17929 17930 17931 17932 
17933 17934 17935 17936 17937 17938 17939 17940 17941 17942 17943 17944 17945 17946 17947 
17948 17949 17950 17951 17952 17953 17954 17955 17956 17957 17958 17959 17960 17961 17962 
17963 17964 17965 17966 17967 17968 17969 17970 17971 17972 17973 17974 17975 17976 17977 
17978 17979 17980 17981 17982 17983 17984 17985 17986 17987 17988 17989 17990 17991 17992 
17993 17994 17995 17996 17997 17998 17999 18000 18001 18002 18003 18004 18005 18006 18007 
18008 18009 18010 18011 18012 18013 18014 18015 18016 18017 18018 18019 18020 18021 18022 
18023 18024 18025 18026 18027 18028 18029 18030 18031 18032 18033 18034 18035 18036 18037 
18038 18039 18040 18041 18042 18043 18044 18045 18046 18047 18048 18049 18050 18051 18052 
18053 18054 18055 18056 18057 18058 18059 18060 18061 18062 18063 18064 18065 18066 18067 
18068 18069 18070 18071 18072 18073 18074 18075 18076 18077 18078 18079 18080 18081 18082 
18083 18084 18085 18086 18087 18088 18089 18090 18091 18092 18093 18094 18095 18096 18097 
18098 18099 18100 18101 18102 18103 18104 18105 18106 18107 18108 18109 18110 18111 18112 
18113 18114 18115 18116 18117 18118 18119 18120 18121 18122 18123 18124 18125 18126 18127 
18128 18129 18130 18131 18132 18133 18134 18135 18136 18137 18138 18139 18140 18141 18142 
18143 18144 18145 18146 18147 18148 18149 18150 18151 18152 18153 18154 18155 18156 18157 
18158 18159 18160 18161 18162 18163 18164 18165 18166 18167 18168 18169 18170 18171 18172 
18173 18174 18175 18176 18177 18178 18179 18180 18181 18182 18183 18184 18185 18186 18187 
18188 18189 18190 18191 18192 18193 18194 18195 18196 18197 18198 18199 18200 18201 18202 
18203 18204 18205 18206 18207 18208 18209 18210 18211 18212 18213 18214 18215 18216 18217 
18218 18219 18220 18221 18222 18223 18224 18225 18226 18227 18228 18229 18230 18231 18232 
18233 18234 18235 18236 18237 18238 18239 18240 18241 18242 18243 18244 18245 18246 18247 
18248 18249 18250 18251 18252 18253 18254 18255 18256 18257 18258 18259 18260 18261 18262 
18263 18264 18265 18266 18267 18268 18269 18270 18271 18272 18273 18274 18275 18276 18277 
18278 18279 18280 18281 18282 18283 18284 18285 18286 18287 18288 18289 18290 18291 18292 
18293 18294 18295 18296 18297 18298 18299 18300 18301 18302 18303 18304 18305 18306 18307 
18308 18309 18310 18311 18312 18313 18314 18315 18316 18317 18318 18319 18320 18321 18322 
18323 18324 18325 18326 18327 18328 18329 18330 18331 18332 18333 18334 18335 18336 18337 
18338 18339 18340 18341 18342 18343 18344 18345 18346 18347 18348 18349 18350 18351 18352 
18353 18354 18355 18356 18357 18358 18359 18360 18361 18362 18363 18364 18365 18366 18367 
18368 18369 18370 18371 18372 18373 18374 18375 18376 18377 18378 18379 18380 18381 18382 
18383 18384 18385 18386 18387 18388 18389 18390 18391 18392 18393 18394 18395 18396 18397 
18398 18399 18400 18401 18402 18403 18404 18405 18406 18407 18408 18409 18410 18411 18412 
18413 18414 18415 18416 18417 18418 18419 18420 18421 18422 18423 18424 18425 18426 18427 
18428 18429 18430 18431 18432 18433 18434 18435 18436 18437 18438 18439 18440 18441 18442 
18443 18444 18445 18446 18447 18448 18449 18450 18451 18452 18453 18454 18455 18456 18457 
18458 18459 18460 18461 18462 18463 18464 18465 18466 18467 18468 18469 18470 18471 18472 
18473 18474 18475 18476 18477 18478 18479 18480 18481 18482 18483 18484 18485 18486 18487 
18488 18489 18490 18491 18492 18493 18494 18495 18496 18497 18498 18499 18500 18501 18502 
18503 18504 18505 18506 18507 18508 18509 18510 18511 18512 18513 18514 18515 18516 18517 
18518 18519 18520 18521 18522 18523 18524 18525 18526 18527 18528 18529 18530 18531 18532 
18533 18534 18535 18536 18537 18538 18539 18540 18541 18542 18543 18544 18545 18546 18547 
18548 18549 18550 18551 18552 18553 18554 18555 18556 18557 18558 18559 18560 18561 18562 
18563 18564 18565 18566 18567 18568 18569 18570 18571 18572 18573 18574 18575 18576 18577 
18578 18579 18580 18581 18582 18583 18584 18585 18586 18587 18588 18589 18590 18591 18592 
18593 18594 18595 18596 18597 18598 18599 18600 18601 18602 18603 18604 18605 18606 18607 
18608 18609 18610 18611 18612 18613 18614 18615 18616 18617 18618 18619 18620 18621 18622 
18623 18624 18625 18626 18627 18628 18629 18630 18631 18632 18633 18634 18635 18636 18637 
18638 18639 18640 18641 18642 18643 18644 18645 18646 18647 18648 18649 18650 18651 18652 
18653 18654 18655 18656 18657 18658 18659 18660 18661 18662 18663 18664 18665 18666 18667 
18668 18669 18670 18671 18672 18673 18674 18675 18676 18677 18678 18679 18680 18681 18682 
18683 18684 18685 18686 18687 18688 18689 18690 18691 18692 18693 18694 18695 18696 18697 
18698 18699 18700 18701 18702 18703 18704 18705 18706 18707 18708 18709 18710 18711 18712 
18713 18714 18715 18716 18717 18718 18719 18720 18721 18722 18723 18724 18725 18726 18727 
18728 18729 18730 18731 18732 18733 18734 18735 18736 18737 18738 18739 18740 18741 18742 
18743 18744 18745 18746 18747 18748 18749 18750 18751 18752 18753 18754 18755 18756 18757 
18758 18759 18760 18761 18762 18763 18764 18765 18766 18767 18768 18769 18770 18771 18772 
18773 18774 18775 18776 18777 18778 18779 18780 18781 18782 18783 18784 18785 18786 18787 
18788 18789 18790 18791 18792 18793 18794 18795 18796 18797 18798 18799 18800 18801 18802 
18803 18804 18805 18806 18807 18808 18809 18810 18811 18812 18813 18814 18815 18816 18817 
18818 18819 18820 18821 18822 18823 18824 18825 18826 18827 18828 18829 18830 18831 18832 
18833 18834 18835 18836 18837 18838 18839 18840 18841 18842 18843 18844 18845 18846 18847 
18848 18849 18850 18851 18852 18853 18854 18855 18856 18857 18858 18859 18860 18861 18862 
18863 18864 18865 18866 18867 18868 18869 18870 18871 18872 18873 18874 18875 18876 18877 
18878 18879 18880 18881 18882 18883 18884 18885 18886 18887 18888 18889 18890 18891 18892 
18893 18894 18895 18896 18897 18898 18899 18900 18901 18902 18903 18904 18905 18906 18907 
18908 18909 18910 18911 18912 18913 18914 18915 18916 18917 18918 18919 18920 18921 18922 
18923 18924 18925 18926 18927 18928 18929 18930 18931 18932 18933 18934 18935 18936 18937 
18938 18939 18940 18941 18942 18943 18944 18945 18946 18947 18948 18949 18950 18951 18952 
18953 18954 18955 18956 18957 18958 18959 18960 18961 18962 18963 18964 18965 18966 18967 
18968 18969 18970 18971 18972 18973 18974 18975 18976 18977 18978 18979 18980 18981 18982 
18983 18984 18985 18986 18987 18988 18989 18990 18991 18992 18993 18994 18995 18996 18997 
18998 18999 19000 19001 19002 19003 19004 19005 19006 19007 19008 19009 19010 19011 19012 
19013 19014 19015 19016 19017 19018 19019 19020 19021 19022 19023 19024 19025 19026 19027 
19028 19029 19030 19031 19032 19033 19034 19035 19036 19037 19038 19039 19040 19041 19042 
19043 19044 19045 19046 19047 19048 19049 19050 19051 19052 19053 19054 19055 19056 19057 
19058 19059 19060 19061 19062 19063 19064 19065 19066 19067 19068 19069 19070 19071 19072 
19073 19074 19075 19076 19077 19078 19079 19080 19081 19082 19083 19084 19085 19086 19087 
19088 19089 19090 19091 19092 19093 19094 19095 19096 19097 19098 19099 19100 19101 19102 
19103 19104 19105 19106 19107 19108 19109 19110 19111 19112 19113 19114 19115 19116 19117 
19118 19119 19120 19121 19122 19123 19124 19125 19126 19127 19128 19129 19130 19131 19132 
19133 19134 19135 19136 19137 19138 19139 19140 19141 19142 19143 19144 19145 19146 19147 
19148 19149 19150 19151 19152 19153 19154 19155 19156 19157 19158 19159 19160 19161 19162 
19163 19164 19165 19166 19167 19168 19169 19170 19171 19172 19173 19174 19175 19176 19177 
19178 19179 19180 19181 19182 19183 19184 19185 19186 19187 19188 19189 19190 19191 19192 
19193 19194 19195 19196 19197 19198 19199 19200 19201 19202 19203 19204 19205 19206 19207 
19208 19209 19210 19211 19212 19213 19214 19215 19216 19217 19218 19219 19220 19221 19222 
19223 19224 19225 19226 19227 19228 19229 19230 19231 19232 19233 19234 19235 19236 19237 
19238 19239 19240 19241 19242 19243 19244 19245 19246 19247 19248 19249 19250 19251 19252 
19253 19254 19255 19256 19257 19258 19259 19260 19261 19262 19263 19264 19265 19266 19267 
19268 19269 19270 19271 19272 19273 19274 19275 19276 19277 19278 19279 19280 19281 19282 
19283 19284 19285 19286 19287 19288 19289 19290 19291 19292 19293 19294 19295 19296 19297 
19298 19299 19300 19301 19302 19303 19304 19305 19306 19307 19308 19309 19310 19311 19312 
19313 19314 19315 19316 19317 19318 19319 19320 19321 19322 19323 19324 19325 19326 19327 
19328 19329 19330 19331 19332 19333 19334 19335 19336 19337 19338 19339 19340 19341 19342 
19343 19344 19345 19346 19347 19348 19349 19350 19351 19352 19353 19354 19355 19356 19357 
19358 19359 19360 19361 19362 19363 19364 19365 19366 19367 19368 19369 19370 19371 19372 
19373 19374 19375 19376 19377 19378 19379 19380 19381 19382 19383 19384 19385 19386 19387 
19388 19389 19390 19391 19392 19393 19394 19395 19396 19397 19398 19399 19400 19401 19402 
19403 19404 19405 19406 19407 19408 19409 19410 19411 19412 19413 19414 19415 19416 19417 
19418 19419 19420 19421 19422 19423 19424 19425 19426 19427 19428 19429 19430 19431 19432 
19433 19434 19435 19436 19437 19438 19439 19440 19441 19442 19443 19444 19445 19446 19447 
19448 19449 19450 19451 19452 19453 19454 19455 19456 19457 19458 19459 19460 19461 19462 
19463 19464 19465 19466 19467 19468 19469 19470 19471 19472 19473 19474 19475 19476 19477 
19478 19479 19480 19481 19482 19483 19484 19485 19486 19487 19488 19489 19490 19491 19492 
19493 19494 19495 19496 19497 19498 19499 19500 19501 19502 19503 19504 19505 19506 19507 
19508 19509 19510 19511 19512 19513 19514 19515 19516 19517 19518 19519 19520 19521 19522 
19523 19524 19525 19526 19527 19528 19529 19530 19531 19532 19533 19534 19535 19536 19537 
19538 19539 19540 19541 19542 19543 19544 19545 19546 19547 19548 19549 19550 19551 19552 
19553 19554 19555 19556 19557 19558 19559 19560 19561 19562 19563 19564 19565 19566 19567 
19568 19569 19570 19571 19572 19573 19574 19575 19576 19577 19578 19579 19580 19581 19582 
19583 19584 19585 19586 19587 19588 19589 19590 19591 19592 19593 19594 19595 19596 19597 
19598 19599 19600 19601 19602 19603 19604 19605 19606 19607 19608 19609 19610 19611 19612 
19613 19614 19615 19616 19617 19618 19619 19620 19621 19622 19623 19624 19625 19626 19627 
19628 19629 19630 19631 19632 19633 19634 19635 19636 19637 19638 19639 19640 19641 19642 
19643 19644 19645 19646 19647 19648 19649 19650 19651 19652 19653 19654 19655 19656 19657 
19658 19659 19660 19661 19662 19663 19664 19665 19666 19667 19668 19669 19670 19671 19672 
19673 19674 19675 19676 19677 19678 19679 19680 19681 19682 19683 19684 19685 19686 19687 
19688 19689 19690 19691 19692 19693 19694 19695 19696 19697 19698 19699 19700 19701 19702 
19703 19704 19705 19706 19707 19708 19709 19710 19711 19712 19713 19714 19715 19716 19717 
19718 19719 19720 19721 19722 19723 19724 19725 19726 19727 19728 19729 19730 19731 19732 
19733 19734 19735 19736 19737 19738 19739 19740 19741 19742 19743 19744 19745 19746 19747 
19748 19749 19750 19751 19752 19753 19754 19755 19756 19757 19758 19759 19760 19761 19762 
19763 19764 19765 19766 19767 19768 19769 19770 19771 19772 19773 19774 19775 19776 19777 
19778 19779 19780 19781 19782 19783 19784 19785 19786 19787 19788 19789 19790 19791 19792 
19793 19794 19795 19796 19797 19798 19799 19800 19801 19802 19803 19804 19805 19806 19807 
19808 19809 19810 19811 19812 19813 19814 19815 19816 19817 19818 19819 19820 19821 19822 
19823 19824 19825 19826 19827 19828 19829 19830 19831 19832 19833 19834 19835 19836 19837 
19838 19839 19840 19841 19842 19843 19844 19845 19846 19847 19848 19849 19850 19851 19852 
19853 19854 19855 19856 19857 19858 19859 19860 19861 19862 19863 19864 19865 19866 19867 
19868 19869 19870 19871 19872 19873 19874 19875 19876 19877 19878 19879 19880 19881 19882 
19883 19884 19885 19886 19887 19888 19889 19890 19891 19892 19893 19894 19895 19896 19897 
19898 19899 19900 19901 19902 19903 19904 19905 19906 19907 19908 19909 19910 19911 19912 
19913 19914 19915 19916 19917 19918 19919 19920 19921 19922 19923 19924 19925 19926 19927 
19928 19929 19930 19931 19932 19933 19934 19935 19936 19937 19938 19939 19940 19941 19942 
19943 19944 19945 19946 19947 19948 19949 19950 19951 19952 19953 19954 19955 19956 19957 
19958 19959 19960 19961 19962 19963 19964 19965 19966 19967 19968 19969 19970 19971 19972 
19973 19974 19975 19976 19977 19978 19979 19980 19981 19982 19983 19984 19985 19986 19987 
19988 19989 19990 19991 19992 19993 19994 19995 19996 19997 19998 19999 20000 20001 20002 
20003 20004 20005 20006 20007 20008 20009 20010 20011 20012 20013 20014 20015 20016 20017 
20018 20019 20020 20021 20022 20023 20024 20025 20026 20027 20028 20029 20030 20031 20032 
20033 20034 20035 20036 20037 20038 20039 20040 20041 20042 20043 20044 20045 20046 20047 
20048 20049 20050 20051 20052 20053 20054 20055 20056 20057 20058 20059 20060 20061 20062 
20063 20064 20065 20066 20067 20068 20069 20070 20071 20072 20073 20074 20075 20076 20077 
20078 20079 20080 20081 20082 20083 20084 20085 20086 20087 20088 20089 20090 20091 20092 
20093 20094 20095 20096 20097 20098 20099 20100 20101 20102 20103 20104 20105 20106 20107 
20108 20109 20110 20111 20112 20113 20114 20115 20116 20117 20118 20119 20120 20121 20122 
20123 20124 20125 20126 20127 20128 20129 20130 20131 20132 20133 20134 20135 20136 20137 
20138 20139 20140 20141 20142 20143 20144 20145 20146 20147 20148 20149 20150 20151 20152 
20153 20154 20155 20156 20157 20158 20159 20160 20161 20162 20163 20164 20165 20166 20167 
20168 20169 20170 20171 20172 20173 20174 20175 20176 20177 20178 20179 20180 20181 20182 
20183 20184 20185 20186 20187 20188 20189 20190 20191 20192 20193 20194 20195 20196 20197 
20198 20199 20200 20201 20202 20203 20204 20205 20206 20207 20208 20209 20210 20211 20212 
20213 20214 20215 20216 20217 20218 20219 20220 20221 20222 20223 20224 20225 20226 20227 
20228 20229 20230 20231 20232 20233 20234 20235 20236 20237 20238 20239 20240 20241 20242 
20243 20244 20245 20246 20247 20248 20249 20250 20251 20252 20253 20254 20255 20256 20257 
20258 20259 20260 20261 20262 20263 20264 20265 20266 20267 20268 20269 20270 20271 20272 
20273 20274 20275 20276 20277 20278 20279 20280 20281 20282 20283 20284 20285 20286 20287 
20288 20289 20290 20291 20292 20293 20294 20295 20296 20297 20298 20299 20300 20301 20302 
20303 20304 20305 20306 20307 20308 20309 20310 20311 20312 20313 20314 20315 20316 20317 
20318 20319 20320 20321 20322 20323 20324 20325 20326 20327 20328 20329 20330 20331 20332 
20333 20334 20335 20336 20337 20338 20339 20340 20341 20342 20343 20344 20345 20346 20347 
20348 20349 20350 20351 20352 20353 20354 20355 20356 20357 20358 20359 20360 20361 20362 
20363 20364 20365 20366 20367 20368 20369 20370 20371 20372 20373 20374 20375 20376 20377 
20378 20379 20380 20381 20382 20383 20384 20385 20386 20387 20388 20389 20390 20391 20392 
20393 20394 20395 20396 20397 20398 20399 20400 20401 20402 20403 20404 20405 20406 20407 
20408 20409 20410 20411 20412 20413 20414 20415 20416 20417 20418 20419 20420 20421 20422 
20423 20424 20425 20426 20427 20428 20429 20430 20431 20432 20433 20434 20435 20436 20437 
20438 20439 20440 20441 20442 20443 20444 20445 20446 20447 20448 20449 20450 20451 20452 
20453 20454 20455 20456 20457 20458 20459 20460 20461 20462 20463 20464 20465 20466 20467 
20468 20469 20470 20471 20472 20473 20474 20475 20476 20477 20478 20479 20480 20481 20482 
20483 20484 20485 20486 20487 20488 20489 20490 20491 20492 20493 20494 20495 20496 20497 
20498 20499 20500 20501 20502 20503 20504 20505 20506 20507 20508 20509 20510 20511 20512 
20513 20514 20515 20516 20517 20518 20519 20520 20521 20522 20523 20524 20525 20526 20527 
20528 20529 20530 20531 20532 20533 20534 20535 20536 20537 20538 20539 20540 20541 20542 
20543 20544 20545 20546 20547 20548 20549 20550 20551 20552 20553 20554 20555 20556 20557 
20558 20559 20560 20561 20562 20563 20564 20565 20566 20567 20568 20569 20570 20571 20572 
20573 20574 20575 20576 20577 20578 20579 20580 20581 20582 20583 20584 20585 20586 20587 
20588 20589 20590 20591 20592 20593 20594 20595 20596 20597 20598 20599 20600 20601 20602 
20603 20604 20605 20606 20607 20608 20609 20610 20611 20612 20613 20614 20615 20616 20617 
20618 20619 20620 20621 20622 20623 20624 20625 20626 20627 20628 20629 20630 20631 20632 
20633 20634 20635 20636 20637 20638 20639 20640 20641 20642 20643 20644 20645 20646 20647 
20648 20649 20650 20651 20652 20653 20654 20655 20656 20657 20658 20659 20660 20661 20662 
20663 20664 20665 20666 20667 20668 20669 20670 20671 20672 20673 20674 20675 20676 20677 
20678 20679 20680 20681 20682 20683 20684 20685 20686 20687 20688 20689 20690 20691 20692 
20693 20694 20695 20696 20697 20698 20699 20700 20701 20702 20703 20704 20705 20706 20707 
20708 20709 20710 20711 20712 20713 20714 20715 20716 20717 20718 20719 20720 20721 20722 
20723 20724 20725 20726 20727 20728 20729 20730 20731 20732 20733 20734 20735 20736 20737 
20738 20739 20740 20741 20742 20743 20744 20745 20746 20747 20748 20749 20750 20751 20752 
20753 20754 20755 20756 20757 20758 20759 20760 20761 20762 20763 20764 20765 20766 20767 
20768 20769 20770 20771 20772 20773 20774 20775 20776 20777 20778 20779 20780 20781 20782 
20783 20784 20785 20786 20787 20788 20789 20790 20791 20792 20793 20794 20795 20796 20797 
20798 20799 20800 20801 20802 20803 20804 20805 20806 20807 20808 20809 20810 20811 20812 
20813 20814 20815 20816 20817 20818 20819 20820 20821 20822 20823 20824 20825 20826 20827 
20828 20829 20830 20831 20832 20833 20834 20835 20836 20837 20838 20839 20840 20841 20842 
20843 20844 20845 20846 20847 20848 20849 20850 20851 20852 20853 20854 20855 20856 20857 
20858 20859 20860 20861 20862 20863 20864 20865 20866 20867 20868 20869 20870 20871 20872 
20873 20874 20875 20876 20877 20878 20879 20880 20881 20882 20883 20884 20885 20886 20887 
20888 20889 20890 20891 20892 20893 20894 20895 20896 20897 20898 20899 20900 20901 20902 
20903 20904 20905 20906 20907 20908 20909 20910 20911 20912 20913 20914 20915 20916 20917 
20918 20919 20920 20921 20922 20923 20924 20925 20926 20927 20928 20929 20930 20931 20932 
20933 20934 20935 20936 20937 20938 20939 20940 20941 20942 20943 20944 20945 20946 20947 
20948 20949 20950 20951 20952 20953 20954 20955 20956 20957 20958 20959 20960 20961 20962 
20963 20964 20965 20966 20967 20968 20969 20970 20971 20972 20973 20974 20975 20976 20977 
20978 20979 20980 20981 20982 20983 20984 20985 20986 20987 20988 20989 20990 20991 20992 
20993 20994 20995 20996 20997 20998 20999 21000 21001 21002 21003 21004 21005 21006 21007 
21008 21009 21010 21011 21012 21013 21014 21015 21016 21017 21018 21019 21020 21021 21022 
21023 21024 21025 21026 21027 21028 21029 21030 21031 21032 21033 21034 21035 21036 21037 
21038 21039 21040 21041 21042 21043 21044 21045 21046 21047 21048 21049 21050 21051 21052 
21053 21054 21055 21056 21057 21058 21059 21060 21061 21062 21063 21064 21065 21066 21067 
21068 21069 21070 21071 21072 21073 21074 21075 21076 21077 21078 21079 21080 21081 21082 
21083 21084 21085 21086 21087 21088 21089 21090 21091 21092 21093 21094 21095 21096 21097 
21098 21099 21100 21101 21102 21103 21104 21105 21106 21107 21108 21109 21110 21111 21112 
21113 21114 21115 21116 21117 21118 21119 21120 21121 21122 21123 21124 21125 21126 21127 
21128 21129 21130 21131 21132 21133 21134 21135 21136 21137 21138 21139 21140 21141 21142 
21143 21144 21145 21146 21147 21148 21149 21150 21151 21152 21153 21154 21155 21156 21157 
21158 21159 21160 21161 21162 21163 21164 21165 21166 21167 21168 21169 21170 21171 21172 
21173 21174 21175 21176 21177 21178 21179 21180 21181 21182 21183 21184 21185 21186 21187 
21188 21189 21190 21191 21192 21193 21194 21195 21196 21197 21198 21199 21200 21201 21202 
21203 21204 21205 21206 21207 21208 21209 21210 21211 21212 21213 21214 21215 21216 21217 
21218 21219 21220 21221 21222 21223 21224 21225 21226 21227 21228 21229 21230 21231 21232 
21233 21234 21235 21236 21237 21238 21239 21240 21241 21242 21243 21244 21245 21246 21247 
21248 21249 21250 21251 21252 21253 21254 21255 21256 21257 21258 21259 21260 21261 21262 
21263 21264 21265 21266 21267 21268 21269 21270 21271 21272 21273 21274 21275 21276 21277 
21278 21279 21280 21281 21282 21283 21284 21285 21286 21287 21288 21289 21290 21291 21292 
21293 21294 21295 21296 21297 21298 21299 21300 21301 21302 21303 21304 21305 21306 21307 
21308 21309 21310 21311 21312 21313 21314 21315 21316 21317 21318 21319 21320 21321 21322 
21323 21324 21325 21326 21327 21328 21329 21330 21331 21332 21333 21334 21335 21336 21337 
21338 21339 21340 21341 21342 21343 21344 21345 21346 21347 21348 21349 21350 21351 21352 
21353 21354 21355 21356 21357 21358 21359 21360 21361 21362 21363 21364 21365 21366 21367 
21368 21369 21370 21371 21372 21373 21374 21375 21376 21377 21378 21379 21380 21381 21382 
21383 21384 21385 21386 21387 21388 21389 21390 21391 21392 21393 21394 21395 21396 21397 
21398 21399 21400 21401 21402 21403 21404 21405 21406 21407 21408 21409 21410 21411 21412 
21413 21414 21415 21416 21417 21418 21419 21420 21421 21422 21423 21424 21425 21426 21427 
21428 21429 21430 21431 21432 21433 21434 21435 21436 21437 21438 21439 21440 21441 21442 
21443 21444 21445 21446 21447 21448 21449 21450 21451 21452 21453 21454 21455 21456 21457 
21458 21459 21460 21461 21462 21463 21464 21465 21466 21467 21468 21469 21470 21471 21472 
21473 21474 21475 21476 21477 21478 21479 21480 21481 21482 21483 21484 21485 21486 21487 
21488 21489 21490 21491 21492 21493 21494 21495 21496 21497 21498 21499 21500 21501 21502 
21503 21504 21505 21506 21507 21508 21509 21510 21511 21512 21513 21514 21515 21516 21517 
21518 21519 21520 21521 21522 21523 21524 21525 21526 21527 21528 21529 21530 21531 21532 
21533 21534 21535 21536 21537 21538 21539 21540 21541 21542 21543 21544 21545 21546 21547 
21548 21549 21550 21551 21552 21553 21554 21555 21556 21557 21558 21559 21560 21561 21562 
21563 21564 21565 21566 21567 21568 21569 21570 21571 21572 21573 21574 21575 21576 21577 
21578 21579 21580 21581 21582 21583 21584 21585 21586 21587 21588 21589 21590 21591 21592 
21593 21594 21595 21596 21597 21598 21599 21600 21601 21602 21603 21604 21605 21606 21607 
21608 21609 21610 21611 21612 21613 21614 21615 21616 21617 21618 21619 21620 21621 21622 
21623 21624 21625 21626 21627 21628 21629 21630 21631 21632 21633 21634 21635 21636 21637 
21638 21639 21640 21641 21642 21643 21644 21645 21646 21647 21648 21649 21650 21651 21652 
21653 21654 21655 21656 21657 21658 21659 21660 21661 21662 21663 21664 21665 21666 21667 
21668 21669 21670 21671 21672 21673 21674 21675 21676 21677 21678 21679 21680 21681 21682 
21683 21684 21685 21686 21687 21688 21689 21690 21691 21692 21693 21694 21695 21696 21697 
21698 21699 21700 21701 21702 21703 21704 21705 21706 21707 21708 21709 21710 21711 21712 
21713 21714 21715 21716 21717 21718 21719 21720 21721 21722 21723 21724 21725 21726 21727 
21728 21729 21730 21731 21732 21733 21734 21735 21736 21737 21738 21739 21740 21741 21742 
21743 21744 21745 21746 21747 21748 21749 21750 21751 21752 21753 21754 21755 21756 21757 
21758 21759 21760 21761 21762 21763 21764 21765 21766 21767 21768 21769 21770 21771 21772 
21773 21774 21775 21776 21777 21778 21779 21780 21781 21782 21783 21784 21785 21786 21787 
21788 21789 21790 21791 21792 21793 21794 21795 21796 21797 21798 21799 21800 21801 21802 
21803 21804 21805 21806 21807 21808 21809 21810 21811 21812 21813 21814 21815 21816 21817 
21818 21819 21820 21821 21822 21823 21824 21825 21826 21827 21828 21829 21830 21831 21832 
21833 21834 21835 21836 21837 21838 21839 21840 21841 21842 21843 21844 21845 21846 21847 
21848 21849 21850 21851 21852 21853 21854 21855 21856 21857 21858 21859 21860 21861 21862 
21863 21864 21865 21866 21867 21868 21869 21870 21871 21872 21873 21874 21875 21876 21877 
21878 21879 21880 21881 21882 21883 21884 21885 21886 21887 21888 21889 21890 21891 21892 
21893 21894 21895 21896 21897 21898 21899 21900 21901 21902 21903 21904 21905 21906 21907 
21908 21909 21910 21911 21912 21913 21914 21915 21916 21917 21918 21919 21920 21921 21922 
21923 21924 21925 21926 21927 21928 21929 21930 21931 21932 21933 21934 21935 21936 21937 
21938 21939 21940 21941 21942 21943 21944 21945 21946 21947 21948 21949 21950 21951 21952 
21953 21954 21955 21956 21957 21958 21959 21960 21961 21962 21963 21964 21965 21966 21967 
21968 21969 21970 21971 21972 21973 21974 21975 21976 21977 21978 21979 21980 21981 21982 
21983 21984 21985 21986 21987 21988 21989 21990 21991 21992 21993 21994 21995 21996 21997 
21998 21999 22000 22001 22002 22003 22004 22005 22006 22007 22008 22009 22010 22011 22012 
22013 22014 22015 22016 22017 22018 22019 22020 22021 22022 22023 22024 22025 22026 22027 
22028 22029 22030 22031 22032 22033 22034 22035 22036 22037 22038 22039 22040 22041 22042 
22043 22044 22045 22046 22047 22048 22049 22050 22051 22052 22053 22054 22055 22056 22057 
22058 22059 22060 22061 22062 22063 22064 22065 22066 22067 22068 22069 22070 22071 22072 
22073 22074 22075 22076 22077 22078 22079 22080 22081 22082 22083 22084 22085 22086 22087 
22088 22089 22090 22091 22092 22093 22094 22095 22096 22097 22098 22099 22100 22101 22102 
22103 22104 22105 22106 22107 22108 22109 22110 22111 22112 22113 22114 22115 22116 22117 
22118 22119 22120 22121 22122 22123 22124 22125 22126 22127 22128 22129 22130 22131 22132 
22133 22134 22135 22136 22137 22138 22139 22140 22141 22142 22143 22144 22145 22146 22147 
22148 22149 22150 22151 22152 22153 22154 22155 22156 22157 22158 22159 22160 22161 22162 
22163 22164 22165 22166 22167 22168 22169 22170 22171 22172 22173 22174 22175 22176 22177 
22178 22179 22180 22181 22182 22183 22184 22185 22186 22187 22188 22189 22190 22191 22192 
22193 22194 22195 22196 22197 22198 22199 22200 22201 22202 22203 22204 22205 22206 22207 
22208 22209 22210 22211 22212 22213 22214 22215 22216 22217 22218 22219 22220 22221 22222 
22223 22224 22225 22226 22227 22228 22229 22230 22231 22232 22233 22234 22235 22236 22237 
22238 22239 22240 22241 22242 22243 22244 22245 22246 22247 22248 22249 22250 22251 22252 
22253 22254 22255 22256 22257 22258 22259 22260 22261 22262 22263 22264 22265 22266 22267 
22268 22269 22270 22271 22272 22273 22274 22275 22276 22277 22278 22279 22280 22281 22282 
22283 22284 22285 22286 22287 22288 22289 22290 22291 22292 22293 22294 22295 22296 22297 
22298 22299 22300 22301 22302 22303 22304 22305 22306 22307 22308 22309 22310 22311 22312 
22313 22314 22315 22316 22317 22318 22319 22320 22321 22322 22323 22324 22325 22326 22327 
22328 22329 22330 22331 22332 22333 22334 22335 22336 22337 22338 22339 22340 22341 22342 
22343 22344 22345 22346 22347 22348 22349 22350 22351 22352 22353 22354 22355 22356 22357 
22358 22359 22360 22361 22362 22363 22364 22365 22366 22367 22368 22369 22370 22371 22372 
22373 22374 22375 22376 22377 22378 22379 22380 22381 22382 22383 22384 22385 22386 22387 
22388 22389 22390 22391 22392 22393 22394 22395 22396 22397 22398 22399 22400 22401 22402 
22403 22404 22405 22406 22407 22408 22409 22410 22411 22412 22413 22414 22415 22416 22417 
22418 22419 22420 22421 22422 22423 22424 22425 22426 22427 22428 22429 22430 22431 22432 
22433 22434 22435 22436 22437 22438 22439 22440 22441 22442 22443 22444 22445 22446 22447 
22448 22449 22450 22451 22452 22453 22454 22455 22456 22457 22458 22459 22460 22461 22462 
22463 22464 22465 22466 22467 22468 22469 22470 22471 22472 22473 22474 22475 22476 22477 
22478 22479 22480 22481 22482 22483 22484 22485 22486 22487 22488 22489 22490 22491 22492 
22493 22494 22495 22496 22497 22498 22499 22500 22501 22502 22503 22504 22505 22506 22507 
22508 22509 22510 22511 22512 22513 22514 22515 22516 22517 22518 22519 22520 22521 22522 
22523 22524 22525 22526 22527 22528 22529 22530 22531 22532 22533 22534 22535 22536 22537 
22538 22539 22540 22541 22542 22543 22544 22545 22546 22547 22548 22549 22550 22551 22552 
22553 22554 22555 22556 22557 22558 22559 22560 22561 22562 22563 22564 22565 22566 22567 
22568 22569 22570 22571 22572 22573 22574 22575 22576 22577 22578 22579 22580 22581 22582 
22583 22584 22585 22586 22587 22588 22589 22590 22591 22592 22593 22594 22595 22596 22597 
22598 22599 22600 22601 22602 22603 22604 22605 22606 22607 22608 22609 22610 22611 22612 
22613 22614 22615 22616 22617 22618 22619 22620 22621 22622 22623 22624 22625 22626 22627 
22628 22629 22630 22631 22632 22633 22634 22635 22636 22637 22638 22639 22640 22641 22642 
22643 22644 22645 22646 22647 22648 22649 22650 22651 22652 22653 22654 22655 22656 22657 
22658 22659 22660 22661 22662 22663 22664 22665 22666 22667 22668 22669 22670 22671 22672 
22673 22674 22675 22676 22677 22678 22679 22680 22681 22682 22683 22684 22685 22686 22687 
22688 22689 22690 22691 22692 22693 22694 22695 22696 22697 22698 22699 22700 22701 22702 
22703 22704 22705 22706 22707 22708 22709 22710 22711 22712 22713 22714 22715 22716 22717 
22718 22719 22720 22721 22722 22723 22724 22725 22726 22727 22728 22729 22730 22731 22732 
22733 22734 22735 22736 22737 22738 22739 22740 22741 22742 22743 22744 22745 22746 22747 
22748 22749 22750 22751 22752 22753 22754 22755 22756 22757 22758 22759 22760 22761 22762 
22763 22764 22765 22766 22767 22768 22769 22770 22771 22772 22773 22774 22775 22776 22777 
22778 22779 22780 22781 22782 22783 22784 22785 22786 22787 22788 22789 22790 22791 22792 
22793 22794 22795 22796 22797 22798 22799 22800 22801 22802 22803 22804 22805 22806 22807 
22808 22809 22810 22811 22812 22813 22814 22815 22816 22817 22818 22819 22820 22821 22822 
22823 22824 22825 22826 22827 22828 22829 22830 22831 22832 22833 22834 22835 22836 22837 
22838 22839 22840 22841 22842 22843 22844 22845 22846 22847 22848 22849 22850 22851 22852 
22853 22854 22855 22856 22857 22858 22859 22860 22861 22862 22863 22864 22865 22866 22867 
22868 22869 22870 22871 22872 22873 22874 22875 22876 22877 22878 22879 22880 22881 22882 
22883 22884 22885 22886 22887 22888 22889 22890 22891 22892 22893 22894 22895 22896 22897 
22898 22899 22900 22901 22902 22903 22904 22905 22906 22907 22908 22909 22910 22911 22912 
22913 22914 22915 22916 22917 22918 22919 22920 22921 22922 22923 22924 22925 22926 22927 
22928 22929 22930 22931 22932 22933 22934 22935 22936 22937 22938 22939 22940 22941 22942 
22943 22944 22945 22946 22947 22948 22949 22950 22951 22952 22953 22954 22955 22956 22957 
22958 22959 22960 22961 22962 22963 22964 22965 22966 22967 22968 22969 22970 22971 22972 
22973 22974 22975 22976 22977 22978 22979 22980 22981 22982 22983 22984 22985 22986 22987 
22988 22989 22990 22991 22992 22993 22994 22995 22996 22997 22998 22999 23000 23001 23002 
23003 23004 23005 23006 23007 23008 23009 23010 23011 23012 23013 23014 23015 23016 23017 
23018 23019 23020 23021 23022 23023 23024 23025 23026 23027 23028 23029 23030 23031 23032 
23033 23034 23035 23036 23037 23038 23039 23040 23041 23042 23043 23044 23045 23046 23047 
23048 23049 23050 23051 23052 23053 23054 23055 23056 23057 23058 23059 23060 23061 23062 
23063 23064 23065 23066 23067 23068 23069 23070 23071 23072 23073 23074 23075 23076 23077 
23078 23079 23080 23081 23082 23083 23084 23085 23086 23087 23088 23089 23090 23091 23092 
23093 23094 23095 23096 23097 23098 23099 23100 23101 23102 23103 23104 23105 23106 23107 
23108 23109 23110 23111 23112 23113 23114 23115 23116 23117 23118 23119 23120 23121 23122 
23123 23124 23125 23126 23127 23128 23129 23130 23131 23132 23133 23134 23135 23136 23137 
23138 23139 23140 23141 23142 23143 23144 23145 23146 23147 23148 23149 23150 23151 23152 
23153 23154 23155 23156 23157 23158 23159 23160 23161 23162 23163 23164 23165 23166 23167 
23168 23169 23170 23171 23172 23173 23174 23175 23176 23177 23178 23179 23180 23181 23182 
23183 23184 23185 23186 23187 23188 23189 23190 23191 23192 23193 23194 23195 23196 23197 
23198 23199 23200 23201 23202 23203 23204 23205 23206 23207 23208 23209 23210 23211 23212 
23213 23214 23215 23216 23217 23218 23219 23220 23221 23222 23223 23224 23225 23226 23227 
23228 23229 23230 23231 23232 23233 23234 23235 23236 23237 23238 23239 23240 23241 23242 
23243 23244 23245 23246 23247 23248 23249 23250 23251 23252 23253 23254 23255 23256 23257 
23258 23259 23260 23261 23262 23263 23264 23265 23266 23267 23268 23269 23270 23271 23272 
23273 23274 23275 23276 23277 23278 23279 23280 23281 23282 23283 23284 23285 23286 23287 
23288 23289 23290 23291 23292 23293 23294 23295 23296 23297 23298 23299 23300 23301 23302 
23303 23304 23305 23306 23307 23308 23309 23310 23311 23312 23313 23314 23315 23316 23317 
23318 23319 23320 23321 23322 23323 23324 23325 23326 23327 23328 23329 23330 23331 23332 
23333 23334 23335 23336 23337 23338 23339 23340 23341 23342 23343 23344 23345 23346 23347 
23348 23349 23350 23351 23352 23353 23354 23355 23356 23357 23358 23359 23360 23361 23362 
23363 23364 23365 23366 23367 23368 23369 23370 23371 23372 23373 23374 23375 23376 23377 
23378 23379 23380 23381 23382 23383 23384 23385 23386 23387 23388 23389 23390 23391 23392 
23393 23394 23395 23396 23397 23398 23399 23400 23401 23402 23403 23404 23405 23406 23407 
23408 23409 23410 23411 23412 23413 23414 23415 23416 23417 23418 23419 23420 23421 23422 
23423 23424 23425 23426 23427 23428 23429 23430 23431 23432 23433 23434 23435 23436 23437 
23438 23439 23440 23441 23442 23443 23444 23445 23446 23447 23448 23449 23450 23451 23452 
23453 23454 23455 23456 23457 23458 23459 23460 23461 23462 23463 23464 23465 23466 23467 
23468 23469 23470 23471 23472 23473 23474 23475 23476 23477 23478 23479 23480 23481 23482 
23483 23484 23485 23486 23487 23488 23489 23490 23491 23492 23493 23494 23495 23496 23497 
23498 23499 23500 23501 23502 23503 23504 23505 23506 23507 23508 23509 23510 23511 23512 
23513 23514 23515 23516 23517 23518 23519 23520 23521 23522 23523 23524 23525 23526 23527 
23528 23529 23530 23531 23532 23533 23534 23535 23536 23537 23538 23539 23540 23541 23542 
23543 23544 23545 23546 23547 23548 23549 23550 23551 23552 23553 23554 23555 23556 23557 
23558 23559 23560 23561 23562 23563 23564 23565 23566 23567 23568 23569 23570 23571 23572 
23573 23574 23575 23576 23577 23578 23579 23580 23581 23582 23583 23584 23585 23586 23587 
23588 23589 23590 23591 23592 23593 23594 23595 23596 23597 23598 23599 23600 23601 23602 
23603 23604 23605 23606 23607 23608 23609 23610 23611 23612 23613 23614 23615 23616 23617 
23618 23619 23620 23621 23622 23623 23624 23625 23626 23627 23628 23629 23630 23631 23632 
23633 23634 23635 23636 23637 23638 23639 23640 23641 23642 23643 23644 23645 23646 23647 
23648 23649 23650 23651 23652 23653 23654 23655 23656 23657 23658 23659 23660 23661 23662 
23663 23664 23665 23666 23667 23668 23669 23670 23671 23672 23673 23674 23675 23676 23677 
23678 23679 23680 23681 23682 23683 23684 23685 23686 23687 23688 23689 23690 23691 23692 
23693 23694 23695 23696 23697 23698 23699 23700 23701 23702 23703 23704 23705 23706 23707 
23708 23709 23710 23711 23712 23713 23714 23715 23716 23717 23718 23719 23720 23721 23722 
23723 23724 23725 23726 23727 23728 23729 23730 23731 23732 23733 23734 23735 23736 23737 
23738 23739 23740 23741 23742 23743 23744 23745 23746 23747 23748 23749 23750 23751 23752 
23753 23754 23755 23756 23757 23758 23759 23760 23761 23762 23763 23764 23765 23766 23767 
23768 23769 23770 23771 23772 23773 23774 23775 23776 23777 23778 23779 23780 23781 23782 
23783 23784 23785 23786 23787 23788 23789 23790 23791 23792 23793 23794 23795 23796 23797 
23798 23799 23800 23801 23802 23803 23804 23805 23806 23807 23808 23809 23810 23811 23812 
23813 23814 23815 23816 23817 23818 23819 23820 23821 23822 23823 23824 23825 23826 23827 
23828 23829 23830 23831 23832 23833 23834 23835 23836 23837 23838 23839 23840 23841 23842 
23843 23844 23845 23846 23847 23848 23849 23850 23851 23852 23853 23854 23855 23856 23857 
23858 23859 23860 23861 23862 23863 23864 23865 23866 23867 23868 23869 23870 23871 23872 
23873 23874 23875 23876 23877 23878 23879 23880 23881 23882 23883 23884 23885 23886 23887 
23888 23889 23890 23891 23892 23893 23894 23895 23896 23897 23898 23899 23900 23901 23902 
23903 23904 23905 23906 23907 23908 23909 23910 23911 23912 23913 23914 23915 23916 23917 
23918 23919 23920 23921 23922 23923 23924 23925 23926 23927 23928 23929 23930 23931 23932 
23933 23934 23935 23936 23937 23938 23939 23940 23941 23942 23943 23944 23945 23946 23947 
23948 23949 23950 23951 23952 23953 23954 23955 23956 23957 23958 23959 23960 23961 23962 
23963 23964 23965 23966 23967 23968 23969 23970 23971 23972 23973 23974 23975 23976 23977 
23978 23979 23980 23981 23982 23983 23984 23985 23986 23987 23988 23989 23990 23991 23992 
23993 23994 23995 23996 23997 23998 23999 24000 24001 24002 24003 24004 24005 24006 24007 
24008 24009 24010 24011 24012 24013 24014 24015 24016 24017 24018 24019 24020 24021 24022 
24023 24024 24025 24026 24027 24028 24029 24030 24031 24032 24033 24034 24035 24036 24037 
24038 24039 24040 24041 24042 24043 24044 24045 24046 24047 24048 24049 24050 24051 24052 
24053 24054 24055 24056 24057 24058 24059 24060 24061 24062 24063 24064 24065 24066 24067 
24068 24069 24070 24071 24072 24073 24074 24075 24076 24077 24078 24079 24080 24081 24082 
24083 24084 24085 24086 24087 24088 24089 24090 24091 24092 24093 24094 24095 24096 24097 
24098 24099 24100 24101 24102 24103 24104 24105 24106 24107 24108 24109 24110 24111 24112 
24113 24114 24115 24116 24117 24118 24119 24120 24121 24122 24123 24124 24125 24126 24127 
24128 24129 24130 24131 24132 24133 24134 24135 24136 24137 24138 24139 24140 24141 24142 
24143 24144 24145 24146 24147 24148 24149 24150 24151 24152 24153 24154 24155 24156 24157 
24158 24159 24160 24161 24162 24163 24164 24165 24166 24167 24168 24169 24170 24171 24172 
24173 24174 24175 24176 24177 24178 24179 24180 24181 24182 24183 24184 24185 24186 24187 
24188 24189 24190 24191 24192 24193 24194 24195 24196 24197 24198 24199 24200 24201 24202 
24203 24204 24205 24206 24207 24208 24209 24210 24211 24212 24213 24214 24215 24216 24217 
24218 24219 24220 24221 24222 24223 24224 24225 24226 24227 24228 24229 24230 24231 24232 
24233 24234 24235 24236 24237 24238 24239 24240 24241 24242 24243 24244 24245 24246 24247 
24248 24249 24250 24251 24252 24253 24254 24255 24256 24257 24258 24259 24260 24261 24262 
24263 24264 24265 24266 24267 24268 24269 24270 24271 24272 24273 24274 24275 24276 24277 
24278 24279 24280 24281 24282 24283 24284 24285 24286 24287 24288 24289 24290 24291 24292 
24293 24294 24295 24296 24297 24298 24299 24300 24301 24302 24303 24304 24305 24306 24307 
24308 24309 24310 24311 24312 24313 24314 24315 24316 24317 24318 24319 24320 24321 24322 
24323 24324 24325 24326 24327 24328 24329 24330 24331 24332 24333 24334 24335 24336 24337 
24338 24339 24340 24341 24342 24343 24344 24345 24346 24347 24348 24349 24350 24351 24352 
24353 24354 24355 24356 24357 24358 24359 24360 24361 24362 24363 24364 24365 24366 24367 
24368 24369 24370 24371 24372 24373 24374 24375 24376 24377 24378 24379 24380 24381 24382 
24383 24384 24385 24386 24387 24388 24389 24390 24391 24392 24393 24394 24395 24396 24397 
24398 24399 24400 24401 24402 24403 24404 24405 24406 24407 24408 24409 24410 24411 24412 
24413 24414 24415 24416 24417 24418 24419 24420 24421 24422 24423 24424 24425 24426 24427 
24428 24429 24430 24431 24432 24433 24434 24435 24436 24437 24438 24439 24440 24441 24442 
24443 24444 24445 24446 24447 24448 24449 24450 24451 24452 24453 24454 24455 24456 24457 
24458 24459 24460 24461 24462 24463 24464 24465 24466 24467 24468 24469 24470 24471 24472 
24473 24474 24475 24476 24477 24478 24479 24480 24481 24482 24483 24484 24485 24486 24487 
24488 24489 24490 24491 24492 24493 24494 24495 24496 24497 24498 24499 24500 24501 24502 
24503 24504 24505 24506 24507 24508 24509 24510 24511 24512 24513 24514 24515 24516 24517 
24518 24519 24520 24521 24522 24523 24524 24525 24526 24527 24528 24529 24530 24531 24532 
24533 24534 24535 24536 24537 24538 24539 24540 24541 24542 24543 24544 24545 24546 24547 
24548 24549 24550 24551 24552 24553 24554 24555 24556 24557 24558 24559 24560 24561 24562 
24563 24564 24565 24566 24567 24568 24569 24570 24571 24572 24573 24574 24575 24576 24577 
24578 24579 24580 24581 24582 24583 24584 24585 24586 24587 24588 24589 24590 24591 24592 
24593 24594 24595 24596 24597 24598 24599 24600 24601 24602 24603 24604 24605 24606 24607 
24608 24609 24610 24611 24612 24613 24614 24615 24616 24617 24618 24619 24620 24621 24622 
24623 24624 24625 24626 24627 24628 24629 24630 24631 24632 24633 24634 24635 24636 24637 
24638 24639 24640 24641 24642 24643 24644 24645 24646 24647 24648 24649 24650 24651 24652 
24653 24654 24655 24656 24657 24658 24659 24660 24661 24662 24663 24664 24665 24666 24667 
24668 24669 24670 24671 24672 24673 24674 24675 24676 24677 24678 24679 24680 24681 24682 
24683 24684 24685 24686 24687 24688 24689 24690 24691 24692 24693 24694 24695 24696 24697 
24698 24699 24700 24701 24702 24703 24704 24705 24706 24707 24708 24709 24710 24711 24712 
24713 24714 24715 24716 24717 24718 24719 24720 24721 24722 24723 24724 24725 24726 24727 
24728 24729 24730 24731 24732 24733 24734 24735 24736 24737 24738 24739 24740 24741 24742 
24743 24744 24745 24746 24747 24748 24749 24750 24751 24752 24753 24754 24755 24756 24757 
24758 24759 24760 24761 24762 24763 24764 24765 24766 24767 24768 24769 24770 24771 24772 
24773 24774 24775 24776 24777 24778 24779 24780 24781 24782 24783 24784 24785 24786 24787 
24788 24789 24790 24791 24792 24793 24794 24795 24796 24797 24798 24799 24800 24801 24802 
24803 24804 24805 24806 24807 24808 24809 24810 24811 24812 24813 24814 24815 24816 24817 
24818 24819 24820 24821 24822 24823 24824 24825 24826 24827 24828 24829 24830 24831 24832 
24833 24834 24835 24836 24837 24838 24839 24840 24841 24842 24843 24844 24845 24846 24847 
24848 24849 24850 24851 24852 24853 24854 24855 24856 24857 24858 24859 24860 24861 24862 
24863 24864 24865 24866 24867 24868 24869 24870 24871 24872 24873 24874 24875 24876 24877 
24878 24879 24880 24881 24882 24883 24884 24885 24886 24887 24888 24889 24890 24891 24892 
24893 24894 24895 24896 24897 24898 24899 24900 24901 24902 24903 24904 24905 24906 24907 
24908 24909 24910 24911 24912 24913 24914 24915 24916 24917 24918 24919 24920 24921 24922 
24923 24924 24925 24926 24927 24928 24929 24930 24931 24932 24933 24934 24935 24936 24937 
24938 24939 24940 24941 24942 24943 24944 24945 24946 24947 24948 24949 24950 24951 24952 
24953 24954 24955 24956 24957 24958 24959 24960 24961 24962 24963 24964 24965 24966 24967 
24968 24969 24970 24971 24972 24973 24974 24975 24976 24977 24978 24979 24980 24981 24982 
24983 24984 24985 24986 24987 24988 24989 24990 24991 24992 24993 24994 24995 24996 24997 
24998 24999 25000 25001 25002 25003 25004 25005 25006 25007 25008 25009 25010 25011 25012 
25013 25014 25015 25016 25017 25018 25019 25020 25021 25022 25023 25024 25025 25026 25027 
25028 25029 25030 25031 25032 25033 25034 25035 25036 25037 25038 25039 25040 25041 25042 
25043 25044 25045 25046 25047 25048 25049 25050 25051 25052 25053 25054 25055 25056 25057 
25058 25059 25060 25061 25062 25063 25064 25065 25066 25067 25068 25069 25070 25071 25072 
25073 25074 25075 25076 25077 25078 25079 25080 25081 25082 25083 25084 25085 25086 25087 
25088 25089 25090 25091 25092 25093 25094 25095 25096 25097 25098 25099 25100 25101 25102 
25103 25104 25105 25106 25107 25108 25109 25110 25111 25112 25113 25114 25115 25116 25117 
25118 25119 25120 25121 25122 25123 25124 25125 25126 25127 25128 25129 25130 25131 25132 
25133 25134 25135 25136 25137 25138 25139 25140 25141 25142 25143 25144 25145 25146 25147 
25148 25149 25150 25151 25152 25153 25154 25155 25156 25157 25158 25159 25160 25161 25162 
25163 25164 25165 25166 25167 25168 25169 25170 25171 25172 25173 25174 25175 25176 25177 
25178 25179 25180 25181 25182 25183 25184 25185 25186 25187 25188 25189 25190 25191 25192 
25193 25194 25195 25196 25197 25198 25199 25200 25201 25202 25203 25204 25205 25206 25207 
25208 25209 25210 25211 25212 25213 25214 25215 25216 25217 25218 25219 25220 25221 25222 
25223 25224 25225 25226 25227 25228 25229 25230 25231 25232 25233 25234 25235 25236 25237 
25238 25239 25240 25241 25242 25243 25244 25245 25246 25247 25248 25249 25250 25251 25252 
25253 25254 25255 25256 25257 25258 25259 25260 25261 25262 25263 25264 25265 25266 25267 
25268 25269 25270 25271 25272 25273 25274 25275 25276 25277 25278 25279 25280 25281 25282 
25283 25284 25285 25286 25287 25288 25289 25290 25291 25292 25293 25294 25295 25296 25297 
25298 25299 25300 25301 25302 25303 25304 25305 25306 25307 25308 25309 25310 25311 25312 
25313 25314 25315 25316 25317 25318 25319 25320 25321 25322 25323 25324 25325 25326 25327 
25328 25329 25330 25331 25332 25333 25334 25335 25336 25337 25338 25339 25340 25341 25342 
25343 25344 25345 25346 25347 25348 25349 25350 25351 25352 25353 25354 25355 25356 25357 
25358 25359 25360 25361 25362 25363 25364 25365 25366 25367 25368 25369 25370 25371 25372 
25373 25374 25375 25376 25377 25378 25379 25380 25381 25382 25383 25384 25385 25386 25387 
25388 25389 25390 25391 25392 25393 25394 25395 25396 25397 25398 25399 25400 25401 25402 
25403 25404 25405 25406 25407 25408 25409 25410 25411 25412 25413 25414 25415 25416 25417 
25418 25419 25420 25421 25422 25423 25424 25425 25426 25427 25428 25429 25430 25431 25432 
25433 25434 25435 25436 25437 25438 25439 25440 25441 25442 25443 25444 25445 25446 25447 
25448 25449 25450 25451 25452 25453 25454 25455 25456 25457 25458 25459 25460 25461 25462 
25463 25464 25465 25466 25467 25468 25469 25470 25471 25472 25473 25474 25475 25476 25477 
25478 25479 25480 25481 25482 25483 25484 25485 25486 25487 25488 25489 25490 25491 25492 
25493 25494 25495 25496 25497 25498 25499 25500 25501 25502 25503 25504 25505 25506 25507 
25508 25509 25510 25511 25512 25513 25514 25515 25516 25517 25518 25519 25520 25521 25522 
25523 25524 25525 25526 25527 25528 25529 25530 25531 25532 25533 25534 25535 25536 25537 
25538 25539 25540 25541 25542 25543 25544 25545 25546 25547 25548 25549 25550 25551 25552 
25553 25554 25555 25556 25557 25558 25559 25560 25561 25562 25563 25564 25565 25566 25567 
25568 25569 25570 25571 25572 25573 25574 25575 25576 25577 25578 25579 25580 25581 25582 
25583 25584 25585 25586 25587 25588 25589 25590 25591 25592 25593 25594 25595 25596 25597 
25598 25599 25600 25601 25602 25603 25604 25605 25606 25607 25608 25609 25610 25611 25612 
25613 25614 25615 25616 25617 25618 25619 25620 25621 25622 25623 25624 25625 25626 25627 
25628 25629 25630 25631 25632 25633 25634 25635 25636 25637 25638 25639 25640 25641 25642 
25643 25644 25645 25646 25647 25648 25649 25650 25651 25652 25653 25654 25655 25656 25657 
25658 25659 25660 25661 25662 25663 25664 25665 25666 25667 25668 25669 25670 25671 25672 
25673 25674 25675 25676 25677 25678 25679 25680 25681 25682 25683 25684 25685 25686 25687 
25688 25689 25690 25691 25692 25693 25694 25695 25696 25697 25698 25699 25700 25701 25702 
25703 25704 25705 25706 25707 25708 25709 25710 25711 25712 25713 25714 25715 25716 25717 
25718 25719 25720 25721 25722 25723 25724 25725 25726 25727 25728 25729 25730 25731 25732 
25733 25734 25735 25736 25737 25738 25739 25740 25741 25742 25743 25744 25745 25746 25747 
25748 25749 25750 25751 25752 25753 25754 25755 25756 25757 25758 25759 25760 25761 25762 
25763 25764 25765 25766 25767 25768 25769 25770 25771 25772 25773 25774 25775 25776 25777 
25778 25779 25780 25781 25782 25783 25784 25785 25786 25787 25788 25789 25790 25791 25792 
25793 25794 25795 25796 25797 25798 25799 25800 25801 25802 25803 25804 25805 25806 25807 
25808 25809 25810 25811 25812 25813 25814 25815 25816 25817 25818 25819 25820 25821 25822 
25823 25824 25825 25826 25827 25828 25829 25830 25831 25832 25833 25834 25835 25836 25837 
25838 25839 25840 25841 25842 25843 25844 25845 25846 25847 25848 25849 25850 25851 25852 
25853 25854 25855 25856 25857 25858 25859 25860 25861 25862 25863 25864 25865 25866 25867 
25868 25869 25870 25871 25872 25873 25874 25875 25876 25877 25878 25879 25880 25881 25882 
25883 25884 25885 25886 25887 25888 25889 25890 25891 25892 25893 25894 25895 25896 25897 
25898 25899 25900 25901 25902 25903 25904 25905 25906 25907 25908 25909 25910 25911 25912 
25913 25914 25915 25916 25917 25918 25919 25920 25921 25922 25923 25924 25925 25926 25927 
25928 25929 25930 25931 25932 25933 25934 25935 25936 25937 25938 25939 25940 25941 25942 
25943 25944 25945 25946 25947 25948 25949 25950 25951 25952 25953 25954 25955 25956 25957 
25958 25959 25960 25961 25962 25963 25964 25965 25966 25967 25968 25969 25970 25971 25972 
25973 25974 25975 25976 25977 25978 25979 25980 25981 25982 25983 25984 25985 25986 25987 
25988 25989 25990 25991 25992 25993 25994 25995 25996 25997 25998 25999 26000 26001 26002 
26003 26004 26005 26006 26007 26008 26009 26010 26011 26012 26013 26014 26015 26016 26017 
26018 26019 26020 26021 26022 26023 26024 26025 26026 26027 26028 26029 26030 26031 26032 
26033 26034 26035 26036 26037 26038 26039 26040 26041 26042 26043 26044 26045 26046 26047 
26048 26049 26050 26051 26052 26053 26054 26055 26056 26057 26058 26059 26060 26061 26062 
26063 26064 26065 26066 26067 26068 26069 26070 26071 26072 26073 26074 26075 26076 26077 
26078 26079 26080 26081 26082 26083 26084 26085 26086 26087 26088 26089 26090 26091 26092 
26093 26094 26095 26096 26097 26098 26099 26100 26101 26102 26103 26104 26105 26106 26107 
26108 26109 26110 26111 26112 26113 26114 26115 26116 26117 26118 26119 26120 26121 26122 
26123 26124 26125 26126 26127 26128 26129 26130 26131 26132 26133 26134 26135 26136 26137 
26138 26139 26140 26141 26142 26143 26144 26145 26146 26147 26148 26149 26150 26151 26152 
26153 26154 26155 26156 26157 26158 26159 26160 26161 26162 26163 26164 26165 26166 26167 
26168 26169 26170 26171 26172 26173 26174 26175 26176 26177 26178 26179 26180 26181 26182 
26183 26184 26185 26186 26187 26188 26189 26190 26191 26192 26193 26194 26195 26196 26197 
26198 26199 26200 26201 26202 26203 26204 26205 26206 26207 26208 26209 26210 26211 26212 
26213 26214 26215 26216 26217 26218 26219 26220 26221 26222 26223 26224 26225 26226 26227 
26228 26229 26230 26231 26232 26233 26234 26235 26236 26237 26238 26239 26240 26241 26242 
26243 26244 26245 26246 26247 26248 26249 26250 26251 26252 26253 26254 26255 26256 26257 
26258 26259 26260 26261 26262 26263 26264 26265 26266 26267 26268 26269 26270 26271 26272 
26273 26274 26275 26276 26277 26278 26279 26280 26281 26282 26283 26284 26285 26286 26287 
26288 26289 26290 26291 26292 26293 26294 26295 26296 26297 26298 26299 26300 26301 26302 
26303 26304 26305 26306 26307 26308 26309 26310 26311 26312 26313 26314 26315 26316 26317 
26318 26319 26320 26321 26322 26323 26324 26325 26326 26327 26328 26329 26330 26331 26332 
26333 26334 26335 26336 26337 26338 26339 26340 26341 26342 26343 26344 26345 26346 26347 
26348 26349 26350 26351 26352 26353 26354 26355 26356 26357 26358 26359 26360 26361 26362 
26363 26364 26365 26366 26367 26368 26369 26370 26371 26372 26373 26374 26375 26376 26377 
26378 26379 26380 26381 26382 26383 26384 26385 26386 26387 26388 26389 26390 26391 26392 
26393 26394 26395 26396 26397 26398 26399 26400 26401 26402 26403 26404 26405 26406 26407 
26408 26409 26410 26411 26412 26413 26414 26415 26416 26417 26418 26419 26420 26421 26422 
26423 26424 26425 26426 26427 26428 26429 26430 26431 26432 26433 26434 26435 26436 26437 
26438 26439 26440 26441 26442 26443 26444 26445 26446 26447 26448 26449 26450 26451 26452 
26453 26454 26455 26456 26457 26458 26459 26460 26461 26462 26463 26464 26465 26466 26467 
26468 26469 26470 26471 26472 26473 26474 26475 26476 26477 26478 26479 26480 26481 26482 
26483 26484 26485 26486 26487 26488 26489 26490 26491 26492 26493 26494 26495 26496 26497 
26498 26499 26500 26501 26502 26503 26504 26505 26506 26507 26508 26509 26510 26511 26512 
26513 26514 26515 26516 26517 26518 26519 26520 26521 26522 26523 26524 26525 26526 26527 
26528 26529 26530 26531 26532 26533 26534 26535 26536 26537 26538 26539 26540 26541 26542 
26543 26544 26545 26546 26547 26548 26549 26550 26551 26552 26553 26554 26555 26556 26557 
26558 26559 26560 26561 26562 26563 26564 26565 26566 26567 26568 26569 26570 26571 26572 
26573 26574 26575 26576 26577 26578 26579 26580 26581 26582 26583 26584 26585 26586 26587 
26588 26589 26590 26591 26592 26593 26594 26595 26596 26597 26598 26599 26600 26601 26602 
26603 26604 26605 26606 26607 26608 26609 26610 26611 26612 26613 26614 26615 26616 26617 
26618 26619 26620 26621 26622 26623 26624 26625 26626 26627 26628 26629 26630 26631 26632 
26633 26634 26635 26636 26637 26638 26639 26640 26641 26642 26643 26644 26645 26646 26647 
26648 26649 26650 26651 26652 26653 26654 26655 26656 26657 26658 26659 26660 26661 26662 
26663 26664 26665 26666 26667 26668 26669 26670 26671 26672 26673 26674 26675 26676 26677 
26678 26679 26680 26681 26682 26683 26684 26685 26686 26687 26688 26689 26690 26691 26692 
26693 26694 26695 26696 26697 26698 26699 26700 26701 26702 26703 26704 26705 26706 26707 
26708 26709 26710 26711 26712 26713 26714 26715 26716 26717 26718 26719 26720 26721 26722 
26723 26724 26725 26726 26727 26728 26729 26730 26731 26732 26733 26734 26735 26736 26737 
26738 26739 26740 26741 26742 26743 26744 26745 26746 26747 26748 26749 26750 26751 26752 
26753 26754 26755 26756 26757 26758 26759 26760 26761 26762 26763 26764 26765 26766 26767 
26768 26769 26770 26771 26772 26773 26774 26775 26776 26777 26778 26779 26780 26781 26782 
26783 26784 26785 26786 26787 26788 26789 26790 26791 26792 26793 26794 26795 26796 26797 
26798 26799 26800 26801 26802 26803 26804 26805 26806 26807 26808 26809 26810 26811 26812 
26813 26814 26815 26816 26817 26818 26819 26820 26821 26822 26823 26824 26825 26826 26827 
26828 26829 26830 26831 26832 26833 26834 26835 26836 26837 26838 26839 26840 26841 26842 
26843 26844 26845 26846 26847 26848 26849 26850 26851 26852 26853 26854 26855 26856 26857 
26858 26859 26860 26861 26862 26863 26864 26865 26866 26867 26868 26869 26870 26871 26872 
26873 26874 26875 26876 26877 26878 26879 26880 26881 26882 26883 26884 26885 26886 26887 
26888 26889 26890 26891 26892 26893 26894 26895 26896 26897 26898 26899 26900 26901 26902 
26903 26904 26905 26906 26907 26908 26909 26910 26911 26912 26913 26914 26915 26916 26917 
26918 26919 26920 26921 26922 26923 26924 26925 26926 26927 26928 26929 26930 26931 26932 
26933 26934 26935 26936 26937 26938 26939 26940 26941 26942 26943 26944 26945 26946 26947 
26948 26949 26950 26951 26952 26953 26954 26955 26956 26957 26958 26959 26960 26961 26962 
26963 26964 26965 26966 26967 26968 26969 26970 26971 26972 26973 26974 26975 26976 26977 
26978 26979 26980 26981 26982 26983 26984 26985 26986 26987 26988 26989 26990 26991 26992 
26993 26994 26995 26996 26997 26998 26999 27000 27001 27002 27003 27004 27005 27006 27007 
27008 27009 27010 27011 27012 27013 27014 27015 27016 27017 27018 27019 27020 27021 27022 
27023 27024 27025 27026 27027 27028 27029 27030 27031 27032 27033 27034 27035 27036 27037 
27038 27039 27040 27041 27042 27043 27044 27045 27046 27047 27048 27049 27050 27051 27052 
27053 27054 27055 27056 27057 27058 27059 27060 27061 27062 27063 27064 27065 27066 27067 
27068 27069 27070 27071 27072 27073 27074 27075 27076 27077 27078 27079 27080 27081 27082 
27083 27084 27085 27086 27087 27088 27089 27090 27091 27092 27093 27094 27095 27096 27097 
27098 27099 27100 27101 27102 27103 27104 27105 27106 27107 27108 27109 27110 27111 27112 
27113 27114 27115 27116 27117 27118 27119 27120 27121 27122 27123 27124 27125 27126 27127 
27128 27129 27130 27131 27132 27133 27134 27135 27136 27137 27138 27139 27140 27141 27142 
27143 27144 27145 27146 27147 27148 27149 27150 27151 27152 27153 27154 27155 27156 27157 
27158 27159 27160 27161 27162 27163 27164 27165 27166 27167 27168 27169 27170 27171 27172 
27173 27174 27175 27176 27177 27178 27179 27180 27181 27182 27183 27184 27185 27186 27187 
27188 27189 27190 27191 27192 27193 27194 27195 27196 27197 27198 27199 27200 27201 27202 
27203 27204 27205 27206 27207 27208 27209 27210 27211 27212 27213 27214 27215 27216 27217 
27218 27219 27220 27221 27222 27223 27224 27225 27226 27227 27228 27229 27230 27231 27232 
27233 27234 27235 27236 27237 27238 27239 27240 27241 27242 27243 27244 27245 27246 27247 
27248 27249 27250 27251 27252 27253 27254 27255 27256 27257 27258 27259 27260 27261 27262 
27263 27264 27265 27266 27267 27268 27269 27270 27271 27272 27273 27274 27275 27276 27277 
27278 27279 27280 27281 27282 27283 27284 27285 27286 27287 27288 27289 27290 27291 27292 
27293 27294 27295 27296 27297 27298 27299 27300 27301 27302 27303 27304 27305 27306 27307 
27308 27309 27310 27311 27312 27313 27314 27315 27316 27317 27318 27319 27320 27321 27322 
27323 27324 27325 27326 27327 27328 27329 27330 27331 27332 27333 27334 27335 27336 27337 
27338 27339 27340 27341 27342 27343 27344 27345 27346 27347 27348 27349 27350 27351 27352 
27353 27354 27355 27356 27357 27358 27359 27360 27361 27362 27363 27364 27365 27366 27367 
27368 27369 27370 27371 27372 27373 27374 27375 27376 27377 27378 27379 27380 27381 27382 
27383 27384 27385 27386 27387 27388 27389 27390 27391 27392 27393 27394 27395 27396 27397 
27398 27399 27400 27401 27402 27403 27404 27405 27406 27407 27408 27409 27410 27411 27412 
27413 27414 27415 27416 27417 27418 27419 27420 27421 27422 27423 27424 27425 27426 27427 
27428 27429 27430 27431 27432 27433 27434 27435 27436 27437 27438 27439 27440 27441 27442 
27443 27444 27445 27446 27447 27448 27449 27450 27451 27452 27453 27454 27455 27456 27457 
27458 27459 27460 27461 27462 27463 27464 27465 27466 27467 27468 27469 27470 27471 27472 
27473 27474 27475 27476 27477 27478 27479 27480 27481 27482 27483 27484 27485 27486 27487 
27488 27489 27490 27491 27492 27493 27494 27495 27496 27497 27498 27499 27500 27501 27502 
27503 27504 27505 27506 27507 27508 27509 27510 27511 27512 27513 27514 27515 27516 27517 
27518 27519 27520 27521 27522 27523 27524 27525 27526 27527 27528 27529 27530 27531 27532 
27533 27534 27535 27536 27537 27538 27539 27540 27541 27542 27543 27544 27545 27546 27547 
27548 27549 27550 27551 27552 27553 27554 27555 27556 27557 27558 27559 27560 27561 27562 
27563 27564 27565 27566 27567 27568 27569 27570 27571 27572 27573 27574 27575 27576 27577 
27578 27579 27580 27581 27582 27583 27584 27585 27586 27587 27588 27589 27590 27591 27592 
27593 27594 27595 27596 27597 27598 27599 27600 27601 27602 27603 27604 27605 27606 27607 
27608 27609 27610 27611 27612 27613 27614 27615 27616 27617 27618 27619 27620 27621 27622 
27623 27624 27625 27626 27627 27628 27629 27630 27631 27632 27633 27634 27635 27636 27637 
27638 27639 27640 27641 27642 27643 27644 27645 27646 27647 27648 27649 27650 27651 27652 
27653 27654 27655 27656 27657 27658 27659 27660 27661 27662 27663 27664 27665 27666 27667 
27668 27669 27670 27671 27672 27673 27674 27675 27676 27677 27678 27679 27680 27681 27682 
27683 27684 27685 27686 27687 27688 27689 27690 27691 27692 27693 27694 27695 27696 27697 
27698 27699 27700 27701 27702 27703 27704 27705 27706 27707 27708 27709 27710 27711 27712 
27713 27714 27715 27716 27717 27718 27719 27720 27721 27722 27723 27724 27725 27726 27727 
27728 27729 27730 27731 27732 27733 27734 27735 27736 27737 27738 27739 27740 27741 27742 
27743 27744 27745 27746 27747 27748 27749 27750 27751 27752 27753 27754 27755 27756 27757 
27758 27759 27760 27761 27762 27763 27764 27765 27766 27767 27768 27769 27770 27771 27772 
27773 27774 27775 27776 27777 27778 27779 27780 27781 27782 27783 27784 27785 27786 27787 
27788 27789 27790 27791 27792 27793 27794 27795 27796 27797 27798 27799 27800 27801 27802 
27803 27804 27805 27806 27807 27808 27809 27810 27811 27812 27813 27814 27815 27816 27817 
27818 27819 27820 27821 27822 27823 27824 27825 27826 27827 27828 27829 27830 27831 27832 
27833 27834 27835 27836 27837 27838 27839 27840 27841 27842 27843 27844 27845 27846 27847 
27848 27849 27850 27851 27852 27853 27854 27855 27856 27857 27858 27859 27860 27861 27862 
27863 27864 27865 27866 27867 27868 27869 27870 27871 27872 27873 27874 27875 27876 27877 
27878 27879 27880 27881 27882 27883 27884 27885 27886 27887 27888 27889 27890 27891 27892 
27893 27894 27895 27896 27897 27898 27899 27900 27901 27902 27903 27904 27905 27906 27907 
27908 27909 27910 27911 27912 27913 27914 27915 27916 27917 27918 27919 27920 27921 27922 
27923 27924 27925 27926 27927 27928 27929 27930 27931 27932 27933 27934 27935 27936 27937 
27938 27939 27940 27941 27942 27943 27944 27945 27946 27947 27948 27949 27950 27951 27952 
27953 27954 27955 27956 27957 27958 27959 27960 27961 27962 27963 27964 27965 27966 27967 
27968 27969 27970 27971 27972 27973 27974 27975 27976 27977 27978 27979 27980 27981 27982 
27983 27984 27985 27986 27987 27988 27989 27990 27991 27992 27993 27994 27995 27996 27997 
27998 27999 28000 28001 28002 28003 28004 28005 28006 28007 28008 28009 28010 28011 28012 
28013 28014 28015 28016 28017 28018 28019 28020 28021 28022 28023 28024 28025 28026 28027 
28028 28029 28030 28031 28032 28033 28034 28035 28036 28037 28038 28039 28040 28041 28042 
28043 28044 28045 28046 28047 28048 28049 28050 28051 28052 28053 28054 28055 28056 28057 
28058 28059 28060 28061 28062 28063 28064 28065 28066 28067 28068 28069 28070 28071 28072 
28073 28074 28075 28076 28077 28078 28079 28080 28081 28082 28083 28084 28085 28086 28087 
28088 28089 28090 28091 28092 28093 28094 28095 28096 28097 28098 28099 28100 28101 28102 
28103 28104 28105 28106 28107 28108 28109 28110 28111 28112 28113 28114 28115 28116 28117 
28118 28119 28120 28121 28122 28123 28124 28125 28126 28127 28128 28129 28130 28131 28132 
28133 28134 28135 28136 28137 28138 28139 28140 28141 28142 28143 28144 28145 28146 28147 
28148 28149 28150 28151 28152 28153 28154 28155 28156 28157 28158 28159 28160 28161 28162 
28163 28164 28165 28166 28167 28168 28169 28170 28171 28172 28173 28174 28175 28176 28177 
28178 28179 28180 28181 28182 28183 28184 28185 28186 28187 28188 28189 28190 28191 28192 
28193 28194 28195 28196 28197 28198 28199 28200 28201 28202 28203 28204 28205 28206 28207 
28208 28209 28210 28211 28212 28213 28214 28215 28216 28217 28218 28219 28220 28221 28222 
28223 28224 28225 28226 28227 28228 28229 28230 28231 28232 28233 28234 28235 28236 28237 
28238 28239 28240 28241 28242 28243 28244 28245 28246 28247 28248 28249 28250 28251 28252 
28253 28254 28255 28256 28257 28258 28259 28260 28261 28262 28263 28264 28265 28266 28267 
28268 28269 28270 28271 28272 28273 28274 28275 28276 28277 28278 28279 28280 28281 28282 
28283 28284 28285 28286 28287 28288 28289 28290 28291 28292 28293 28294 28295 28296 28297 
28298 28299 28300 28301 28302 28303 28304 28305 28306 28307 28308 28309 28310 28311 28312 
28313 28314 28315 28316 28317 28318 28319 28320 28321 28322 28323 28324 28325 28326 28327 
28328 28329 28330 28331 28332 28333 28334 28335 28336 28337 28338 28339 28340 28341 28342 
28343 28344 28345 28346 28347 28348 28349 28350 28351 28352 28353 28354 28355 28356 28357 
28358 28359 28360 28361 28362 28363 28364 28365 28366 28367 28368 28369 28370 28371 28372 
28373 28374 28375 28376 28377 28378 28379 28380 28381 28382 28383 28384 28385 28386 28387 
28388 28389 28390 28391 28392 28393 28394 28395 28396 28397 28398 28399 28400 28401 28402 
28403 28404 28405 28406 28407 28408 28409 28410 28411 28412 28413 28414 28415 28416 28417 
28418 28419 28420 28421 28422 28423 28424 28425 28426 28427 28428 28429 28430 28431 28432 
28433 28434 28435 28436 28437 28438 28439 28440 28441 28442 28443 28444 28445 28446 28447 
28448 28449 28450 28451 28452 28453 28454 28455 28456 28457 28458 28459 28460 28461 28462 
28463 28464 28465 28466 28467 28468 28469 28470 28471 28472 28473 28474 28475 28476 28477 
28478 28479 28480 28481 28482 28483 28484 28485 28486 28487 28488 28489 28490 28491 28492 
28493 28494 28495 28496 28497 28498 28499 28500 28501 28502 28503 28504 28505 28506 28507 
28508 28509 28510 28511 28512 28513 28514 28515 28516 28517 28518 28519 28520 28521 28522 
28523 28524 28525 28526 28527 28528 28529 28530 28531 28532 28533 28534 28535 28536 28537 
28538 28539 28540 28541 28542 28543 28544 28545 28546 28547 28548 28549 28550 28551 28552 
28553 28554 28555 28556 28557 28558 28559 28560 28561 28562 28563 28564 28565 28566 28567 
28568 28569 28570 28571 28572 28573 28574 28575 28576 28577 28578 28579 28580 28581 28582 
28583 28584 28585 28586 28587 28588 28589 28590 28591 28592 28593 28594 28595 28596 28597 
28598 28599 28600 28601 28602 28603 28604 28605 28606 28607 28608 28609 28610 28611 28612 
28613 28614 28615 28616 28617 28618 28619 28620 28621 28622 28623 28624 28625 28626 28627 
28628 28629 28630 28631 28632 28633 28634 28635 28636 28637 28638 28639 28640 28641 28642 
28643 28644 28645 28646 28647 28648 28649 28650 28651 28652 28653 28654 28655 28656 28657 
28658 28659 28660 28661 28662 28663 28664 28665 28666 28667 28668 28669 28670 28671 28672 
28673 28674 28675 28676 28677 28678 28679 28680 28681 28682 28683 28684 28685 28686 28687 
28688 28689 28690 28691 28692 28693 28694 28695 28696 28697 28698 28699 28700 28701 28702 
28703 28704 28705 28706 28707 28708 28709 28710 28711 28712 28713 28714 28715 28716 28717 
28718 28719 28720 28721 28722 28723 28724 28725 28726 28727 28728 28729 28730 28731 28732 
28733 28734 28735 28736 28737 28738 28739 28740 28741 28742 28743 28744 28745 28746 28747 
28748 28749 28750 28751 28752 28753 28754 28755 28756 28757 28758 28759 28760 28761 28762 
28763 28764 28765 28766 28767 28768 28769 28770 28771 28772 28773 28774 28775 28776 28777 
28778 28779 28780 28781 28782 28783 28784 28785 28786 28787 28788 28789 28790 28791 28792 
28793 28794 28795 28796 28797 28798 28799 28800 28801 28802 28803 28804 28805 28806 28807 
28808 28809 28810 28811 28812 28813 28814 28815 28816 28817 28818 28819 28820 28821 28822 
28823 28824 28825 28826 28827 28828 28829 28830 28831 28832 28833 28834 28835 28836 28837 
28838 28839 28840 28841 28842 28843 28844 28845 28846 28847 28848 28849 28850 28851 28852 
28853 28854 28855 28856 28857 28858 28859 28860 28861 28862 28863 28864 28865 28866 28867 
28868 28869 28870 28871 28872 28873 28874 28875 28876 28877 28878 28879 28880 28881 28882 
28883 28884 28885 28886 28887 28888 28889 28890 28891 28892 28893 28894 28895 28896 28897 
28898 28899 28900 28901 28902 28903 28904 28905 28906 28907 28908 28909 28910 28911 28912 
28913 28914 28915 28916 28917 28918 28919 28920 28921 28922 28923 28924 28925 28926 28927 
28928 28929 28930 28931 28932 28933 28934 28935 28936 28937 28938 28939 28940 28941 28942 
28943 28944 28945 28946 28947 28948 28949 28950 28951 28952 28953 28954 28955 28956 28957 
28958 28959 28960 28961 28962 28963 28964 28965 28966 28967 28968 28969 28970 28971 28972 
28973 28974 28975 28976 28977 28978 28979 28980 28981 28982 28983 28984 28985 28986 28987 
28988 28989 28990 28991 28992 28993 28994 28995 28996 28997 28998 28999 29000 29001 29002 
29003 29004 29005 29006 29007 29008 29009 29010 29011 29012 29013 29014 29015 29016 29017 
29018 29019 29020 29021 29022 29023 29024 29025 29026 29027 29028 29029 29030 29031 29032 
29033 29034 29035 29036 29037 29038 29039 29040 29041 29042 29043 29044 29045 29046 29047 
29048 29049 29050 29051 29052 29053 29054 29055 29056 29057 29058 29059 29060 29061 29062 
29063 29064 29065 29066 29067 29068 29069 29070 29071 29072 29073 29074 29075 29076 29077 
29078 29079 29080 29081 29082 29083 29084 29085 29086 29087 29088 29089 29090 29091 29092 
29093 29094 29095 29096 29097 29098 29099 29100 29101 29102 29103 29104 29105 29106 29107 
29108 29109 29110 29111 29112 29113 29114 29115 29116 29117 29118 29119 29120 29121 29122 
29123 29124 29125 29126 29127 29128 29129 29130 29131 29132 29133 29134 29135 29136 29137 
29138 29139 29140 29141 29142 29143 29144 29145 29146 29147 29148 29149 29150 29151 29152 
29153 29154 29155 29156 29157 29158 29159 29160 29161 29162 29163 29164 29165 29166 29167 
29168 29169 29170 29171 29172 29173 29174 29175 29176 29177 29178 29179 29180 29181 29182 
29183 29184 29185 29186 29187 29188 29189 29190 29191 29192 29193 29194 29195 29196 29197 
29198 29199 29200 29201 29202 29203 29204 29205 29206 29207 29208 29209 29210 29211 29212 
29213 29214 29215 29216 29217 29218 29219 29220 29221 29222 29223 29224 29225 29226 29227 
29228 29229 29230 29231 29232 29233 29234 29235 29236 29237 29238 29239 29240 29241 29242 
29243 29244 29245 29246 29247 29248 29249 29250 29251 29252 29253 29254 29255 29256 29257 
29258 29259 29260 29261 29262 29263 29264 29265 29266 29267 29268 29269 29270 29271 29272 
29273 29274 29275 29276 29277 29278 29279 29280 29281 29282 29283 29284 29285 29286 29287 
29288 29289 29290 29291 29292 29293 29294 29295 29296 29297 29298 29299 29300 29301 29302 
29303 29304 29305 29306 29307 29308 29309 29310 29311 29312 29313 29314 29315 29316 29317 
29318 29319 29320 29321 29322 29323 29324 29325 29326 29327 29328 29329 29330 29331 29332 
29333 29334 29335 29336 29337 29338 29339 29340 29341 29342 29343 29344 29345 29346 29347 
29348 29349 29350 29351 29352 29353 29354 29355 29356 29357 29358 29359 29360 29361 29362 
29363 29364 29365 29366 29367 29368 29369 29370 29371 29372 29373 29374 29375 29376 29377 
29378 29379 29380 29381 29382 29383 29384 29385 29386 29387 29388 29389 29390 29391 29392 
29393 29394 29395 29396 29397 29398 29399 29400 29401 29402 29403 29404 29405 29406 29407 
29408 29409 29410 29411 29412 29413 29414 29415 29416 29417 29418 29419 29420 29421 29422 
29423 29424 29425 29426 29427 29428 29429 29430 29431 29432 29433 29434 29435 29436 29437 
29438 29439 29440 29441 29442 29443 29444 29445 29446 29447 29448 29449 29450 29451 29452 
29453 29454 29455 29456 29457 29458 29459 29460 29461 29462 29463 29464 29465 29466 29467 
29468 29469 29470 29471 29472 29473 29474 29475 29476 29477 29478 29479 29480 29481 29482 
29483 29484 29485 29486 29487 29488 29489 29490 29491 29492 29493 29494 29495 29496 29497 
29498 29499 29500 29501 29502 29503 29504 29505 29506 29507 29508 29509 29510 29511 29512 
29513 29514 29515 29516 29517 29518 29519 29520 29521 29522 29523 29524 29525 29526 29527 
29528 29529 29530 29531 29532 29533 29534 29535 29536 29537 29538 29539 29540 29541 29542 
29543 29544 29545 29546 29547 29548 29549 29550 29551 29552 29553 29554 29555 29556 29557 
29558 29559 29560 29561 29562 29563 29564 29565 29566 29567 29568 29569 29570 29571 29572 
29573 29574 29575 29576 29577 29578 29579 29580 29581 29582 29583 29584 29585 29586 29587 
29588 29589 29590 29591 29592 29593 29594 29595 29596 29597 29598 29599 29600 29601 29602 
29603 29604 29605 29606 29607 29608 29609 29610 29611 29612 29613 29614 29615 29616 29617 
29618 29619 29620 29621 29622 29623 29624 29625 29626 29627 29628 29629 29630 29631 29632 
29633 29634 29635 29636 29637 29638 29639 29640 29641 29642 29643 29644 29645 29646 29647 
29648 29649 29650 29651 29652 29653 29654 29655 29656 29657 29658 29659 29660 29661 29662 
29663 29664 29665 29666 29667 29668 29669 29670 29671 29672 29673 29674 29675 29676 29677 
29678 29679 29680 29681 29682 29683 29684 29685 29686 29687 29688 29689 29690 29691 29692 
29693 29694 29695 29696 29697 29698 29699 29700 29701 29702 29703 29704 29705 29706 29707 
29708 29709 29710 29711 29712 29713 29714 29715 29716 29717 29718 29719 29720 29721 29722 
29723 29724 29725 29726 29727 29728 29729 29730 29731 29732 29733 29734 29735 29736 29737 
29738 29739 29740 29741 29742 29743 29744 29745 29746 29747 29748 29749 29750 29751 29752 
29753 29754 29755 29756 29757 29758 29759 29760 29761 29762 29763 29764 29765 29766 29767 
29768 29769 29770 29771 29772 29773 29774 29775 29776 29777 29778 29779 29780 29781 29782 
29783 29784 29785 29786 29787 29788 29789 29790 29791 29792 29793 29794 29795 29796 29797 
29798 29799 29800 29801 29802 29803 29804 29805 29806 29807 29808 29809 29810 29811 29812 
29813 29814 29815 29816 29817 29818 29819 29820 29821 29822 29823 29824 29825 29826 29827 
29828 29829 29830 29831 29832 29833 29834 29835 29836 29837 29838 29839 29840 29841 29842 
29843 29844 29845 29846 29847 29848 29849 29850 29851 29852 29853 29854 29855 29856 29857 
29858 29859 29860 29861 29862 29863 29864 29865 29866 29867 29868 29869 29870 29871 29872 
29873 29874 29875 29876 29877 29878 29879 29880 29881 29882 29883 29884 29885 29886 29887 
29888 29889 29890 29891 29892 29893 29894 29895 29896 29897 29898 29899 29900 29901 29902 
29903 29904 29905 29906 29907 29908 29909 29910 29911 29912 29913 29914 29915 29916 29917 
29918 29919 29920 29921 29922 29923 29924 29925 29926 29927 29928 29929 29930 29931 29932 
29933 29934 29935 29936 29937 29938 29939 29940 29941 29942 29943 29944 29945 29946 29947 
29948 29949 29950 29951 29952 29953 29954 29955 29956 29957 29958 29959 29960 29961 29962 
29963 29964 29965 29966 29967 29968 29969 29970 29971 29972 29973 29974 29975 29976 29977 
29978 29979 29980 29981 29982 29983 29984 29985 29986 29987 29988 29989 29990 29991 29992 
29993 29994 29995 29996 29997 29998 29999 30000 30001 30002 30003 30004 30005 30006 30007 
30008 30009 30010 30011 30012 30013 30014 30015 30016 30017 30018 30019 30020 30021 30022 
30023 30024 30025 30026 30027 30028 30029 30030 30031 30032 30033 30034 30035 30036 30037 
30038 30039 30040 30041 30042 30043 30044 30045 30046 30047 30048 30049 30050 30051 30052 
30053 30054 30055 30056 30057 30058 30059 30060 30061 30062 30063 30064 30065 30066 30067 
30068 30069 30070 30071 30072 30073 30074 30075 30076 30077 30078 30079 30080 30081 30082 
30083 30084 30085 30086 30087 30088 30089 30090 30091 30092 30093 30094 30095 30096 30097 
30098 30099 30100 30101 30102 30103 30104 30105 30106 30107 30108 30109 30110 30111 30112 
30113 30114 30115 30116 30117 30118 30119 30120 30121 30122 30123 30124 30125 30126 30127 
30128 30129 30130 30131 30132 30133 30134 30135 30136 30137 30138 30139 30140 30141 30142 
30143 30144 30145 30146 30147 30148 30149 30150 30151 30152 30153 30154 30155 30156 30157 
30158 30159 30160 30161 30162 30163 30164 30165 30166 30167 30168 30169 30170 30171 30172 
30173 30174 30175 30176 30177 30178 30179 30180 30181 30182 30183 30184 30185 30186 30187 
30188 30189 30190 30191 30192 30193 30194 30195 30196 30197 30198 30199 30200 30201 30202 
30203 30204 30205 30206 30207 30208 30209 30210 30211 30212 30213 30214 30215 30216 30217 
30218 30219 30220 30221 30222 30223 30224 30225 30226 30227 30228 30229 30230 30231 30232 
30233 30234 30235 30236 30237 30238 30239 30240 30241 30242 30243 30244 30245 30246 30247 
30248 30249 30250 30251 30252 30253 30254 30255 30256 30257 30258 30259 30260 30261 30262 
30263 30264 30265 30266 30267 30268 30269 30270 30271 30272 30273 30274 30275 30276 30277 
30278 30279 30280 30281 30282 30283 30284 30285 30286 30287 30288 30289 30290 30291 30292 
30293 30294 30295 30296 30297 30298 30299 30300 30301 30302 30303 30304 30305 30306 30307 
30308 30309 30310 30311 30312 30313 30314 30315 30316 30317 30318 30319 30320 30321 30322 
30323 30324 30325 30326 30327 30328 30329 30330 30331 30332 30333 30334 30335 30336 30337 
30338 30339 30340 30341 30342 30343 30344 30345 30346 30347 30348 30349 30350 30351 30352 
30353 30354 30355 30356 30357 30358 30359 30360 30361 30362 30363 30364 30365 30366 30367 
30368 30369 30370 30371 30372 30373 30374 30375 30376 30377 30378 30379 30380 30381 30382 
30383 30384 30385 30386 30387 30388 30389 30390 30391 30392 30393 30394 30395 30396 30397 
30398 30399 30400 30401 30402 30403 30404 30405 30406 30407 30408 30409 30410 30411 30412 
30413 30414 30415 30416 30417 30418 30419 30420 30421 30422 30423 30424 30425 30426 30427 
30428 30429 30430 30431 30432 30433 30434 30435 30436 30437 30438 30439 30440 30441 30442 
30443 30444 30445 30446 30447 30448 30449 30450 30451 30452 30453 30454 30455 30456 30457 
30458 30459 30460 30461 30462 30463 30464 30465 30466 30467 30468 30469 30470 30471 30472 
30473 30474 30475 30476 30477 30478 30479 30480 30481 30482 30483 30484 30485 30486 30487 
30488 30489 30490 30491 30492 30493 30494 30495 30496 30497 30498 30499 30500 30501 30502 
30503 30504 30505 30506 30507 30508 30509 30510 30511 30512 30513 30514 30515 30516 30517 
30518 30519 30520 30521 30522 30523 30524 30525 30526 30527 30528 30529 30530 30531 30532 
30533 30534 30535 30536 30537 30538 30539 30540 30541 30542 30543 30544 30545 30546 30547 
30548 30549 30550 30551 30552 30553 30554 30555 30556 30557 30558 30559 30560 30561 30562 
30563 30564 30565 30566 30567 30568 30569 30570 30571 30572 30573 30574 30575 30576 30577 
30578 30579 30580 30581 30582 30583 30584 30585 30586 30587 30588 30589 30590 30591 30592 
30593 30594 30595 30596 30597 30598 30599 30600 30601 30602 30603 30604 30605 30606 30607 
30608 30609 30610 30611 30612 30613 30614 30615 30616 30617 30618 30619 30620 30621 30622 
30623 30624 30625 30626 30627 30628 30629 30630 30631 30632 30633 30634 30635 30636 30637 
30638 30639 30640 30641 30642 30643 30644 30645 30646 30647 30648 30649 30650 30651 30652 
30653 30654 30655 30656 30657 30658 30659 30660 30661 30662 30663 30664 30665 30666 30667 
30668 30669 30670 30671 30672 30673 30674 30675 30676 30677 30678 30679 30680 30681 30682 
30683 30684 30685 30686 30687 30688 30689 30690 30691 30692 30693 30694 30695 30696 30697 
30698 30699 30700 30701 30702 30703 30704 30705 30706 30707 30708 30709 30710 30711 30712 
30713 30714 30715 30716 30717 30718 30719 30720 30721 30722 30723 30724 30725 30726 30727 
30728 30729 30730 30731 30732 30733 30734 30735 30736 30737 30738 30739 30740 30741 30742 
30743 30744 30745 30746 30747 30748 30749 30750 30751 30752 30753 30754 30755 30756 30757 
30758 30759 30760 30761 30762 30763 30764 30765 30766 30767 30768 30769 30770 30771 30772 
30773 30774 30775 30776 30777 30778 30779 30780 30781 30782 30783 30784 30785 30786 30787 
30788 30789 30790 30791 30792 30793 30794 30795 30796 30797 30798 30799 30800 30801 30802 
30803 30804 30805 30806 30807 30808 30809 30810 30811 30812 30813 30814 30815 30816 30817 
30818 30819 30820 30821 30822 30823 30824 30825 30826 30827 30828 30829 30830 30831 30832 
30833 30834 30835 30836 30837 30838 30839 30840 30841 30842 30843 30844 30845 30846 30847 
30848 30849 30850 30851 30852 30853 30854 30855 30856 30857 30858 30859 30860 30861 30862 
30863 30864 30865 30866 30867 30868 30869 30870 30871 30872 30873 30874 30875 30876 30877 
30878 30879 30880 30881 30882 30883 30884 30885 30886 30887 30888 30889 30890 30891 30892 
30893 30894 30895 30896 30897 30898 30899 30900 30901 30902 30903 30904 30905 30906 30907 
30908 30909 30910 30911 30912 30913 30914 30915 30916 30917 30918 30919 30920 30921 30922 
30923 30924 30925 30926 30927 30928 30929 30930 30931 30932 30933 30934 30935 30936 30937 
30938 30939 30940 30941 30942 30943 30944 30945 30946 30947 30948 30949 30950 30951 30952 
30953 30954 30955 30956 30957 30958 30959 30960 30961 30962 30963 30964 30965 30966 30967 
30968 30969 30970 30971 30972 30973 30974 30975 30976 30977 30978 30979 30980 30981 30982 
30983 30984 30985 30986 30987 30988 30989 30990 30991 30992 30993 30994 30995 30996 30997 
30998 30999 31000 31001 31002 31003 31004 31005 31006 31007 31008 31009 31010 31011 31012 
31013 31014 31015 31016 31017 31018 31019 31020 31021 31022 31023 31024 31025 31026 31027 
31028 31029 31030 31031 31032 31033 31034 31035 31036 31037 31038 31039 31040 31041 31042 
31043 31044 31045 31046 31047 31048 31049 31050 31051 31052 31053 31054 31055 31056 31057 
31058 31059 31060 31061 31062 31063 31064 31065 31066 31067 31068 31069 31070 31071 31072 
31073 31074 31075 31076 31077 31078 31079 31080 31081 31082 31083 31084 31085 31086 31087 
31088 31089 31090 31091 31092 31093 31094 31095 31096 31097 31098 31099 31100 31101 31102 
31103 31104 31105 31106 31107 31108 31109 31110 31111 31112 31113 31114 31115 31116 31117 
31118 31119 31120 31121 31122 31123 31124 31125 31126 31127 31128 31129 31130 31131 31132 
31133 31134 31135 31136 31137 31138 31139 31140 31141 31142 31143 31144 31145 31146 31147 
31148 31149 31150 31151 31152 31153 31154 31155 31156 31157 31158 31159 31160 31161 31162 
31163 31164 31165 31166 31167 31168 31169 31170 31171 31172 31173 31174 31175 31176 31177 
31178 31179 31180 31181 31182 31183 31184 31185 31186 31187 31188 31189 31190 31191 31192 
31193 31194 31195 31196 31197 31198 31199 31200 31201 31202 31203 31204 31205 31206 31207 
31208 31209 31210 31211 31212 31213 31214 31215 31216 31217 31218 31219 31220 31221 31222 
31223 31224 31225 31226 31227 31228 31229 31230 31231 31232 31233 31234 31235 31236 31237 
31238 31239 31240 31241 31242 31243 31244 31245 31246 31247 31248 31249 31250 31251 31252 
31253 31254 31255 31256 31257 31258 31259 31260 31261 31262 31263 31264 31265 31266 31267 
31268 31269 31270 31271 31272 31273 31274 31275 31276 31277 31278 31279 31280 31281 31282 
31283 31284 31285 31286 31287 31288 31289 31290 31291 31292 31293 31294 31295 31296 31297 
31298 31299 31300 31301 31302 31303 31304 31305 31306 31307 31308 31309 31310 31311 31312 
31313 31314 31315 31316 31317 31318 31319 31320 31321 31322 31323 31324 31325 31326 31327 
31328 31329 31330 31331 31332 31333 31334 31335 31336 31337 31338 31339 31340 31341 31342 
31343 31344 31345 31346 31347 31348 31349 31350 31351 31352 31353 31354 31355 31356 31357 
31358 31359 31360 31361 31362 31363 31364 31365 31366 31367 31368 31369 31370 31371 31372 
31373 31374 31375 31376 31377 31378 31379 31380 31381 31382 31383 31384 31385 31386 31387 
31388 31389 31390 31391 31392 31393 31394 31395 31396 31397 31398 31399 31400 31401 31402 
31403 31404 31405 31406 31407 31408 31409 31410 31411 31412 31413 31414 31415 31416 31417 
31418 31419 31420 31421 31422 31423 31424 31425 31426 31427 31428 31429 31430 31431 31432 
31433 31434 31435 31436 31437 31438 31439 31440 31441 31442 31443 31444 31445 31446 31447 
31448 31449 31450 31451 31452 31453 31454 31455 31456 31457 31458 31459 31460 31461 31462 
31463 31464 31465 31466 31467 31468 31469 31470 31471 31472 31473 31474 31475 31476 31477 
31478 31479 31480 31481 31482 31483 31484 31485 31486 31487 31488 31489 31490 31491 31492 
31493 31494 31495 31496 31497 31498 31499 31500 31501 31502 31503 31504 31505 31506 31507 
31508 31509 31510 31511 31512 31513 31514 31515 31516 31517 31518 31519 31520 31521 31522 
31523 31524 31525 31526 31527 31528 31529 31530 31531 31532 31533 31534 31535 31536 31537 
31538 31539 31540 31541 31542 31543 31544 31545 31546 31547 31548 31549 31550 31551 31552 
31553 31554 31555 31556 31557 31558 31559 31560 31561 31562 31563 31564 31565 31566 31567 
31568 31569 31570 31571 31572 31573 31574 31575 31576 31577 31578 31579 31580 31581 31582 
31583 31584 31585 31586 31587 31588 31589 31590 31591 31592 31593 31594 31595 31596 31597 
31598 31599 31600 31601 31602 31603 31604 31605 31606 31607 31608 31609 31610 31611 31612 
31613 31614 31615 31616 31617 31618 31619 31620 31621 31622 31623 31624 31625 31626 31627 
31628 31629 31630 31631 31632 31633 31634 31635 31636 31637 31638 31639 31640 31641 31642 
31643 31644 31645 31646 31647 31648 31649 31650 31651 31652 31653 31654 31655 31656 31657 
31658 31659 31660 31661 31662 31663 31664 31665 31666 31667 31668 31669 31670 31671 31672 
31673 31674 31675 31676 31677 31678 31679 31680 31681 31682 31683 31684 31685 31686 31687 
31688 31689 31690 31691 31692 31693 31694 31695 31696 31697 31698 31699 31700 31701 31702 
31703 31704 31705 31706 31707 31708 31709 31710 31711 31712 31713 31714 31715 31716 31717 
31718 31719 31720 31721 31722 31723 31724 31725 31726 31727 31728 31729 31730 31731 31732 
31733 31734 31735 31736 31737 31738 31739 31740 31741 31742 31743 31744 31745 31746 31747 
31748 31749 31750 31751 31752 31753 31754 31755 31756 31757 31758 31759 31760 31761 31762 
31763 31764 31765 31766 31767 31768 31769 31770 31771 31772 31773 31774 31775 31776 31777 
31778 31779 31780 31781 31782 31783 31784 31785 31786 31787 31788 31789 31790 31791 31792 
31793 31794 31795 31796 31797 31798 31799 31800 31801 31802 31803 31804 31805 31806 31807 
31808 31809 31810 31811 31812 31813 31814 31815 31816 31817 31818 31819 31820 31821 31822 
31823 31824 31825 31826 31827 31828 31829 31830 31831 31832 31833 31834 31835 31836 31837 
31838 31839 31840 31841 31842 31843 31844 31845 31846 31847 31848 31849 31850 31851 31852 
31853 31854 31855 31856 31857 31858 31859 31860 31861 31862 31863 31864 31865 31866 31867 
31868 31869 31870 31871 31872 31873 31874 31875 31876 31877 31878 31879 31880 31881 31882 
31883 31884 31885 31886 31887 31888 31889 31890 31891 31892 31893 31894 31895 31896 31897 
31898 31899 31900 31901 31902 31903 31904 31905 31906 31907 31908 31909 31910 31911 31912 
31913 31914 31915 31916 31917 31918 31919 31920 31921 31922 31923 31924 31925 31926 31927 
31928 31929 31930 31931 31932 31933 31934 31935 31936 31937 31938 31939 31940 31941 31942 
31943 31944 31945 31946 31947 31948 31949 31950 31951 31952 31953 31954 31955 31956 31957 
31958 31959 31960 31961 31962 31963 31964 31965 31966 31967 31968 31969 31970 31971 31972 
31973 31974 31975 31976 31977 31978 31979 31980 31981 31982 31983 31984 31985 31986 31987 
31988 31989 31990 31991 31992 31993 31994 31995 31996 31997 31998 31999 32000 32001 32002 
32003 32004 32005 32006 32007 32008 32009 32010 32011 32012 32013 32014 32015 32016 32017 
32018 32019 32020 32021 32022 32023 32024 32025 32026 32027 32028 32029 32030 32031 32032 
32033 32034 32035 32036 32037 32038 32039 32040 32041 32042 32043 32044 32045 32046 32047 
32048 32049 32050 32051 32052 32053 32054 32055 32056 32057 32058 32059 32060 32061 32062 
32063 32064 32065 32066 32067 32068 32069 32070 32071 32072 32073 32074 32075 32076 32077 
32078 32079 32080 32081 32082 32083 32084 32085 32086 32087 32088 32089 32090 32091 32092 
32093 32094 32095 32096 32097 32098 32099 32100 32101 32102 32103 32104 32105 32106 32107 
32108 32109 32110 32111 32112 32113 32114 32115 32116 32117 32118 32119 32120 32121 32122 
32123 32124 32125 32126 32127 32128 32129 32130 32131 32132 32133 32134 32135 32136 32137 
32138 32139 32140 32141 32142 32143 32144 32145 32146 32147 32148 32149 32150 32151 32152 
32153 32154 32155 32156 32157 32158 32159 32160 32161 32162 32163 32164 32165 32166 32167 
32168 32169 32170 32171 32172 32173 32174 32175 32176 32177 32178 32179 32180 32181 32182 
32183 32184 32185 32186 32187 32188 32189 32190 32191 32192 32193 32194 32195 32196 32197 
32198 32199 32200 32201 32202 32203 32204 32205 32206 32207 32208 32209 32210 32211 32212 
32213 32214 32215 32216 32217 32218 32219 32220 32221 32222 32223 32224 32225 32226 32227 
32228 32229 32230 32231 32232 32233 32234 32235 32236 32237 32238 32239 32240 32241 32242 
32243 32244 32245 32246 32247 32248 32249 32250 32251 32252 32253 32254 32255 32256 32257 
32258 32259 32260 32261 32262 32263 32264 32265 32266 32267 32268 32269 32270 32271 32272 
32273 32274 32275 32276 32277 32278 32279 32280 32281 32282 32283 32284 32285 32286 32287 
32288 32289 32290 32291 32292 32293 32294 32295 32296 32297 32298 32299 32300 32301 32302 
32303 32304 32305 32306 32307 32308 32309 32310 32311 32312 32313 32314 32315 32316 32317 
32318 32319 32320 32321 32322 32323 32324 32325 32326 32327 32328 32329 32330 32331 32332 
32333 32334 32335 32336 32337 32338 32339 32340 32341 32342 32343 32344 32345 32346 32347 
32348 32349 32350 32351 32352 32353 32354 32355 32356 32357 32358 32359 32360 32361 32362 
32363 32364 32365 32366 32367 32368 32369 32370 32371 32372 32373 32374 32375 32376 32377 
32378 32379 32380 32381 32382 32383 32384 32385 32386 32387 32388 32389 32390 32391 32392 
32393 32394 32395 32396 32397 32398 32399 32400 32401 32402 32403 32404 32405 32406 32407 
32408 32409 32410 32411 32412 32413 32414 32415 32416 32417 32418 32419 32420 32421 32422 
32423 32424 32425 32426 32427 32428 32429 32430 32431 32432 32433 32434 32435 32436 32437 
32438 32439 32440 32441 32442 32443 32444 32445 32446 32447 32448 32449 32450 32451 32452 
32453 32454 32455 32456 32457 32458 32459 32460 32461 32462 32463 32464 32465 32466 32467 
32468 32469 32470 32471 32472 32473 32474 32475 32476 32477 32478 32479 32480 32481 32482 
32483 32484 32485 32486 32487 32488 32489 32490 32491 32492 32493 32494 32495 32496 32497 
32498 32499 32500 32501 32502 32503 32504 32505 32506 32507 32508 32509 32510 32511 32512 
32513 32514 32515 32516 32517 32518 32519 32520 32521 32522 32523 32524 32525 32526 32527 
32528 32529 32530 32531 32532 32533 32534 32535 32536 32537 32538 32539 32540 32541 32542 
32543 32544 32545 32546 32547 32548 32549 32550 32551 32552 32553 32554 32555 32556 32557 
32558 32559 32560 32561 32562 32563 32564 32565 32566 32567 32568 32569 32570 32571 32572 
32573 32574 32575 32576 32577 32578 32579 32580 32581 32582 32583 32584 32585 32586 32587 
32588 32589 32590 32591 32592 32593 32594 32595 32596 32597 32598 32599 32600 32601 32602 
32603 32604 32605 32606 32607 32608 32609 32610 32611 32612 32613 32614 32615 32616 32617 
32618 32619 32620 32621 32622 32623 32624 32625 32626 32627 32628 32629 32630 32631 32632 
32633 32634 32635 32636 32637 32638 32639 32640 32641 32642 32643 32644 32645 32646 32647 
32648 32649 32650 32651 32652 32653 32654 32655 32656 32657 32658 32659 32660 32661 32662 
32663 32664 32665 32666 32667 32668 32669 32670 32671 32672 32673 32674 32675 32676 32677 
32678 32679 32680 32681 32682 32683 32684 32685 32686 32687 32688 32689 32690 32691 32692 
32693 32694 32695 32696 32697 32698 32699 32700 32701 32702 32703 32704 32705 32706 32707 
32708 32709 32710 32711 32712 32713 32714 32715 32716 32717 32718 32719 32720 32721 32722 
32723 32724 32725 32726 32727 32728 32729 32730 32731 32732 32733 32734 32735 32736 32737 
32738 32739 32740 32741 32742 32743 32744 32745 32746 32747 32748 32749 32750 32751 32752 
32753 32754 32755 32756 32757 32758 32759 32760 32761 32762 32763 32764 32765 32766 32767 
32768 32769 32770 32771 32772 32773 32774 32775 32776 32777 32778 32779 32780 32781 32782 
32783 32784 32785 32786 32787 32788 32789 32790 32791 32792 32793 32794 32795 32796 32797 
32798 32799 32800 32801 32802 32803 32804 32805 32806 32807 32808 32809 32810 32811 32812 
32813 32814 32815 32816 32817 32818 32819 32820 32821 32822 32823 32824 32825 32826 32827 
32828 32829 32830 32831 32832 32833 32834 32835 32836 32837 32838 32839 32840 32841 32842 
32843 32844 32845 32846 32847 32848 32849 32850 32851 32852 32853 32854 32855 32856 32857 
32858 32859 32860 32861 32862 32863 32864 32865 32866 32867 32868 32869 32870 32871 32872 
32873 32874 32875 32876 32877 32878 32879 32880 32881 32882 32883 32884 32885 32886 32887 
32888 32889 32890 32891 32892 32893 32894 32895 32896 32897 32898 32899 32900 32901 32902 
32903 32904 32905 32906 32907 32908 32909 32910 32911 32912 32913 32914 32915 32916 32917 
32918 32919 32920 32921 32922 32923 32924 32925 32926 32927 32928 32929 32930 32931 32932 
32933 32934 32935 32936 32937 32938 32939 32940 32941 32942 32943 32944 32945 32946 32947 
32948 32949 32950 32951 32952 32953 32954 32955 32956 32957 32958 32959 32960 32961 32962 
32963 32964 32965 32966 32967 32968 32969 32970 32971 32972 32973 32974 32975 32976 32977 
32978 32979 32980 32981 32982 32983 32984 32985 32986 32987 32988 32989 32990 32991 32992 
32993 32994 32995 32996 32997 32998 32999 33000 33001 33002 33003 33004 33005 33006 33007 
33008 33009 33010 33011 33012 33013 33014 33015 33016 33017 33018 33019 33020 33021 33022 
33023 33024 33025 33026 33027 33028 33029 33030 33031 33032 33033 33034 33035 33036 33037 
33038 33039 33040 33041 33042 33043 33044 33045 33046 33047 33048 33049 33050 33051 33052 
33053 33054 33055 33056 33057 33058 33059 33060 33061 33062 33063 33064 33065 33066 33067 
33068 33069 33070 33071 33072 33073 33074 33075 33076 33077 33078 33079 33080 33081 33082 
33083 33084 33085 33086 33087 33088 33089 33090 33091 33092 33093 33094 33095 33096 33097 
33098 33099 33100 33101 33102 33103 33104 33105 33106 33107 33108 33109 33110 33111 33112 
33113 33114 33115 33116 33117 33118 33119 33120 33121 33122 33123 33124 33125 33126 33127 
33128 33129 33130 33131 33132 33133 33134 33135 33136 33137 33138 33139 33140 33141 33142 
33143 33144 33145 33146 33147 33148 33149 33150 33151 33152 33153 33154 33155 33156 33157 
33158 33159 33160 33161 33162 33163 33164 33165 33166 33167 33168 33169 33170 33171 33172 
33173 33174 33175 33176 33177 33178 33179 33180 33181 33182 33183 33184 33185 33186 33187 
33188 33189 33190 33191 33192 33193 33194 33195 33196 33197 33198 33199 33200 33201 33202 
33203 33204 33205 33206 33207 33208 33209 33210 33211 33212 33213 33214 33215 33216 33217 
33218 33219 33220 33221 33222 33223 33224 33225 33226 33227 33228 33229 33230 33231 33232 
33233 33234 33235 33236 33237 33238 33239 33240 33241 33242 33243 33244 33245 33246 33247 
33248 33249 33250 33251 33252 33253 33254 33255 33256 33257 33258 33259 33260 33261 33262 
33263 33264 33265 33266 33267 33268 33269 33270 33271 33272 33273 33274 33275 33276 33277 
33278 33279 33280 33281 33282 33283 33284 33285 33286 33287 33288 33289 33290 33291 33292 
33293 33294 33295 33296 33297 33298 33299 33300 33301 33302 33303 33304 33305 33306 33307 
33308 33309 33310 33311 33312 33313 33314 33315 33316 33317 33318 33319 33320 33321 33322 
33323 33324 33325 33326 33327 33328 33329 33330 33331 33332 33333 33334 33335 33336 33337 
33338 33339 33340 33341 33342 33343 33344 33345 33346 33347 33348 33349 33350 33351 33352 
33353 33354 33355 33356 33357 33358 33359 33360 33361 33362 33363 33364 33365 33366 33367 
33368 33369 33370 33371 33372 33373 33374 33375 33376 33377 33378 33379 33380 33381 33382 
33383 33384 33385 33386 33387 33388 33389 33390 33391 33392 33393 33394 33395 33396 33397 
33398 33399 33400 33401 33402 33403 33404 33405 33406 33407 33408 33409 33410 33411 33412 
33413 33414 33415 33416 33417 33418 33419 33420 33421 33422 33423 33424 33425 33426 33427 
33428 33429 33430 33431 33432 33433 33434 33435 33436 33437 33438 33439 33440 33441 33442 
33443 33444 33445 33446 33447 33448 33449 33450 33451 33452 33453 33454 33455 33456 33457 
33458 33459 33460 33461 33462 33463 33464 33465 33466 33467 33468 33469 33470 33471 33472 
33473 33474 33475 33476 33477 33478 33479 33480 33481 33482 33483 33484 33485 33486 33487 
33488 33489 33490 33491 33492 33493 33494 33495 33496 33497 33498 33499 33500 33501 33502 
33503 33504 33505 33506 33507 33508 33509 33510 33511 33512 33513 33514 33515 33516 33517 
33518 33519 33520 33521 33522 33523 33524 33525 33526 33527 33528 33529 33530 33531 33532 
33533 33534 33535 33536 33537 33538 33539 33540 33541 33542 33543 33544 33545 33546 33547 
33548 33549 33550 33551 33552 33553 33554 33555 33556 33557 33558 33559 33560 33561 33562 
33563 33564 33565 33566 33567 33568 33569 33570 33571 33572 33573 33574 33575 33576 33577 
33578 33579 33580 33581 33582 33583 33584 33585 33586 33587 33588 33589 33590 33591 33592 
33593 33594 33595 33596 33597 33598 33599 33600 33601 33602 33603 33604 33605 33606 33607 
33608 33609 33610 33611 33612 33613 33614 33615 33616 33617 33618 33619 33620 33621 33622 
33623 33624 33625 33626 33627 33628 33629 33630 33631 33632 33633 33634 33635 33636 33637 
33638 33639 33640 33641 33642 33643 33644 33645 33646 33647 33648 33649 33650 33651 33652 
33653 33654 33655 33656 33657 33658 33659 33660 33661 33662 33663 33664 33665 33666 33667 
33668 33669 33670 33671 33672 33673 33674 33675 33676 33677 33678 33679 33680 33681 33682 
33683 33684 33685 33686 33687 33688 33689 33690 33691 33692 33693 33694 33695 33696 33697 
33698 33699 33700 33701 33702 33703 33704 33705 33706 33707 33708 33709 33710 33711 33712 
33713 33714 33715 33716 33717 33718 33719 33720 33721 33722 33723 33724 33725 33726 33727 
33728 33729 33730 33731 33732 33733 33734 33735 33736 33737 33738 33739 33740 33741 33742 
33743 33744 33745 33746 33747 33748 33749 33750 33751 33752 33753 33754 33755 33756 33757 
33758 33759 33760 33761 33762 33763 33764 33765 33766 33767 33768 33769 33770 33771 33772 
33773 33774 33775 33776 33777 33778 33779 33780 33781 33782 33783 33784 33785 33786 33787 
33788 33789 33790 33791 33792 33793 33794 33795 33796 33797 33798 33799 33800 33801 33802 
33803 33804 33805 33806 33807 33808 33809 33810 33811 33812 33813 33814 33815 33816 33817 
33818 33819 33820 33821 33822 33823 33824 33825 33826 33827 33828 33829 33830 33831 33832 
33833 33834 33835 33836 33837 33838 33839 33840 33841 33842 33843 33844 33845 33846 33847 
33848 33849 33850 33851 33852 33853 33854 33855 33856 33857 33858 33859 33860 33861 33862 
33863 33864 33865 33866 33867 33868 33869 33870 33871 33872 33873 33874 33875 33876 33877 
33878 33879 33880 33881 33882 33883 33884 33885 33886 33887 33888 33889 33890 33891 33892 
33893 33894 33895 33896 33897 33898 33899 33900 33901 33902 33903 33904 33905 33906 33907 
33908 33909 33910 33911 33912 33913 33914 33915 33916 33917 33918 33919 33920 33921 33922 
33923 33924 33925 33926 33927 33928 33929 33930 33931 33932 33933 33934 33935 33936 33937 
33938 33939 33940 33941 33942 33943 33944 33945 33946 33947 33948 33949 33950 33951 33952 
33953 33954 33955 33956 33957 33958 33959 33960 33961 33962 33963 33964 33965 33966 33967 
33968 33969 33970 33971 33972 33973 33974 33975 33976 33977 33978 33979 33980 33981 33982 
33983 33984 33985 33986 33987 33988 33989 33990 33991 33992 33993 33994 33995 33996 33997 
33998 33999 34000 34001 34002 34003 34004 34005 34006 34007 34008 34009 34010 34011 34012 
34013 34014 34015 34016 34017 34018 34019 34020 34021 34022 34023 34024 34025 34026 34027 
34028 34029 34030 34031 34032 34033 34034 34035 34036 34037 34038 34039 34040 34041 34042 
34043 34044 34045 34046 34047 34048 34049 34050 34051 34052 34053 34054 34055 34056 34057 
34058 34059 34060 34061 34062 34063 34064 34065 34066 34067 34068 34069 34070 34071 34072 
34073 34074 34075 34076 34077 34078 34079 34080 34081 34082 34083 34084 34085 34086 34087 
34088 34089 34090 34091 34092 34093 34094 34095 34096 34097 34098 34099 34100 34101 34102 
34103 34104 34105 34106 34107 34108 34109 34110 34111 34112 34113 34114 34115 34116 34117 
34118 34119 34120 34121 34122 34123 34124 34125 34126 34127 34128 34129 34130 34131 34132 
34133 34134 34135 34136 34137 34138 34139 34140 34141 34142 34143 34144 34145 34146 34147 
34148 34149 34150 34151 34152 34153 34154 34155 34156 34157 34158 34159 34160 34161 34162 
34163 34164 34165 34166 34167 34168 34169 34170 34171 34172 34173 34174 34175 34176 34177 
34178 34179 34180 34181 34182 34183 34184 34185 34186 34187 34188 34189 34190 34191 34192 
34193 34194 34195 34196 34197 34198 34199 34200 34201 34202 34203 34204 34205 34206 34207 
34208 34209 34210 34211 34212 34213 34214 34215 34216 34217 34218 34219 34220 34221 34222 
34223 34224 34225 34226 34227 34228 34229 34230 34231 34232 34233 34234 34235 34236 34237 
34238 34239 34240 34241 34242 34243 34244 34245 34246 34247 34248 34249 34250 34251 34252 
34253 34254 34255 34256 34257 34258 34259 34260 34261 34262 34263 34264 34265 34266 34267 
34268 34269 34270 34271 34272 34273 34274 34275 34276 34277 34278 34279 34280 34281 34282 
34283 34284 34285 34286 34287 34288 34289 34290 34291 34292 34293 34294 34295 34296 34297 
34298 34299 34300 34301 34302 34303 34304 34305 34306 34307 34308 34309 34310 34311 34312 
34313 34314 34315 34316 34317 34318 34319 34320 34321 34322 34323 34324 34325 34326 34327 
34328 34329 34330 34331 34332 34333 34334 34335 34336 34337 34338 34339 34340 34341 34342 
34343 34344 34345 34346 34347 34348 34349 34350 34351 34352 34353 34354 34355 34356 34357 
34358 34359 34360 34361 34362 34363 34364 34365 34366 34367 34368 34369 34370 34371 34372 
34373 34374 34375 34376 34377 34378 34379 34380 34381 34382 34383 34384 34385 34386 34387 
34388 34389 34390 34391 34392 34393 34394 34395 34396 34397 34398 34399 34400 34401 34402 
34403 34404 34405 34406 34407 34408 

[ SYSTEM ]
    1     2     3     4     5     6     7     8     9    10    11    12    13    14    15 
   16    17    18    19    20    21    22    23    24    25    26    27    28    29    30 
   31    32    33    34    35    36    37    38    39    40    41    42    43    44    45 
   46    47    48    49    50    51    52    53    54    55    56    57    58    59    60 
   61    62    63    64    65    66    67    68    69    70    71    72    73    74    75 
   76    77    78    79    80    81    82    83    84    85    86    87    88    89    90 
   91    92    93    94    95    96    97    98    99   100   101   102   103   104   105 
  106   107   108   109   110   111   112   113   114   115   116   117   118   119   120 
  121   122   123   124   125   126   127   128   129   130   131   132   133   134   135 
  136   137   138   139   140   141   142   143   144   145   146   147   148   149   150 
  151   152   153   154   155   156   157   158   159   160   161   162   163   164   165 
  166   167   168   169   170   171   172   173   174   175   176   177   178   179   180 
  181   182   183   184   185   186   187   188   189   190   191   192   193   194   195 
  196   197   198   199   200   201   202   203   204   205   206   207   208   209   210 
  211   212   213   214   215   216   217   218   219   220   221   222   223   224   225 
  226   227   228   229   230   231   232   233   234   235   236   237   238   239   240 
  241   242   243   244   245   246   247   248   249   250   251   252   253   254   255 
  256   257   258   259   260   261   262   263   264   265   266   267   268   269   270 
  271   272   273   274   275   276   277   278   279   280   281   282   283   284   285 
  286   287   288   289   290   291   292   293   294   295   296   297   298   299   300 
  301   302   303   304   305   306   307   308   309   310   311   312   313   314   315 
  316   317   318   319   320   321   322   323   324   325   326   327   328   329   330 
  331   332   333   334   335   336   337   338   339   340   341   342   343   344   345 
  346   347   348   349   350   351   352   353   354   355   356   357   358   359   360 
  361   362   363   364   365   366   367   368   369   370   371   372   373   374   375 
  376   377   378   379   380   381   382   383   384   385   386   387   388   389   390 
  391   392   393   394   395   396   397   398   399   400   401   402   403   404   405 
  406   407   408   409   410   411   412   413   414   415   416   417   418   419   420 
  421   422   423   424   425   426   427   428   429   430   431   432   433   434   435 
  436   437   438   439   440   441   442   443   444   445   446   447   448   449   450 
  451   452   453   454   455   456   457   458   459   460   461   462   463   464   465 
  466   467   468   469   470   471   472   473   474   475   476   477   478   479   480 
  481   482   483   484   485   486   487   488   489   490   491   492   493   494   495 
  496   497   498   499   500   501   502   503   504   505   506   507   508   509   510 
  511   512   513   514   515   516   517   518   519   520   521   522   523   524   525 
  526   527   528   529   530   531   532   533   534   535   536   537   538   539   540 
  541   542   543   544   545   546   547   548   549   550   551   552   553   554   555 
  556   557   558   559   560   561   562   563   564   565   566   567   568   569   570 
  571   572   573   574   575   576   577   578   579   580   581   582   583   584   585 
  586   587   588   589   590   591   592   593   594   595   596   597   598   599   600 
  601   602   603   604   605   606   607   608   609   610   611   612   613   614   615 
  616   617   618   619   620   621   622   623   624   625   626   627   628   629   630 
  631   632   633   634   635   636   637   638   639   640   641   642   643   644   645 
  646   647   648   649   650   651   652   653   654   655   656   657   658   659   660 
  661   662   663   664   665   666   667   668   669   670   671   672   673   674   675 
  676   677   678   679   680   681   682   683   684   685   686   687   688   689   690 
  691   692   693   694   695   696   697   698   699   700   701   702   703   704   705 
  706   707   708   709   710   711   712   713   714   715   716   717   718   719   720 
  721   722   723   724   725   726   727   728   729   730   731   732   733   734   735 
  736   737   738   739   740   741   742   743   744   745   746   747   748   749   750 
  751   752   753   754   755   756   757   758   759   760   761   762   763   764   765 
  766   767   768   769   770   771   772   773   774   775   776   777   778   779   780 
  781   782   783   784   785   786   787   788   789   790   791   792   793   794   795 
  796   797   798   799   800   801   802   803   804   805   806   807   808   809   810 
  811   812   813   814   815   816   817   818   819   820   821   822   823   824   825 
  826   827   828   829   830   831   832   833   834   835   836   837   838   839   840 
  841   842   843   844   845   846   847   848   849   850   851   852   853   854   855 
  856   857   858   859   860   861   862   863   864   865   866   867   868   869   870 
  871   872   873   874   875   876   877   878   879   880   881   882   883   884   885 
  886   887   888   889   890   891   892   893   894   895   896   897   898   899   900 
  901   902   903   904   905   906   907   908   909   910   911   912   913   914   915 
  916   917   918   919   920   921   922   923   924   925   926   927   928   929   930 
  931   932   933   934   935   936   937   938   939   940   941   942   943   944   945 
  946   947   948   949   950   951   952   953   954   955   956   957   958   959   960 
  961   962   963   964   965   966   967   968   969   970   971   972   973   974   975 
  976   977   978   979   980   981   982   983   984   985   986   987   988   989   990 
  991   992   993   994   995   996   997   998   999  1000  1001  1002  1003  1004  1005 
 1006  1007  1008  1009  1010  1011  1012  1013  1014  1015  1016  1017  1018  1019  1020 
 1021  1022  1023  1024  1025  1026  1027  1028  1029  1030  1031  1032  1033  1034  1035 
 1036  1037  1038  1039  1040  1041  1042  1043  1044  1045  1046  1047  1048  1049  1050 
 1051  1052  1053  1054  1055  1056  1057  1058  1059  1060  1061  1062  1063  1064  1065 
 1066  1067  1068  1069  1070  1071  1072  1073  1074  1075  1076  1077  1078  1079  1080 
 1081  1082  1083  1084  1085  1086  1087  1088  1089  1090  1091  1092  1093  1094  1095 
 1096  1097  1098  1099  1100  1101  1102  1103  1104  1105  1106  1107  1108  1109  1110 
 1111  1112  1113  1114  1115  1116  1117  1118  1119  1120  1121  1122  1123  1124  1125 
 1126  1127  1128  1129  1130  1131  1132  1133  1134  1135  1136  1137  1138  1139  1140 
 1141  1142  1143  1144  1145  1146  1147  1148  1149  1150  1151  1152  1153  1154  1155 
 1156  1157  1158  1159  1160  1161  1162  1163  1164  1165  1166  1167  1168  1169  1170 
 1171  1172  1173  1174  1175  1176  1177  1178  1179  1180  1181  1182  1183  1184  1185 
 1186  1187  1188  1189  1190  1191  1192  1193  1194  1195  1196  1197  1198  1199  1200 
 1201  1202  1203  1204  1205  1206  1207  1208  1209  1210  1211  1212  1213  1214  1215 
 1216  1217  1218  1219  1220  1221  1222  1223  1224  1225  1226  1227  1228  1229  1230 
 1231  1232  1233  1234  1235  1236  1237  1238  1239  1240  1241  1242  1243  1244  1245 
 1246  1247  1248  1249  1250  1251  1252  1253  1254  1255  1256  1257  1258  1259  1260 
 1261  1262  1263  1264  1265  1266  1267  1268  1269  1270  1271  1272  1273  1274  1275 
 1276  1277  1278  1279  1280  1281  1282  1283  1284  1285  1286  1287  1288  1289  1290 
 1291  1292  1293  1294  1295  1296  1297  1298  1299  1300  1301  1302  1303  1304  1305 
 1306  1307  1308  1309  1310  1311  1312  1313  1314  1315  1316  1317  1318  1319  1320 
 1321  1322  1323  1324  1325  1326  1327  1328  1329  1330  1331  1332  1333  1334  1335 
 1336  1337  1338  1339  1340  1341  1342  1343  1344  1345  1346  1347  1348  1349  1350 
 1351  1352  1353  1354  1355  1356  1357  1358  1359  1360  1361  1362  1363  1364  1365 
 1366  1367  1368  1369  1370  1371  1372  1373  1374  1375  1376  1377  1378  1379  1380 
 1381  1382  1383  1384  1385  1386  1387  1388  1389  1390  1391  1392  1393  1394  1395 
 1396  1397  1398  1399  1400  1401  1402  1403  1404  1405  1406  1407  1408  1409  1410 
 1411  1412  1413  1414  1415  1416  1417  1418  1419  1420  1421  1422  1423  1424  1425 
 1426  1427  1428  1429  1430  1431  1432  1433  1434  1435  1436  1437  1438  1439  1440 
 1441  1442  1443  1444  1445  1446  1447  1448  1449  1450  1451  1452  1453  1454  1455 
 1456  1457  1458  1459  1460  1461  1462  1463  1464  1465  1466  1467  1468  1469  1470 
 1471  1472  1473  1474  1475  1476  1477  1478  1479  1480  1481  1482  1483  1484  1485 
 1486  1487  1488  1489  1490  1491  1492  1493  1494  1495  1496  1497  1498  1499  1500 
 1501  1502  1503  1504  1505  1506  1507  1508  1509  1510  1511  1512  1513  1514  1515 
 1516  1517  1518  1519  1520  1521  1522  1523  1524  1525  1526  1527  1528  1529  1530 
 1531  1532  1533  1534  1535  1536  1537  1538  1539  1540  1541  1542  1543  1544  1545 
 1546  1547  1548  1549  1550  1551  1552  1553  1554  1555  1556  1557  1558  1559  1560 
 1561  1562  1563  1564  1565  1566  1567  1568  1569  1570  1571  1572  1573  1574  1575 
 1576  1577  1578  1579  1580  1581  1582  1583  1584  1585  1586  1587  1588  1589  1590 
 1591  1592  1593  1594  1595  1596  1597  1598  1599  1600  1601  1602  1603  1604  1605 
 1606  1607  1608  1609  1610  1611  1612  1613  1614  1615  1616  1617  1618  1619  1620 
 1621  1622  1623  1624  1625  1626  1627  1628  1629  1630  1631  1632  1633  1634  1635 
 1636  1637  1638  1639  1640  1641  1642  1643  1644  1645  1646  1647  1648  1649  1650 
 1651  1652  1653  1654  1655  1656  1657  1658  1659  1660  1661  1662  1663  1664  1665 
 1666  1667  1668  1669  1670  1671  1672  1673  1674  1675  1676  1677  1678  1679  1680 
 1681  1682  1683  1684  1685  1686  1687  1688  1689  1690  1691  1692  1693  1694  1695 
 1696  1697  1698  1699  1700  1701  1702  1703  1704  1705  1706  1707  1708  1709  1710 
 1711  1712  1713  1714  1715  1716  1717  1718  1719  1720  1721  1722  1723  1724  1725 
 1726  1727  1728  1729  1730  1731  1732  1733  1734  1735  1736  1737  1738  1739  1740 
 1741  1742  1743  1744  1745  1746  1747  1748  1749  1750  1751  1752  1753  1754  1755 
 1756  1757  1758  1759  1760  1761  1762  1763  1764  1765  1766  1767  1768  1769  1770 
 1771  1772  1773  1774  1775  1776  1777  1778  1779  1780  1781  1782  1783  1784  1785 
 1786  1787  1788  1789  1790  1791  1792  1793  1794  1795  1796  1797  1798  1799  1800 
 1801  1802  1803  1804  1805  1806  1807  1808  1809  1810  1811  1812  1813  1814  1815 
 1816  1817  1818  1819  1820  1821  1822  1823  1824  1825  1826  1827  1828  1829  1830 
 1831  1832  1833  1834  1835  1836  1837  1838  1839  1840  1841  1842  1843  1844  1845 
 1846  1847  1848  1849  1850  1851  1852  1853  1854  1855  1856  1857  1858  1859  1860 
 1861  1862  1863  1864  1865  1866  1867  1868  1869  1870  1871  1872  1873  1874  1875 
 1876  1877  1878  1879  1880  1881  1882  1883  1884  1885  1886  1887  1888  1889  1890 
 1891  1892  1893  1894  1895  1896  1897  1898  1899  1900  1901  1902  1903  1904  1905 
 1906  1907  1908  1909  1910  1911  1912  1913  1914  1915  1916  1917  1918  1919  1920 
 1921  1922  1923  1924  1925  1926  1927  1928  1929  1930  1931  1932  1933  1934  1935 
 1936  1937  1938  1939  1940  1941  1942  1943  1944  1945  1946  1947  1948  1949  1950 
 1951  1952  1953  1954  1955  1956  1957  1958  1959  1960  1961  1962  1963  1964  1965 
 1966  1967  1968  1969  1970  1971  1972  1973  1974  1975  1976  1977  1978  1979  1980 
 1981  1982  1983  1984  1985  1986  1987  1988  1989  1990  1991  1992  1993  1994  1995 
 1996  1997  1998  1999  2000  2001  2002  2003  2004  2005  2006  2007  2008  2009  2010 
 2011  2012  2013  2014  2015  2016  2017  2018  2019  2020  2021  2022  2023  2024  2025 
 2026  2027  2028  2029  2030  2031  2032  2033  2034  2035  2036  2037  2038  2039  2040 
 2041  2042  2043  2044  2045  2046  2047  2048  2049  2050  2051  2052  2053  2054  2055 
 2056  2057  2058  2059  2060  2061  2062  2063  2064  2065  2066  2067  2068  2069  2070 
 2071  2072  2073  2074  2075  2076  2077  2078  2079  2080  2081  2082  2083  2084  2085 
 2086  2087  2088  2089  2090  2091  2092  2093  2094  2095  2096  2097  2098  2099  2100 
 2101  2102  2103  2104  2105  2106  2107  2108  2109  2110  2111  2112  2113  2114  2115 
 2116  2117  2118  2119  2120  2121  2122  2123  2124  2125  2126  2127  2128  2129  2130 
 2131  2132  2133  2134  2135  2136  2137  2138  2139  2140  2141  2142  2143  2144  2145 
 2146  2147  2148  2149  2150  2151  2152  2153  2154  2155  2156  2157  2158  2159  2160 
 2161  2162  2163  2164  2165  2166  2167  2168  2169  2170  2171  2172  2173  2174  2175 
 2176  2177  2178  2179  2180  2181  2182  2183  2184  2185  2186  2187  2188  2189  2190 
 2191  2192  2193  2194  2195  2196  2197  2198  2199  2200  2201  2202  2203  2204  2205 
 2206  2207  2208  2209  2210  2211  2212  2213  2214  2215  2216  2217  2218  2219  2220 
 2221  2222  2223  2224  2225  2226  2227  2228  2229  2230  2231  2232  2233  2234  2235 
 2236  2237  2238  2239  2240  2241  2242  2243  2244  2245  2246  2247  2248  2249  2250 
 2251  2252  2253  2254  2255  2256  2257  2258  2259  2260  2261  2262  2263  2264  2265 
 2266  2267  2268  2269  2270  2271  2272  2273  2274  2275  2276  2277  2278  2279  2280 
 2281  2282  2283  2284  2285  2286  2287  2288  2289  2290  2291  2292  2293  2294  2295 
 2296  2297  2298  2299  2300  2301  2302  2303  2304  2305  2306  2307  2308  2309  2310 
 2311  2312  2313  2314  2315  2316  2317  2318  2319  2320  2321  2322  2323  2324  2325 
 2326  2327  2328  2329  2330  2331  2332  2333  2334  2335  2336  2337  2338  2339  2340 
 2341  2342  2343  2344  2345  2346  2347  2348  2349  2350  2351  2352  2353  2354  2355 
 2356  2357  2358  2359  2360  2361  2362  2363  2364  2365  2366  2367  2368  2369  2370 
 2371  2372  2373  2374  2375  2376  2377  2378  2379  2380  2381  2382  2383  2384  2385 
 2386  2387  2388  2389  2390  2391  2392  2393  2394  2395  2396  2397  2398  2399  2400 
 2401  2402  2403  2404  2405  2406  2407  2408  2409  2410  2411  2412  2413  2414  2415 
 2416  2417  2418  2419  2420  2421  2422  2423  2424  2425  2426  2427  2428  2429  2430 
 2431  2432  2433  2434  2435  2436  2437  2438  2439  2440  2441  2442  2443  2444  2445 
 2446  2447  2448  2449  2450  2451  2452  2453  2454  2455  2456  2457  2458  2459  2460 
 2461  2462  2463  2464  2465  2466  2467  2468  2469  2470  2471  2472  2473  2474  2475 
 2476  2477  2478  2479  2480  2481  2482  2483  2484  2485  2486  2487  2488  2489  2490 
 2491  2492  2493  2494  2495  2496  2497  2498  2499  2500  2501  2502  2503  2504  2505 
 2506  2507  2508  2509  2510  2511  2512  2513  2514  2515  2516  2517  2518  2519  2520 
 2521  2522  2523  2524  2525  2526  2527  2528  2529  2530  2531  2532  2533  2534  2535 
 2536  2537  2538  2539  2540  2541  2542  2543  2544  2545  2546  2547  2548  2549  2550 
 2551  2552  2553  2554  2555  2556  2557  2558  2559  2560  2561  2562  2563  2564  2565 
 2566  2567  2568  2569  2570  2571  2572  2573  2574  2575  2576  2577  2578  2579  2580 
 2581  2582  2583  2584  2585  2586  2587  2588  2589  2590  2591  2592  2593  2594  2595 
 2596  2597  2598  2599  2600  2601  2602  2603  2604  2605  2606  2607  2608  2609  2610 
 2611  2612  2613  2614  2615  2616  2617  2618  2619  2620  2621  2622  2623  2624  2625 
 2626  2627  2628  2629  2630  2631  2632  2633  2634  2635  2636  2637  2638  2639  2640 
 2641  2642  2643  2644  2645  2646  2647  2648  2649  2650  2651  2652  2653  2654  2655 
 2656  2657  2658  2659  2660  2661  2662  2663  2664  2665  2666  2667  2668  2669  2670 
 2671  2672  2673  2674  2675  2676  2677  2678  2679  2680  2681  2682  2683  2684  2685 
 2686  2687  2688  2689  2690  2691  2692  2693  2694  2695  2696  2697  2698  2699  2700 
 2701  2702  2703  2704  2705  2706  2707  2708  2709  2710  2711  2712  2713  2714  2715 
 2716  2717  2718  2719  2720  2721  2722  2723  2724  2725  2726  2727  2728  2729  2730 
 2731  2732  2733  2734  2735  2736  2737  2738  2739  2740  2741  2742  2743  2744  2745 
 2746  2747  2748  2749  2750  2751  2752  2753  2754  2755  2756  2757  2758  2759  2760 
 2761  2762  2763  2764  2765  2766  2767  2768  2769  2770  2771  2772  2773  2774  2775 
 2776  2777  2778  2779  2780  2781  2782  2783  2784  2785  2786  2787  2788  2789  2790 
 2791  2792  2793  2794  2795  2796  2797  2798  2799  2800  2801  2802  2803  2804  2805 
 2806  2807  2808  2809  2810  2811  2812  2813  2814  2815  2816  2817  2818  2819  2820 
 2821  2822  2823  2824  2825  2826  2827  2828  2829  2830  2831  2832  2833  2834  2835 
 2836  2837  2838  2839  2840  2841  2842  2843  2844  2845  2846  2847  2848  2849  2850 
 2851  2852  2853  2854  2855  2856  2857  2858  2859  2860  2861  2862  2863  2864  2865 
 2866  2867  2868  2869  2870  2871  2872  2873  2874  2875  2876  2877  2878  2879  2880 
 2881  2882  2883  2884  2885  2886  2887  2888  2889  2890  2891  2892  2893  2894  2895 
 2896  2897  2898  2899  2900  2901  2902  2903  2904  2905  2906  2907  2908  2909  2910 
 2911  2912  2913  2914  2915  2916  2917  2918  2919  2920  2921  2922  2923  2924  2925 
 2926  2927  2928  2929  2930  2931  2932  2933  2934  2935  2936  2937  2938  2939  2940 
 2941  2942  2943  2944  2945  2946  2947  2948  2949  2950  2951  2952  2953  2954  2955 
 2956  2957  2958  2959  2960  2961  2962  2963  2964  2965  2966  2967  2968  2969  2970 
 2971  2972  2973  2974  2975  2976  2977  2978  2979  2980  2981  2982  2983  2984  2985 
 2986  2987  2988  2989  2990  2991  2992  2993  2994  2995  2996  2997  2998  2999  3000 
 3001  3002  3003  3004  3005  3006  3007  3008  3009  3010  3011  3012  3013  3014  3015 
 3016  3017  3018  3019  3020  3021  3022  3023  3024  3025  3026  3027  3028  3029  3030 
 3031  3032  3033  3034  3035  3036  3037  3038  3039  3040  3041  3042  3043  3044  3045 
 3046  3047  3048  3049  3050  3051  3052  3053  3054  3055  3056  3057  3058  3059  3060 
 3061  3062  3063  3064  3065  3066  3067  3068  3069  3070  3071  3072  3073  3074  3075 
 3076  3077  3078  3079  3080  3081  3082  3083  3084  3085  3086  3087  3088  3089  3090 
 3091  3092  3093  3094  3095  3096  3097  3098  3099  3100  3101  3102  3103  3104  3105 
 3106  3107  3108  3109  3110  3111  3112  3113  3114  3115  3116  3117  3118  3119  3120 
 3121  3122  3123  3124  3125  3126  3127  3128  3129  3130  3131  3132  3133  3134  3135 
 3136  3137  3138  3139  3140  3141  3142  3143  3144  3145  3146  3147  3148  3149  3150 
 3151  3152  3153  3154  3155  3156  3157  3158  3159  3160  3161  3162  3163  3164  3165 
 3166  3167  3168  3169  3170  3171  3172  3173  3174  3175  3176  3177  3178  3179  3180 
 3181  3182  3183  3184  3185  3186  3187  3188  3189  3190  3191  3192  3193  3194  3195 
 3196  3197  3198  3199  3200  3201  3202  3203  3204  3205  3206  3207  3208  3209  3210 
 3211  3212  3213  3214  3215  3216  3217  3218  3219  3220  3221  3222  3223  3224  3225 
 3226  3227  3228  3229  3230  3231  3232  3233  3234  3235  3236  3237  3238  3239  3240 
 3241  3242  3243  3244  3245  3246  3247  3248  3249  3250  3251  3252  3253  3254  3255 
 3256  3257  3258  3259  3260  3261  3262  3263  3264  3265  3266  3267  3268  3269  3270 
 3271  3272  3273  3274  3275  3276  3277  3278  3279  3280  3281  3282  3283  3284  3285 
 3286  3287  3288  3289  3290  3291  3292  3293  3294  3295  3296  3297  3298  3299  3300 
 3301  3302  3303  3304  3305  3306  3307  3308  3309  3310  3311  3312  3313  3314  3315 
 3316  3317  3318  3319  3320  3321  3322  3323  3324  3325  3326  3327  3328  3329  3330 
 3331  3332  3333  3334  3335  3336  3337  3338  3339  3340  3341  3342  3343  3344  3345 
 3346  3347  3348  3349  3350  3351  3352  3353  3354  3355  3356  3357  3358  3359  3360 
 3361  3362  3363  3364  3365  3366  3367  3368  3369  3370  3371  3372  3373  3374  3375 
 3376  3377  3378  3379  3380  3381  3382  3383  3384  3385  3386  3387  3388  3389  3390 
 3391  3392  3393  3394  3395  3396  3397  3398  3399  3400  3401  3402  3403  3404  3405 
 3406  3407  3408  3409  3410  3411  3412  3413  3414  3415  3416  3417  3418  3419  3420 
 3421  3422  3423  3424  3425  3426  3427  3428  3429  3430  3431  3432  3433  3434  3435 
 3436  3437  3438  3439  3440  3441  3442  3443  3444  3445  3446  3447  3448  3449  3450 
 3451  3452  3453  3454  3455  3456  3457  3458  3459  3460  3461  3462  3463  3464  3465 
 3466  3467  3468  3469  3470  3471  3472  3473  3474  3475  3476  3477  3478  3479  3480 
 3481  3482  3483  3484  3485  3486  3487  3488  3489  3490  3491  3492  3493  3494  3495 
 3496  3497  3498  3499  3500  3501  3502  3503  3504  3505  3506  3507  3508  3509  3510 
 3511  3512  3513  3514  3515  3516  3517  3518  3519  3520  3521  3522  3523  3524  3525 
 3526  3527  3528  3529  3530  3531  3532  3533  3534  3535  3536  3537  3538  3539  3540 
 3541  3542  3543  3544  3545  3546  3547  3548  3549  3550  3551  3552  3553  3554  3555 
 3556  3557  3558  3559  3560  3561  3562  3563  3564  3565  3566  3567  3568  3569  3570 
 3571  3572  3573  3574  3575  3576  3577  3578  3579  3580  3581  3582  3583  3584  3585 
 3586  3587  3588  3589  3590  3591  3592  3593  3594  3595  3596  3597  3598  3599  3600 
 3601  3602  3603  3604  3605  3606  3607  3608  3609  3610  3611  3612  3613  3614  3615 
 3616  3617  3618  3619  3620  3621  3622  3623  3624  3625  3626  3627  3628  3629  3630 
 3631  3632  3633  3634  3635  3636  3637  3638  3639  3640  3641  3642  3643  3644  3645 
 3646  3647  3648  3649  3650  3651  3652  3653  3654  3655  3656  3657  3658  3659  3660 
 3661  3662  3663  3664  3665  3666  3667  3668  3669  3670  3671  3672  3673  3674  3675 
 3676  3677  3678  3679  3680  3681  3682  3683  3684  3685  3686  3687  3688  3689  3690 
 3691  3692  3693  3694  3695  3696  3697  3698  3699  3700  3701  3702  3703  3704  3705 
 3706  3707  3708  3709  3710  3711  3712  3713  3714  3715  3716  3717  3718  3719  3720 
 3721  3722  3723  3724  3725  3726  3727  3728  3729  3730  3731  3732  3733  3734  3735 
 3736  3737  3738  3739  3740  3741  3742  3743  3744  3745  3746  3747  3748  3749  3750 
 3751  3752  3753  3754  3755  3756  3757  3758  3759  3760  3761  3762  3763  3764  3765 
 3766  3767  3768  3769  3770  3771  3772  3773  3774  3775  3776  3777  3778  3779  3780 
 3781  3782  3783  3784  3785  3786  3787  3788  3789  3790  3791  3792  3793  3794  3795 
 3796  3797  3798  3799  3800  3801  3802  3803  3804  3805  3806  3807  3808  3809  3810 
 3811  3812  3813  3814  3815  3816  3817  3818  3819  3820  3821  3822  3823  3824  3825 
 3826  3827  3828  3829  3830  3831  3832  3833  3834  3835  3836  3837  3838  3839  3840 
 3841  3842  3843  3844  3845  3846  3847  3848  3849  3850  3851  3852  3853  3854  3855 
 3856  3857  3858  3859  3860  3861  3862  3863  3864  3865  3866  3867  3868  3869  3870 
 3871  3872  3873  3874  3875  3876  3877  3878  3879  3880  3881  3882  3883  3884  3885 
 3886  3887  3888  3889  3890  3891  3892  3893  3894  3895  3896  3897  3898  3899  3900 
 3901  3902  3903  3904  3905  3906  3907  3908  3909  3910  3911  3912  3913  3914  3915 
 3916  3917  3918  3919  3920  3921  3922  3923  3924  3925  3926  3927  3928  3929  3930 
 3931  3932  3933  3934  3935  3936  3937  3938  3939  3940  3941  3942  3943  3944  3945 
 3946  3947  3948  3949  3950  3951  3952  3953  3954  3955  3956  3957  3958  3959  3960 
 3961  3962  3963  3964  3965  3966  3967  3968  3969  3970  3971  3972  3973  3974  3975 
 3976  3977  3978  3979  3980  3981  3982  3983  3984  3985  3986  3987  3988  3989  3990 
 3991  3992  3993  3994  3995  3996  3997  3998  3999  4000  4001  4002  4003  4004  4005 
 4006  4007  4008  4009  4010  4011  4012  4013  4014  4015  4016  4017  4018  4019  4020 
 4021  4022  4023  4024  4025  4026  4027  4028  4029  4030  4031  4032  4033  4034  4035 
 4036  4037  4038  4039  4040  4041  4042  4043  4044  4045  4046  4047  4048  4049  4050 
 4051  4052  4053  4054  4055  4056  4057  4058  4059  4060  4061  4062  4063  4064  4065 
 4066  4067  4068  4069  4070  4071  4072  4073  4074  4075  4076  4077  4078  4079  4080 
 4081  4082  4083  4084  4085  4086  4087  4088  4089  4090  4091  4092  4093  4094  4095 
 4096  4097  4098  4099  4100  4101  4102  4103  4104  4105  4106  4107  4108  4109  4110 
 4111  4112  4113  4114  4115  4116  4117  4118  4119  4120  4121  4122  4123  4124  4125 
 4126  4127  4128  4129  4130  4131  4132  4133  4134  4135  4136  4137  4138  4139  4140 
 4141  4142  4143  4144  4145  4146  4147  4148  4149  4150  4151  4152  4153  4154  4155 
 4156  4157  4158  4159  4160  4161  4162  4163  4164  4165  4166  4167  4168  4169  4170 
 4171  4172  4173  4174  4175  4176  4177  4178  4179  4180  4181  4182  4183  4184  4185 
 4186  4187  4188  4189  4190  4191  4192  4193  4194  4195  4196  4197  4198  4199  4200 
 4201  4202  4203  4204  4205  4206  4207  4208  4209  4210  4211  4212  4213  4214  4215 
 4216  4217  4218  4219  4220  4221  4222  4223  4224  4225  4226  4227  4228  4229  4230 
 4231  4232  4233  4234  4235  4236  4237  4238  4239  4240  4241  4242  4243  4244  4245 
 4246  4247  4248  4249  4250  4251  4252  4253  4254  4255  4256  4257  4258  4259  4260 
 4261  4262  4263  4264  4265  4266  4267  4268  4269  4270  4271  4272  4273  4274  4275 
 4276  4277  4278  4279  4280  4281  4282  4283  4284  4285  4286  4287  4288  4289  4290 
 4291  4292  4293  4294  4295  4296  4297  4298  4299  4300  4301  4302  4303  4304  4305 
 4306  4307  4308  4309  4310  4311  4312  4313  4314  4315  4316  4317  4318  4319  4320 
 4321  4322  4323  4324  4325  4326  4327  4328  4329  4330  4331  4332  4333  4334  4335 
 4336  4337  4338  4339  4340  4341  4342  4343  4344  4345  4346  4347  4348  4349  4350 
 4351  4352  4353  4354  4355  4356  4357  4358  4359  4360  4361  4362  4363  4364  4365 
 4366  4367  4368  4369  4370  4371  4372  4373  4374  4375  4376  4377  4378  4379  4380 
 4381  4382  4383  4384  4385  4386  4387  4388  4389  4390  4391  4392  4393  4394  4395 
 4396  4397  4398  4399  4400  4401  4402  4403  4404  4405  4406  4407  4408  4409  4410 
 4411  4412  4413  4414  4415  4416  4417  4418  4419  4420  4421  4422  4423  4424  4425 
 4426  4427  4428  4429  4430  4431  4432  4433  4434  4435  4436  4437  4438  4439  4440 
 4441  4442  4443  4444  4445  4446  4447  4448  4449  4450  4451  4452  4453  4454  4455 
 4456  4457  4458  4459  4460  4461  4462  4463  4464  4465  4466  4467  4468  4469  4470 
 4471  4472  4473  4474  4475  4476  4477  4478  4479  4480  4481  4482  4483  4484  4485 
 4486  4487  4488  4489  4490  4491  4492  4493  4494  4495  4496  4497  4498  4499  4500 
 4501  4502  4503  4504  4505  4506  4507  4508  4509  4510  4511  4512  4513  4514  4515 
 4516  4517  4518  4519  4520  4521  4522  4523  4524  4525  4526  4527  4528  4529  4530 
 4531  4532  4533  4534  4535  4536  4537  4538  4539  4540  4541  4542  4543  4544  4545 
 4546  4547  4548  4549  4550  4551  4552  4553  4554  4555  4556  4557  4558  4559  4560 
 4561  4562  4563  4564  4565  4566  4567  4568  4569  4570  4571  4572  4573  4574  4575 
 4576  4577  4578  4579  4580  4581  4582  4583  4584  4585  4586  4587  4588  4589  4590 
 4591  4592  4593  4594  4595  4596  4597  4598  4599  4600  4601  4602  4603  4604  4605 
 4606  4607  4608  4609  4610  4611  4612  4613  4614  4615  4616  4617  4618  4619  4620 
 4621  4622  4623  4624  4625  4626  4627  4628  4629  4630  4631  4632  4633  4634  4635 
 4636  4637  4638  4639  4640  4641  4642  4643  4644  4645  4646  4647  4648  4649  4650 
 4651  4652  4653  4654  4655  4656  4657  4658  4659  4660  4661  4662  4663  4664  4665 
 4666  4667  4668  4669  4670  4671  4672  4673  4674  4675  4676  4677  4678  4679  4680 
 4681  4682  4683  4684  4685  4686  4687  4688  4689  4690  4691  4692  4693  4694  4695 
 4696  4697  4698  4699  4700  4701  4702  4703  4704  4705  4706  4707  4708  4709  4710 
 4711  4712  4713  4714  4715  4716  4717  4718  4719  4720  4721  4722  4723  4724  4725 
 4726  4727  4728  4729  4730  4731  4732  4733  4734  4735  4736  4737  4738  4739  4740 
 4741  4742  4743  4744  4745  4746  4747  4748  4749  4750  4751  4752  4753  4754  4755 
 4756  4757  4758  4759  4760  4761  4762  4763  4764  4765  4766  4767  4768  4769  4770 
 4771  4772  4773  4774  4775  4776  4777  4778  4779  4780  4781  4782  4783  4784  4785 
 4786  4787  4788  4789  4790  4791  4792  4793  4794  4795  4796  4797  4798  4799  4800 
 4801  4802  4803  4804  4805  4806  4807  4808  4809  4810  4811  4812  4813  4814  4815 
 4816  4817  4818  4819  4820  4821  4822  4823  4824  4825  4826  4827  4828  4829  4830 
 4831  4832  4833  4834  4835  4836  4837  4838  4839  4840  4841  4842  4843  4844  4845 
 4846  4847  4848  4849  4850  4851  4852  4853  4854  4855  4856  4857  4858  4859  4860 
 4861  4862  4863  4864  4865  4866  4867  4868  4869  4870  4871  4872  4873  4874  4875 
 4876  4877  4878  4879  4880  4881  4882  4883  4884  4885  4886  4887  4888  4889  4890 
 4891  4892  4893  4894  4895  4896  4897  4898  4899  4900  4901  4902  4903  4904  4905 
 4906  4907  4908  4909  4910  4911  4912  4913  4914  4915  4916  4917  4918  4919  4920 
 4921  4922  4923  4924  4925  4926  4927  4928  4929  4930  4931  4932  4933  4934  4935 
 4936  4937  4938  4939  4940  4941  4942  4943  4944  4945  4946  4947  4948  4949  4950 
 4951  4952  4953  4954  4955  4956  4957  4958  4959  4960  4961  4962  4963  4964  4965 
 4966  4967  4968  4969  4970  4971  4972  4973  4974  4975  4976  4977  4978  4979  4980 
 4981  4982  4983  4984  4985  4986  4987  4988  4989  4990  4991  4992  4993  4994  4995 
 4996  4997  4998  4999  5000  5001  5002  5003  5004  5005  5006  5007  5008  5009  5010 
 5011  5012  5013  5014  5015  5016  5017  5018  5019  5020  5021  5022  5023  5024  5025 
 5026  5027  5028  5029  5030  5031  5032  5033  5034  5035  5036  5037  5038  5039  5040 
 5041  5042  5043  5044  5045  5046  5047  5048  5049  5050  5051  5052  5053  5054  5055 
 5056  5057  5058  5059  5060  5061  5062  5063  5064  5065  5066  5067  5068  5069  5070 
 5071  5072  5073  5074  5075  5076  5077  5078  5079  5080  5081  5082  5083  5084  5085 
 5086  5087  5088  5089  5090  5091  5092  5093  5094  5095  5096  5097  5098  5099  5100 
 5101  5102  5103  5104  5105  5106  5107  5108  5109  5110  5111  5112  5113  5114  5115 
 5116  5117  5118  5119  5120  5121  5122  5123  5124  5125  5126  5127  5128  5129  5130 
 5131  5132  5133  5134  5135  5136  5137  5138  5139  5140  5141  5142  5143  5144  5145 
 5146  5147  5148  5149  5150  5151  5152  5153  5154  5155  5156  5157  5158  5159  5160 
 5161  5162  5163  5164  5165  5166  5167  5168  5169  5170  5171  5172  5173  5174  5175 
 5176  5177  5178  5179  5180  5181  5182  5183  5184  5185  5186  5187  5188  5189  5190 
 5191  5192  5193  5194  5195  5196  5197  5198  5199  5200  5201  5202  5203  5204  5205 
 5206  5207  5208  5209  5210  5211  5212  5213  5214  5215  5216  5217  5218  5219  5220 
 5221  5222  5223  5224  5225  5226  5227  5228  5229  5230  5231  5232  5233  5234  5235 
 5236  5237  5238  5239  5240  5241  5242  5243  5244  5245  5246  5247  5248  5249  5250 
 5251  5252  5253  5254  5255  5256  5257  5258  5259  5260  5261  5262  5263  5264  5265 
 5266  5267  5268  5269  5270  5271  5272  5273  5274  5275  5276  5277  5278  5279  5280 
 5281  5282  5283  5284  5285  5286  5287  5288  5289  5290  5291  5292  5293  5294  5295 
 5296  5297  5298  5299  5300  5301  5302  5303  5304  5305  5306  5307  5308  5309  5310 
 5311  5312  5313  5314  5315  5316  5317  5318  5319  5320  5321  5322  5323  5324  5325 
 5326  5327  5328  5329  5330  5331  5332  5333  5334  5335  5336  5337  5338  5339  5340 
 5341  5342  5343  5344  5345  5346  5347  5348  5349  5350  5351  5352  5353  5354  5355 
 5356  5357  5358  5359  5360  5361  5362  5363  5364  5365  5366  5367  5368  5369  5370 
 5371  5372  5373  5374  5375  5376  5377  5378  5379  5380  5381  5382  5383  5384  5385 
 5386  5387  5388  5389  5390  5391  5392  5393  5394  5395  5396  5397  5398  5399  5400 
 5401  5402  5403  5404  5405  5406  5407  5408  5409  5410  5411  5412  5413  5414  5415 
 5416  5417  5418  5419  5420  5421  5422  5423  5424  5425  5426  5427  5428  5429  5430 
 5431  5432  5433  5434  5435  5436  5437  5438  5439  5440  5441  5442  5443  5444  5445 
 5446  5447  5448  5449  5450  5451  5452  5453  5454  5455  5456  5457  5458  5459  5460 
 5461  5462  5463  5464  5465  5466  5467  5468  5469  5470  5471  5472  5473  5474  5475 
 5476  5477  5478  5479  5480  5481  5482  5483  5484  5485  5486  5487  5488  5489  5490 
 5491  5492  5493  5494  5495  5496  5497  5498  5499  5500  5501  5502  5503  5504  5505 
 5506  5507  5508  5509  5510  5511  5512  5513  5514  5515  5516  5517  5518  5519  5520 
 5521  5522  5523  5524  5525  5526  5527  5528  5529  5530  5531  5532  5533  5534  5535 
 5536  5537  5538  5539  5540  5541  5542  5543  5544  5545  5546  5547  5548  5549  5550 
 5551  5552  5553  5554  5555  5556  5557  5558  5559  5560  5561  5562  5563  5564  5565 
 5566  5567  5568  5569  5570  5571  5572  5573  5574  5575  5576  5577  5578  5579  5580 
 5581  5582  5583  5584  5585  5586  5587  5588  5589  5590  5591  5592  5593  5594  5595 
 5596  5597  5598  5599  5600  5601  5602  5603  5604  5605  5606  5607  5608  5609  5610 
 5611  5612  5613  5614  5615  5616  5617  5618  5619  5620  5621  5622  5623  5624  5625 
 5626  5627  5628  5629  5630  5631  5632  5633  5634  5635  5636  5637  5638  5639  5640 
 5641  5642  5643  5644  5645  5646  5647  5648  5649  5650  5651  5652  5653  5654  5655 
 5656  5657  5658  5659  5660  5661  5662  5663  5664  5665  5666  5667  5668  5669  5670 
 5671  5672  5673  5674  5675  5676  5677  5678  5679  5680  5681  5682  5683  5684  5685 
 5686  5687  5688  5689  5690  5691  5692  5693  5694  5695  5696  5697  5698  5699  5700 
 5701  5702  5703  5704  5705  5706  5707  5708  5709  5710  5711  5712  5713  5714  5715 
 5716  5717  5718  5719  5720  5721  5722  5723  5724  5725  5726  5727  5728  5729  5730 
 5731  5732  5733  5734  5735  5736  5737  5738  5739  5740  5741  5742  5743  5744  5745 
 5746  5747  5748  5749  5750  5751  5752  5753  5754  5755  5756  5757  5758  5759  5760 
 5761  5762  5763  5764  5765  5766  5767  5768  5769  5770  5771  5772  5773  5774  5775 
 5776  5777  5778  5779  5780  5781  5782  5783  5784  5785  5786  5787  5788  5789  5790 
 5791  5792  5793  5794  5795  5796  5797  5798  5799  5800  5801  5802  5803  5804  5805 
 5806  5807  5808  5809  5810  5811  5812  5813  5814  5815  5816  5817  5818  5819  5820 
 5821  5822  5823  5824  5825  5826  5827  5828  5829  5830  5831  5832  5833  5834  5835 
 5836  5837  5838  5839  5840  5841  5842  5843  5844  5845  5846  5847  5848  5849  5850 
 5851  5852  5853  5854  5855  5856  5857  5858  5859  5860  5861  5862  5863  5864  5865 
 5866  5867  5868  5869  5870  5871  5872  5873  5874  5875  5876  5877  5878  5879  5880 
 5881  5882  5883  5884  5885  5886  5887  5888  5889  5890  5891  5892  5893  5894  5895 
 5896  5897  5898  5899  5900  5901  5902  5903  5904  5905  5906  5907  5908  5909  5910 
 5911  5912  5913  5914  5915  5916  5917  5918  5919  5920  5921  5922  5923  5924  5925 
 5926  5927  5928  5929  5930  5931  5932  5933  5934  5935  5936  5937  5938  5939  5940 
 5941  5942  5943  5944  5945  5946  5947  5948  5949  5950  5951  5952  5953  5954  5955 
 5956  5957  5958  5959  5960  5961  5962  5963  5964  5965  5966  5967  5968  5969  5970 
 5971  5972  5973  5974  5975  5976  5977  5978  5979  5980  5981  5982  5983  5984  5985 
 5986  5987  5988  5989  5990  5991  5992  5993  5994  5995  5996  5997  5998  5999  6000 
 6001  6002  6003  6004  6005  6006  6007  6008  6009  6010  6011  6012  6013  6014  6015 
 6016  6017  6018  6019  6020  6021  6022  6023  6024  6025  6026  6027  6028  6029  6030 
 6031  6032  6033  6034  6035  6036  6037  6038  6039  6040  6041  6042  6043  6044  6045 
 6046  6047  6048  6049  6050  6051  6052  6053  6054  6055  6056  6057  6058  6059  6060 
 6061  6062  6063  6064  6065  6066  6067  6068  6069  6070  6071  6072  6073  6074  6075 
 6076  6077  6078  6079  6080  6081  6082  6083  6084  6085  6086  6087  6088  6089  6090 
 6091  6092  6093  6094  6095  6096  6097  6098  6099  6100  6101  6102  6103  6104  6105 
 6106  6107  6108  6109  6110  6111  6112  6113  6114  6115  6116  6117  6118  6119  6120 
 6121  6122  6123  6124  6125  6126  6127  6128  6129  6130  6131  6132  6133  6134  6135 
 6136  6137  6138  6139  6140  6141  6142  6143  6144  6145  6146  6147  6148  6149  6150 
 6151  6152  6153  6154  6155  6156  6157  6158  6159  6160  6161  6162  6163  6164  6165 
 6166  6167  6168  6169  6170  6171  6172  6173  6174  6175  6176  6177  6178  6179  6180 
 6181  6182  6183  6184  6185  6186  6187  6188  6189  6190  6191  6192  6193  6194  6195 
 6196  6197  6198  6199  6200  6201  6202  6203  6204  6205  6206  6207  6208  6209  6210 
 6211  6212  6213  6214  6215  6216  6217  6218  6219  6220  6221  6222  6223  6224  6225 
 6226  6227  6228  6229  6230  6231  6232  6233  6234  6235  6236  6237  6238  6239  6240 
 6241  6242  6243  6244  6245  6246  6247  6248  6249  6250  6251  6252  6253  6254  6255 
 6256  6257  6258  6259  6260  6261  6262  6263  6264  6265  6266  6267  6268  6269  6270 
 6271  6272  6273  6274  6275  6276  6277  6278  6279  6280  6281  6282  6283  6284  6285 
 6286  6287  6288  6289  6290  6291  6292  6293  6294  6295  6296  6297  6298  6299  6300 
 6301  6302  6303  6304  6305  6306  6307  6308  6309  6310  6311  6312  6313  6314  6315 
 6316  6317  6318  6319  6320  6321  6322  6323  6324  6325  6326  6327  6328  6329  6330 
 6331  6332  6333  6334  6335  6336  6337  6338  6339  6340  6341  6342  6343  6344  6345 
 6346  6347  6348  6349  6350  6351  6352  6353  6354  6355  6356  6357  6358  6359  6360 
 6361  6362  6363  6364  6365  6366  6367  6368  6369  6370  6371  6372  6373  6374  6375 
 6376  6377  6378  6379  6380  6381  6382  6383  6384  6385  6386  6387  6388  6389  6390 
 6391  6392  6393  6394  6395  6396  6397  6398  6399  6400  6401  6402  6403  6404  6405 
 6406  6407  6408  6409  6410  6411  6412  6413  6414  6415  6416  6417  6418  6419  6420 
 6421  6422  6423  6424  6425  6426  6427  6428  6429  6430  6431  6432  6433  6434  6435 
 6436  6437  6438  6439  6440  6441  6442  6443  6444  6445  6446  6447  6448  6449  6450 
 6451  6452  6453  6454  6455  6456  6457  6458  6459  6460  6461  6462  6463  6464  6465 
 6466  6467  6468  6469  6470  6471  6472  6473  6474  6475  6476  6477  6478  6479  6480 
 6481  6482  6483  6484  6485  6486  6487  6488  6489  6490  6491  6492  6493  6494  6495 
 6496  6497  6498  6499  6500  6501  6502  6503  6504  6505  6506  6507  6508  6509  6510 
 6511  6512  6513  6514  6515  6516  6517  6518  6519  6520  6521  6522  6523  6524  6525 
 6526  6527  6528  6529  6530  6531  6532  6533  6534  6535  6536  6537  6538  6539  6540 
 6541  6542  6543  6544  6545  6546  6547  6548  6549  6550  6551  6552  6553  6554  6555 
 6556  6557  6558  6559  6560  6561  6562  6563  6564  6565  6566  6567  6568  6569  6570 
 6571  6572  6573  6574  6575  6576  6577  6578  6579  6580  6581  6582  6583  6584  6585 
 6586  6587  6588  6589  6590  6591  6592  6593  6594  6595  6596  6597  6598  6599  6600 
 6601  6602  6603  6604  6605  6606  6607  6608  6609  6610  6611  6612  6613  6614  6615 
 6616  6617  6618  6619  6620  6621  6622  6623  6624  6625  6626  6627  6628  6629  6630 
 6631  6632  6633  6634  6635  6636  6637  6638  6639  6640  6641  6642  6643  6644  6645 
 6646  6647  6648  6649  6650  6651  6652  6653  6654  6655  6656  6657  6658  6659  6660 
 6661  6662  6663  6664  6665  6666  6667  6668  6669  6670  6671  6672  6673  6674  6675 
 6676  6677  6678  6679  6680  6681  6682  6683  6684  6685  6686  6687  6688  6689  6690 
 6691  6692  6693  6694  6695  6696  6697  6698  6699  6700  6701  6702  6703  6704  6705 
 6706  6707  6708  6709  6710  6711  6712  6713  6714  6715  6716  6717  6718  6719  6720 
 6721  6722  6723  6724  6725  6726  6727  6728  6729  6730  6731  6732  6733  6734  6735 
 6736  6737  6738  6739  6740  6741  6742  6743  6744  6745  6746  6747  6748  6749  6750 
 6751  6752  6753  6754  6755  6756  6757  6758  6759  6760  6761  6762  6763  6764  6765 
 6766  6767  6768  6769  6770  6771  6772  6773  6774  6775  6776  6777  6778  6779  6780 
 6781  6782  6783  6784  6785  6786  6787  6788  6789  6790  6791  6792  6793  6794  6795 
 6796  6797  6798  6799  6800  6801  6802  6803  6804  6805  6806  6807  6808  6809  6810 
 6811  6812  6813  6814  6815  6816  6817  6818  6819  6820  6821  6822  6823  6824  6825 
 6826  6827  6828  6829  6830  6831  6832  6833  6834  6835  6836  6837  6838  6839  6840 
 6841  6842  6843  6844  6845  6846  6847  6848  6849  6850  6851  6852  6853  6854  6855 
 6856  6857  6858  6859  6860  6861  6862  6863  6864  6865  6866  6867  6868  6869  6870 
 6871  6872  6873  6874  6875  6876  6877  6878  6879  6880  6881  6882  6883  6884  6885 
 6886  6887  6888  6889  6890  6891  6892  6893  6894  6895  6896  6897  6898  6899  6900 
 6901  6902  6903  6904  6905  6906  6907  6908  6909  6910  6911  6912  6913  6914  6915 
 6916  6917  6918  6919  6920  6921  6922  6923  6924  6925  6926  6927  6928  6929  6930 
 6931  6932  6933  6934  6935  6936  6937  6938  6939  6940  6941  6942  6943  6944  6945 
 6946  6947  6948  6949  6950  6951  6952  6953  6954  6955  6956  6957  6958  6959  6960 
 6961  6962  6963  6964  6965  6966  6967  6968  6969  6970  6971  6972  6973  6974  6975 
 6976  6977  6978  6979  6980  6981  6982  6983  6984  6985  6986  6987  6988  6989  6990 
 6991  6992  6993  6994  6995  6996  6997  6998  6999  7000  7001  7002  7003  7004  7005 
 7006  7007  7008  7009  7010  7011  7012  7013  7014  7015  7016  7017  7018  7019  7020 
 7021  7022  7023  7024  7025  7026  7027  7028  7029  7030  7031  7032  7033  7034  7035 
 7036  7037  7038  7039  7040  7041  7042  7043  7044  7045  7046  7047  7048  7049  7050 
 7051  7052  7053  7054  7055  7056  7057  7058  7059  7060  7061  7062  7063  7064  7065 
 7066  7067  7068  7069  7070  7071  7072  7073  7074  7075  7076  7077  7078  7079  7080 
 7081  7082  7083  7084  7085  7086  7087  7088  7089  7090  7091  7092  7093  7094  7095 
 7096  7097  7098  7099  7100  7101  7102  7103  7104  7105  7106  7107  7108  7109  7110 
 7111  7112  7113  7114  7115  7116  7117  7118  7119  7120  7121  7122  7123  7124  7125 
 7126  7127  7128  7129  7130  7131  7132  7133  7134  7135  7136  7137  7138  7139  7140 
 7141  7142  7143  7144  7145  7146  7147  7148  7149  7150  7151  7152  7153  7154  7155 
 7156  7157  7158  7159  7160  7161  7162  7163  7164  7165  7166  7167  7168  7169  7170 
 7171  7172  7173  7174  7175  7176  7177  7178  7179  7180  7181  7182  7183  7184  7185 
 7186  7187  7188  7189  7190  7191  7192  7193  7194  7195  7196  7197  7198  7199  7200 
 7201  7202  7203  7204  7205  7206  7207  7208  7209  7210  7211  7212  7213  7214  7215 
 7216  7217  7218  7219  7220  7221  7222  7223  7224  7225  7226  7227  7228  7229  7230 
 7231  7232  7233  7234  7235  7236  7237  7238  7239  7240  7241  7242  7243  7244  7245 
 7246  7247  7248  7249  7250  7251  7252  7253  7254  7255  7256  7257  7258  7259  7260 
 7261  7262  7263  7264  7265  7266  7267  7268  7269  7270  7271  7272  7273  7274  7275 
 7276  7277  7278  7279  7280  7281  7282  7283  7284  7285  7286  7287  7288  7289  7290 
 7291  7292  7293  7294  7295  7296  7297  7298  7299  7300  7301  7302  7303  7304  7305 
 7306  7307  7308  7309  7310  7311  7312  7313  7314  7315  7316  7317  7318  7319  7320 
 7321  7322  7323  7324  7325  7326  7327  7328  7329  7330  7331  7332  7333  7334  7335 
 7336  7337  7338  7339  7340  7341  7342  7343  7344  7345  7346  7347  7348  7349  7350 
 7351  7352  7353  7354  7355  7356  7357  7358  7359  7360  7361  7362  7363  7364  7365 
 7366  7367  7368  7369  7370  7371  7372  7373  7374  7375  7376  7377  7378  7379  7380 
 7381  7382  7383  7384  7385  7386  7387  7388  7389  7390  7391  7392  7393  7394  7395 
 7396  7397  7398  7399  7400  7401  7402  7403  7404  7405  7406  7407  7408  7409  7410 
 7411  7412  7413  7414  7415  7416  7417  7418  7419  7420  7421  7422  7423  7424  7425 
 7426  7427  7428  7429  7430  7431  7432  7433  7434  7435  7436  7437  7438  7439  7440 
 7441  7442  7443  7444  7445  7446  7447  7448  7449  7450  7451  7452  7453  7454  7455 
 7456  7457  7458  7459  7460  7461  7462  7463  7464  7465  7466  7467  7468  7469  7470 
 7471  7472  7473  7474  7475  7476  7477  7478  7479  7480  7481  7482  7483  7484  7485 
 7486  7487  7488  7489  7490  7491  7492  7493  7494  7495  7496  7497  7498  7499  7500 
 7501  7502  7503  7504  7505  7506  7507  7508  7509  7510  7511  7512  7513  7514  7515 
 7516  7517  7518  7519  7520  7521  7522  7523  7524  7525  7526  7527  7528  7529  7530 
 7531  7532  7533  7534  7535  7536  7537  7538  7539  7540  7541  7542  7543  7544  7545 
 7546  7547  7548  7549  7550  7551  7552  7553  7554  7555  7556  7557  7558  7559  7560 
 7561  7562  7563  7564  7565  7566  7567  7568  7569  7570  7571  7572  7573  7574  7575 
 7576  7577  7578  7579  7580  7581  7582  7583  7584  7585  7586  7587  7588  7589  7590 
 7591  7592  7593  7594  7595  7596  7597  7598  7599  7600  7601  7602  7603  7604  7605 
 7606  7607  7608  7609  7610  7611  7612  7613  7614  7615  7616  7617  7618  7619  7620 
 7621  7622  7623  7624  7625  7626  7627  7628  7629  7630  7631  7632  7633  7634  7635 
 7636  7637  7638  7639  7640  7641  7642  7643  7644  7645  7646  7647  7648  7649  7650 
 7651  7652  7653  7654  7655  7656  7657  7658  7659  7660  7661  7662  7663  7664  7665 
 7666  7667  7668  7669  7670  7671  7672  7673  7674  7675  7676  7677  7678  7679  7680 
 7681  7682  7683  7684  7685  7686  7687  7688  7689  7690  7691  7692  7693  7694  7695 
 7696  7697  7698  7699  7700  7701  7702  7703  7704  7705  7706  7707  7708  7709  7710 
 7711  7712  7713  7714  7715  7716  7717  7718  7719  7720  7721  7722  7723  7724  7725 
 7726  7727  7728  7729  7730  7731  7732  7733  7734  7735  7736  7737  7738  7739  7740 
 7741  7742  7743  7744  7745  7746  7747  7748  7749  7750  7751  7752  7753  7754  7755 
 7756  7757  7758  7759  7760  7761  7762  7763  7764  7765  7766  7767  7768  7769  7770 
 7771  7772  7773  7774  7775  7776  7777  7778  7779  7780  7781  7782  7783  7784  7785 
 7786  7787  7788  7789  7790  7791  7792  7793  7794  7795  7796  7797  7798  7799  7800 
 7801  7802  7803  7804  7805  7806  7807  7808  7809  7810  7811  7812  7813  7814  7815 
 7816  7817  7818  7819  7820  7821  7822  7823  7824  7825  7826  7827  7828  7829  7830 
 7831  7832  7833  7834  7835  7836  7837  7838  7839  7840  7841  7842  7843  7844  7845 
 7846  7847  7848  7849  7850  7851  7852  7853  7854  7855  7856  7857  7858  7859  7860 
 7861  7862  7863  7864  7865  7866  7867  7868  7869  7870  7871  7872  7873  7874  7875 
 7876  7877  7878  7879  7880  7881  7882  7883  7884  7885  7886  7887  7888  7889  7890 
 7891  7892  7893  7894  7895  7896  7897  7898  7899  7900  7901  7902  7903  7904  7905 
 7906  7907  7908  7909  7910  7911  7912  7913  7914  7915  7916  7917  7918  7919  7920 
 7921  7922  7923  7924  7925  7926  7927  7928  7929  7930  7931  7932  7933  7934  7935 
 7936  7937  7938  7939  7940  7941  7942  7943  7944  7945  7946  7947  7948  7949  7950 
 7951  7952  7953  7954  7955  7956  7957  7958  7959  7960  7961  7962  7963  7964  7965 
 7966  7967  7968  7969  7970  7971  7972  7973  7974  7975  7976  7977  7978  7979  7980 
 7981  7982  7983  7984  7985  7986  7987  7988  7989  7990  7991  7992  7993  7994  7995 
 7996  7997  7998  7999  8000  8001  8002  8003  8004  8005  8006  8007  8008  8009  8010 
 8011  8012  8013  8014  8015  8016  8017  8018  8019  8020  8021  8022  8023  8024  8025 
 8026  8027  8028  8029  8030  8031  8032  8033  8034  8035  8036  8037  8038  8039  8040 
 8041  8042  8043  8044  8045  8046  8047  8048  8049  8050  8051  8052  8053  8054  8055 
 8056  8057  8058  8059  8060  8061  8062  8063  8064  8065  8066  8067  8068  8069  8070 
 8071  8072  8073  8074  8075  8076  8077  8078  8079  8080  8081  8082  8083  8084  8085 
 8086  8087  8088  8089  8090  8091  8092  8093  8094  8095  8096  8097  8098  8099  8100 
 8101  8102  8103  8104  8105  8106  8107  8108  8109  8110  8111  8112  8113  8114  8115 
 8116  8117  8118  8119  8120  8121  8122  8123  8124  8125  8126  8127  8128  8129  8130 
 8131  8132  8133  8134  8135  8136  8137  8138  8139  8140  8141  8142  8143  8144  8145 
 8146  8147  8148  8149  8150  8151  8152  8153  8154  8155  8156  8157  8158  8159  8160 
 8161  8162  8163  8164  8165  8166  8167  8168  8169  8170  8171  8172  8173  8174  8175 
 8176  8177  8178  8179  8180  8181  8182  8183  8184  8185  8186  8187  8188  8189  8190 
 8191  8192  8193  8194  8195  8196  8197  8198  8199  8200  8201  8202  8203  8204  8205 
 8206  8207  8208  8209  8210  8211  8212  8213  8214  8215  8216  8217  8218  8219  8220 
 8221  8222  8223  8224  8225  8226  8227  8228  8229  8230  8231  8232  8233  8234  8235 
 8236  8237  8238  8239  8240  8241  8242  8243  8244  8245  8246  8247  8248  8249  8250 
 8251  8252  8253  8254  8255  8256  8257  8258  8259  8260  8261  8262  8263  8264  8265 
 8266  8267  8268  8269  8270  8271  8272  8273  8274  8275  8276  8277  8278  8279  8280 
 8281  8282  8283  8284  8285  8286  8287  8288  8289  8290  8291  8292  8293  8294  8295 
 8296  8297  8298  8299  8300  8301  8302  8303  8304  8305  8306  8307  8308  8309  8310 
 8311  8312  8313  8314  8315  8316  8317  8318  8319  8320  8321  8322  8323  8324  8325 
 8326  8327  8328  8329  8330  8331  8332  8333  8334  8335  8336  8337  8338  8339  8340 
 8341  8342  8343  8344  8345  8346  8347  8348  8349  8350  8351  8352  8353  8354  8355 
 8356  8357  8358  8359  8360  8361  8362  8363  8364  8365  8366  8367  8368  8369  8370 
 8371  8372  8373  8374  8375  8376  8377  8378  8379  8380  8381  8382  8383  8384  8385 
 8386  8387  8388  8389  8390  8391  8392  8393  8394  8395  8396  8397  8398  8399  8400 
 8401  8402  8403  8404  8405  8406  8407  8408  8409  8410  8411  8412  8413  8414  8415 
 8416  8417  8418  8419  8420  8421  8422  8423  8424  8425  8426  8427  8428  8429  8430 
 8431  8432  8433  8434  8435  8436  8437  8438  8439  8440  8441  8442  8443  8444  8445 
 8446  8447  8448  8449  8450  8451  8452  8453  8454  8455  8456  8457  8458  8459  8460 
 8461  8462  8463  8464  8465  8466  8467  8468  8469  8470  8471  8472  8473  8474  8475 
 8476  8477  8478  8479  8480  8481  8482  8483  8484  8485  8486  8487  8488  8489  8490 
 8491  8492  8493  8494  8495  8496  8497  8498  8499  8500  8501  8502  8503  8504  8505 
 8506  8507  8508  8509  8510  8511  8512  8513  8514  8515  8516  8517  8518  8519  8520 
 8521  8522  8523  8524  8525  8526  8527  8528  8529  8530  8531  8532  8533  8534  8535 
 8536  8537  8538  8539  8540  8541  8542  8543  8544  8545  8546  8547  8548  8549  8550 
 8551  8552  8553  8554  8555  8556  8557  8558  8559  8560  8561  8562  8563  8564  8565 
 8566  8567  8568  8569  8570  8571  8572  8573  8574  8575  8576  8577  8578  8579  8580 
 8581  8582  8583  8584  8585  8586  8587  8588  8589  8590  8591  8592  8593  8594  8595 
 8596  8597  8598  8599  8600  8601  8602  8603  8604  8605  8606  8607  8608  8609  8610 
 8611  8612  8613  8614  8615  8616  8617  8618  8619  8620  8621  8622  8623  8624  8625 
 8626  8627  8628  8629  8630  8631  8632  8633  8634  8635  8636  8637  8638  8639  8640 
 8641  8642  8643  8644  8645  8646  8647  8648  8649  8650  8651  8652  8653  8654  8655 
 8656  8657  8658  8659  8660  8661  8662  8663  8664  8665  8666  8667  8668  8669  8670 
 8671  8672  8673  8674  8675  8676  8677  8678  8679  8680  8681  8682  8683  8684  8685 
 8686  8687  8688  8689  8690  8691  8692  8693  8694  8695  8696  8697  8698  8699  8700 
 8701  8702  8703  8704  8705  8706  8707  8708  8709  8710  8711  8712  8713  8714  8715 
 8716  8717  8718  8719  8720  8721  8722  8723  8724  8725  8726  8727  8728  8729  8730 
 8731  8732  8733  8734  8735  8736  8737  8738  8739  8740  8741  8742  8743  8744  8745 
 8746  8747  8748  8749  8750  8751  8752  8753  8754  8755  8756  8757  8758  8759  8760 
 8761  8762  8763  8764  8765  8766  8767  8768  8769  8770  8771  8772  8773  8774  8775 
 8776  8777  8778  8779  8780  8781  8782  8783  8784  8785  8786  8787  8788  8789  8790 
 8791  8792  8793  8794  8795  8796  8797  8798  8799  8800  8801  8802  8803  8804  8805 
 8806  8807  8808  8809  8810  8811  8812  8813  8814  8815  8816  8817  8818  8819  8820 
 8821  8822  8823  8824  8825  8826  8827  8828  8829  8830  8831  8832  8833  8834  8835 
 8836  8837  8838  8839  8840  8841  8842  8843  8844  8845  8846  8847  8848  8849  8850 
 8851  8852  8853  8854  8855  8856  8857  8858  8859  8860  8861  8862  8863  8864  8865 
 8866  8867  8868  8869  8870  8871  8872  8873  8874  8875  8876  8877  8878  8879  8880 
 8881  8882  8883  8884  8885  8886  8887  8888  8889  8890  8891  8892  8893  8894  8895 
 8896  8897  8898  8899  8900  8901  8902  8903  8904  8905  8906  8907  8908  8909  8910 
 8911  8912  8913  8914  8915  8916  8917  8918  8919  8920  8921  8922  8923  8924  8925 
 8926  8927  8928  8929  8930  8931  8932  8933  8934  8935  8936  8937  8938  8939  8940 
 8941  8942  8943  8944  8945  8946  8947  8948  8949  8950  8951  8952  8953  8954  8955 
 8956  8957  8958  8959  8960  8961  8962  8963  8964  8965  8966  8967  8968  8969  8970 
 8971  8972  8973  8974  8975  8976  8977  8978  8979  8980  8981  8982  8983  8984  8985 
 8986  8987  8988  8989  8990  8991  8992  8993  8994  8995  8996  8997  8998  8999  9000 
 9001  9002  9003  9004  9005  9006  9007  9008  9009  9010  9011  9012  9013  9014  9015 
 9016  9017  9018  9019  9020  9021  9022  9023  9024  9025  9026  9027  9028  9029  9030 
 9031  9032  9033  9034  9035  9036  9037  9038  9039  9040  9041  9042  9043  9044  9045 
 9046  9047  9048  9049  9050  9051  9052  9053  9054  9055  9056  9057  9058  9059  9060 
 9061  9062  9063  9064  9065  9066  9067  9068  9069  9070  9071  9072  9073  9074  9075 
 9076  9077  9078  9079  9080  9081  9082  9083  9084  9085  9086  9087  9088  9089  9090 
 9091  9092  9093  9094  9095  9096  9097  9098  9099  9100  9101  9102  9103  9104  9105 
 9106  9107  9108  9109  9110  9111  9112  9113  9114  9115  9116  9117  9118  9119  9120 
 9121  9122  9123  9124  9125  9126  9127  9128  9129  9130  9131  9132  9133  9134  9135 
 9136  9137  9138  9139  9140  9141  9142  9143  9144  9145  9146  9147  9148  9149  9150 
 9151  9152  9153  9154  9155  9156  9157  9158  9159  9160  9161  9162  9163  9164  9165 
 9166  9167  9168  9169  9170  9171  9172  9173  9174  9175  9176  9177  9178  9179  9180 
 9181  9182  9183  9184  9185  9186  9187  9188  9189  9190  9191  9192  9193  9194  9195 
 9196  9197  9198  9199  9200  9201  9202  9203  9204  9205  9206  9207  9208  9209  9210 
 9211  9212  9213  9214  9215  9216  9217  9218  9219  9220  9221  9222  9223  9224  9225 
 9226  9227  9228  9229  9230  9231  9232  9233  9234  9235  9236  9237  9238  9239  9240 
 9241  9242  9243  9244  9245  9246  9247  9248  9249  9250  9251  9252  9253  9254  9255 
 9256  9257  9258  9259  9260  9261  9262  9263  9264  9265  9266  9267  9268  9269  9270 
 9271  9272  9273  9274  9275  9276  9277  9278  9279  9280  9281  9282  9283  9284  9285 
 9286  9287  9288  9289  9290  9291  9292  9293  9294  9295  9296  9297  9298  9299  9300 
 9301  9302  9303  9304  9305  9306  9307  9308  9309  9310  9311  9312  9313  9314  9315 
 9316  9317  9318  9319  9320  9321  9322  9323  9324  9325  9326  9327  9328  9329  9330 
 9331  9332  9333  9334  9335  9336  9337  9338  9339  9340  9341  9342  9343  9344  9345 
 9346  9347  9348  9349  9350  9351  9352  9353  9354  9355  9356  9357  9358  9359  9360 
 9361  9362  9363  9364  9365  9366  9367  9368  9369  9370  9371  9372  9373  9374  9375 
 9376  9377  9378  9379  9380  9381  9382  9383  9384  9385  9386  9387  9388  9389  9390 
 9391  9392  9393  9394  9395  9396  9397  9398  9399  9400  9401  9402  9403  9404  9405 
 9406  9407  9408  9409  9410  9411  9412  9413  9414  9415  9416  9417  9418  9419  9420 
 9421  9422  9423  9424  9425  9426  9427  9428  9429  9430  9431  9432  9433  9434  9435 
 9436  9437  9438  9439  9440  9441  9442  9443  9444  9445  9446  9447  9448  9449  9450 
 9451  9452  9453  9454  9455  9456  9457  9458  9459  9460  9461  9462  9463  9464  9465 
 9466  9467  9468  9469  9470  9471  9472  9473  9474  9475  9476  9477  9478  9479  9480 
 9481  9482  9483  9484  9485  9486  9487  9488  9489  9490  9491  9492  9493  9494  9495 
 9496  9497  9498  9499  9500  9501  9502  9503  9504  9505  9506  9507  9508  9509  9510 
 9511  9512  9513  9514  9515  9516  9517  9518  9519  9520  9521  9522  9523  9524  9525 
 9526  9527  9528  9529  9530  9531  9532  9533  9534  9535  9536  9537  9538  9539  9540 
 9541  9542  9543  9544  9545  9546  9547  9548  9549  9550  9551  9552  9553  9554  9555 
 9556  9557  9558  9559  9560  9561  9562  9563  9564  9565  9566  9567  9568  9569  9570 
 9571  9572  9573  9574  9575  9576  9577  9578  9579  9580  9581  9582  9583  9584  9585 
 9586  9587  9588  9589  9590  9591  9592  9593  9594  9595  9596  9597  9598  9599  9600 
 9601  9602  9603  9604  9605  9606  9607  9608  9609  9610  9611  9612  9613  9614  9615 
 9616  9617  9618  9619  9620  9621  9622  9623  9624  9625  9626  9627  9628  9629  9630 
 9631  9632  9633  9634  9635  9636  9637  9638  9639  9640  9641  9642  9643  9644  9645 
 9646  9647  9648  9649  9650  9651  9652  9653  9654  9655  9656  9657  9658  9659  9660 
 9661  9662  9663  9664  9665  9666  9667  9668  9669  9670  9671  9672  9673  9674  9675 
 9676  9677  9678  9679  9680  9681  9682  9683  9684  9685  9686  9687  9688  9689  9690 
 9691  9692  9693  9694  9695  9696  9697  9698  9699  9700  9701  9702  9703  9704  9705 
 9706  9707  9708  9709  9710  9711  9712  9713  9714  9715  9716  9717  9718  9719  9720 
 9721  9722  9723  9724  9725  9726  9727  9728  9729  9730  9731  9732  9733  9734  9735 
 9736  9737  9738  9739  9740  9741  9742  9743  9744  9745  9746  9747  9748  9749  9750 
 9751  9752  9753  9754  9755  9756  9757  9758  9759  9760  9761  9762  9763  9764  9765 
 9766  9767  9768  9769  9770  9771  9772  9773  9774  9775  9776  9777  9778  9779  9780 
 9781  9782  9783  9784  9785  9786  9787  9788  9789  9790  9791  9792  9793  9794  9795 
 9796  9797  9798  9799  9800  9801  9802  9803  9804  9805  9806  9807  9808  9809  9810 
 9811  9812  9813  9814  9815  9816  9817  9818  9819  9820  9821  9822  9823  9824  9825 
 9826  9827  9828  9829  9830  9831  9832  9833  9834  9835  9836  9837  9838  9839  9840 
 9841  9842  9843  9844  9845  9846  9847  9848  9849  9850  9851  9852  9853  9854  9855 
 9856  9857  9858  9859  9860  9861  9862  9863  9864  9865  9866  9867  9868  9869  9870 
 9871  9872  9873  9874  9875  9876  9877  9878  9879  9880  9881  9882  9883  9884  9885 
 9886  9887  9888  9889  9890  9891  9892  9893  9894  9895  9896  9897  9898  9899  9900 
 9901  9902  9903  9904  9905  9906  9907  9908  9909  9910  9911  9912  9913  9914  9915 
 9916  9917  9918  9919  9920  9921  9922  9923  9924  9925  9926  9927  9928  9929  9930 
 9931  9932  9933  9934  9935  9936  9937  9938  9939  9940  9941  9942  9943  9944  9945 
 9946  9947  9948  9949  9950  9951  9952  9953  9954  9955  9956  9957  9958  9959  9960 
 9961  9962  9963  9964  9965  9966  9967  9968  9969  9970  9971  9972  9973  9974  9975 
 9976  9977  9978  9979  9980  9981  9982  9983  9984  9985  9986  9987  9988  9989  9990 
 9991  9992  9993  9994  9995  9996  9997  9998  9999 10000 10001 10002 10003 10004 10005 
10006 10007 10008 10009 10010 10011 10012 10013 10014 10015 10016 10017 10018 10019 10020 
10021 10022 10023 10024 10025 10026 10027 10028 10029 10030 10031 10032 10033 10034 10035 
10036 10037 10038 10039 10040 10041 10042 10043 10044 10045 10046 10047 10048 10049 10050 
10051 10052 10053 10054 10055 10056 10057 10058 10059 10060 10061 10062 10063 10064 10065 
10066 10067 10068 10069 10070 10071 10072 10073 10074 10075 10076 10077 10078 10079 10080 
10081 10082 10083 10084 10085 10086 10087 10088 10089 10090 10091 10092 10093 10094 10095 
10096 10097 10098 10099 10100 10101 10102 10103 10104 10105 10106 10107 10108 10109 10110 
10111 10112 10113 10114 10115 10116 10117 10118 10119 10120 10121 10122 10123 10124 10125 
10126 10127 10128 10129 10130 10131 10132 10133 10134 10135 10136 10137 10138 10139 10140 
10141 10142 10143 10144 10145 10146 10147 10148 10149 10150 10151 10152 10153 10154 10155 
10156 10157 10158 10159 10160 10161 10162 10163 10164 10165 10166 10167 10168 10169 10170 
10171 10172 10173 10174 10175 10176 10177 10178 10179 10180 10181 10182 10183 10184 10185 
10186 10187 10188 10189 10190 10191 10192 10193 10194 10195 10196 10197 10198 10199 10200 
10201 10202 10203 10204 10205 10206 10207 10208 10209 10210 10211 10212 10213 10214 10215 
10216 10217 10218 10219 10220 10221 10222 10223 10224 10225 10226 10227 10228 10229 10230 
10231 10232 10233 10234 10235 10236 10237 10238 10239 10240 10241 10242 10243 10244 10245 
10246 10247 10248 10249 10250 10251 10252 10253 10254 10255 10256 10257 10258 10259 10260 
10261 10262 10263 10264 10265 10266 10267 10268 10269 10270 10271 10272 10273 10274 10275 
10276 10277 10278 10279 10280 10281 10282 10283 10284 10285 10286 10287 10288 10289 10290 
10291 10292 10293 10294 10295 10296 10297 10298 10299 10300 10301 10302 10303 10304 10305 
10306 10307 10308 10309 10310 10311 10312 10313 10314 10315 10316 10317 10318 10319 10320 
10321 10322 10323 10324 10325 10326 10327 10328 10329 10330 10331 10332 10333 10334 10335 
10336 10337 10338 10339 10340 10341 10342 10343 10344 10345 10346 10347 10348 10349 10350 
10351 10352 10353 10354 10355 10356 10357 10358 10359 10360 10361 10362 10363 10364 10365 
10366 10367 10368 10369 10370 10371 10372 10373 10374 10375 10376 10377 10378 10379 10380 
10381 10382 10383 10384 10385 10386 10387 10388 10389 10390 10391 10392 10393 10394 10395 
10396 10397 10398 10399 10400 10401 10402 10403 10404 10405 10406 10407 10408 10409 10410 
10411 10412 10413 10414 10415 10416 10417 10418 10419 10420 10421 10422 10423 10424 10425 
10426 10427 10428 10429 10430 10431 10432 10433 10434 10435 10436 10437 10438 10439 10440 
10441 10442 10443 10444 10445 10446 10447 10448 10449 10450 10451 10452 10453 10454 10455 
10456 10457 10458 10459 10460 10461 10462 10463 10464 10465 10466 10467 10468 10469 10470 
10471 10472 10473 10474 10475 10476 10477 10478 10479 10480 10481 10482 10483 10484 10485 
10486 10487 10488 10489 10490 10491 10492 10493 10494 10495 10496 10497 10498 10499 10500 
10501 10502 10503 10504 10505 10506 10507 10508 10509 10510 10511 10512 10513 10514 10515 
10516 10517 10518 10519 10520 10521 10522 10523 10524 10525 10526 10527 10528 10529 10530 
10531 10532 10533 10534 10535 10536 10537 10538 10539 10540 10541 10542 10543 10544 10545 
10546 10547 10548 10549 10550 10551 10552 10553 10554 10555 10556 10557 10558 10559 10560 
10561 10562 10563 10564 10565 10566 10567 10568 10569 10570 10571 10572 10573 10574 10575 
10576 10577 10578 10579 10580 10581 10582 10583 10584 10585 10586 10587 10588 10589 10590 
10591 10592 10593 10594 10595 10596 10597 10598 10599 10600 10601 10602 10603 10604 10605 
10606 10607 10608 10609 10610 10611 10612 10613 10614 10615 10616 10617 10618 10619 10620 
10621 10622 10623 10624 10625 10626 10627 10628 10629 10630 10631 10632 10633 10634 10635 
10636 10637 10638 10639 10640 10641 10642 10643 10644 10645 10646 10647 10648 10649 10650 
10651 10652 10653 10654 10655 10656 10657 10658 10659 10660 10661 10662 10663 10664 10665 
10666 10667 10668 10669 10670 10671 10672 10673 10674 10675 10676 10677 10678 10679 10680 
10681 10682 10683 10684 10685 10686 10687 10688 10689 10690 10691 10692 10693 10694 10695 
10696 10697 10698 10699 10700 10701 10702 10703 10704 10705 10706 10707 10708 10709 10710 
10711 10712 10713 10714 10715 10716 10717 10718 10719 10720 10721 10722 10723 10724 10725 
10726 10727 10728 10729 10730 10731 10732 10733 10734 10735 10736 10737 10738 10739 10740 
10741 10742 10743 10744 10745 10746 10747 10748 10749 10750 10751 10752 10753 10754 10755 
10756 10757 10758 10759 10760 10761 10762 10763 10764 10765 10766 10767 10768 10769 10770 
10771 10772 10773 10774 10775 10776 10777 10778 10779 10780 10781 10782 10783 10784 10785 
10786 10787 10788 10789 10790 10791 10792 10793 10794 10795 10796 10797 10798 10799 10800 
10801 10802 10803 10804 10805 10806 10807 10808 10809 10810 10811 10812 10813 10814 10815 
10816 10817 10818 10819 10820 10821 10822 10823 10824 10825 10826 10827 10828 10829 10830 
10831 10832 10833 10834 10835 10836 10837 10838 10839 10840 10841 10842 10843 10844 10845 
10846 10847 10848 10849 10850 10851 10852 10853 10854 10855 10856 10857 10858 10859 10860 
10861 10862 10863 10864 10865 10866 10867 10868 10869 10870 10871 10872 10873 10874 10875 
10876 10877 10878 10879 10880 10881 10882 10883 10884 10885 10886 10887 10888 10889 10890 
10891 10892 10893 10894 10895 10896 10897 10898 10899 10900 10901 10902 10903 10904 10905 
10906 10907 10908 10909 10910 10911 10912 10913 10914 10915 10916 10917 10918 10919 10920 
10921 10922 10923 10924 10925 10926 10927 10928 10929 10930 10931 10932 10933 10934 10935 
10936 10937 10938 10939 10940 10941 10942 10943 10944 10945 10946 10947 10948 10949 10950 
10951 10952 10953 10954 10955 10956 10957 10958 10959 10960 10961 10962 10963 10964 10965 
10966 10967 10968 10969 10970 10971 10972 10973 10974 10975 10976 10977 10978 10979 10980 
10981 10982 10983 10984 10985 10986 10987 10988 10989 10990 10991 10992 10993 10994 10995 
10996 10997 10998 10999 11000 11001 11002 11003 11004 11005 11006 11007 11008 11009 11010 
11011 11012 11013 11014 11015 11016 11017 11018 11019 11020 11021 11022 11023 11024 11025 
11026 11027 11028 11029 11030 11031 11032 11033 11034 11035 11036 11037 11038 11039 11040 
11041 11042 11043 11044 11045 11046 11047 11048 11049 11050 11051 11052 11053 11054 11055 
11056 11057 11058 11059 11060 11061 11062 11063 11064 11065 11066 11067 11068 11069 11070 
11071 11072 11073 11074 11075 11076 11077 11078 11079 11080 11081 11082 11083 11084 11085 
11086 11087 11088 11089 11090 11091 11092 11093 11094 11095 11096 11097 11098 11099 11100 
11101 11102 11103 11104 11105 11106 11107 11108 11109 11110 11111 11112 11113 11114 11115 
11116 11117 11118 11119 11120 11121 11122 11123 11124 11125 11126 11127 11128 11129 11130 
11131 11132 11133 11134 11135 11136 11137 11138 11139 11140 11141 11142 11143 11144 11145 
11146 11147 11148 11149 11150 11151 11152 11153 11154 11155 11156 11157 11158 11159 11160 
11161 11162 11163 11164 11165 11166 11167 11168 11169 11170 11171 11172 11173 11174 11175 
11176 11177 11178 11179 11180 11181 11182 11183 11184 11185 11186 11187 11188 11189 11190 
11191 11192 11193 11194 11195 11196 11197 11198 11199 11200 11201 11202 11203 11204 11205 
11206 11207 11208 11209 11210 11211 11212 11213 11214 11215 11216 11217 11218 11219 11220 
11221 11222 11223 11224 11225 11226 11227 11228 11229 11230 11231 11232 11233 11234 11235 
11236 11237 11238 11239 11240 11241 11242 11243 11244 11245 11246 11247 11248 11249 11250 
11251 11252 11253 11254 11255 11256 11257 11258 11259 11260 11261 11262 11263 11264 11265 
11266 11267 11268 11269 11270 11271 11272 11273 11274 11275 11276 11277 11278 11279 11280 
11281 11282 11283 11284 11285 11286 11287 11288 11289 11290 11291 11292 11293 11294 11295 
11296 11297 11298 11299 11300 11301 11302 11303 11304 11305 11306 11307 11308 11309 11310 
11311 11312 11313 11314 11315 11316 11317 11318 11319 11320 11321 11322 11323 11324 11325 
11326 11327 11328 11329 11330 11331 11332 11333 11334 11335 11336 11337 11338 11339 11340 
11341 11342 11343 11344 11345 11346 11347 11348 11349 11350 11351 11352 11353 11354 11355 
11356 11357 11358 11359 11360 11361 11362 11363 11364 11365 11366 11367 11368 11369 11370 
11371 11372 11373 11374 11375 11376 11377 11378 11379 11380 11381 11382 11383 11384 11385 
11386 11387 11388 11389 11390 11391 11392 11393 11394 11395 11396 11397 11398 11399 11400 
11401 11402 11403 11404 11405 11406 11407 11408 11409 11410 11411 11412 11413 11414 11415 
11416 11417 11418 11419 11420 11421 11422 11423 11424 11425 11426 11427 11428 11429 11430 
11431 11432 11433 11434 11435 11436 11437 11438 11439 11440 11441 11442 11443 11444 11445 
11446 11447 11448 11449 11450 11451 11452 11453 11454 11455 11456 11457 11458 11459 11460 
11461 11462 11463 11464 11465 11466 11467 11468 11469 11470 11471 11472 11473 11474 11475 
11476 11477 11478 11479 11480 11481 11482 11483 11484 11485 11486 11487 11488 11489 11490 
11491 11492 11493 11494 11495 11496 11497 11498 11499 11500 11501 11502 11503 11504 11505 
11506 11507 11508 11509 11510 11511 11512 11513 11514 11515 11516 11517 11518 11519 11520 
11521 11522 11523 11524 11525 11526 11527 11528 11529 11530 11531 11532 11533 11534 11535 
11536 11537 11538 11539 11540 11541 11542 11543 11544 11545 11546 11547 11548 11549 11550 
11551 11552 11553 11554 11555 11556 11557 11558 11559 11560 11561 11562 11563 11564 11565 
11566 11567 11568 11569 11570 11571 11572 11573 11574 11575 11576 11577 11578 11579 11580 
11581 11582 11583 11584 11585 11586 11587 11588 11589 11590 11591 11592 11593 11594 11595 
11596 11597 11598 11599 11600 11601 11602 11603 11604 11605 11606 11607 11608 11609 11610 
11611 11612 11613 11614 11615 11616 11617 11618 11619 11620 11621 11622 11623 11624 11625 
11626 11627 11628 11629 11630 11631 11632 11633 11634 11635 11636 11637 11638 11639 11640 
11641 11642 11643 11644 11645 11646 11647 11648 11649 11650 11651 11652 11653 11654 11655 
11656 11657 11658 11659 11660 11661 11662 11663 11664 11665 11666 11667 11668 11669 11670 
11671 11672 11673 11674 11675 11676 11677 11678 11679 11680 11681 11682 11683 11684 11685 
11686 11687 11688 11689 11690 11691 11692 11693 11694 11695 11696 11697 11698 11699 11700 
11701 11702 11703 11704 11705 11706 11707 11708 11709 11710 11711 11712 11713 11714 11715 
11716 11717 11718 11719 11720 11721 11722 11723 11724 11725 11726 11727 11728 11729 11730 
11731 11732 11733 11734 11735 11736 11737 11738 11739 11740 11741 11742 11743 11744 11745 
11746 11747 11748 11749 11750 11751 11752 11753 11754 11755 11756 11757 11758 11759 11760 
11761 11762 11763 11764 11765 11766 11767 11768 11769 11770 11771 11772 11773 11774 11775 
11776 11777 11778 11779 11780 11781 11782 11783 11784 11785 11786 11787 11788 11789 11790 
11791 11792 11793 11794 11795 11796 11797 11798 11799 11800 11801 11802 11803 11804 11805 
11806 11807 11808 11809 11810 11811 11812 11813 11814 11815 11816 11817 11818 11819 11820 
11821 11822 11823 11824 11825 11826 11827 11828 11829 11830 11831 11832 11833 11834 11835 
11836 11837 11838 11839 11840 11841 11842 11843 11844 11845 11846 11847 11848 11849 11850 
11851 11852 11853 11854 11855 11856 11857 11858 11859 11860 11861 11862 11863 11864 11865 
11866 11867 11868 11869 11870 11871 11872 11873 11874 11875 11876 11877 11878 11879 11880 
11881 11882 11883 11884 11885 11886 11887 11888 11889 11890 11891 11892 11893 11894 11895 
11896 11897 11898 11899 11900 11901 11902 11903 11904 11905 11906 11907 11908 11909 11910 
11911 11912 11913 11914 11915 11916 11917 11918 11919 11920 11921 11922 11923 11924 11925 
11926 11927 11928 11929 11930 11931 11932 11933 11934 11935 11936 11937 11938 11939 11940 
11941 11942 11943 11944 11945 11946 11947 11948 11949 11950 11951 11952 11953 11954 11955 
11956 11957 11958 11959 11960 11961 11962 11963 11964 11965 11966 11967 11968 11969 11970 
11971 11972 11973 11974 11975 11976 11977 11978 11979 11980 11981 11982 11983 11984 11985 
11986 11987 11988 11989 11990 11991 11992 11993 11994 11995 11996 11997 11998 11999 12000 
12001 12002 12003 12004 12005 12006 12007 12008 12009 12010 12011 12012 12013 12014 12015 
12016 12017 12018 12019 12020 12021 12022 12023 12024 12025 12026 12027 12028 12029 12030 
12031 12032 12033 12034 12035 12036 12037 12038 12039 12040 12041 12042 12043 12044 12045 
12046 12047 12048 12049 12050 12051 12052 12053 12054 12055 12056 12057 12058 12059 12060 
12061 12062 12063 12064 12065 12066 12067 12068 12069 12070 12071 12072 12073 12074 12075 
12076 12077 12078 12079 12080 12081 12082 12083 12084 12085 12086 12087 12088 12089 12090 
12091 12092 12093 12094 12095 12096 12097 12098 12099 12100 12101 12102 12103 12104 12105 
12106 12107 12108 12109 12110 12111 12112 12113 12114 12115 12116 12117 12118 12119 12120 
12121 12122 12123 12124 12125 12126 12127 12128 12129 12130 12131 12132 12133 12134 12135 
12136 12137 12138 12139 12140 12141 12142 12143 12144 12145 12146 12147 12148 12149 12150 
12151 12152 12153 12154 12155 12156 12157 12158 12159 12160 12161 12162 12163 12164 12165 
12166 12167 12168 12169 12170 12171 12172 12173 12174 12175 12176 12177 12178 12179 12180 
12181 12182 12183 12184 12185 12186 12187 12188 12189 12190 12191 12192 12193 12194 12195 
12196 12197 12198 12199 12200 12201 12202 12203 12204 12205 12206 12207 12208 12209 12210 
12211 12212 12213 12214 12215 12216 12217 12218 12219 12220 12221 12222 12223 12224 12225 
12226 12227 12228 12229 12230 12231 12232 12233 12234 12235 12236 12237 12238 12239 12240 
12241 12242 12243 12244 12245 12246 12247 12248 12249 12250 12251 12252 12253 12254 12255 
12256 12257 12258 12259 12260 12261 12262 12263 12264 12265 12266 12267 12268 12269 12270 
12271 12272 12273 12274 12275 12276 12277 12278 12279 12280 12281 12282 12283 12284 12285 
12286 12287 12288 12289 12290 12291 12292 12293 12294 12295 12296 12297 12298 12299 12300 
12301 12302 12303 12304 12305 12306 12307 12308 12309 12310 12311 12312 12313 12314 12315 
12316 12317 12318 12319 12320 12321 12322 12323 12324 12325 12326 12327 12328 12329 12330 
12331 12332 12333 12334 12335 12336 12337 12338 12339 12340 12341 12342 12343 12344 12345 
12346 12347 12348 12349 12350 12351 12352 12353 12354 12355 12356 12357 12358 12359 12360 
12361 12362 12363 12364 12365 12366 12367 12368 12369 12370 12371 12372 12373 12374 12375 
12376 12377 12378 12379 12380 12381 12382 12383 12384 12385 12386 12387 12388 12389 12390 
12391 12392 12393 12394 12395 12396 12397 12398 12399 12400 12401 12402 12403 12404 12405 
12406 12407 12408 12409 12410 12411 12412 12413 12414 12415 12416 12417 12418 12419 12420 
12421 12422 12423 12424 12425 12426 12427 12428 12429 12430 12431 12432 12433 12434 12435 
12436 12437 12438 12439 12440 12441 12442 12443 12444 12445 12446 12447 12448 12449 12450 
12451 12452 12453 12454 12455 12456 12457 12458 12459 12460 12461 12462 12463 12464 12465 
12466 12467 12468 12469 12470 12471 12472 12473 12474 12475 12476 12477 12478 12479 12480 
12481 12482 12483 12484 12485 12486 12487 12488 12489 12490 12491 12492 12493 12494 12495 
12496 12497 12498 12499 12500 12501 12502 12503 12504 12505 12506 12507 12508 12509 12510 
12511 12512 12513 12514 12515 12516 12517 12518 12519 12520 12521 12522 12523 12524 12525 
12526 12527 12528 12529 12530 12531 12532 12533 12534 12535 12536 12537 12538 12539 12540 
12541 12542 12543 12544 12545 12546 12547 12548 12549 12550 12551 12552 12553 12554 12555 
12556 12557 12558 12559 12560 12561 12562 12563 12564 12565 12566 12567 12568 12569 12570 
12571 12572 12573 12574 12575 12576 12577 12578 12579 12580 12581 12582 12583 12584 12585 
12586 12587 12588 12589 12590 12591 12592 12593 12594 12595 12596 12597 12598 12599 12600 
12601 12602 12603 12604 12605 12606 12607 12608 12609 12610 12611 12612 12613 12614 12615 
12616 12617 12618 12619 12620 12621 12622 12623 12624 12625 12626 12627 12628 12629 12630 
12631 12632 12633 12634 12635 12636 12637 12638 12639 12640 12641 12642 12643 12644 12645 
12646 12647 12648 12649 12650 12651 12652 12653 12654 12655 12656 12657 12658 12659 12660 
12661 12662 12663 12664 12665 12666 12667 12668 12669 12670 12671 12672 12673 12674 12675 
12676 12677 12678 12679 12680 12681 12682 12683 12684 12685 12686 12687 12688 12689 12690 
12691 12692 12693 12694 12695 12696 12697 12698 12699 12700 12701 12702 12703 12704 12705 
12706 12707 12708 12709 12710 12711 12712 12713 12714 12715 12716 12717 12718 12719 12720 
12721 12722 12723 12724 12725 12726 12727 12728 12729 12730 12731 12732 12733 12734 12735 
12736 12737 12738 12739 12740 12741 12742 12743 12744 12745 12746 12747 12748 12749 12750 
12751 12752 12753 12754 12755 12756 12757 12758 12759 12760 12761 12762 12763 12764 12765 
12766 12767 12768 12769 12770 12771 12772 12773 12774 12775 12776 12777 12778 12779 12780 
12781 12782 12783 12784 12785 12786 12787 12788 12789 12790 12791 12792 12793 12794 12795 
12796 12797 12798 12799 12800 12801 12802 12803 12804 12805 12806 12807 12808 12809 12810 
12811 12812 12813 12814 12815 12816 12817 12818 12819 12820 12821 12822 12823 12824 12825 
12826 12827 12828 12829 12830 12831 12832 12833 12834 12835 12836 12837 12838 12839 12840 
12841 12842 12843 12844 12845 12846 12847 12848 12849 12850 12851 12852 12853 12854 12855 
12856 12857 12858 12859 12860 12861 12862 12863 12864 12865 12866 12867 12868 12869 12870 
12871 12872 12873 12874 12875 12876 12877 12878 12879 12880 12881 12882 12883 12884 12885 
12886 12887 12888 12889 12890 12891 12892 12893 12894 12895 12896 12897 12898 12899 12900 
12901 12902 12903 12904 12905 12906 12907 12908 12909 12910 12911 12912 12913 12914 12915 
12916 12917 12918 12919 12920 12921 12922 12923 12924 12925 12926 12927 12928 12929 12930 
12931 12932 12933 12934 12935 12936 12937 12938 12939 12940 12941 12942 12943 12944 12945 
12946 12947 12948 12949 12950 12951 12952 12953 12954 12955 12956 12957 12958 12959 12960 
12961 12962 12963 12964 12965 12966 12967 12968 12969 12970 12971 12972 12973 12974 12975 
12976 12977 12978 12979 12980 12981 12982 12983 12984 12985 12986 12987 12988 12989 12990 
12991 12992 12993 12994 12995 12996 12997 12998 12999 13000 13001 13002 13003 13004 13005 
13006 13007 13008 13009 13010 13011 13012 13013 13014 13015 13016 13017 13018 13019 13020 
13021 13022 13023 13024 13025 13026 13027 13028 13029 13030 13031 13032 13033 13034 13035 
13036 13037 13038 13039 13040 13041 13042 13043 13044 13045 13046 13047 13048 13049 13050 
13051 13052 13053 13054 13055 13056 13057 13058 13059 13060 13061 13062 13063 13064 13065 
13066 13067 13068 13069 13070 13071 13072 13073 13074 13075 13076 13077 13078 13079 13080 
13081 13082 13083 13084 13085 13086 13087 13088 13089 13090 13091 13092 13093 13094 13095 
13096 13097 13098 13099 13100 13101 13102 13103 13104 13105 13106 13107 13108 13109 13110 
13111 13112 13113 13114 13115 13116 13117 13118 13119 13120 13121 13122 13123 13124 13125 
13126 13127 13128 13129 13130 13131 13132 13133 13134 13135 13136 13137 13138 13139 13140 
13141 13142 13143 13144 13145 13146 13147 13148 13149 13150 13151 13152 13153 13154 13155 
13156 13157 13158 13159 13160 13161 13162 13163 13164 13165 13166 13167 13168 13169 13170 
13171 13172 13173 13174 13175 13176 13177 13178 13179 13180 13181 13182 13183 13184 13185 
13186 13187 13188 13189 13190 13191 13192 13193 13194 13195 13196 13197 13198 13199 13200 
13201 13202 13203 13204 13205 13206 13207 13208 13209 13210 13211 13212 13213 13214 13215 
13216 13217 13218 13219 13220 13221 13222 13223 13224 13225 13226 13227 13228 13229 13230 
13231 13232 13233 13234 13235 13236 13237 13238 13239 13240 13241 13242 13243 13244 13245 
13246 13247 13248 13249 13250 13251 13252 13253 13254 13255 13256 13257 13258 13259 13260 
13261 13262 13263 13264 13265 13266 13267 13268 13269 13270 13271 13272 13273 13274 13275 
13276 13277 13278 13279 13280 13281 13282 13283 13284 13285 13286 13287 13288 13289 13290 
13291 13292 13293 13294 13295 13296 13297 13298 13299 13300 13301 13302 13303 13304 13305 
13306 13307 13308 13309 13310 13311 13312 13313 13314 13315 13316 13317 13318 13319 13320 
13321 13322 13323 13324 13325 13326 13327 13328 13329 13330 13331 13332 13333 13334 13335 
13336 13337 13338 13339 13340 13341 13342 13343 13344 13345 13346 13347 13348 13349 13350 
13351 13352 13353 13354 13355 13356 13357 13358 13359 13360 13361 13362 13363 13364 13365 
13366 13367 13368 13369 13370 13371 13372 13373 13374 13375 13376 13377 13378 13379 13380 
13381 13382 13383 13384 13385 13386 13387 13388 13389 13390 13391 13392 13393 13394 13395 
13396 13397 13398 13399 13400 13401 13402 13403 13404 13405 13406 13407 13408 13409 13410 
13411 13412 13413 13414 13415 13416 13417 13418 13419 13420 13421 13422 13423 13424 13425 
13426 13427 13428 13429 13430 13431 13432 13433 13434 13435 13436 13437 13438 13439 13440 
13441 13442 13443 13444 13445 13446 13447 13448 13449 13450 13451 13452 13453 13454 13455 
13456 13457 13458 13459 13460 13461 13462 13463 13464 13465 13466 13467 13468 13469 13470 
13471 13472 13473 13474 13475 13476 13477 13478 13479 13480 13481 13482 13483 13484 13485 
13486 13487 13488 13489 13490 13491 13492 13493 13494 13495 13496 13497 13498 13499 13500 
13501 13502 13503 13504 13505 13506 13507 13508 13509 13510 13511 13512 13513 13514 13515 
13516 13517 13518 13519 13520 13521 13522 13523 13524 13525 13526 13527 13528 13529 13530 
13531 13532 13533 13534 13535 13536 13537 13538 13539 13540 13541 13542 13543 13544 13545 
13546 13547 13548 13549 13550 13551 13552 13553 13554 13555 13556 13557 13558 13559 13560 
13561 13562 13563 13564 13565 13566 13567 13568 13569 13570 13571 13572 13573 13574 13575 
13576 13577 13578 13579 13580 13581 13582 13583 13584 13585 13586 13587 13588 13589 13590 
13591 13592 13593 13594 13595 13596 13597 13598 13599 13600 13601 13602 13603 13604 13605 
13606 13607 13608 13609 13610 13611 13612 13613 13614 13615 13616 13617 13618 13619 13620 
13621 13622 13623 13624 13625 13626 13627 13628 13629 13630 13631 13632 13633 13634 13635 
13636 13637 13638 13639 13640 13641 13642 13643 13644 13645 13646 13647 13648 13649 13650 
13651 13652 13653 13654 13655 13656 13657 13658 13659 13660 13661 13662 13663 13664 13665 
13666 13667 13668 13669 13670 13671 13672 13673 13674 13675 13676 13677 13678 13679 13680 
13681 13682 13683 13684 13685 13686 13687 13688 13689 13690 13691 13692 13693 13694 13695 
13696 13697 13698 13699 13700 13701 13702 13703 13704 13705 13706 13707 13708 13709 13710 
13711 13712 13713 13714 13715 13716 13717 13718 13719 13720 13721 13722 13723 13724 13725 
13726 13727 13728 13729 13730 13731 13732 13733 13734 13735 13736 13737 13738 13739 13740 
13741 13742 13743 13744 13745 13746 13747 13748 13749 13750 13751 13752 13753 13754 13755 
13756 13757 13758 13759 13760 13761 13762 13763 13764 13765 13766 13767 13768 13769 13770 
13771 13772 13773 13774 13775 13776 13777 13778 13779 13780 13781 13782 13783 13784 13785 
13786 13787 13788 13789 13790 13791 13792 13793 13794 13795 13796 13797 13798 13799 13800 
13801 13802 13803 13804 13805 13806 13807 13808 13809 13810 13811 13812 13813 13814 13815 
13816 13817 13818 13819 13820 13821 13822 13823 13824 13825 13826 13827 13828 13829 13830 
13831 13832 13833 13834 13835 13836 13837 13838 13839 13840 13841 13842 13843 13844 13845 
13846 13847 13848 13849 13850 13851 13852 13853 13854 13855 13856 13857 13858 13859 13860 
13861 13862 13863 13864 13865 13866 13867 13868 13869 13870 13871 13872 13873 13874 13875 
13876 13877 13878 13879 13880 13881 13882 13883 13884 13885 13886 13887 13888 13889 13890 
13891 13892 13893 13894 13895 13896 13897 13898 13899 13900 13901 13902 13903 13904 13905 
13906 13907 13908 13909 13910 13911 13912 13913 13914 13915 13916 13917 13918 13919 13920 
13921 13922 13923 13924 13925 13926 13927 13928 13929 13930 13931 13932 13933 13934 13935 
13936 13937 13938 13939 13940 13941 13942 13943 13944 13945 13946 13947 13948 13949 13950 
13951 13952 13953 13954 13955 13956 13957 13958 13959 13960 13961 13962 13963 13964 13965 
13966 13967 13968 13969 13970 13971 13972 13973 13974 13975 13976 13977 13978 13979 13980 
13981 13982 13983 13984 13985 13986 13987 13988 13989 13990 13991 13992 13993 13994 13995 
13996 13997 13998 13999 14000 14001 14002 14003 14004 14005 14006 14007 14008 14009 14010 
14011 14012 14013 14014 14015 14016 14017 14018 14019 14020 14021 14022 14023 14024 14025 
14026 14027 14028 14029 14030 14031 14032 14033 14034 14035 14036 14037 14038 14039 14040 
14041 14042 14043 14044 14045 14046 14047 14048 14049 14050 14051 14052 14053 14054 14055 
14056 14057 14058 14059 14060 14061 14062 14063 14064 14065 14066 14067 14068 14069 14070 
14071 14072 14073 14074 14075 14076 14077 14078 14079 14080 14081 14082 14083 14084 14085 
14086 14087 14088 14089 14090 14091 14092 14093 14094 14095 14096 14097 14098 14099 14100 
14101 14102 14103 14104 14105 14106 14107 14108 14109 14110 14111 14112 14113 14114 14115 
14116 14117 14118 14119 14120 14121 14122 14123 14124 14125 14126 14127 14128 14129 14130 
14131 14132 14133 14134 14135 14136 14137 14138 14139 14140 14141 14142 14143 14144 14145 
14146 14147 14148 14149 14150 14151 14152 14153 14154 14155 14156 14157 14158 14159 14160 
14161 14162 14163 14164 14165 14166 14167 14168 14169 14170 14171 14172 14173 14174 14175 
14176 14177 14178 14179 14180 14181 14182 14183 14184 14185 14186 14187 14188 14189 14190 
14191 14192 14193 14194 14195 14196 14197 14198 14199 14200 14201 14202 14203 14204 14205 
14206 14207 14208 14209 14210 14211 14212 14213 14214 14215 14216 14217 14218 14219 14220 
14221 14222 14223 14224 14225 14226 14227 14228 14229 14230 14231 14232 14233 14234 14235 
14236 14237 14238 14239 14240 14241 14242 14243 14244 14245 14246 14247 14248 14249 14250 
14251 14252 14253 14254 14255 14256 14257 14258 14259 14260 14261 14262 14263 14264 14265 
14266 14267 14268 14269 14270 14271 14272 14273 14274 14275 14276 14277 14278 14279 14280 
14281 14282 14283 14284 14285 14286 14287 14288 14289 14290 14291 14292 14293 14294 14295 
14296 14297 14298 14299 14300 14301 14302 14303 14304 14305 14306 14307 14308 14309 14310 
14311 14312 14313 14314 14315 14316 14317 14318 14319 14320 14321 14322 14323 14324 14325 
14326 14327 14328 14329 14330 14331 14332 14333 14334 14335 14336 14337 14338 14339 14340 
14341 14342 14343 14344 14345 14346 14347 14348 14349 14350 14351 14352 14353 14354 14355 
14356 14357 14358 14359 14360 14361 14362 14363 14364 14365 14366 14367 14368 14369 14370 
14371 14372 14373 14374 14375 14376 14377 14378 14379 14380 14381 14382 14383 14384 14385 
14386 14387 14388 14389 14390 14391 14392 14393 14394 14395 14396 14397 14398 14399 14400 
14401 14402 14403 14404 14405 14406 14407 14408 14409 14410 14411 14412 14413 14414 14415 
14416 14417 14418 14419 14420 14421 14422 14423 14424 14425 14426 14427 14428 14429 14430 
14431 14432 14433 14434 14435 14436 14437 14438 14439 14440 14441 14442 14443 14444 14445 
14446 14447 14448 14449 14450 14451 14452 14453 14454 14455 14456 14457 14458 14459 14460 
14461 14462 14463 14464 14465 14466 14467 14468 14469 14470 14471 14472 14473 14474 14475 
14476 14477 14478 14479 14480 14481 14482 14483 14484 14485 14486 14487 14488 14489 14490 
14491 14492 14493 14494 14495 14496 14497 14498 14499 14500 14501 14502 14503 14504 14505 
14506 14507 14508 14509 14510 14511 14512 14513 14514 14515 14516 14517 14518 14519 14520 
14521 14522 14523 14524 14525 14526 14527 14528 14529 14530 14531 14532 14533 14534 14535 
14536 14537 14538 14539 14540 14541 14542 14543 14544 14545 14546 14547 14548 14549 14550 
14551 14552 14553 14554 14555 14556 14557 14558 14559 14560 14561 14562 14563 14564 14565 
14566 14567 14568 14569 14570 14571 14572 14573 14574 14575 14576 14577 14578 14579 14580 
14581 14582 14583 14584 14585 14586 14587 14588 14589 14590 14591 14592 14593 14594 14595 
14596 14597 14598 14599 14600 14601 14602 14603 14604 14605 14606 14607 14608 14609 14610 
14611 14612 14613 14614 14615 14616 14617 14618 14619 14620 14621 14622 14623 14624 14625 
14626 14627 14628 14629 14630 14631 14632 14633 14634 14635 14636 14637 14638 14639 14640 
14641 14642 14643 14644 14645 14646 14647 14648 14649 14650 14651 14652 14653 14654 14655 
14656 14657 14658 14659 14660 14661 14662 14663 14664 14665 14666 14667 14668 14669 14670 
14671 14672 14673 14674 14675 14676 14677 14678 14679 14680 14681 14682 14683 14684 14685 
14686 14687 14688 14689 14690 14691 14692 14693 14694 14695 14696 14697 14698 14699 14700 
14701 14702 14703 14704 14705 14706 14707 14708 14709 14710 14711 14712 14713 14714 14715 
14716 14717 14718 14719 14720 14721 14722 14723 14724 14725 14726 14727 14728 14729 14730 
14731 14732 14733 14734 14735 14736 14737 14738 14739 14740 14741 14742 14743 14744 14745 
14746 14747 14748 14749 14750 14751 14752 14753 14754 14755 14756 14757 14758 14759 14760 
14761 14762 14763 14764 14765 14766 14767 14768 14769 14770 14771 14772 14773 14774 14775 
14776 14777 14778 14779 14780 14781 14782 14783 14784 14785 14786 14787 14788 14789 14790 
14791 14792 14793 14794 14795 14796 14797 14798 14799 14800 14801 14802 14803 14804 14805 
14806 14807 14808 14809 14810 14811 14812 14813 14814 14815 14816 14817 14818 14819 14820 
14821 14822 14823 14824 14825 14826 14827 14828 14829 14830 14831 14832 14833 14834 14835 
14836 14837 14838 14839 14840 14841 14842 14843 14844 14845 14846 14847 14848 14849 14850 
14851 14852 14853 14854 14855 14856 14857 14858 14859 14860 14861 14862 14863 14864 14865 
14866 14867 14868 14869 14870 14871 14872 14873 14874 14875 14876 14877 14878 14879 14880 
14881 14882 14883 14884 14885 14886 14887 14888 14889 14890 14891 14892 14893 14894 14895 
14896 14897 14898 14899 14900 14901 14902 14903 14904 14905 14906 14907 14908 14909 14910 
14911 14912 14913 14914 14915 14916 14917 14918 14919 14920 14921 14922 14923 14924 14925 
14926 14927 14928 14929 14930 14931 14932 14933 14934 14935 14936 14937 14938 14939 14940 
14941 14942 14943 14944 14945 14946 14947 14948 14949 14950 14951 14952 14953 14954 14955 
14956 14957 14958 14959 14960 14961 14962 14963 14964 14965 14966 14967 14968 14969 14970 
14971 14972 14973 14974 14975 14976 14977 14978 14979 14980 14981 14982 14983 14984 14985 
14986 14987 14988 14989 14990 14991 14992 14993 14994 14995 14996 14997 14998 14999 15000 
15001 15002 15003 15004 15005 15006 15007 15008 15009 15010 15011 15012 15013 15014 15015 
15016 15017 15018 15019 15020 15021 15022 15023 15024 15025 15026 15027 15028 15029 15030 
15031 15032 15033 15034 15035 15036 15037 15038 15039 15040 15041 15042 15043 15044 15045 
15046 15047 15048 15049 15050 15051 15052 15053 15054 15055 15056 15057 15058 15059 15060 
15061 15062 15063 15064 15065 15066 15067 15068 15069 15070 15071 15072 15073 15074 15075 
15076 15077 15078 15079 15080 15081 15082 15083 15084 15085 15086 15087 15088 15089 15090 
15091 15092 15093 15094 15095 15096 15097 15098 15099 15100 15101 15102 15103 15104 15105 
15106 15107 15108 15109 15110 15111 15112 15113 15114 15115 15116 15117 15118 15119 15120 
15121 15122 15123 15124 15125 15126 15127 15128 15129 15130 15131 15132 15133 15134 15135 
15136 15137 15138 15139 15140 15141 15142 15143 15144 15145 15146 15147 15148 15149 15150 
15151 15152 15153 15154 15155 15156 15157 15158 15159 15160 15161 15162 15163 15164 15165 
15166 15167 15168 15169 15170 15171 15172 15173 15174 15175 15176 15177 15178 15179 15180 
15181 15182 15183 15184 15185 15186 15187 15188 15189 15190 15191 15192 15193 15194 15195 
15196 15197 15198 15199 15200 15201 15202 15203 15204 15205 15206 15207 15208 15209 15210 
15211 15212 15213 15214 15215 15216 15217 15218 15219 15220 15221 15222 15223 15224 15225 
15226 15227 15228 15229 15230 15231 15232 15233 15234 15235 15236 15237 15238 15239 15240 
15241 15242 15243 15244 15245 15246 15247 15248 15249 15250 15251 15252 15253 15254 15255 
15256 15257 15258 15259 15260 15261 15262 15263 15264 15265 15266 15267 15268 15269 15270 
15271 15272 15273 15274 15275 15276 15277 15278 15279 15280 15281 15282 15283 15284 15285 
15286 15287 15288 15289 15290 15291 15292 15293 15294 15295 15296 15297 15298 15299 15300 
15301 15302 15303 15304 15305 15306 15307 15308 15309 15310 15311 15312 15313 15314 15315 
15316 15317 15318 15319 15320 15321 15322 15323 15324 15325 15326 15327 15328 15329 15330 
15331 15332 15333 15334 15335 15336 15337 15338 15339 15340 15341 15342 15343 15344 15345 
15346 15347 15348 15349 15350 15351 15352 15353 15354 15355 15356 15357 15358 15359 15360 
15361 15362 15363 15364 15365 15366 15367 15368 15369 15370 15371 15372 15373 15374 15375 
15376 15377 15378 15379 15380 15381 15382 15383 15384 15385 15386 15387 15388 15389 15390 
15391 15392 15393 15394 15395 15396 15397 15398 15399 15400 15401 15402 15403 15404 15405 
15406 15407 15408 15409 15410 15411 15412 15413 15414 15415 15416 15417 15418 15419 15420 
15421 15422 15423 15424 15425 15426 15427 15428 15429 15430 15431 15432 15433 15434 15435 
15436 15437 15438 15439 15440 15441 15442 15443 15444 15445 15446 15447 15448 15449 15450 
15451 15452 15453 15454 15455 15456 15457 15458 15459 15460 15461 15462 15463 15464 15465 
15466 15467 15468 15469 15470 15471 15472 15473 15474 15475 15476 15477 15478 15479 15480 
15481 15482 15483 15484 15485 15486 15487 15488 15489 15490 15491 15492 15493 15494 15495 
15496 15497 15498 15499 15500 15501 15502 15503 15504 15505 15506 15507 15508 15509 15510 
15511 15512 15513 15514 15515 15516 15517 15518 15519 15520 15521 15522 15523 15524 15525 
15526 15527 15528 15529 15530 15531 15532 15533 15534 15535 15536 15537 15538 15539 15540 
15541 15542 15543 15544 15545 15546 15547 15548 15549 15550 15551 15552 15553 15554 15555 
15556 15557 15558 15559 15560 15561 15562 15563 15564 15565 15566 15567 15568 15569 15570 
15571 15572 15573 15574 15575 15576 15577 15578 15579 15580 15581 15582 15583 15584 15585 
15586 15587 15588 15589 15590 15591 15592 15593 15594 15595 15596 15597 15598 15599 15600 
15601 15602 15603 15604 15605 15606 15607 15608 15609 15610 15611 15612 15613 15614 15615 
15616 15617 15618 15619 15620 15621 15622 15623 15624 15625 15626 15627 15628 15629 15630 
15631 15632 15633 15634 15635 15636 15637 15638 15639 15640 15641 15642 15643 15644 15645 
15646 15647 15648 15649 15650 15651 15652 15653 15654 15655 15656 15657 15658 15659 15660 
15661 15662 15663 15664 15665 15666 15667 15668 15669 15670 15671 15672 15673 15674 15675 
15676 15677 15678 15679 15680 15681 15682 15683 15684 15685 15686 15687 15688 15689 15690 
15691 15692 15693 15694 15695 15696 15697 15698 15699 15700 15701 15702 15703 15704 15705 
15706 15707 15708 15709 15710 15711 15712 15713 15714 15715 15716 15717 15718 15719 15720 
15721 15722 15723 15724 15725 15726 15727 15728 15729 15730 15731 15732 15733 15734 15735 
15736 15737 15738 15739 15740 15741 15742 15743 15744 15745 15746 15747 15748 15749 15750 
15751 15752 15753 15754 15755 15756 15757 15758 15759 15760 15761 15762 15763 15764 15765 
15766 15767 15768 15769 15770 15771 15772 15773 15774 15775 15776 15777 15778 15779 15780 
15781 15782 15783 15784 15785 15786 15787 15788 15789 15790 15791 15792 15793 15794 15795 
15796 15797 15798 15799 15800 15801 15802 15803 15804 15805 15806 15807 15808 15809 15810 
15811 15812 15813 15814 15815 15816 15817 15818 15819 15820 15821 15822 15823 15824 15825 
15826 15827 15828 15829 15830 15831 15832 15833 15834 15835 15836 15837 15838 15839 15840 
15841 15842 15843 15844 15845 15846 15847 15848 15849 15850 15851 15852 15853 15854 15855 
15856 15857 15858 15859 15860 15861 15862 15863 15864 15865 15866 15867 15868 15869 15870 
15871 15872 15873 15874 15875 15876 15877 15878 15879 15880 15881 15882 15883 15884 15885 
15886 15887 15888 15889 15890 15891 15892 15893 15894 15895 15896 15897 15898 15899 15900 
15901 15902 15903 15904 15905 15906 15907 15908 15909 15910 15911 15912 15913 15914 15915 
15916 15917 15918 15919 15920 15921 15922 15923 15924 15925 15926 15927 15928 15929 15930 
15931 15932 15933 15934 15935 15936 15937 15938 15939 15940 15941 15942 15943 15944 15945 
15946 15947 15948 15949 15950 15951 15952 15953 15954 15955 15956 15957 15958 15959 15960 
15961 15962 15963 15964 15965 15966 15967 15968 15969 15970 15971 15972 15973 15974 15975 
15976 15977 15978 15979 15980 15981 15982 15983 15984 15985 15986 15987 15988 15989 15990 
15991 15992 15993 15994 15995 15996 15997 15998 15999 16000 16001 16002 16003 16004 16005 
16006 16007 16008 16009 16010 16011 16012 16013 16014 16015 16016 16017 16018 16019 16020 
16021 16022 16023 16024 16025 16026 16027 16028 16029 16030 16031 16032 16033 16034 16035 
16036 16037 16038 16039 16040 16041 16042 16043 16044 16045 16046 16047 16048 16049 16050 
16051 16052 16053 16054 16055 16056 16057 16058 16059 16060 16061 16062 16063 16064 16065 
16066 16067 16068 16069 16070 16071 16072 16073 16074 16075 16076 16077 16078 16079 16080 
16081 16082 16083 16084 16085 16086 16087 16088 16089 16090 16091 16092 16093 16094 16095 
16096 16097 16098 16099 16100 16101 16102 16103 16104 16105 16106 16107 16108 16109 16110 
16111 16112 16113 16114 16115 16116 16117 16118 16119 16120 16121 16122 16123 16124 16125 
16126 16127 16128 16129 16130 16131 16132 16133 16134 16135 16136 16137 16138 16139 16140 
16141 16142 16143 16144 16145 16146 16147 16148 16149 16150 16151 16152 16153 16154 16155 
16156 16157 16158 16159 16160 16161 16162 16163 16164 16165 16166 16167 16168 16169 16170 
16171 16172 16173 16174 16175 16176 16177 16178 16179 16180 16181 16182 16183 16184 16185 
16186 16187 16188 16189 16190 16191 16192 16193 16194 16195 16196 16197 16198 16199 16200 
16201 16202 16203 16204 16205 16206 16207 16208 16209 16210 16211 16212 16213 16214 16215 
16216 16217 16218 16219 16220 16221 16222 16223 16224 16225 16226 16227 16228 16229 16230 
16231 16232 16233 16234 16235 16236 16237 16238 16239 16240 16241 16242 16243 16244 16245 
16246 16247 16248 16249 16250 16251 16252 16253 16254 16255 16256 16257 16258 16259 16260 
16261 16262 16263 16264 16265 16266 16267 16268 16269 16270 16271 16272 16273 16274 16275 
16276 16277 16278 16279 16280 16281 16282 16283 16284 16285 16286 16287 16288 16289 16290 
16291 16292 16293 16294 16295 16296 16297 16298 16299 16300 16301 16302 16303 16304 16305 
16306 16307 16308 16309 16310 16311 16312 16313 16314 16315 16316 16317 16318 16319 16320 
16321 16322 16323 16324 16325 16326 16327 16328 16329 16330 16331 16332 16333 16334 16335 
16336 16337 16338 16339 16340 16341 16342 16343 16344 16345 16346 16347 16348 16349 16350 
16351 16352 16353 16354 16355 16356 16357 16358 16359 16360 16361 16362 16363 16364 16365 
16366 16367 16368 16369 16370 16371 16372 16373 16374 16375 16376 16377 16378 16379 16380 
16381 16382 16383 16384 16385 16386 16387 16388 16389 16390 16391 16392 16393 16394 16395 
16396 16397 16398 16399 16400 16401 16402 16403 16404 16405 16406 16407 16408 16409 16410 
16411 16412 16413 16414 16415 16416 16417 16418 16419 16420 16421 16422 16423 16424 16425 
16426 16427 16428 16429 16430 16431 16432 16433 16434 16435 16436 16437 16438 16439 16440 
16441 16442 16443 16444 16445 16446 16447 16448 16449 16450 16451 16452 16453 16454 16455 
16456 16457 16458 16459 16460 16461 16462 16463 16464 16465 16466 16467 16468 16469 16470 
16471 16472 16473 16474 16475 16476 16477 16478 16479 16480 16481 16482 16483 16484 16485 
16486 16487 16488 16489 16490 16491 16492 16493 16494 16495 16496 16497 16498 16499 16500 
16501 16502 16503 16504 16505 16506 16507 16508 16509 16510 16511 16512 16513 16514 16515 
16516 16517 16518 16519 16520 16521 16522 16523 16524 16525 16526 16527 16528 16529 16530 
16531 16532 16533 16534 16535 16536 16537 16538 16539 16540 16541 16542 16543 16544 16545 
16546 16547 16548 16549 16550 16551 16552 16553 16554 16555 16556 16557 16558 16559 16560 
16561 16562 16563 16564 16565 16566 16567 16568 16569 16570 16571 16572 16573 16574 16575 
16576 16577 16578 16579 16580 16581 16582 16583 16584 16585 16586 16587 16588 16589 16590 
16591 16592 16593 16594 16595 16596 16597 16598 16599 16600 16601 16602 16603 16604 16605 
16606 16607 16608 16609 16610 16611 16612 16613 16614 16615 16616 16617 16618 16619 16620 
16621 16622 16623 16624 16625 16626 16627 16628 16629 16630 16631 16632 16633 16634 16635 
16636 16637 16638 16639 16640 16641 16642 16643 16644 16645 16646 16647 16648 16649 16650 
16651 16652 16653 16654 16655 16656 16657 16658 16659 16660 16661 16662 16663 16664 16665 
16666 16667 16668 16669 16670 16671 16672 16673 16674 16675 16676 16677 16678 16679 16680 
16681 16682 16683 16684 16685 16686 16687 16688 16689 16690 16691 16692 16693 16694 16695 
16696 16697 16698 16699 16700 16701 16702 16703 16704 16705 16706 16707 16708 16709 16710 
16711 16712 16713 16714 16715 16716 16717 16718 16719 16720 16721 16722 16723 16724 16725 
16726 16727 16728 16729 16730 16731 16732 16733 16734 16735 16736 16737 16738 16739 16740 
16741 16742 16743 16744 16745 16746 16747 16748 16749 16750 16751 16752 16753 16754 16755 
16756 16757 16758 16759 16760 16761 16762 16763 16764 16765 16766 16767 16768 16769 16770 
16771 16772 16773 16774 16775 16776 16777 16778 16779 16780 16781 16782 16783 16784 16785 
16786 16787 16788 16789 16790 16791 16792 16793 16794 16795 16796 16797 16798 16799 16800 
16801 16802 16803 16804 16805 16806 16807 16808 16809 16810 16811 16812 16813 16814 16815 
16816 16817 16818 16819 16820 16821 16822 16823 16824 16825 16826 16827 16828 16829 16830 
16831 16832 16833 16834 16835 16836 16837 16838 16839 16840 16841 16842 16843 16844 16845 
16846 16847 16848 16849 16850 16851 16852 16853 16854 16855 16856 16857 16858 16859 16860 
16861 16862 16863 16864 16865 16866 16867 16868 16869 16870 16871 16872 16873 16874 16875 
16876 16877 16878 16879 16880 16881 16882 16883 16884 16885 16886 16887 16888 16889 16890 
16891 16892 16893 16894 16895 16896 16897 16898 16899 16900 16901 16902 16903 16904 16905 
16906 16907 16908 16909 16910 16911 16912 16913 16914 16915 16916 16917 16918 16919 16920 
16921 16922 16923 16924 16925 16926 16927 16928 16929 16930 16931 16932 16933 16934 16935 
16936 16937 16938 16939 16940 16941 16942 16943 16944 16945 16946 16947 16948 16949 16950 
16951 16952 16953 16954 16955 16956 16957 16958 16959 16960 16961 16962 16963 16964 16965 
16966 16967 16968 16969 16970 16971 16972 16973 16974 16975 16976 16977 16978 16979 16980 
16981 16982 16983 16984 16985 16986 16987 16988 16989 16990 16991 16992 16993 16994 16995 
16996 16997 16998 16999 17000 17001 17002 17003 17004 17005 17006 17007 17008 17009 17010 
17011 17012 17013 17014 17015 17016 17017 17018 17019 17020 17021 17022 17023 17024 17025 
17026 17027 17028 17029 17030 17031 17032 17033 17034 17035 17036 17037 17038 17039 17040 
17041 17042 17043 17044 17045 17046 17047 17048 17049 17050 17051 17052 17053 17054 17055 
17056 17057 17058 17059 17060 17061 17062 17063 17064 17065 17066 17067 17068 17069 17070 
17071 17072 17073 17074 17075 17076 17077 17078 17079 17080 17081 17082 17083 17084 17085 
17086 17087 17088 17089 17090 17091 17092 17093 17094 17095 17096 17097 17098 17099 17100 
17101 17102 17103 17104 17105 17106 17107 17108 17109 17110 17111 17112 17113 17114 17115 
17116 17117 17118 17119 17120 17121 17122 17123 17124 17125 17126 17127 17128 17129 17130 
17131 17132 17133 17134 17135 17136 17137 17138 17139 17140 17141 17142 17143 17144 17145 
17146 17147 17148 17149 17150 17151 17152 17153 17154 17155 17156 17157 17158 17159 17160 
17161 17162 17163 17164 17165 17166 17167 17168 17169 17170 17171 17172 17173 17174 17175 
17176 17177 17178 17179 17180 17181 17182 17183 17184 17185 17186 17187 17188 17189 17190 
17191 17192 17193 17194 17195 17196 17197 17198 17199 17200 17201 17202 17203 17204 17205 
17206 17207 17208 17209 17210 17211 17212 17213 17214 17215 17216 17217 17218 17219 17220 
17221 17222 17223 17224 17225 17226 17227 17228 17229 17230 17231 17232 17233 17234 17235 
17236 17237 17238 17239 17240 17241 17242 17243 17244 17245 17246 17247 17248 17249 17250 
17251 17252 17253 17254 17255 17256 17257 17258 17259 17260 17261 17262 17263 17264 17265 
17266 17267 17268 17269 17270 17271 17272 17273 17274 17275 17276 17277 17278 17279 17280 
17281 17282 17283 17284 17285 17286 17287 17288 17289 17290 17291 17292 17293 17294 17295 
17296 17297 17298 17299 17300 17301 17302 17303 17304 17305 17306 17307 17308 17309 17310 
17311 17312 17313 17314 17315 17316 17317 17318 17319 17320 17321 17322 17323 17324 17325 
17326 17327 17328 17329 17330 17331 17332 17333 17334 17335 17336 17337 17338 17339 17340 
17341 17342 17343 17344 17345 17346 17347 17348 17349 17350 17351 17352 17353 17354 17355 
17356 17357 17358 17359 17360 17361 17362 17363 17364 17365 17366 17367 17368 17369 17370 
17371 17372 17373 17374 17375 17376 17377 17378 17379 17380 17381 17382 17383 17384 17385 
17386 17387 17388 17389 17390 17391 17392 17393 17394 17395 17396 17397 17398 17399 17400 
17401 17402 17403 17404 17405 17406 17407 17408 17409 17410 17411 17412 17413 17414 17415 
17416 17417 17418 17419 17420 17421 17422 17423 17424 17425 17426 17427 17428 17429 17430 
17431 17432 17433 17434 17435 17436 17437 17438 17439 17440 17441 17442 17443 17444 17445 
17446 17447 17448 17449 17450 17451 17452 17453 17454 17455 17456 17457 17458 17459 17460 
17461 17462 17463 17464 17465 17466 17467 17468 17469 17470 17471 17472 17473 17474 17475 
17476 17477 17478 17479 17480 17481 17482 17483 17484 17485 17486 17487 17488 17489 17490 
17491 17492 17493 17494 17495 17496 17497 17498 17499 17500 17501 17502 17503 17504 17505 
17506 17507 17508 17509 17510 17511 17512 17513 17514 17515 17516 17517 17518 17519 17520 
17521 17522 17523 17524 17525 17526 17527 17528 17529 17530 17531 17532 17533 17534 17535 
17536 17537 17538 17539 17540 17541 17542 17543 17544 17545 17546 17547 17548 17549 17550 
17551 17552 17553 17554 17555 17556 17557 17558 17559 17560 17561 17562 17563 17564 17565 
17566 17567 17568 17569 17570 17571 17572 17573 17574 17575 17576 17577 17578 17579 17580 
17581 17582 17583 17584 17585 17586 17587 17588 17589 17590 17591 17592 17593 17594 17595 
17596 17597 17598 17599 17600 17601 17602 17603 17604 17605 17606 17607 17608 17609 17610 
17611 17612 17613 17614 17615 17616 17617 17618 17619 17620 17621 17622 17623 17624 17625 
17626 17627 17628 17629 17630 17631 17632 17633 17634 17635 17636 17637 17638 17639 17640 
17641 17642 17643 17644 17645 17646 17647 17648 17649 17650 17651 17652 17653 17654 17655 
17656 17657 17658 17659 17660 17661 17662 17663 17664 17665 17666 17667 17668 17669 17670 
17671 17672 17673 17674 17675 17676 17677 17678 17679 17680 17681 17682 17683 17684 17685 
17686 17687 17688 17689 17690 17691 17692 17693 17694 17695 17696 17697 17698 17699 17700 
17701 17702 17703 17704 17705 17706 17707 17708 17709 17710 17711 17712 17713 17714 17715 
17716 17717 17718 17719 17720 17721 17722 17723 17724 17725 17726 17727 17728 17729 17730 
17731 17732 17733 17734 17735 17736 17737 17738 17739 17740 17741 17742 17743 17744 17745 
17746 17747 17748 17749 17750 17751 17752 17753 17754 17755 17756 17757 17758 17759 17760 
17761 17762 17763 17764 17765 17766 17767 17768 17769 17770 17771 17772 17773 17774 17775 
17776 17777 17778 17779 17780 17781 17782 17783 17784 17785 17786 17787 17788 17789 17790 
17791 17792 17793 17794 17795 17796 17797 17798 17799 17800 17801 17802 17803 17804 17805 
17806 17807 17808 17809 17810 17811 17812 17813 17814 17815 17816 17817 17818 17819 17820 
17821 17822 17823 17824 17825 17826 17827 17828 17829 17830 17831 17832 17833 17834 17835 
17836 17837 17838 17839 17840 17841 17842 17843 17844 17845 17846 17847 17848 17849 17850 
17851 17852 17853 17854 17855 17856 17857 17858 17859 17860 17861 17862 17863 17864 17865 
17866 17867 17868 17869 17870 17871 17872 17873 17874 17875 17876 17877 17878 17879 17880 
17881 17882 17883 17884 17885 17886 17887 17888 17889 17890 17891 17892 17893 17894 17895 
17896 17897 17898 17899 17900 17901 17902 17903 17904 17905 17906 17907 17908 17909 17910 
17911 17912 17913 17914 17915 17916 17917 17918 17919 17920 17921 17922 17923 17924 17925 
17926 17927 17928 17929 17930 17931 17932 17933 17934 17935 17936 17937 17938 17939 17940 
17941 17942 17943 17944 17945 17946 17947 17948 17949 17950 17951 17952 17953 17954 17955 
17956 17957 17958 17959 17960 17961 17962 17963 17964 17965 17966 17967 17968 17969 17970 
17971 17972 17973 17974 17975 17976 17977 17978 17979 17980 17981 17982 17983 17984 17985 
17986 17987 17988 17989 17990 17991 17992 17993 17994 17995 17996 17997 17998 17999 18000 
18001 18002 18003 18004 18005 18006 18007 18008 18009 18010 18011 18012 18013 18014 18015 
18016 18017 18018 18019 18020 18021 18022 18023 18024 18025 18026 18027 18028 18029 18030 
18031 18032 18033 18034 18035 18036 18037 18038 18039 18040 18041 18042 18043 18044 18045 
18046 18047 18048 18049 18050 18051 18052 18053 18054 18055 18056 18057 18058 18059 18060 
18061 18062 18063 18064 18065 18066 18067 18068 18069 18070 18071 18072 18073 18074 18075 
18076 18077 18078 18079 18080 18081 18082 18083 18084 18085 18086 18087 18088 18089 18090 
18091 18092 18093 18094 18095 18096 18097 18098 18099 18100 18101 18102 18103 18104 18105 
18106 18107 18108 18109 18110 18111 18112 18113 18114 18115 18116 18117 18118 18119 18120 
18121 18122 18123 18124 18125 18126 18127 18128 18129 18130 18131 18132 18133 18134 18135 
18136 18137 18138 18139 18140 18141 18142 18143 18144 18145 18146 18147 18148 18149 18150 
18151 18152 18153 18154 18155 18156 18157 18158 18159 18160 18161 18162 18163 18164 18165 
18166 18167 18168 18169 18170 18171 18172 18173 18174 18175 18176 18177 18178 18179 18180 
18181 18182 18183 18184 18185 18186 18187 18188 18189 18190 18191 18192 18193 18194 18195 
18196 18197 18198 18199 18200 18201 18202 18203 18204 18205 18206 18207 18208 18209 18210 
18211 18212 18213 18214 18215 18216 18217 18218 18219 18220 18221 18222 18223 18224 18225 
18226 18227 18228 18229 18230 18231 18232 18233 18234 18235 18236 18237 18238 18239 18240 
18241 18242 18243 18244 18245 18246 18247 18248 18249 18250 18251 18252 18253 18254 18255 
18256 18257 18258 18259 18260 18261 18262 18263 18264 18265 18266 18267 18268 18269 18270 
18271 18272 18273 18274 18275 18276 18277 18278 18279 18280 18281 18282 18283 18284 18285 
18286 18287 18288 18289 18290 18291 18292 18293 18294 18295 18296 18297 18298 18299 18300 
18301 18302 18303 18304 18305 18306 18307 18308 18309 18310 18311 18312 18313 18314 18315 
18316 18317 18318 18319 18320 18321 18322 18323 18324 18325 18326 18327 18328 18329 18330 
18331 18332 18333 18334 18335 18336 18337 18338 18339 18340 18341 18342 18343 18344 18345 
18346 18347 18348 18349 18350 18351 18352 18353 18354 18355 18356 18357 18358 18359 18360 
18361 18362 18363 18364 18365 18366 18367 18368 18369 18370 18371 18372 18373 18374 18375 
18376 18377 18378 18379 18380 18381 18382 18383 18384 18385 18386 18387 18388 18389 18390 
18391 18392 18393 18394 18395 18396 18397 18398 18399 18400 18401 18402 18403 18404 18405 
18406 18407 18408 18409 18410 18411 18412 18413 18414 18415 18416 18417 18418 18419 18420 
18421 18422 18423 18424 18425 18426 18427 18428 18429 18430 18431 18432 18433 18434 18435 
18436 18437 18438 18439 18440 18441 18442 18443 18444 18445 18446 18447 18448 18449 18450 
18451 18452 18453 18454 18455 18456 18457 18458 18459 18460 18461 18462 18463 18464 18465 
18466 18467 18468 18469 18470 18471 18472 18473 18474 18475 18476 18477 18478 18479 18480 
18481 18482 18483 18484 18485 18486 18487 18488 18489 18490 18491 18492 18493 18494 18495 
18496 18497 18498 18499 18500 18501 18502 18503 18504 18505 18506 18507 18508 18509 18510 
18511 18512 18513 18514 18515 18516 18517 18518 18519 18520 18521 18522 18523 18524 18525 
18526 18527 18528 18529 18530 18531 18532 18533 18534 18535 18536 18537 18538 18539 18540 
18541 18542 18543 18544 18545 18546 18547 18548 18549 18550 18551 18552 18553 18554 18555 
18556 18557 18558 18559 18560 18561 18562 18563 18564 18565 18566 18567 18568 18569 18570 
18571 18572 18573 18574 18575 18576 18577 18578 18579 18580 18581 18582 18583 18584 18585 
18586 18587 18588 18589 18590 18591 18592 18593 18594 18595 18596 18597 18598 18599 18600 
18601 18602 18603 18604 18605 18606 18607 18608 18609 18610 18611 18612 18613 18614 18615 
18616 18617 18618 18619 18620 18621 18622 18623 18624 18625 18626 18627 18628 18629 18630 
18631 18632 18633 18634 18635 18636 18637 18638 18639 18640 18641 18642 18643 18644 18645 
18646 18647 18648 18649 18650 18651 18652 18653 18654 18655 18656 18657 18658 18659 18660 
18661 18662 18663 18664 18665 18666 18667 18668 18669 18670 18671 18672 18673 18674 18675 
18676 18677 18678 18679 18680 18681 18682 18683 18684 18685 18686 18687 18688 18689 18690 
18691 18692 18693 18694 18695 18696 18697 18698 18699 18700 18701 18702 18703 18704 18705 
18706 18707 18708 18709 18710 18711 18712 18713 18714 18715 18716 18717 18718 18719 18720 
18721 18722 18723 18724 18725 18726 18727 18728 18729 18730 18731 18732 18733 18734 18735 
18736 18737 18738 18739 18740 18741 18742 18743 18744 18745 18746 18747 18748 18749 18750 
18751 18752 18753 18754 18755 18756 18757 18758 18759 18760 18761 18762 18763 18764 18765 
18766 18767 18768 18769 18770 18771 18772 18773 18774 18775 18776 18777 18778 18779 18780 
18781 18782 18783 18784 18785 18786 18787 18788 18789 18790 18791 18792 18793 18794 18795 
18796 18797 18798 18799 18800 18801 18802 18803 18804 18805 18806 18807 18808 18809 18810 
18811 18812 18813 18814 18815 18816 18817 18818 18819 18820 18821 18822 18823 18824 18825 
18826 18827 18828 18829 18830 18831 18832 18833 18834 18835 18836 18837 18838 18839 18840 
18841 18842 18843 18844 18845 18846 18847 18848 18849 18850 18851 18852 18853 18854 18855 
18856 18857 18858 18859 18860 18861 18862 18863 18864 18865 18866 18867 18868 18869 18870 
18871 18872 18873 18874 18875 18876 18877 18878 18879 18880 18881 18882 18883 18884 18885 
18886 18887 18888 18889 18890 18891 18892 18893 18894 18895 18896 18897 18898 18899 18900 
18901 18902 18903 18904 18905 18906 18907 18908 18909 18910 18911 18912 18913 18914 18915 
18916 18917 18918 18919 18920 18921 18922 18923 18924 18925 18926 18927 18928 18929 18930 
18931 18932 18933 18934 18935 18936 18937 18938 18939 18940 18941 18942 18943 18944 18945 
18946 18947 18948 18949 18950 18951 18952 18953 18954 18955 18956 18957 18958 18959 18960 
18961 18962 18963 18964 18965 18966 18967 18968 18969 18970 18971 18972 18973 18974 18975 
18976 18977 18978 18979 18980 18981 18982 18983 18984 18985 18986 18987 18988 18989 18990 
18991 18992 18993 18994 18995 18996 18997 18998 18999 19000 19001 19002 19003 19004 19005 
19006 19007 19008 19009 19010 19011 19012 19013 19014 19015 19016 19017 19018 19019 19020 
19021 19022 19023 19024 19025 19026 19027 19028 19029 19030 19031 19032 19033 19034 19035 
19036 19037 19038 19039 19040 19041 19042 19043 19044 19045 19046 19047 19048 19049 19050 
19051 19052 19053 19054 19055 19056 19057 19058 19059 19060 19061 19062 19063 19064 19065 
19066 19067 19068 19069 19070 19071 19072 19073 19074 19075 19076 19077 19078 19079 19080 
19081 19082 19083 19084 19085 19086 19087 19088 19089 19090 19091 19092 19093 19094 19095 
19096 19097 19098 19099 19100 19101 19102 19103 19104 19105 19106 19107 19108 19109 19110 
19111 19112 19113 19114 19115 19116 19117 19118 19119 19120 19121 19122 19123 19124 19125 
19126 19127 19128 19129 19130 19131 19132 19133 19134 19135 19136 19137 19138 19139 19140 
19141 19142 19143 19144 19145 19146 19147 19148 19149 19150 19151 19152 19153 19154 19155 
19156 19157 19158 19159 19160 19161 19162 19163 19164 19165 19166 19167 19168 19169 19170 
19171 19172 19173 19174 19175 19176 19177 19178 19179 19180 19181 19182 19183 19184 19185 
19186 19187 19188 19189 19190 19191 19192 19193 19194 19195 19196 19197 19198 19199 19200 
19201 19202 19203 19204 19205 19206 19207 19208 19209 19210 19211 19212 19213 19214 19215 
19216 19217 19218 19219 19220 19221 19222 19223 19224 19225 19226 19227 19228 19229 19230 
19231 19232 19233 19234 19235 19236 19237 19238 19239 19240 19241 19242 19243 19244 19245 
19246 19247 19248 19249 19250 19251 19252 19253 19254 19255 19256 19257 19258 19259 19260 
19261 19262 19263 19264 19265 19266 19267 19268 19269 19270 19271 19272 19273 19274 19275 
19276 19277 19278 19279 19280 19281 19282 19283 19284 19285 19286 19287 19288 19289 19290 
19291 19292 19293 19294 19295 19296 19297 19298 19299 19300 19301 19302 19303 19304 19305 
19306 19307 19308 19309 19310 19311 19312 19313 19314 19315 19316 19317 19318 19319 19320 
19321 19322 19323 19324 19325 19326 19327 19328 19329 19330 19331 19332 19333 19334 19335 
19336 19337 19338 19339 19340 19341 19342 19343 19344 19345 19346 19347 19348 19349 19350 
19351 19352 19353 19354 19355 19356 19357 19358 19359 19360 19361 19362 19363 19364 19365 
19366 19367 19368 19369 19370 19371 19372 19373 19374 19375 19376 19377 19378 19379 19380 
19381 19382 19383 19384 19385 19386 19387 19388 19389 19390 19391 19392 19393 19394 19395 
19396 19397 19398 19399 19400 19401 19402 19403 19404 19405 19406 19407 19408 19409 19410 
19411 19412 19413 19414 19415 19416 19417 19418 19419 19420 19421 19422 19423 19424 19425 
19426 19427 19428 19429 19430 19431 19432 19433 19434 19435 19436 19437 19438 19439 19440 
19441 19442 19443 19444 19445 19446 19447 19448 19449 19450 19451 19452 19453 19454 19455 
19456 19457 19458 19459 19460 19461 19462 19463 19464 19465 19466 19467 19468 19469 19470 
19471 19472 19473 19474 19475 19476 19477 19478 19479 19480 19481 19482 19483 19484 19485 
19486 19487 19488 19489 19490 19491 19492 19493 19494 19495 19496 19497 19498 19499 19500 
19501 19502 19503 19504 19505 19506 19507 19508 19509 19510 19511 19512 19513 19514 19515 
19516 19517 19518 19519 19520 19521 19522 19523 19524 19525 19526 19527 19528 19529 19530 
19531 19532 19533 19534 19535 19536 19537 19538 19539 19540 19541 19542 19543 19544 19545 
19546 19547 19548 19549 19550 19551 19552 19553 19554 19555 19556 19557 19558 19559 19560 
19561 19562 19563 19564 19565 19566 19567 19568 19569 19570 19571 19572 19573 19574 19575 
19576 19577 19578 19579 19580 19581 19582 19583 19584 19585 19586 19587 19588 19589 19590 
19591 19592 19593 19594 19595 19596 19597 19598 19599 19600 19601 19602 19603 19604 19605 
19606 19607 19608 19609 19610 19611 19612 19613 19614 19615 19616 19617 19618 19619 19620 
19621 19622 19623 19624 19625 19626 19627 19628 19629 19630 19631 19632 19633 19634 19635 
19636 19637 19638 19639 19640 19641 19642 19643 19644 19645 19646 19647 19648 19649 19650 
19651 19652 19653 19654 19655 19656 19657 19658 19659 19660 19661 19662 19663 19664 19665 
19666 19667 19668 19669 19670 19671 19672 19673 19674 19675 19676 19677 19678 19679 19680 
19681 19682 19683 19684 19685 19686 19687 19688 19689 19690 19691 19692 19693 19694 19695 
19696 19697 19698 19699 19700 19701 19702 19703 19704 19705 19706 19707 19708 19709 19710 
19711 19712 19713 19714 19715 19716 19717 19718 19719 19720 19721 19722 19723 19724 19725 
19726 19727 19728 19729 19730 19731 19732 19733 19734 19735 19736 19737 19738 19739 19740 
19741 19742 19743 19744 19745 19746 19747 19748 19749 19750 19751 19752 19753 19754 19755 
19756 19757 19758 19759 19760 19761 19762 19763 19764 19765 19766 19767 19768 19769 19770 
19771 19772 19773 19774 19775 19776 19777 19778 19779 19780 19781 19782 19783 19784 19785 
19786 19787 19788 19789 19790 19791 19792 19793 19794 19795 19796 19797 19798 19799 19800 
19801 19802 19803 19804 19805 19806 19807 19808 19809 19810 19811 19812 19813 19814 19815 
19816 19817 19818 19819 19820 19821 19822 19823 19824 19825 19826 19827 19828 19829 19830 
19831 19832 19833 19834 19835 19836 19837 19838 19839 19840 19841 19842 19843 19844 19845 
19846 19847 19848 19849 19850 19851 19852 19853 19854 19855 19856 19857 19858 19859 19860 
19861 19862 19863 19864 19865 19866 19867 19868 19869 19870 19871 19872 19873 19874 19875 
19876 19877 19878 19879 19880 19881 19882 19883 19884 19885 19886 19887 19888 19889 19890 
19891 19892 19893 19894 19895 19896 19897 19898 19899 19900 19901 19902 19903 19904 19905 
19906 19907 19908 19909 19910 19911 19912 19913 19914 19915 19916 19917 19918 19919 19920 
19921 19922 19923 19924 19925 19926 19927 19928 19929 19930 19931 19932 19933 19934 19935 
19936 19937 19938 19939 19940 19941 19942 19943 19944 19945 19946 19947 19948 19949 19950 
19951 19952 19953 19954 19955 19956 19957 19958 19959 19960 19961 19962 19963 19964 19965 
19966 19967 19968 19969 19970 19971 19972 19973 19974 19975 19976 19977 19978 19979 19980 
19981 19982 19983 19984 19985 19986 19987 19988 19989 19990 19991 19992 19993 19994 19995 
19996 19997 19998 19999 20000 20001 20002 20003 20004 20005 20006 20007 20008 20009 20010 
20011 20012 20013 20014 20015 20016 20017 20018 20019 20020 20021 20022 20023 20024 20025 
20026 20027 20028 20029 20030 20031 20032 20033 20034 20035 20036 20037 20038 20039 20040 
20041 20042 20043 20044 20045 20046 20047 20048 20049 20050 20051 20052 20053 20054 20055 
20056 20057 20058 20059 20060 20061 20062 20063 20064 20065 20066 20067 20068 20069 20070 
20071 20072 20073 20074 20075 20076 20077 20078 20079 20080 20081 20082 20083 20084 20085 
20086 20087 20088 20089 20090 20091 20092 20093 20094 20095 20096 20097 20098 20099 20100 
20101 20102 20103 20104 20105 20106 20107 20108 20109 20110 20111 20112 20113 20114 20115 
20116 20117 20118 20119 20120 20121 20122 20123 20124 20125 20126 20127 20128 20129 20130 
20131 20132 20133 20134 20135 20136 20137 20138 20139 20140 20141 20142 20143 20144 20145 
20146 20147 20148 20149 20150 20151 20152 20153 20154 20155 20156 20157 20158 20159 20160 
20161 20162 20163 20164 20165 20166 20167 20168 20169 20170 20171 20172 20173 20174 20175 
20176 20177 20178 20179 20180 20181 20182 20183 20184 20185 20186 20187 20188 20189 20190 
20191 20192 20193 20194 20195 20196 20197 20198 20199 20200 20201 20202 20203 20204 20205 
20206 20207 20208 20209 20210 20211 20212 20213 20214 20215 20216 20217 20218 20219 20220 
20221 20222 20223 20224 20225 20226 20227 20228 20229 20230 20231 20232 20233 20234 20235 
20236 20237 20238 20239 20240 20241 20242 20243 20244 20245 20246 20247 20248 20249 20250 
20251 20252 20253 20254 20255 20256 20257 20258 20259 20260 20261 20262 20263 20264 20265 
20266 20267 20268 20269 20270 20271 20272 20273 20274 20275 20276 20277 20278 20279 20280 
20281 20282 20283 20284 20285 20286 20287 20288 20289 20290 20291 20292 20293 20294 20295 
20296 20297 20298 20299 20300 20301 20302 20303 20304 20305 20306 20307 20308 20309 20310 
20311 20312 20313 20314 20315 20316 20317 20318 20319 20320 20321 20322 20323 20324 20325 
20326 20327 20328 20329 20330 20331 20332 20333 20334 20335 20336 20337 20338 20339 20340 
20341 20342 20343 20344 20345 20346 20347 20348 20349 20350 20351 20352 20353 20354 20355 
20356 20357 20358 20359 20360 20361 20362 20363 20364 20365 20366 20367 20368 20369 20370 
20371 20372 20373 20374 20375 20376 20377 20378 20379 20380 20381 20382 20383 20384 20385 
20386 20387 20388 20389 20390 20391 20392 20393 20394 20395 20396 20397 20398 20399 20400 
20401 20402 20403 20404 20405 20406 20407 20408 20409 20410 20411 20412 20413 20414 20415 
20416 20417 20418 20419 20420 20421 20422 20423 20424 20425 20426 20427 20428 20429 20430 
20431 20432 20433 20434 20435 20436 20437 20438 20439 20440 20441 20442 20443 20444 20445 
20446 20447 20448 20449 20450 20451 20452 20453 20454 20455 20456 20457 20458 20459 20460 
20461 20462 20463 20464 20465 20466 20467 20468 20469 20470 20471 20472 20473 20474 20475 
20476 20477 20478 20479 20480 20481 20482 20483 20484 20485 20486 20487 20488 20489 20490 
20491 20492 20493 20494 20495 20496 20497 20498 20499 20500 20501 20502 20503 20504 20505 
20506 20507 20508 20509 20510 20511 20512 20513 20514 20515 20516 20517 20518 20519 20520 
20521 20522 20523 20524 20525 20526 20527 20528 20529 20530 20531 20532 20533 20534 20535 
20536 20537 20538 20539 20540 20541 20542 20543 20544 20545 20546 20547 20548 20549 20550 
20551 20552 20553 20554 20555 20556 20557 20558 20559 20560 20561 20562 20563 20564 20565 
20566 20567 20568 20569 20570 20571 20572 20573 20574 20575 20576 20577 20578 20579 20580 
20581 20582 20583 20584 20585 20586 20587 20588 20589 20590 20591 20592 20593 20594 20595 
20596 20597 20598 20599 20600 20601 20602 20603 20604 20605 20606 20607 20608 20609 20610 
20611 20612 20613 20614 20615 20616 20617 20618 20619 20620 20621 20622 20623 20624 20625 
20626 20627 20628 20629 20630 20631 20632 20633 20634 20635 20636 20637 20638 20639 20640 
20641 20642 20643 20644 20645 20646 20647 20648 20649 20650 20651 20652 20653 20654 20655 
20656 20657 20658 20659 20660 20661 20662 20663 20664 20665 20666 20667 20668 20669 20670 
20671 20672 20673 20674 20675 20676 20677 20678 20679 20680 20681 20682 20683 20684 20685 
20686 20687 20688 20689 20690 20691 20692 20693 20694 20695 20696 20697 20698 20699 20700 
20701 20702 20703 20704 20705 20706 20707 20708 20709 20710 20711 20712 20713 20714 20715 
20716 20717 20718 20719 20720 20721 20722 20723 20724 20725 20726 20727 20728 20729 20730 
20731 20732 20733 20734 20735 20736 20737 20738 20739 20740 20741 20742 20743 20744 20745 
20746 20747 20748 20749 20750 20751 20752 20753 20754 20755 20756 20757 20758 20759 20760 
20761 20762 20763 20764 20765 20766 20767 20768 20769 20770 20771 20772 20773 20774 20775 
20776 20777 20778 20779 20780 20781 20782 20783 20784 20785 20786 20787 20788 20789 20790 
20791 20792 20793 20794 20795 20796 20797 20798 20799 20800 20801 20802 20803 20804 20805 
20806 20807 20808 20809 20810 20811 20812 20813 20814 20815 20816 20817 20818 20819 20820 
20821 20822 20823 20824 20825 20826 20827 20828 20829 20830 20831 20832 20833 20834 20835 
20836 20837 20838 20839 20840 20841 20842 20843 20844 20845 20846 20847 20848 20849 20850 
20851 20852 20853 20854 20855 20856 20857 20858 20859 20860 20861 20862 20863 20864 20865 
20866 20867 20868 20869 20870 20871 20872 20873 20874 20875 20876 20877 20878 20879 20880 
20881 20882 20883 20884 20885 20886 20887 20888 20889 20890 20891 20892 20893 20894 20895 
20896 20897 20898 20899 20900 20901 20902 20903 20904 20905 20906 20907 20908 20909 20910 
20911 20912 20913 20914 20915 20916 20917 20918 20919 20920 20921 20922 20923 20924 20925 
20926 20927 20928 20929 20930 20931 20932 20933 20934 20935 20936 20937 20938 20939 20940 
20941 20942 20943 20944 20945 20946 20947 20948 20949 20950 20951 20952 20953 20954 20955 
20956 20957 20958 20959 20960 20961 20962 20963 20964 20965 20966 20967 20968 20969 20970 
20971 20972 20973 20974 20975 20976 20977 20978 20979 20980 20981 20982 20983 20984 20985 
20986 20987 20988 20989 20990 20991 20992 20993 20994 20995 20996 20997 20998 20999 21000 
21001 21002 21003 21004 21005 21006 21007 21008 21009 21010 21011 21012 21013 21014 21015 
21016 21017 21018 21019 21020 21021 21022 21023 21024 21025 21026 21027 21028 21029 21030 
21031 21032 21033 21034 21035 21036 21037 21038 21039 21040 21041 21042 21043 21044 21045 
21046 21047 21048 21049 21050 21051 21052 21053 21054 21055 21056 21057 21058 21059 21060 
21061 21062 21063 21064 21065 21066 21067 21068 21069 21070 21071 21072 21073 21074 21075 
21076 21077 21078 21079 21080 21081 21082 21083 21084 21085 21086 21087 21088 21089 21090 
21091 21092 21093 21094 21095 21096 21097 21098 21099 21100 21101 21102 21103 21104 21105 
21106 21107 21108 21109 21110 21111 21112 21113 21114 21115 21116 21117 21118 21119 21120 
21121 21122 21123 21124 21125 21126 21127 21128 21129 21130 21131 21132 21133 21134 21135 
21136 21137 21138 21139 21140 21141 21142 21143 21144 21145 21146 21147 21148 21149 21150 
21151 21152 21153 21154 21155 21156 21157 21158 21159 21160 21161 21162 21163 21164 21165 
21166 21167 21168 21169 21170 21171 21172 21173 21174 21175 21176 21177 21178 21179 21180 
21181 21182 21183 21184 21185 21186 21187 21188 21189 21190 21191 21192 21193 21194 21195 
21196 21197 21198 21199 21200 21201 21202 21203 21204 21205 21206 21207 21208 21209 21210 
21211 21212 21213 21214 21215 21216 21217 21218 21219 21220 21221 21222 21223 21224 21225 
21226 21227 21228 21229 21230 21231 21232 21233 21234 21235 21236 21237 21238 21239 21240 
21241 21242 21243 21244 21245 21246 21247 21248 21249 21250 21251 21252 21253 21254 21255 
21256 21257 21258 21259 21260 21261 21262 21263 21264 21265 21266 21267 21268 21269 21270 
21271 21272 21273 21274 21275 21276 21277 21278 21279 21280 21281 21282 21283 21284 21285 
21286 21287 21288 21289 21290 21291 21292 21293 21294 21295 21296 21297 21298 21299 21300 
21301 21302 21303 21304 21305 21306 21307 21308 21309 21310 21311 21312 21313 21314 21315 
21316 21317 21318 21319 21320 21321 21322 21323 21324 21325 21326 21327 21328 21329 21330 
21331 21332 21333 21334 21335 21336 21337 21338 21339 21340 21341 21342 21343 21344 21345 
21346 21347 21348 21349 21350 21351 21352 21353 21354 21355 21356 21357 21358 21359 21360 
21361 21362 21363 21364 21365 21366 21367 21368 21369 21370 21371 21372 21373 21374 21375 
21376 21377 21378 21379 21380 21381 21382 21383 21384 21385 21386 21387 21388 21389 21390 
21391 21392 21393 21394 21395 21396 21397 21398 21399 21400 21401 21402 21403 21404 21405 
21406 21407 21408 21409 21410 21411 21412 21413 21414 21415 21416 21417 21418 21419 21420 
21421 21422 21423 21424 21425 21426 21427 21428 21429 21430 21431 21432 21433 21434 21435 
21436 21437 21438 21439 21440 21441 21442 21443 21444 21445 21446 21447 21448 21449 21450 
21451 21452 21453 21454 21455 21456 21457 21458 21459 21460 21461 21462 21463 21464 21465 
21466 21467 21468 21469 21470 21471 21472 21473 21474 21475 21476 21477 21478 21479 21480 
21481 21482 21483 21484 21485 21486 21487 21488 21489 21490 21491 21492 21493 21494 21495 
21496 21497 21498 21499 21500 21501 21502 21503 21504 21505 21506 21507 21508 21509 21510 
21511 21512 21513 21514 21515 21516 21517 21518 21519 21520 21521 21522 21523 21524 21525 
21526 21527 21528 21529 21530 21531 21532 21533 21534 21535 21536 21537 21538 21539 21540 
21541 21542 21543 21544 21545 21546 21547 21548 21549 21550 21551 21552 21553 21554 21555 
21556 21557 21558 21559 21560 21561 21562 21563 21564 21565 21566 21567 21568 21569 21570 
21571 21572 21573 21574 21575 21576 21577 21578 21579 21580 21581 21582 21583 21584 21585 
21586 21587 21588 21589 21590 21591 21592 21593 21594 21595 21596 21597 21598 21599 21600 
21601 21602 21603 21604 21605 21606 21607 21608 21609 21610 21611 21612 21613 21614 21615 
21616 21617 21618 21619 21620 21621 21622 21623 21624 21625 21626 21627 21628 21629 21630 
21631 21632 21633 21634 21635 21636 21637 21638 21639 21640 21641 21642 21643 21644 21645 
21646 21647 21648 21649 21650 21651 21652 21653 21654 21655 21656 21657 21658 21659 21660 
21661 21662 21663 21664 21665 21666 21667 21668 21669 21670 21671 21672 21673 21674 21675 
21676 21677 21678 21679 21680 21681 21682 21683 21684 21685 21686 21687 21688 21689 21690 
21691 21692 21693 21694 21695 21696 21697 21698 21699 21700 21701 21702 21703 21704 21705 
21706 21707 21708 21709 21710 21711 21712 21713 21714 21715 21716 21717 21718 21719 21720 
21721 21722 21723 21724 21725 21726 21727 21728 21729 21730 21731 21732 21733 21734 21735 
21736 21737 21738 21739 21740 21741 21742 21743 21744 21745 21746 21747 21748 21749 21750 
21751 21752 21753 21754 21755 21756 21757 21758 21759 21760 21761 21762 21763 21764 21765 
21766 21767 21768 21769 21770 21771 21772 21773 21774 21775 21776 21777 21778 21779 21780 
21781 21782 21783 21784 21785 21786 21787 21788 21789 21790 21791 21792 21793 21794 21795 
21796 21797 21798 21799 21800 21801 21802 21803 21804 21805 21806 21807 21808 21809 21810 
21811 21812 21813 21814 21815 21816 21817 21818 21819 21820 21821 21822 21823 21824 21825 
21826 21827 21828 21829 21830 21831 21832 21833 21834 21835 21836 21837 21838 21839 21840 
21841 21842 21843 21844 21845 21846 21847 21848 21849 21850 21851 21852 21853 21854 21855 
21856 21857 21858 21859 21860 21861 21862 21863 21864 21865 21866 21867 21868 21869 21870 
21871 21872 21873 21874 21875 21876 21877 21878 21879 21880 21881 21882 21883 21884 21885 
21886 21887 21888 21889 21890 21891 21892 21893 21894 21895 21896 21897 21898 21899 21900 
21901 21902 21903 21904 21905 21906 21907 21908 21909 21910 21911 21912 21913 21914 21915 
21916 21917 21918 21919 21920 21921 21922 21923 21924 21925 21926 21927 21928 21929 21930 
21931 21932 21933 21934 21935 21936 21937 21938 21939 21940 21941 21942 21943 21944 21945 
21946 21947 21948 21949 21950 21951 21952 21953 21954 21955 21956 21957 21958 21959 21960 
21961 21962 21963 21964 21965 21966 21967 21968 21969 21970 21971 21972 21973 21974 21975 
21976 21977 21978 21979 21980 21981 21982 21983 21984 21985 21986 21987 21988 21989 21990 
21991 21992 21993 21994 21995 21996 21997 21998 21999 22000 22001 22002 22003 22004 22005 
22006 22007 22008 22009 22010 22011 22012 22013 22014 22015 22016 22017 22018 22019 22020 
22021 22022 22023 22024 22025 22026 22027 22028 22029 22030 22031 22032 22033 22034 22035 
22036 22037 22038 22039 22040 22041 22042 22043 22044 22045 22046 22047 22048 22049 22050 
22051 22052 22053 22054 22055 22056 22057 22058 22059 22060 22061 22062 22063 22064 22065 
22066 22067 22068 22069 22070 22071 22072 22073 22074 22075 22076 22077 22078 22079 22080 
22081 22082 22083 22084 22085 22086 22087 22088 22089 22090 22091 22092 22093 22094 22095 
22096 22097 22098 22099 22100 22101 22102 22103 22104 22105 22106 22107 22108 22109 22110 
22111 22112 22113 22114 22115 22116 22117 22118 22119 22120 22121 22122 22123 22124 22125 
22126 22127 22128 22129 22130 22131 22132 22133 22134 22135 22136 22137 22138 22139 22140 
22141 22142 22143 22144 22145 22146 22147 22148 22149 22150 22151 22152 22153 22154 22155 
22156 22157 22158 22159 22160 22161 22162 22163 22164 22165 22166 22167 22168 22169 22170 
22171 22172 22173 22174 22175 22176 22177 22178 22179 22180 22181 22182 22183 22184 22185 
22186 22187 22188 22189 22190 22191 22192 22193 22194 22195 22196 22197 22198 22199 22200 
22201 22202 22203 22204 22205 22206 22207 22208 22209 22210 22211 22212 22213 22214 22215 
22216 22217 22218 22219 22220 22221 22222 22223 22224 22225 22226 22227 22228 22229 22230 
22231 22232 22233 22234 22235 22236 22237 22238 22239 22240 22241 22242 22243 22244 22245 
22246 22247 22248 22249 22250 22251 22252 22253 22254 22255 22256 22257 22258 22259 22260 
22261 22262 22263 22264 22265 22266 22267 22268 22269 22270 22271 22272 22273 22274 22275 
22276 22277 22278 22279 22280 22281 22282 22283 22284 22285 22286 22287 22288 22289 22290 
22291 22292 22293 22294 22295 22296 22297 22298 22299 22300 22301 22302 22303 22304 22305 
22306 22307 22308 22309 22310 22311 22312 22313 22314 22315 22316 22317 22318 22319 22320 
22321 22322 22323 22324 22325 22326 22327 22328 22329 22330 22331 22332 22333 22334 22335 
22336 22337 22338 22339 22340 22341 22342 22343 22344 22345 22346 22347 22348 22349 22350 
22351 22352 22353 22354 22355 22356 22357 22358 22359 22360 22361 22362 22363 22364 22365 
22366 22367 22368 22369 22370 22371 22372 22373 22374 22375 22376 22377 22378 22379 22380 
22381 22382 22383 22384 22385 22386 22387 22388 22389 22390 22391 22392 22393 22394 22395 
22396 22397 22398 22399 22400 22401 22402 22403 22404 22405 22406 22407 22408 22409 22410 
22411 22412 22413 22414 22415 22416 22417 22418 22419 22420 22421 22422 22423 22424 22425 
22426 22427 22428 22429 22430 22431 22432 22433 22434 22435 22436 22437 22438 22439 22440 
22441 22442 22443 22444 22445 22446 22447 22448 22449 22450 22451 22452 22453 22454 22455 
22456 22457 22458 22459 22460 22461 22462 22463 22464 22465 22466 22467 22468 22469 22470 
22471 22472 22473 22474 22475 22476 22477 22478 22479 22480 22481 22482 22483 22484 22485 
22486 22487 22488 22489 22490 22491 22492 22493 22494 22495 22496 22497 22498 22499 22500 
22501 22502 22503 22504 22505 22506 22507 22508 22509 22510 22511 22512 22513 22514 22515 
22516 22517 22518 22519 22520 22521 22522 22523 22524 22525 22526 22527 22528 22529 22530 
22531 22532 22533 22534 22535 22536 22537 22538 22539 22540 22541 22542 22543 22544 22545 
22546 22547 22548 22549 22550 22551 22552 22553 22554 22555 22556 22557 22558 22559 22560 
22561 22562 22563 22564 22565 22566 22567 22568 22569 22570 22571 22572 22573 22574 22575 
22576 22577 22578 22579 22580 22581 22582 22583 22584 22585 22586 22587 22588 22589 22590 
22591 22592 22593 22594 22595 22596 22597 22598 22599 22600 22601 22602 22603 22604 22605 
22606 22607 22608 22609 22610 22611 22612 22613 22614 22615 22616 22617 22618 22619 22620 
22621 22622 22623 22624 22625 22626 22627 22628 22629 22630 22631 22632 22633 22634 22635 
22636 22637 22638 22639 22640 22641 22642 22643 22644 22645 22646 22647 22648 22649 22650 
22651 22652 22653 22654 22655 22656 22657 22658 22659 22660 22661 22662 22663 22664 22665 
22666 22667 22668 22669 22670 22671 22672 22673 22674 22675 22676 22677 22678 22679 22680 
22681 22682 22683 22684 22685 22686 22687 22688 22689 22690 22691 22692 22693 22694 22695 
22696 22697 22698 22699 22700 22701 22702 22703 22704 22705 22706 22707 22708 22709 22710 
22711 22712 22713 22714 22715 22716 22717 22718 22719 22720 22721 22722 22723 22724 22725 
22726 22727 22728 22729 22730 22731 22732 22733 22734 22735 22736 22737 22738 22739 22740 
22741 22742 22743 22744 22745 22746 22747 22748 22749 22750 22751 22752 22753 22754 22755 
22756 22757 22758 22759 22760 22761 22762 22763 22764 22765 22766 22767 22768 22769 22770 
22771 22772 22773 22774 22775 22776 22777 22778 22779 22780 22781 22782 22783 22784 22785 
22786 22787 22788 22789 22790 22791 22792 22793 22794 22795 22796 22797 22798 22799 22800 
22801 22802 22803 22804 22805 22806 22807 22808 22809 22810 22811 22812 22813 22814 22815 
22816 22817 22818 22819 22820 22821 22822 22823 22824 22825 22826 22827 22828 22829 22830 
22831 22832 22833 22834 22835 22836 22837 22838 22839 22840 22841 22842 22843 22844 22845 
22846 22847 22848 22849 22850 22851 22852 22853 22854 22855 22856 22857 22858 22859 22860 
22861 22862 22863 22864 22865 22866 22867 22868 22869 22870 22871 22872 22873 22874 22875 
22876 22877 22878 22879 22880 22881 22882 22883 22884 22885 22886 22887 22888 22889 22890 
22891 22892 22893 22894 22895 22896 22897 22898 22899 22900 22901 22902 22903 22904 22905 
22906 22907 22908 22909 22910 22911 22912 22913 22914 22915 22916 22917 22918 22919 22920 
22921 22922 22923 22924 22925 22926 22927 22928 22929 22930 22931 22932 22933 22934 22935 
22936 22937 22938 22939 22940 22941 22942 22943 22944 22945 22946 22947 22948 22949 22950 
22951 22952 22953 22954 22955 22956 22957 22958 22959 22960 22961 22962 22963 22964 22965 
22966 22967 22968 22969 22970 22971 22972 22973 22974 22975 22976 22977 22978 22979 22980 
22981 22982 22983 22984 22985 22986 22987 22988 22989 22990 22991 22992 22993 22994 22995 
22996 22997 22998 22999 23000 23001 23002 23003 23004 23005 23006 23007 23008 23009 23010 
23011 23012 23013 23014 23015 23016 23017 23018 23019 23020 23021 23022 23023 23024 23025 
23026 23027 23028 23029 23030 23031 23032 23033 23034 23035 23036 23037 23038 23039 23040 
23041 23042 23043 23044 23045 23046 23047 23048 23049 23050 23051 23052 23053 23054 23055 
23056 23057 23058 23059 23060 23061 23062 23063 23064 23065 23066 23067 23068 23069 23070 
23071 23072 23073 23074 23075 23076 23077 23078 23079 23080 23081 23082 23083 23084 23085 
23086 23087 23088 23089 23090 23091 23092 23093 23094 23095 23096 23097 23098 23099 23100 
23101 23102 23103 23104 23105 23106 23107 23108 23109 23110 23111 23112 23113 23114 23115 
23116 23117 23118 23119 23120 23121 23122 23123 23124 23125 23126 23127 23128 23129 23130 
23131 23132 23133 23134 23135 23136 23137 23138 23139 23140 23141 23142 23143 23144 23145 
23146 23147 23148 23149 23150 23151 23152 23153 23154 23155 23156 23157 23158 23159 23160 
23161 23162 23163 23164 23165 23166 23167 23168 23169 23170 23171 23172 23173 23174 23175 
23176 23177 23178 23179 23180 23181 23182 23183 23184 23185 23186 23187 23188 23189 23190 
23191 23192 23193 23194 23195 23196 23197 23198 23199 23200 23201 23202 23203 23204 23205 
23206 23207 23208 23209 23210 23211 23212 23213 23214 23215 23216 23217 23218 23219 23220 
23221 23222 23223 23224 23225 23226 23227 23228 23229 23230 23231 23232 23233 23234 23235 
23236 23237 23238 23239 23240 23241 23242 23243 23244 23245 23246 23247 23248 23249 23250 
23251 23252 23253 23254 23255 23256 23257 23258 23259 23260 23261 23262 23263 23264 23265 
23266 23267 23268 23269 23270 23271 23272 23273 23274 23275 23276 23277 23278 23279 23280 
23281 23282 23283 23284 23285 23286 23287 23288 23289 23290 23291 23292 23293 23294 23295 
23296 23297 23298 23299 23300 23301 23302 23303 23304 23305 23306 23307 23308 23309 23310 
23311 23312 23313 23314 23315 23316 23317 23318 23319 23320 23321 23322 23323 23324 23325 
23326 23327 23328 23329 23330 23331 23332 23333 23334 23335 23336 23337 23338 23339 23340 
23341 23342 23343 23344 23345 23346 23347 23348 23349 23350 23351 23352 23353 23354 23355 
23356 23357 23358 23359 23360 23361 23362 23363 23364 23365 23366 23367 23368 23369 23370 
23371 23372 23373 23374 23375 23376 23377 23378 23379 23380 23381 23382 23383 23384 23385 
23386 23387 23388 23389 23390 23391 23392 23393 23394 23395 23396 23397 23398 23399 23400 
23401 23402 23403 23404 23405 23406 23407 23408 23409 23410 23411 23412 23413 23414 23415 
23416 23417 23418 23419 23420 23421 23422 23423 23424 23425 23426 23427 23428 23429 23430 
23431 23432 23433 23434 23435 23436 23437 23438 23439 23440 23441 23442 23443 23444 23445 
23446 23447 23448 23449 23450 23451 23452 23453 23454 23455 23456 23457 23458 23459 23460 
23461 23462 23463 23464 23465 23466 23467 23468 23469 23470 23471 23472 23473 23474 23475 
23476 23477 23478 23479 23480 23481 23482 23483 23484 23485 23486 23487 23488 23489 23490 
23491 23492 23493 23494 23495 23496 23497 23498 23499 23500 23501 23502 23503 23504 23505 
23506 23507 23508 23509 23510 23511 23512 23513 23514 23515 23516 23517 23518 23519 23520 
23521 23522 23523 23524 23525 23526 23527 23528 23529 23530 23531 23532 23533 23534 23535 
23536 23537 23538 23539 23540 23541 23542 23543 23544 23545 23546 23547 23548 23549 23550 
23551 23552 23553 23554 23555 23556 23557 23558 23559 23560 23561 23562 23563 23564 23565 
23566 23567 23568 23569 23570 23571 23572 23573 23574 23575 23576 23577 23578 23579 23580 
23581 23582 23583 23584 23585 23586 23587 23588 23589 23590 23591 23592 23593 23594 23595 
23596 23597 23598 23599 23600 23601 23602 23603 23604 23605 23606 23607 23608 23609 23610 
23611 23612 23613 23614 23615 23616 23617 23618 23619 23620 23621 23622 23623 23624 23625 
23626 23627 23628 23629 23630 23631 23632 23633 23634 23635 23636 23637 23638 23639 23640 
23641 23642 23643 23644 23645 23646 23647 23648 23649 23650 23651 23652 23653 23654 23655 
23656 23657 23658 23659 23660 23661 23662 23663 23664 23665 23666 23667 23668 23669 23670 
23671 23672 23673 23674 23675 23676 23677 23678 23679 23680 23681 23682 23683 23684 23685 
23686 23687 23688 23689 23690 23691 23692 23693 23694 23695 23696 23697 23698 23699 23700 
23701 23702 23703 23704 23705 23706 23707 23708 23709 23710 23711 23712 23713 23714 23715 
23716 23717 23718 23719 23720 23721 23722 23723 23724 23725 23726 23727 23728 23729 23730 
23731 23732 23733 23734 23735 23736 23737 23738 23739 23740 23741 23742 23743 23744 23745 
23746 23747 23748 23749 23750 23751 23752 23753 23754 23755 23756 23757 23758 23759 23760 
23761 23762 23763 23764 23765 23766 23767 23768 23769 23770 23771 23772 23773 23774 23775 
23776 23777 23778 23779 23780 23781 23782 23783 23784 23785 23786 23787 23788 23789 23790 
23791 23792 23793 23794 23795 23796 23797 23798 23799 23800 23801 23802 23803 23804 23805 
23806 23807 23808 23809 23810 23811 23812 23813 23814 23815 23816 23817 23818 23819 23820 
23821 23822 23823 23824 23825 23826 23827 23828 23829 23830 23831 23832 23833 23834 23835 
23836 23837 23838 23839 23840 23841 23842 23843 23844 23845 23846 23847 23848 23849 23850 
23851 23852 23853 23854 23855 23856 23857 23858 23859 23860 23861 23862 23863 23864 23865 
23866 23867 23868 23869 23870 23871 23872 23873 23874 23875 23876 23877 23878 23879 23880 
23881 23882 23883 23884 23885 23886 23887 23888 23889 23890 23891 23892 23893 23894 23895 
23896 23897 23898 23899 23900 23901 23902 23903 23904 23905 23906 23907 23908 23909 23910 
23911 23912 23913 23914 23915 23916 23917 23918 23919 23920 23921 23922 23923 23924 23925 
23926 23927 23928 23929 23930 23931 23932 23933 23934 23935 23936 23937 23938 23939 23940 
23941 23942 23943 23944 23945 23946 23947 23948 23949 23950 23951 23952 23953 23954 23955 
23956 23957 23958 23959 23960 23961 23962 23963 23964 23965 23966 23967 23968 23969 23970 
23971 23972 23973 23974 23975 23976 23977 23978 23979 23980 23981 23982 23983 23984 23985 
23986 23987 23988 23989 23990 23991 23992 23993 23994 23995 23996 23997 23998 23999 24000 
24001 24002 24003 24004 24005 24006 24007 24008 24009 24010 24011 24012 24013 24014 24015 
24016 24017 24018 24019 24020 24021 24022 24023 24024 24025 24026 24027 24028 24029 24030 
24031 24032 24033 24034 24035 24036 24037 24038 24039 24040 24041 24042 24043 24044 24045 
24046 24047 24048 24049 24050 24051 24052 24053 24054 24055 24056 24057 24058 24059 24060 
24061 24062 24063 24064 24065 24066 24067 24068 24069 24070 24071 24072 24073 24074 24075 
24076 24077 24078 24079 24080 24081 24082 24083 24084 24085 24086 24087 24088 24089 24090 
24091 24092 24093 24094 24095 24096 24097 24098 24099 24100 24101 24102 24103 24104 24105 
24106 24107 24108 24109 24110 24111 24112 24113 24114 24115 24116 24117 24118 24119 24120 
24121 24122 24123 24124 24125 24126 24127 24128 24129 24130 24131 24132 24133 24134 24135 
24136 24137 24138 24139 24140 24141 24142 24143 24144 24145 24146 24147 24148 24149 24150 
24151 24152 24153 24154 24155 24156 24157 24158 24159 24160 24161 24162 24163 24164 24165 
24166 24167 24168 24169 24170 24171 24172 24173 24174 24175 24176 24177 24178 24179 24180 
24181 24182 24183 24184 24185 24186 24187 24188 24189 24190 24191 24192 24193 24194 24195 
24196 24197 24198 24199 24200 24201 24202 24203 24204 24205 24206 24207 24208 24209 24210 
24211 24212 24213 24214 24215 24216 24217 24218 24219 24220 24221 24222 24223 24224 24225 
24226 24227 24228 24229 24230 24231 24232 24233 24234 24235 24236 24237 24238 24239 24240 
24241 24242 24243 24244 24245 24246 24247 24248 24249 24250 24251 24252 24253 24254 24255 
24256 24257 24258 24259 24260 24261 24262 24263 24264 24265 24266 24267 24268 24269 24270 
24271 24272 24273 24274 24275 24276 24277 24278 24279 24280 24281 24282 24283 24284 24285 
24286 24287 24288 24289 24290 24291 24292 24293 24294 24295 24296 24297 24298 24299 24300 
24301 24302 24303 24304 24305 24306 24307 24308 24309 24310 24311 24312 24313 24314 24315 
24316 24317 24318 24319 24320 24321 24322 24323 24324 24325 24326 24327 24328 24329 24330 
24331 24332 24333 24334 24335 24336 24337 24338 24339 24340 24341 24342 24343 24344 24345 
24346 24347 24348 24349 24350 24351 24352 24353 24354 24355 24356 24357 24358 24359 24360 
24361 24362 24363 24364 24365 24366 24367 24368 24369 24370 24371 24372 24373 24374 24375 
24376 24377 24378 24379 24380 24381 24382 24383 24384 24385 24386 24387 24388 24389 24390 
24391 24392 24393 24394 24395 24396 24397 24398 24399 24400 24401 24402 24403 24404 24405 
24406 24407 24408 24409 24410 24411 24412 24413 24414 24415 24416 24417 24418 24419 24420 
24421 24422 24423 24424 24425 24426 24427 24428 24429 24430 24431 24432 24433 24434 24435 
24436 24437 24438 24439 24440 24441 24442 24443 24444 24445 24446 24447 24448 24449 24450 
24451 24452 24453 24454 24455 24456 24457 24458 24459 24460 24461 24462 24463 24464 24465 
24466 24467 24468 24469 24470 24471 24472 24473 24474 24475 24476 24477 24478 24479 24480 
24481 24482 24483 24484 24485 24486 24487 24488 24489 24490 24491 24492 24493 24494 24495 
24496 24497 24498 24499 24500 24501 24502 24503 24504 24505 24506 24507 24508 24509 24510 
24511 24512 24513 24514 24515 24516 24517 24518 24519 24520 24521 24522 24523 24524 24525 
24526 24527 24528 24529 24530 24531 24532 24533 24534 24535 24536 24537 24538 24539 24540 
24541 24542 24543 24544 24545 24546 24547 24548 24549 24550 24551 24552 24553 24554 24555 
24556 24557 24558 24559 24560 24561 24562 24563 24564 24565 24566 24567 24568 24569 24570 
24571 24572 24573 24574 24575 24576 24577 24578 24579 24580 24581 24582 24583 24584 24585 
24586 24587 24588 24589 24590 24591 24592 24593 24594 24595 24596 24597 24598 24599 24600 
24601 24602 24603 24604 24605 24606 24607 24608 24609 24610 24611 24612 24613 24614 24615 
24616 24617 24618 24619 24620 24621 24622 24623 24624 24625 24626 24627 24628 24629 24630 
24631 24632 24633 24634 24635 24636 24637 24638 24639 24640 24641 24642 24643 24644 24645 
24646 24647 24648 24649 24650 24651 24652 24653 24654 24655 24656 24657 24658 24659 24660 
24661 24662 24663 24664 24665 24666 24667 24668 24669 24670 24671 24672 24673 24674 24675 
24676 24677 24678 24679 24680 24681 24682 24683 24684 24685 24686 24687 24688 24689 24690 
24691 24692 24693 24694 24695 24696 24697 24698 24699 24700 24701 24702 24703 24704 24705 
24706 24707 24708 24709 24710 24711 24712 24713 24714 24715 24716 24717 24718 24719 24720 
24721 24722 24723 24724 24725 24726 24727 24728 24729 24730 24731 24732 24733 24734 24735 
24736 24737 24738 24739 24740 24741 24742 24743 24744 24745 24746 24747 24748 24749 24750 
24751 24752 24753 24754 24755 24756 24757 24758 24759 24760 24761 24762 24763 24764 24765 
24766 24767 24768 24769 24770 24771 24772 24773 24774 24775 24776 24777 24778 24779 24780 
24781 24782 24783 24784 24785 24786 24787 24788 24789 24790 24791 24792 24793 24794 24795 
24796 24797 24798 24799 24800 24801 24802 24803 24804 24805 24806 24807 24808 24809 24810 
24811 24812 24813 24814 24815 24816 24817 24818 24819 24820 24821 24822 24823 24824 24825 
24826 24827 24828 24829 24830 24831 24832 24833 24834 24835 24836 24837 24838 24839 24840 
24841 24842 24843 24844 24845 24846 24847 24848 24849 24850 24851 24852 24853 24854 24855 
24856 24857 24858 24859 24860 24861 24862 24863 24864 24865 24866 24867 24868 24869 24870 
24871 24872 24873 24874 24875 24876 24877 24878 24879 24880 24881 24882 24883 24884 24885 
24886 24887 24888 24889 24890 24891 24892 24893 24894 24895 24896 24897 24898 24899 24900 
24901 24902 24903 24904 24905 24906 24907 24908 24909 24910 24911 24912 24913 24914 24915 
24916 24917 24918 24919 24920 24921 24922 24923 24924 24925 24926 24927 24928 24929 24930 
24931 24932 24933 24934 24935 24936 24937 24938 24939 24940 24941 24942 24943 24944 24945 
24946 24947 24948 24949 24950 24951 24952 24953 24954 24955 24956 24957 24958 24959 24960 
24961 24962 24963 24964 24965 24966 24967 24968 24969 24970 24971 24972 24973 24974 24975 
24976 24977 24978 24979 24980 24981 24982 24983 24984 24985 24986 24987 24988 24989 24990 
24991 24992 24993 24994 24995 24996 24997 24998 24999 25000 25001 25002 25003 25004 25005 
25006 25007 25008 25009 25010 25011 25012 25013 25014 25015 25016 25017 25018 25019 25020 
25021 25022 25023 25024 25025 25026 25027 25028 25029 25030 25031 25032 25033 25034 25035 
25036 25037 25038 25039 25040 25041 25042 25043 25044 25045 25046 25047 25048 25049 25050 
25051 25052 25053 25054 25055 25056 25057 25058 25059 25060 25061 25062 25063 25064 25065 
25066 25067 25068 25069 25070 25071 25072 25073 25074 25075 25076 25077 25078 25079 25080 
25081 25082 25083 25084 25085 25086 25087 25088 25089 25090 25091 25092 25093 25094 25095 
25096 25097 25098 25099 25100 25101 25102 25103 25104 25105 25106 25107 25108 25109 25110 
25111 25112 25113 25114 25115 25116 25117 25118 25119 25120 25121 25122 25123 25124 25125 
25126 25127 25128 25129 25130 25131 25132 25133 25134 25135 25136 25137 25138 25139 25140 
25141 25142 25143 25144 25145 25146 25147 25148 25149 25150 25151 25152 25153 25154 25155 
25156 25157 25158 25159 25160 25161 25162 25163 25164 25165 25166 25167 25168 25169 25170 
25171 25172 25173 25174 25175 25176 25177 25178 25179 25180 25181 25182 25183 25184 25185 
25186 25187 25188 25189 25190 25191 25192 25193 25194 25195 25196 25197 25198 25199 25200 
25201 25202 25203 25204 25205 25206 25207 25208 25209 25210 25211 25212 25213 25214 25215 
25216 25217 25218 25219 25220 25221 25222 25223 25224 25225 25226 25227 25228 25229 25230 
25231 25232 25233 25234 25235 25236 25237 25238 25239 25240 25241 25242 25243 25244 25245 
25246 25247 25248 25249 25250 25251 25252 25253 25254 25255 25256 25257 25258 25259 25260 
25261 25262 25263 25264 25265 25266 25267 25268 25269 25270 25271 25272 25273 25274 25275 
25276 25277 25278 25279 25280 25281 25282 25283 25284 25285 25286 25287 25288 25289 25290 
25291 25292 25293 25294 25295 25296 25297 25298 25299 25300 25301 25302 25303 25304 25305 
25306 25307 25308 25309 25310 25311 25312 25313 25314 25315 25316 25317 25318 25319 25320 
25321 25322 25323 25324 25325 25326 25327 25328 25329 25330 25331 25332 25333 25334 25335 
25336 25337 25338 25339 25340 25341 25342 25343 25344 25345 25346 25347 25348 25349 25350 
25351 25352 25353 25354 25355 25356 25357 25358 25359 25360 25361 25362 25363 25364 25365 
25366 25367 25368 25369 25370 25371 25372 25373 25374 25375 25376 25377 25378 25379 25380 
25381 25382 25383 25384 25385 25386 25387 25388 25389 25390 25391 25392 25393 25394 25395 
25396 25397 25398 25399 25400 25401 25402 25403 25404 25405 25406 25407 25408 25409 25410 
25411 25412 25413 25414 25415 25416 25417 25418 25419 25420 25421 25422 25423 25424 25425 
25426 25427 25428 25429 25430 25431 25432 25433 25434 25435 25436 25437 25438 25439 25440 
25441 25442 25443 25444 25445 25446 25447 25448 25449 25450 25451 25452 25453 25454 25455 
25456 25457 25458 25459 25460 25461 25462 25463 25464 25465 25466 25467 25468 25469 25470 
25471 25472 25473 25474 25475 25476 25477 25478 25479 25480 25481 25482 25483 25484 25485 
25486 25487 25488 25489 25490 25491 25492 25493 25494 25495 25496 25497 25498 25499 25500 
25501 25502 25503 25504 25505 25506 25507 25508 25509 25510 25511 25512 25513 25514 25515 
25516 25517 25518 25519 25520 25521 25522 25523 25524 25525 25526 25527 25528 25529 25530 
25531 25532 25533 25534 25535 25536 25537 25538 25539 25540 25541 25542 25543 25544 25545 
25546 25547 25548 25549 25550 25551 25552 25553 25554 25555 25556 25557 25558 25559 25560 
25561 25562 25563 25564 25565 25566 25567 25568 25569 25570 25571 25572 25573 25574 25575 
25576 25577 25578 25579 25580 25581 25582 25583 25584 25585 25586 25587 25588 25589 25590 
25591 25592 25593 25594 25595 25596 25597 25598 25599 25600 25601 25602 25603 25604 25605 
25606 25607 25608 25609 25610 25611 25612 25613 25614 25615 25616 25617 25618 25619 25620 
25621 25622 25623 25624 25625 25626 25627 25628 25629 25630 25631 25632 25633 25634 25635 
25636 25637 25638 25639 25640 25641 25642 25643 25644 25645 25646 25647 25648 25649 25650 
25651 25652 25653 25654 25655 25656 25657 25658 25659 25660 25661 25662 25663 25664 25665 
25666 25667 25668 25669 25670 25671 25672 25673 25674 25675 25676 25677 25678 25679 25680 
25681 25682 25683 25684 25685 25686 25687 25688 25689 25690 25691 25692 25693 25694 25695 
25696 25697 25698 25699 25700 25701 25702 25703 25704 25705 25706 25707 25708 25709 25710 
25711 25712 25713 25714 25715 25716 25717 25718 25719 25720 25721 25722 25723 25724 25725 
25726 25727 25728 25729 25730 25731 25732 25733 25734 25735 25736 25737 25738 25739 25740 
25741 25742 25743 25744 25745 25746 25747 25748 25749 25750 25751 25752 25753 25754 25755 
25756 25757 25758 25759 25760 25761 25762 25763 25764 25765 25766 25767 25768 25769 25770 
25771 25772 25773 25774 25775 25776 25777 25778 25779 25780 25781 25782 25783 25784 25785 
25786 25787 25788 25789 25790 25791 25792 25793 25794 25795 25796 25797 25798 25799 25800 
25801 25802 25803 25804 25805 25806 25807 25808 25809 25810 25811 25812 25813 25814 25815 
25816 25817 25818 25819 25820 25821 25822 25823 25824 25825 25826 25827 25828 25829 25830 
25831 25832 25833 25834 25835 25836 25837 25838 25839 25840 25841 25842 25843 25844 25845 
25846 25847 25848 25849 25850 25851 25852 25853 25854 25855 25856 25857 25858 25859 25860 
25861 25862 25863 25864 25865 25866 25867 25868 25869 25870 25871 25872 25873 25874 25875 
25876 25877 25878 25879 25880 25881 25882 25883 25884 25885 25886 25887 25888 25889 25890 
25891 25892 25893 25894 25895 25896 25897 25898 25899 25900 25901 25902 25903 25904 25905 
25906 25907 25908 25909 25910 25911 25912 25913 25914 25915 25916 25917 25918 25919 25920 
25921 25922 25923 25924 25925 25926 25927 25928 25929 25930 25931 25932 25933 25934 25935 
25936 25937 25938 25939 25940 25941 25942 25943 25944 25945 25946 25947 25948 25949 25950 
25951 25952 25953 25954 25955 25956 25957 25958 25959 25960 25961 25962 25963 25964 25965 
25966 25967 25968 25969 25970 25971 25972 25973 25974 25975 25976 25977 25978 25979 25980 
25981 25982 25983 25984 25985 25986 25987 25988 25989 25990 25991 25992 25993 25994 25995 
25996 25997 25998 25999 26000 26001 26002 26003 26004 26005 26006 26007 26008 26009 26010 
26011 26012 26013 26014 26015 26016 26017 26018 26019 26020 26021 26022 26023 26024 26025 
26026 26027 26028 26029 26030 26031 26032 26033 26034 26035 26036 26037 26038 26039 26040 
26041 26042 26043 26044 26045 26046 26047 26048 26049 26050 26051 26052 26053 26054 26055 
26056 26057 26058 26059 26060 26061 26062 26063 26064 26065 26066 26067 26068 26069 26070 
26071 26072 26073 26074 26075 26076 26077 26078 26079 26080 26081 26082 26083 26084 26085 
26086 26087 26088 26089 26090 26091 26092 26093 26094 26095 26096 26097 26098 26099 26100 
26101 26102 26103 26104 26105 26106 26107 26108 26109 26110 26111 26112 26113 26114 26115 
26116 26117 26118 26119 26120 26121 26122 26123 26124 26125 26126 26127 26128 26129 26130 
26131 26132 26133 26134 26135 26136 26137 26138 26139 26140 26141 26142 26143 26144 26145 
26146 26147 26148 26149 26150 26151 26152 26153 26154 26155 26156 26157 26158 26159 26160 
26161 26162 26163 26164 26165 26166 26167 26168 26169 26170 26171 26172 26173 26174 26175 
26176 26177 26178 26179 26180 26181 26182 26183 26184 26185 26186 26187 26188 26189 26190 
26191 26192 26193 26194 26195 26196 26197 26198 26199 26200 26201 26202 26203 26204 26205 
26206 26207 26208 26209 26210 26211 26212 26213 26214 26215 26216 26217 26218 26219 26220 
26221 26222 26223 26224 26225 26226 26227 26228 26229 26230 26231 26232 26233 26234 26235 
26236 26237 26238 26239 26240 26241 26242 26243 26244 26245 26246 26247 26248 26249 26250 
26251 26252 26253 26254 26255 26256 26257 26258 26259 26260 26261 26262 26263 26264 26265 
26266 26267 26268 26269 26270 26271 26272 26273 26274 26275 26276 26277 26278 26279 26280 
26281 26282 26283 26284 26285 26286 26287 26288 26289 26290 26291 26292 26293 26294 26295 
26296 26297 26298 26299 26300 26301 26302 26303 26304 26305 26306 26307 26308 26309 26310 
26311 26312 26313 26314 26315 26316 26317 26318 26319 26320 26321 26322 26323 26324 26325 
26326 26327 26328 26329 26330 26331 26332 26333 26334 26335 26336 26337 26338 26339 26340 
26341 26342 26343 26344 26345 26346 26347 26348 26349 26350 26351 26352 26353 26354 26355 
26356 26357 26358 26359 26360 26361 26362 26363 26364 26365 26366 26367 26368 26369 26370 
26371 26372 26373 26374 26375 26376 26377 26378 26379 26380 26381 26382 26383 26384 26385 
26386 26387 26388 26389 26390 26391 26392 26393 26394 26395 26396 26397 26398 26399 26400 
26401 26402 26403 26404 26405 26406 26407 26408 26409 26410 26411 26412 26413 26414 26415 
26416 26417 26418 26419 26420 26421 26422 26423 26424 26425 26426 26427 26428 26429 26430 
26431 26432 26433 26434 26435 26436 26437 26438 26439 26440 26441 26442 26443 26444 26445 
26446 26447 26448 26449 26450 26451 26452 26453 26454 26455 26456 26457 26458 26459 26460 
26461 26462 26463 26464 26465 26466 26467 26468 26469 26470 26471 26472 26473 26474 26475 
26476 26477 26478 26479 26480 26481 26482 26483 26484 26485 26486 26487 26488 26489 26490 
26491 26492 26493 26494 26495 26496 26497 26498 26499 26500 26501 26502 26503 26504 26505 
26506 26507 26508 26509 26510 26511 26512 26513 26514 26515 26516 26517 26518 26519 26520 
26521 26522 26523 26524 26525 26526 26527 26528 26529 26530 26531 26532 26533 26534 26535 
26536 26537 26538 26539 26540 26541 26542 26543 26544 26545 26546 26547 26548 26549 26550 
26551 26552 26553 26554 26555 26556 26557 26558 26559 26560 26561 26562 26563 26564 26565 
26566 26567 26568 26569 26570 26571 26572 26573 26574 26575 26576 26577 26578 26579 26580 
26581 26582 26583 26584 26585 26586 26587 26588 26589 26590 26591 26592 26593 26594 26595 
26596 26597 26598 26599 26600 26601 26602 26603 26604 26605 26606 26607 26608 26609 26610 
26611 26612 26613 26614 26615 26616 26617 26618 26619 26620 26621 26622 26623 26624 26625 
26626 26627 26628 26629 26630 26631 26632 26633 26634 26635 26636 26637 26638 26639 26640 
26641 26642 26643 26644 26645 26646 26647 26648 26649 26650 26651 26652 26653 26654 26655 
26656 26657 26658 26659 26660 26661 26662 26663 26664 26665 26666 26667 26668 26669 26670 
26671 26672 26673 26674 26675 26676 26677 26678 26679 26680 26681 26682 26683 26684 26685 
26686 26687 26688 26689 26690 26691 26692 26693 26694 26695 26696 26697 26698 26699 26700 
26701 26702 26703 26704 26705 26706 26707 26708 26709 26710 26711 26712 26713 26714 26715 
26716 26717 26718 26719 26720 26721 26722 26723 26724 26725 26726 26727 26728 26729 26730 
26731 26732 26733 26734 26735 26736 26737 26738 26739 26740 26741 26742 26743 26744 26745 
26746 26747 26748 26749 26750 26751 26752 26753 26754 26755 26756 26757 26758 26759 26760 
26761 26762 26763 26764 26765 26766 26767 26768 26769 26770 26771 26772 26773 26774 26775 
26776 26777 26778 26779 26780 26781 26782 26783 26784 26785 26786 26787 26788 26789 26790 
26791 26792 26793 26794 26795 26796 26797 26798 26799 26800 26801 26802 26803 26804 26805 
26806 26807 26808 26809 26810 26811 26812 26813 26814 26815 26816 26817 26818 26819 26820 
26821 26822 26823 26824 26825 26826 26827 26828 26829 26830 26831 26832 26833 26834 26835 
26836 26837 26838 26839 26840 26841 26842 26843 26844 26845 26846 26847 26848 26849 26850 
26851 26852 26853 26854 26855 26856 26857 26858 26859 26860 26861 26862 26863 26864 26865 
26866 26867 26868 26869 26870 26871 26872 26873 26874 26875 26876 26877 26878 26879 26880 
26881 26882 26883 26884 26885 26886 26887 26888 26889 26890 26891 26892 26893 26894 26895 
26896 26897 26898 26899 26900 26901 26902 26903 26904 26905 26906 26907 26908 26909 26910 
26911 26912 26913 26914 26915 26916 26917 26918 26919 26920 26921 26922 26923 26924 26925 
26926 26927 26928 26929 26930 26931 26932 26933 26934 26935 26936 26937 26938 26939 26940 
26941 26942 26943 26944 26945 26946 26947 26948 26949 26950 26951 26952 26953 26954 26955 
26956 26957 26958 26959 26960 26961 26962 26963 26964 26965 26966 26967 26968 26969 26970 
26971 26972 26973 26974 26975 26976 26977 26978 26979 26980 26981 26982 26983 26984 26985 
26986 26987 26988 26989 26990 26991 26992 26993 26994 26995 26996 26997 26998 26999 27000 
27001 27002 27003 27004 27005 27006 27007 27008 27009 27010 27011 27012 27013 27014 27015 
27016 27017 27018 27019 27020 27021 27022 27023 27024 27025 27026 27027 27028 27029 27030 
27031 27032 27033 27034 27035 27036 27037 27038 27039 27040 27041 27042 27043 27044 27045 
27046 27047 27048 27049 27050 27051 27052 27053 27054 27055 27056 27057 27058 27059 27060 
27061 27062 27063 27064 27065 27066 27067 27068 27069 27070 27071 27072 27073 27074 27075 
27076 27077 27078 27079 27080 27081 27082 27083 27084 27085 27086 27087 27088 27089 27090 
27091 27092 27093 27094 27095 27096 27097 27098 27099 27100 27101 27102 27103 27104 27105 
27106 27107 27108 27109 27110 27111 27112 27113 27114 27115 27116 27117 27118 27119 27120 
27121 27122 27123 27124 27125 27126 27127 27128 27129 27130 27131 27132 27133 27134 27135 
27136 27137 27138 27139 27140 27141 27142 27143 27144 27145 27146 27147 27148 27149 27150 
27151 27152 27153 27154 27155 27156 27157 27158 27159 27160 27161 27162 27163 27164 27165 
27166 27167 27168 27169 27170 27171 27172 27173 27174 27175 27176 27177 27178 27179 27180 
27181 27182 27183 27184 27185 27186 27187 27188 27189 27190 27191 27192 27193 27194 27195 
27196 27197 27198 27199 27200 27201 27202 27203 27204 27205 27206 27207 27208 27209 27210 
27211 27212 27213 27214 27215 27216 27217 27218 27219 27220 27221 27222 27223 27224 27225 
27226 27227 27228 27229 27230 27231 27232 27233 27234 27235 27236 27237 27238 27239 27240 
27241 27242 27243 27244 27245 27246 27247 27248 27249 27250 27251 27252 27253 27254 27255 
27256 27257 27258 27259 27260 27261 27262 27263 27264 27265 27266 27267 27268 27269 27270 
27271 27272 27273 27274 27275 27276 27277 27278 27279 27280 27281 27282 27283 27284 27285 
27286 27287 27288 27289 27290 27291 27292 27293 27294 27295 27296 27297 27298 27299 27300 
27301 27302 27303 27304 27305 27306 27307 27308 27309 27310 27311 27312 27313 27314 27315 
27316 27317 27318 27319 27320 27321 27322 27323 27324 27325 27326 27327 27328 27329 27330 
27331 27332 27333 27334 27335 27336 27337 27338 27339 27340 27341 27342 27343 27344 27345 
27346 27347 27348 27349 27350 27351 27352 27353 27354 27355 27356 27357 27358 27359 27360 
27361 27362 27363 27364 27365 27366 27367 27368 27369 27370 27371 27372 27373 27374 27375 
27376 27377 27378 27379 27380 27381 27382 27383 27384 27385 27386 27387 27388 27389 27390 
27391 27392 27393 27394 27395 27396 27397 27398 27399 27400 27401 27402 27403 27404 27405 
27406 27407 27408 27409 27410 27411 27412 27413 27414 27415 27416 27417 27418 27419 27420 
27421 27422 27423 27424 27425 27426 27427 27428 27429 27430 27431 27432 27433 27434 27435 
27436 27437 27438 27439 27440 27441 27442 27443 27444 27445 27446 27447 27448 27449 27450 
27451 27452 27453 27454 27455 27456 27457 27458 27459 27460 27461 27462 27463 27464 27465 
27466 27467 27468 27469 27470 27471 27472 27473 27474 27475 27476 27477 27478 27479 27480 
27481 27482 27483 27484 27485 27486 27487 27488 27489 27490 27491 27492 27493 27494 27495 
27496 27497 27498 27499 27500 27501 27502 27503 27504 27505 27506 27507 27508 27509 27510 
27511 27512 27513 27514 27515 27516 27517 27518 27519 27520 27521 27522 27523 27524 27525 
27526 27527 27528 27529 27530 27531 27532 27533 27534 27535 27536 27537 27538 27539 27540 
27541 27542 27543 27544 27545 27546 27547 27548 27549 27550 27551 27552 27553 27554 27555 
27556 27557 27558 27559 27560 27561 27562 27563 27564 27565 27566 27567 27568 27569 27570 
27571 27572 27573 27574 27575 27576 27577 27578 27579 27580 27581 27582 27583 27584 27585 
27586 27587 27588 27589 27590 27591 27592 27593 27594 27595 27596 27597 27598 27599 27600 
27601 27602 27603 27604 27605 27606 27607 27608 27609 27610 27611 27612 27613 27614 27615 
27616 27617 27618 27619 27620 27621 27622 27623 27624 27625 27626 27627 27628 27629 27630 
27631 27632 27633 27634 27635 27636 27637 27638 27639 27640 27641 27642 27643 27644 27645 
27646 27647 27648 27649 27650 27651 27652 27653 27654 27655 27656 27657 27658 27659 27660 
27661 27662 27663 27664 27665 27666 27667 27668 27669 27670 27671 27672 27673 27674 27675 
27676 27677 27678 27679 27680 27681 27682 27683 27684 27685 27686 27687 27688 27689 27690 
27691 27692 27693 27694 27695 27696 27697 27698 27699 27700 27701 27702 27703 27704 27705 
27706 27707 27708 27709 27710 27711 27712 27713 27714 27715 27716 27717 27718 27719 27720 
27721 27722 27723 27724 27725 27726 27727 27728 27729 27730 27731 27732 27733 27734 27735 
27736 27737 27738 27739 27740 27741 27742 27743 27744 27745 27746 27747 27748 27749 27750 
27751 27752 27753 27754 27755 27756 27757 27758 27759 27760 27761 27762 27763 27764 27765 
27766 27767 27768 27769 27770 27771 27772 27773 27774 27775 27776 27777 27778 27779 27780 
27781 27782 27783 27784 27785 27786 27787 27788 27789 27790 27791 27792 27793 27794 27795 
27796 27797 27798 27799 27800 27801 27802 27803 27804 27805 27806 27807 27808 27809 27810 
27811 27812 27813 27814 27815 27816 27817 27818 27819 27820 27821 27822 27823 27824 27825 
27826 27827 27828 27829 27830 27831 27832 27833 27834 27835 27836 27837 27838 27839 27840 
27841 27842 27843 27844 27845 27846 27847 27848 27849 27850 27851 27852 27853 27854 27855 
27856 27857 27858 27859 27860 27861 27862 27863 27864 27865 27866 27867 27868 27869 27870 
27871 27872 27873 27874 27875 27876 27877 27878 27879 27880 27881 27882 27883 27884 27885 
27886 27887 27888 27889 27890 27891 27892 27893 27894 27895 27896 27897 27898 27899 27900 
27901 27902 27903 27904 27905 27906 27907 27908 27909 27910 27911 27912 27913 27914 27915 
27916 27917 27918 27919 27920 27921 27922 27923 27924 27925 27926 27927 27928 27929 27930 
27931 27932 27933 27934 27935 27936 27937 27938 27939 27940 27941 27942 27943 27944 27945 
27946 27947 27948 27949 27950 27951 27952 27953 27954 27955 27956 27957 27958 27959 27960 
27961 27962 27963 27964 27965 27966 27967 27968 27969 27970 27971 27972 27973 27974 27975 
27976 27977 27978 27979 27980 27981 27982 27983 27984 27985 27986 27987 27988 27989 27990 
27991 27992 27993 27994 27995 27996 27997 27998 27999 28000 28001 28002 28003 28004 28005 
28006 28007 28008 28009 28010 28011 28012 28013 28014 28015 28016 28017 28018 28019 28020 
28021 28022 28023 28024 28025 28026 28027 28028 28029 28030 28031 28032 28033 28034 28035 
28036 28037 28038 28039 28040 28041 28042 28043 28044 28045 28046 28047 28048 28049 28050 
28051 28052 28053 28054 28055 28056 28057 28058 28059 28060 28061 28062 28063 28064 28065 
28066 28067 28068 28069 28070 28071 28072 28073 28074 28075 28076 28077 28078 28079 28080 
28081 28082 28083 28084 28085 28086 28087 28088 28089 28090 28091 28092 28093 28094 28095 
28096 28097 28098 28099 28100 28101 28102 28103 28104 28105 28106 28107 28108 28109 28110 
28111 28112 28113 28114 28115 28116 28117 28118 28119 28120 28121 28122 28123 28124 28125 
28126 28127 28128 28129 28130 28131 28132 28133 28134 28135 28136 28137 28138 28139 28140 
28141 28142 28143 28144 28145 28146 28147 28148 28149 28150 28151 28152 28153 28154 28155 
28156 28157 28158 28159 28160 28161 28162 28163 28164 28165 28166 28167 28168 28169 28170 
28171 28172 28173 28174 28175 28176 28177 28178 28179 28180 28181 28182 28183 28184 28185 
28186 28187 28188 28189 28190 28191 28192 28193 28194 28195 28196 28197 28198 28199 28200 
28201 28202 28203 28204 28205 28206 28207 28208 28209 28210 28211 28212 28213 28214 28215 
28216 28217 28218 28219 28220 28221 28222 28223 28224 28225 28226 28227 28228 28229 28230 
28231 28232 28233 28234 28235 28236 28237 28238 28239 28240 28241 28242 28243 28244 28245 
28246 28247 28248 28249 28250 28251 28252 28253 28254 28255 28256 28257 28258 28259 28260 
28261 28262 28263 28264 28265 28266 28267 28268 28269 28270 28271 28272 28273 28274 28275 
28276 28277 28278 28279 28280 28281 28282 28283 28284 28285 28286 28287 28288 28289 28290 
28291 28292 28293 28294 28295 28296 28297 28298 28299 28300 28301 28302 28303 28304 28305 
28306 28307 28308 28309 28310 28311 28312 28313 28314 28315 28316 28317 28318 28319 28320 
28321 28322 28323 28324 28325 28326 28327 28328 28329 28330 28331 28332 28333 28334 28335 
28336 28337 28338 28339 28340 28341 28342 28343 28344 28345 28346 28347 28348 28349 28350 
28351 28352 28353 28354 28355 28356 28357 28358 28359 28360 28361 28362 28363 28364 28365 
28366 28367 28368 28369 28370 28371 28372 28373 28374 28375 28376 28377 28378 28379 28380 
28381 28382 28383 28384 28385 28386 28387 28388 28389 28390 28391 28392 28393 28394 28395 
28396 28397 28398 28399 28400 28401 28402 28403 28404 28405 28406 28407 28408 28409 28410 
28411 28412 28413 28414 28415 28416 28417 28418 28419 28420 28421 28422 28423 28424 28425 
28426 28427 28428 28429 28430 28431 28432 28433 28434 28435 28436 28437 28438 28439 28440 
28441 28442 28443 28444 28445 28446 28447 28448 28449 28450 28451 28452 28453 28454 28455 
28456 28457 28458 28459 28460 28461 28462 28463 28464 28465 28466 28467 28468 28469 28470 
28471 28472 28473 28474 28475 28476 28477 28478 28479 28480 28481 28482 28483 28484 28485 
28486 28487 28488 28489 28490 28491 28492 28493 28494 28495 28496 28497 28498 28499 28500 
28501 28502 28503 28504 28505 28506 28507 28508 28509 28510 28511 28512 28513 28514 28515 
28516 28517 28518 28519 28520 28521 28522 28523 28524 28525 28526 28527 28528 28529 28530 
28531 28532 28533 28534 28535 28536 28537 28538 28539 28540 28541 28542 28543 28544 28545 
28546 28547 28548 28549 28550 28551 28552 28553 28554 28555 28556 28557 28558 28559 28560 
28561 28562 28563 28564 28565 28566 28567 28568 28569 28570 28571 28572 28573 28574 28575 
28576 28577 28578 28579 28580 28581 28582 28583 28584 28585 28586 28587 28588 28589 28590 
28591 28592 28593 28594 28595 28596 28597 28598 28599 28600 28601 28602 28603 28604 28605 
28606 28607 28608 28609 28610 28611 28612 28613 28614 28615 28616 28617 28618 28619 28620 
28621 28622 28623 28624 28625 28626 28627 28628 28629 28630 28631 28632 28633 28634 28635 
28636 28637 28638 28639 28640 28641 28642 28643 28644 28645 28646 28647 28648 28649 28650 
28651 28652 28653 28654 28655 28656 28657 28658 28659 28660 28661 28662 28663 28664 28665 
28666 28667 28668 28669 28670 28671 28672 28673 28674 28675 28676 28677 28678 28679 28680 
28681 28682 28683 28684 28685 28686 28687 28688 28689 28690 28691 28692 28693 28694 28695 
28696 28697 28698 28699 28700 28701 28702 28703 28704 28705 28706 28707 28708 28709 28710 
28711 28712 28713 28714 28715 28716 28717 28718 28719 28720 28721 28722 28723 28724 28725 
28726 28727 28728 28729 28730 28731 28732 28733 28734 28735 28736 28737 28738 28739 28740 
28741 28742 28743 28744 28745 28746 28747 28748 28749 28750 28751 28752 28753 28754 28755 
28756 28757 28758 28759 28760 28761 28762 28763 28764 28765 28766 28767 28768 28769 28770 
28771 28772 28773 28774 28775 28776 28777 28778 28779 28780 28781 28782 28783 28784 28785 
28786 28787 28788 28789 28790 28791 28792 28793 28794 28795 28796 28797 28798 28799 28800 
28801 28802 28803 28804 28805 28806 28807 28808 28809 28810 28811 28812 28813 28814 28815 
28816 28817 28818 28819 28820 28821 28822 28823 28824 28825 28826 28827 28828 28829 28830 
28831 28832 28833 28834 28835 28836 28837 28838 28839 28840 28841 28842 28843 28844 28845 
28846 28847 28848 28849 28850 28851 28852 28853 28854 28855 28856 28857 28858 28859 28860 
28861 28862 28863 28864 28865 28866 28867 28868 28869 28870 28871 28872 28873 28874 28875 
28876 28877 28878 28879 28880 28881 28882 28883 28884 28885 28886 28887 28888 28889 28890 
28891 28892 28893 28894 28895 28896 28897 28898 28899 28900 28901 28902 28903 28904 28905 
28906 28907 28908 28909 28910 28911 28912 28913 28914 28915 28916 28917 28918 28919 28920 
28921 28922 28923 28924 28925 28926 28927 28928 28929 28930 28931 28932 28933 28934 28935 
28936 28937 28938 28939 28940 28941 28942 28943 28944 28945 28946 28947 28948 28949 28950 
28951 28952 28953 28954 28955 28956 28957 28958 28959 28960 28961 28962 28963 28964 28965 
28966 28967 28968 28969 28970 28971 28972 28973 28974 28975 28976 28977 28978 28979 28980 
28981 28982 28983 28984 28985 28986 28987 28988 28989 28990 28991 28992 28993 28994 28995 
28996 28997 28998 28999 29000 29001 29002 29003 29004 29005 29006 29007 29008 29009 29010 
29011 29012 29013 29014 29015 29016 29017 29018 29019 29020 29021 29022 29023 29024 29025 
29026 29027 29028 29029 29030 29031 29032 29033 29034 29035 29036 29037 29038 29039 29040 
29041 29042 29043 29044 29045 29046 29047 29048 29049 29050 29051 29052 29053 29054 29055 
29056 29057 29058 29059 29060 29061 29062 29063 29064 29065 29066 29067 29068 29069 29070 
29071 29072 29073 29074 29075 29076 29077 29078 29079 29080 29081 29082 29083 29084 29085 
29086 29087 29088 29089 29090 29091 29092 29093 29094 29095 29096 29097 29098 29099 29100 
29101 29102 29103 29104 29105 29106 29107 29108 29109 29110 29111 29112 29113 29114 29115 
29116 29117 29118 29119 29120 29121 29122 29123 29124 29125 29126 29127 29128 29129 29130 
29131 29132 29133 29134 29135 29136 29137 29138 29139 29140 29141 29142 29143 29144 29145 
29146 29147 29148 29149 29150 29151 29152 29153 29154 29155 29156 29157 29158 29159 29160 
29161 29162 29163 29164 29165 29166 29167 29168 29169 29170 29171 29172 29173 29174 29175 
29176 29177 29178 29179 29180 29181 29182 29183 29184 29185 29186 29187 29188 29189 29190 
29191 29192 29193 29194 29195 29196 29197 29198 29199 29200 29201 29202 29203 29204 29205 
29206 29207 29208 29209 29210 29211 29212 29213 29214 29215 29216 29217 29218 29219 29220 
29221 29222 29223 29224 29225 29226 29227 29228 29229 29230 29231 29232 29233 29234 29235 
29236 29237 29238 29239 29240 29241 29242 29243 29244 29245 29246 29247 29248 29249 29250 
29251 29252 29253 29254 29255 29256 29257 29258 29259 29260 29261 29262 29263 29264 29265 
29266 29267 29268 29269 29270 29271 29272 29273 29274 29275 29276 29277 29278 29279 29280 
29281 29282 29283 29284 29285 29286 29287 29288 29289 29290 29291 29292 29293 29294 29295 
29296 29297 29298 29299 29300 29301 29302 29303 29304 29305 29306 29307 29308 29309 29310 
29311 29312 29313 29314 29315 29316 29317 29318 29319 29320 29321 29322 29323 29324 29325 
29326 29327 29328 29329 29330 29331 29332 29333 29334 29335 29336 29337 29338 29339 29340 
29341 29342 29343 29344 29345 29346 29347 29348 29349 29350 29351 29352 29353 29354 29355 
29356 29357 29358 29359 29360 29361 29362 29363 29364 29365 29366 29367 29368 29369 29370 
29371 29372 29373 29374 29375 29376 29377 29378 29379 29380 29381 29382 29383 29384 29385 
29386 29387 29388 29389 29390 29391 29392 29393 29394 29395 29396 29397 29398 29399 29400 
29401 29402 29403 29404 29405 29406 29407 29408 29409 29410 29411 29412 29413 29414 29415 
29416 29417 29418 29419 29420 29421 29422 29423 29424 29425 29426 29427 29428 29429 29430 
29431 29432 29433 29434 29435 29436 29437 29438 29439 29440 29441 29442 29443 29444 29445 
29446 29447 29448 29449 29450 29451 29452 29453 29454 29455 29456 29457 29458 29459 29460 
29461 29462 29463 29464 29465 29466 29467 29468 29469 29470 29471 29472 29473 29474 29475 
29476 29477 29478 29479 29480 29481 29482 29483 29484 29485 29486 29487 29488 29489 29490 
29491 29492 29493 29494 29495 29496 29497 29498 29499 29500 29501 29502 29503 29504 29505 
29506 29507 29508 29509 29510 29511 29512 29513 29514 29515 29516 29517 29518 29519 29520 
29521 29522 29523 29524 29525 29526 29527 29528 29529 29530 29531 29532 29533 29534 29535 
29536 29537 29538 29539 29540 29541 29542 29543 29544 29545 29546 29547 29548 29549 29550 
29551 29552 29553 29554 29555 29556 29557 29558 29559 29560 29561 29562 29563 29564 29565 
29566 29567 29568 29569 29570 29571 29572 29573 29574 29575 29576 29577 29578 29579 29580 
29581 29582 29583 29584 29585 29586 29587 29588 29589 29590 29591 29592 29593 29594 29595 
29596 29597 29598 29599 29600 29601 29602 29603 29604 29605 29606 29607 29608 29609 29610 
29611 29612 29613 29614 29615 29616 29617 29618 29619 29620 29621 29622 29623 29624 29625 
29626 29627 29628 29629 29630 29631 29632 29633 29634 29635 29636 29637 29638 29639 29640 
29641 29642 29643 29644 29645 29646 29647 29648 29649 29650 29651 29652 29653 29654 29655 
29656 29657 29658 29659 29660 29661 29662 29663 29664 29665 29666 29667 29668 29669 29670 
29671 29672 29673 29674 29675 29676 29677 29678 29679 29680 29681 29682 29683 29684 29685 
29686 29687 29688 29689 29690 29691 29692 29693 29694 29695 29696 29697 29698 29699 29700 
29701 29702 29703 29704 29705 29706 29707 29708 29709 29710 29711 29712 29713 29714 29715 
29716 29717 29718 29719 29720 29721 29722 29723 29724 29725 29726 29727 29728 29729 29730 
29731 29732 29733 29734 29735 29736 29737 29738 29739 29740 29741 29742 29743 29744 29745 
29746 29747 29748 29749 29750 29751 29752 29753 29754 29755 29756 29757 29758 29759 29760 
29761 29762 29763 29764 29765 29766 29767 29768 29769 29770 29771 29772 29773 29774 29775 
29776 29777 29778 29779 29780 29781 29782 29783 29784 29785 29786 29787 29788 29789 29790 
29791 29792 29793 29794 29795 29796 29797 29798 29799 29800 29801 29802 29803 29804 29805 
29806 29807 29808 29809 29810 29811 29812 29813 29814 29815 29816 29817 29818 29819 29820 
29821 29822 29823 29824 29825 29826 29827 29828 29829 29830 29831 29832 29833 29834 29835 
29836 29837 29838 29839 29840 29841 29842 29843 29844 29845 29846 29847 29848 29849 29850 
29851 29852 29853 29854 29855 29856 29857 29858 29859 29860 29861 29862 29863 29864 29865 
29866 29867 29868 29869 29870 29871 29872 29873 29874 29875 29876 29877 29878 29879 29880 
29881 29882 29883 29884 29885 29886 29887 29888 29889 29890 29891 29892 29893 29894 29895 
29896 29897 29898 29899 29900 29901 29902 29903 29904 29905 29906 29907 29908 29909 29910 
29911 29912 29913 29914 29915 29916 29917 29918 29919 29920 29921 29922 29923 29924 29925 
29926 29927 29928 29929 29930 29931 29932 29933 29934 29935 29936 29937 29938 29939 29940 
29941 29942 29943 29944 29945 29946 29947 29948 29949 29950 29951 29952 29953 29954 29955 
29956 29957 29958 29959 29960 29961 29962 29963 29964 29965 29966 29967 29968 29969 29970 
29971 29972 29973 29974 29975 29976 29977 29978 29979 29980 29981 29982 29983 29984 29985 
29986 29987 29988 29989 29990 29991 29992 29993 29994 29995 29996 29997 29998 29999 30000 
30001 30002 30003 30004 30005 30006 30007 30008 30009 30010 30011 30012 30013 30014 30015 
30016 30017 30018 30019 30020 30021 30022 30023 30024 30025 30026 30027 30028 30029 30030 
30031 30032 30033 30034 30035 30036 30037 30038 30039 30040 30041 30042 30043 30044 30045 
30046 30047 30048 30049 30050 30051 30052 30053 30054 30055 30056 30057 30058 30059 30060 
30061 30062 30063 30064 30065 30066 30067 30068 30069 30070 30071 30072 30073 30074 30075 
30076 30077 30078 30079 30080 30081 30082 30083 30084 30085 30086 30087 30088 30089 30090 
30091 30092 30093 30094 30095 30096 30097 30098 30099 30100 30101 30102 30103 30104 30105 
30106 30107 30108 30109 30110 30111 30112 30113 30114 30115 30116 30117 30118 30119 30120 
30121 30122 30123 30124 30125 30126 30127 30128 30129 30130 30131 30132 30133 30134 30135 
30136 30137 30138 30139 30140 30141 30142 30143 30144 30145 30146 30147 30148 30149 30150 
30151 30152 30153 30154 30155 30156 30157 30158 30159 30160 30161 30162 30163 30164 30165 
30166 30167 30168 30169 30170 30171 30172 30173 30174 30175 30176 30177 30178 30179 30180 
30181 30182 30183 30184 30185 30186 30187 30188 30189 30190 30191 30192 30193 30194 30195 
30196 30197 30198 30199 30200 30201 30202 30203 30204 30205 30206 30207 30208 30209 30210 
30211 30212 30213 30214 30215 30216 30217 30218 30219 30220 30221 30222 30223 30224 30225 
30226 30227 30228 30229 30230 30231 30232 30233 30234 30235 30236 30237 30238 30239 30240 
30241 30242 30243 30244 30245 30246 30247 30248 30249 30250 30251 30252 30253 30254 30255 
30256 30257 30258 30259 30260 30261 30262 30263 30264 30265 30266 30267 30268 30269 30270 
30271 30272 30273 30274 30275 30276 30277 30278 30279 30280 30281 30282 30283 30284 30285 
30286 30287 30288 30289 30290 30291 30292 30293 30294 30295 30296 30297 30298 30299 30300 
30301 30302 30303 30304 30305 30306 30307 30308 30309 30310 30311 30312 30313 30314 30315 
30316 30317 30318 30319 30320 30321 30322 30323 30324 30325 30326 30327 30328 30329 30330 
30331 30332 30333 30334 30335 30336 30337 30338 30339 30340 30341 30342 30343 30344 30345 
30346 30347 30348 30349 30350 30351 30352 30353 30354 30355 30356 30357 30358 30359 30360 
30361 30362 30363 30364 30365 30366 30367 30368 30369 30370 30371 30372 30373 30374 30375 
30376 30377 30378 30379 30380 30381 30382 30383 30384 30385 30386 30387 30388 30389 30390 
30391 30392 30393 30394 30395 30396 30397 30398 30399 30400 30401 30402 30403 30404 30405 
30406 30407 30408 30409 30410 30411 30412 30413 30414 30415 30416 30417 30418 30419 30420 
30421 30422 30423 30424 30425 30426 30427 30428 30429 30430 30431 30432 30433 30434 30435 
30436 30437 30438 30439 30440 30441 30442 30443 30444 30445 30446 30447 30448 30449 30450 
30451 30452 30453 30454 30455 30456 30457 30458 30459 30460 30461 30462 30463 30464 30465 
30466 30467 30468 30469 30470 30471 30472 30473 30474 30475 30476 30477 30478 30479 30480 
30481 30482 30483 30484 30485 30486 30487 30488 30489 30490 30491 30492 30493 30494 30495 
30496 30497 30498 30499 30500 30501 30502 30503 30504 30505 30506 30507 30508 30509 30510 
30511 30512 30513 30514 30515 30516 30517 30518 30519 30520 30521 30522 30523 30524 30525 
30526 30527 30528 30529 30530 30531 30532 30533 30534 30535 30536 30537 30538 30539 30540 
30541 30542 30543 30544 30545 30546 30547 30548 30549 30550 30551 30552 30553 30554 30555 
30556 30557 30558 30559 30560 30561 30562 30563 30564 30565 30566 30567 30568 30569 30570 
30571 30572 30573 30574 30575 30576 30577 30578 30579 30580 30581 30582 30583 30584 30585 
30586 30587 30588 30589 30590 30591 30592 30593 30594 30595 30596 30597 30598 30599 30600 
30601 30602 30603 30604 30605 30606 30607 30608 30609 30610 30611 30612 30613 30614 30615 
30616 30617 30618 30619 30620 30621 30622 30623 30624 30625 30626 30627 30628 30629 30630 
30631 30632 30633 30634 30635 30636 30637 30638 30639 30640 30641 30642 30643 30644 30645 
30646 30647 30648 30649 30650 30651 30652 30653 30654 30655 30656 30657 30658 30659 30660 
30661 30662 30663 30664 30665 30666 30667 30668 30669 30670 30671 30672 30673 30674 30675 
30676 30677 30678 30679 30680 30681 30682 30683 30684 30685 30686 30687 30688 30689 30690 
30691 30692 30693 30694 30695 30696 30697 30698 30699 30700 30701 30702 30703 30704 30705 
30706 30707 30708 30709 30710 30711 30712 30713 30714 30715 30716 30717 30718 30719 30720 
30721 30722 30723 30724 30725 30726 30727 30728 30729 30730 30731 30732 30733 30734 30735 
30736 30737 30738 30739 30740 30741 30742 30743 30744 30745 30746 30747 30748 30749 30750 
30751 30752 30753 30754 30755 30756 30757 30758 30759 30760 30761 30762 30763 30764 30765 
30766 30767 30768 30769 30770 30771 30772 30773 30774 30775 30776 30777 30778 30779 30780 
30781 30782 30783 30784 30785 30786 30787 30788 30789 30790 30791 30792 30793 30794 30795 
30796 30797 30798 30799 30800 30801 30802 30803 30804 30805 30806 30807 30808 30809 30810 
30811 30812 30813 30814 30815 30816 30817 30818 30819 30820 30821 30822 30823 30824 30825 
30826 30827 30828 30829 30830 30831 30832 30833 30834 30835 30836 30837 30838 30839 30840 
30841 30842 30843 30844 30845 30846 30847 30848 30849 30850 30851 30852 30853 30854 30855 
30856 30857 30858 30859 30860 30861 30862 30863 30864 30865 30866 30867 30868 30869 30870 
30871 30872 30873 30874 30875 30876 30877 30878 30879 30880 30881 30882 30883 30884 30885 
30886 30887 30888 30889 30890 30891 30892 30893 30894 30895 30896 30897 30898 30899 30900 
30901 30902 30903 30904 30905 30906 30907 30908 30909 30910 30911 30912 30913 30914 30915 
30916 30917 30918 30919 30920 30921 30922 30923 30924 30925 30926 30927 30928 30929 30930 
30931 30932 30933 30934 30935 30936 30937 30938 30939 30940 30941 30942 30943 30944 30945 
30946 30947 30948 30949 30950 30951 30952 30953 30954 30955 30956 30957 30958 30959 30960 
30961 30962 30963 30964 30965 30966 30967 30968 30969 30970 30971 30972 30973 30974 30975 
30976 30977 30978 30979 30980 30981 30982 30983 30984 30985 30986 30987 30988 30989 30990 
30991 30992 30993 30994 30995 30996 30997 30998 30999 31000 31001 31002 31003 31004 31005 
31006 31007 31008 31009 31010 31011 31012 31013 31014 31015 31016 31017 31018 31019 31020 
31021 31022 31023 31024 31025 31026 31027 31028 31029 31030 31031 31032 31033 31034 31035 
31036 31037 31038 31039 31040 31041 31042 31043 31044 31045 31046 31047 31048 31049 31050 
31051 31052 31053 31054 31055 31056 31057 31058 31059 31060 31061 31062 31063 31064 31065 
31066 31067 31068 31069 31070 31071 31072 31073 31074 31075 31076 31077 31078 31079 31080 
31081 31082 31083 31084 31085 31086 31087 31088 31089 31090 31091 31092 31093 31094 31095 
31096 31097 31098 31099 31100 31101 31102 31103 31104 31105 31106 31107 31108 31109 31110 
31111 31112 31113 31114 31115 31116 31117 31118 31119 31120 31121 31122 31123 31124 31125 
31126 31127 31128 31129 31130 31131 31132 31133 31134 31135 31136 31137 31138 31139 31140 
31141 31142 31143 31144 31145 31146 31147 31148 31149 31150 31151 31152 31153 31154 31155 
31156 31157 31158 31159 31160 31161 31162 31163 31164 31165 31166 31167 31168 31169 31170 
31171 31172 31173 31174 31175 31176 31177 31178 31179 31180 31181 31182 31183 31184 31185 
31186 31187 31188 31189 31190 31191 31192 31193 31194 31195 31196 31197 31198 31199 31200 
31201 31202 31203 31204 31205 31206 31207 31208 31209 31210 31211 31212 31213 31214 31215 
31216 31217 31218 31219 31220 31221 31222 31223 31224 31225 31226 31227 31228 31229 31230 
31231 31232 31233 31234 31235 31236 31237 31238 31239 31240 31241 31242 31243 31244 31245 
31246 31247 31248 31249 31250 31251 31252 31253 31254 31255 31256 31257 31258 31259 31260 
31261 31262 31263 31264 31265 31266 31267 31268 31269 31270 31271 31272 31273 31274 31275 
31276 31277 31278 31279 31280 31281 31282 31283 31284 31285 31286 31287 31288 31289 31290 
31291 31292 31293 31294 31295 31296 31297 31298 31299 31300 31301 31302 31303 31304 31305 
31306 31307 31308 31309 31310 31311 31312 31313 31314 31315 31316 31317 31318 31319 31320 
31321 31322 31323 31324 31325 31326 31327 31328 31329 31330 31331 31332 31333 31334 31335 
31336 31337 31338 31339 31340 31341 31342 31343 31344 31345 31346 31347 31348 31349 31350 
31351 31352 31353 31354 31355 31356 31357 31358 31359 31360 31361 31362 31363 31364 31365 
31366 31367 31368 31369 31370 31371 31372 31373 31374 31375 31376 31377 31378 31379 31380 
31381 31382 31383 31384 31385 31386 31387 31388 31389 31390 31391 31392 31393 31394 31395 
31396 31397 31398 31399 31400 31401 31402 31403 31404 31405 31406 31407 31408 31409 31410 
31411 31412 31413 31414 31415 31416 31417 31418 31419 31420 31421 31422 31423 31424 31425 
31426 31427 31428 31429 31430 31431 31432 31433 31434 31435 31436 31437 31438 31439 31440 
31441 31442 31443 31444 31445 31446 31447 31448 31449 31450 31451 31452 31453 31454 31455 
31456 31457 31458 31459 31460 31461 31462 31463 31464 31465 31466 31467 31468 31469 31470 
31471 31472 31473 31474 31475 31476 31477 31478 31479 31480 31481 31482 31483 31484 31485 
31486 31487 31488 31489 31490 31491 31492 31493 31494 31495 31496 31497 31498 31499 31500 
31501 31502 31503 31504 31505 31506 31507 31508 31509 31510 31511 31512 31513 31514 31515
[truncated: 17,838 more chars]
