# Supplementary material for: Solvation-Driven Self-Assembly of Polyetheramine–Epoxide Gels: Insights from Molecular Simulations
Source: ACS Polym Au. 2025 Dec 30;6(1):405–14. doi: 10.1021/acspolymersau.5c00159 (PMC12903512; doi:10.1021/acspolymersau.5c00159)
Supplement: Supplementary file 4 [file lg5c00159_si_004.zip › TOP_ITP/mep_113.itp]

; Created by cgenff_charmm2gmx.py

[ moleculetype ]
; Name			   nrexcl
MEP				 3

[ atoms ]
;	 nr		  type	resnr residue  atom   cgnr	   charge		mass  typeB    chargeB		massB
; residue	 1 MEP rtp MEP q	qsum
     1      CG311      1 MEP     C      1      0.139     12.011   ;
     2      CG321      1 MEP     C      2      0.002     12.011   ;
     3      CG321      1 MEP     C      3     -0.009     12.011   ;
     4      CG321      1 MEP     C      4     -0.009     12.011   ;
     5      CG321      1 MEP     C      5     -0.009     12.011   ;
     6      CG321      1 MEP     C      6      0.025     12.011   ;
     7      CG321      1 MEP     C      7      0.025     12.011   ;
     8      CG331      1 MEP     C      8     -0.277     12.011   ;
     9      CG321      1 MEP     C      9     -0.009     12.011   ;
    10      CG321      1 MEP    C     10     -0.009     12.011   ;
    11      CG311      1 MEP    C     11      0.125     12.011   ;
    12      CG311      1 MEP    C     12      0.125     12.011   ;
    13      CG321      1 MEP    C     13     -0.005     12.011   ;
    14      CG321      1 MEP    C     14     -0.005     12.011   ;
    15      CG321      1 MEP    C     15     -0.005     12.011   ;
    16      CG321      1 MEP    C     16      0.025     12.011   ;
    17      CG321      1 MEP    C     17     -0.005     12.011   ;
    18      CG321      1 MEP    C     18      0.002     12.011   ;
    19      CG311      1 MEP    C     19      0.125     12.011   ;
    20      CG311      1 MEP    C     20      0.125     12.011   ;
    21      CG311      1 MEP    C     21      0.125     12.011   ;
    22      CG321      1 MEP    C     22      0.025     12.011   ;
    23      CG321      1 MEP    C     23      0.025     12.011   ;
    24      CG321      1 MEP    C     24      0.002     12.011   ;
    25      CG321      1 MEP    C     25     -0.014     12.011   ;
    26      CG321      1 MEP    C     26     -0.009     12.011   ;
    27      CG321      1 MEP    C     27     -0.009     12.011   ;
    28      CG321      1 MEP    C     28     -0.009     12.011   ;
    29      CG311      1 MEP    C     29      0.151     12.011   ;
    30      CG321      1 MEP    C     30     -0.009     12.011   ;
    31      CG321      1 MEP    C     31      0.025     12.011   ;
    32      CG321      1 MEP    C     32      0.004     12.011   ;
    33      CG321      1 MEP    C     33      0.025     12.011   ;
    34      CG331      1 MEP    C     34     -0.277     12.011   ;
    35      CG331      1 MEP    C     35     -0.277     12.011   ;
    36      CG311      1 MEP    C     36      0.139     12.011   ;
    37      CG321      1 MEP    C     37     -0.010     12.011   ;
    38      CG311      1 MEP    C     38      0.139     12.011   ;
    39      CG311      1 MEP    C     39      0.122     12.011   ;
    40      CG311      1 MEP    C     40      0.122     12.011   ;
    41      CG301      1 MEP    C     41      0.028     12.011   ;
    42      CG311      1 MEP    C     42      0.139     12.011   ;
    43      CG321      1 MEP    C     43      0.039     12.011   ;
    44      CG321      1 MEP    C     44     -0.174     12.011   ;
    45      CG321      1 MEP    C     45      0.002     12.011   ;
    46      CG331      1 MEP    C     46     -0.280     12.011   ;
    47      CG321      1 MEP    C     47     -0.010     12.011   ;
    48      CG331      1 MEP    C     48     -0.286     12.011   ;
    49      CG321      1 MEP    C     49      0.039     12.011   ;
    50      CG321      1 MEP    C     50     -0.010     12.011   ;
    51      CG321      1 MEP    C     51      0.004     12.011   ;
    52      CG321      1 MEP    C     52     -0.009     12.011   ;
    53      CG321      1 MEP    C     53     -0.009     12.011   ;
    54      CG311      1 MEP    C     54      0.139     12.011   ;
    55      CG321      1 MEP    C     55     -0.009     12.011   ;
    56      CG321      1 MEP    C     56     -0.002     12.011   ;
    57      CG331      1 MEP    C     57     -0.277     12.011   ;
    58      CG311      1 MEP    C     58      0.151     12.011   ;
    59      CG321      1 MEP    C     59     -0.017     12.011   ;
    60      CG321      1 MEP    C     60      0.025     12.011   ;
    61      CG311      1 MEP    C     61      0.122     12.011   ;
    62      CG331      1 MEP    C     62     -0.277     12.011   ;
    63      CG321      1 MEP    C     63     -0.006     12.011   ;
    64      CG331      1 MEP    C     64     -0.277     12.011   ;
    65      CG311      1 MEP    C     65      0.122     12.011   ;
    66      CG311      1 MEP    C     66      0.125     12.011   ;
    67      CG331      1 MEP    C     67     -0.277     12.011   ;
    68      CG331      1 MEP    C     68     -0.277     12.011   ;
    69      CG321      1 MEP    C     69     -0.014     12.011   ;
    70       HGA2      1 MEP     H     70      0.090      1.008   ;
    71       HGA2      1 MEP     H     71      0.090      1.008   ;
    72       HGA2      1 MEP     H     72      0.090      1.008   ;
    73       HGA2      1 MEP     H     73      0.090      1.008   ;
    74       HGA1      1 MEP     H     74      0.090      1.008   ;
    75       HGA2      1 MEP     H     75      0.090      1.008   ;
    76       HGA1      1 MEP     H     76      0.090      1.008   ;
    77       HGA3      1 MEP     H     77      0.090      1.008   ;
    78     HGPAM1      1 MEP     H     78      0.348      1.008   ;
    79       HGA2      1 MEP    H     79      0.090      1.008   ;
    80       HGA3      1 MEP    H     80      0.090      1.008   ;
    81       HGA3      1 MEP    H     81      0.090      1.008   ;
    82       HGA3      1 MEP    H     82      0.090      1.008   ;
    83       HGA2      1 MEP    H     83      0.090      1.008   ;
    84       HGA2      1 MEP    H     84      0.090      1.008   ;
    85       HGA1      1 MEP    H     85      0.090      1.008   ;
    86       HGA3      1 MEP    H     86      0.090      1.008   ;
    87       HGA3      1 MEP    H     87      0.090      1.008   ;
    88       HGA2      1 MEP    H     88      0.090      1.008   ;
    89       HGA1      1 MEP    H     89      0.090      1.008   ;
    90       HGP1      1 MEP    H     90      0.420      1.008   ;
    91       HGA3      1 MEP    H     91      0.090      1.008   ;
    92       HGA3      1 MEP    H     92      0.090      1.008   ;
    93       HGA2      1 MEP    H     93      0.090      1.008   ;
    94       HGA2      1 MEP    H     94      0.090      1.008   ;
    95       HGA2      1 MEP    H     95      0.090      1.008   ;
    96       HGA2      1 MEP    H     96      0.090      1.008   ;
    97       HGA2      1 MEP    H     97      0.090      1.008   ;
    98       HGA3      1 MEP    H     98      0.090      1.008   ;
    99       HGA2      1 MEP    H     99      0.090      1.008   ;
   100       HGA2      1 MEP    H    100      0.090      1.008   ;
   101       HGA2      1 MEP    H    101      0.090      1.008   ;
   102       HGA1      1 MEP    H    102      0.090      1.008   ;
   103       HGA3      1 MEP    H    103      0.090      1.008   ;
   104       HGA2      1 MEP    H    104      0.090      1.008   ;
   105       HGA2      1 MEP    H    105      0.090      1.008   ;
   106       HGP1      1 MEP    H    106      0.414      1.008   ;
   107       HGA3      1 MEP    H    107      0.090      1.008   ;
   108       HGA2      1 MEP    H    108      0.090      1.008   ;
   109       HGA2      1 MEP    H    109      0.090      1.008   ;
   110       HGA2      1 MEP    H    110      0.090      1.008   ;
   111       HGA1      1 MEP    H    111      0.090      1.008   ;
   112       HGA2      1 MEP    H    112      0.090      1.008   ;
   113       HGA2      1 MEP    H    113      0.090      1.008   ;
   114       HGA2      1 MEP    H    114      0.090      1.008   ;
   115       HGA1      1 MEP    H    115      0.090      1.008   ;
   116       HGA2      1 MEP    H    116      0.090      1.008   ;
   117       HGA3      1 MEP    H    117      0.090      1.008   ;
   118       HGA2      1 MEP    H    118      0.090      1.008   ;
   119       HGA2      1 MEP    H    119      0.090      1.008   ;
   120       HGA3      1 MEP    H    120      0.090      1.008   ;
   121       HGA3      1 MEP    H    121      0.090      1.008   ;
   122       HGA3      1 MEP    H    122      0.090      1.008   ;
   123       HGA2      1 MEP    H    123      0.090      1.008   ;
   124       HGA3      1 MEP    H    124      0.090      1.008   ;
   125       HGA3      1 MEP    H    125      0.090      1.008   ;
   126       HGA2      1 MEP    H    126      0.090      1.008   ;
   127       HGA1      1 MEP    H    127      0.090      1.008   ;
   128       HGA2      1 MEP    H    128      0.090      1.008   ;
   129       HGA2      1 MEP    H    129      0.090      1.008   ;
   130       HGA2      1 MEP    H    130      0.090      1.008   ;
   131       HGA2      1 MEP    H    131      0.090      1.008   ;
   132       HGA2      1 MEP    H    132      0.090      1.008   ;
   133       HGA2      1 MEP    H    133      0.090      1.008   ;
   134       HGA2      1 MEP    H    134      0.090      1.008   ;
   135       HGP1      1 MEP    H    135      0.414      1.008   ;
   136     HGPAM1      1 MEP    H    136      0.348      1.008   ;
   137       HGA2      1 MEP    H    137      0.090      1.008   ;
   138       HGA1      1 MEP    H    138      0.090      1.008   ;
   139       HGP1      1 MEP    H    139      0.414      1.008   ;
   140       HGA1      1 MEP    H    140      0.090      1.008   ;
   141       HGP1      1 MEP    H    141      0.420      1.008   ;
   142       HGA1      1 MEP    H    142      0.090      1.008   ;
   143       HGP1      1 MEP    H    143      0.420      1.008   ;
   144       HGA2      1 MEP    H    144      0.090      1.008   ;
   145       HGA2      1 MEP    H    145      0.090      1.008   ;
   146       HGA3      1 MEP    H    146      0.090      1.008   ;
   147       HGA2      1 MEP    H    147      0.090      1.008   ;
   148       HGA3      1 MEP    H    148      0.090      1.008   ;
   149       HGA3      1 MEP    H    149      0.090      1.008   ;
   150       HGA3      1 MEP    H    150      0.090      1.008   ;
   151       HGA2      1 MEP    H    151      0.090      1.008   ;
   152       HGA2      1 MEP    H    152      0.090      1.008   ;
   153       HGA2      1 MEP    H    153      0.090      1.008   ;
   154       HGA2      1 MEP    H    154      0.090      1.008   ;
   155       HGP1      1 MEP    H    155      0.420      1.008   ;
   156       HGA1      1 MEP    H    156      0.090      1.008   ;
   157       HGA2      1 MEP    H    157      0.090      1.008   ;
   158       HGA2      1 MEP    H    158      0.090      1.008   ;
   159       HGA2      1 MEP    H    159      0.090      1.008   ;
   160       HGA2      1 MEP    H    160      0.090      1.008   ;
   161       HGA2      1 MEP    H    161      0.090      1.008   ;
   162       HGA2      1 MEP    H    162      0.090      1.008   ;
   163       HGA2      1 MEP    H    163      0.090      1.008   ;
   164       HGA3      1 MEP    H    164      0.090      1.008   ;
   165       HGA2      1 MEP    H    165      0.090      1.008   ;
   166       HGA2      1 MEP    H    166      0.090      1.008   ;
   167       HGA2      1 MEP    H    167      0.090      1.008   ;
   168       HGA2      1 MEP    H    168      0.090      1.008   ;
   169       HGA2      1 MEP   H    169      0.090      1.008   ;
   170       HGA2      1 MEP   H    170      0.090      1.008   ;
   171       HGA3      1 MEP   H    171      0.090      1.008   ;
   172       HGA2      1 MEP   H    172      0.090      1.008   ;
   173       HGA2      1 MEP   H    173      0.090      1.008   ;
   174       HGA2      1 MEP   H    174      0.090      1.008   ;
   175       HGA2      1 MEP   H    175      0.090      1.008   ;
   176       HGA2      1 MEP   H    176      0.090      1.008   ;
   177       HGA3      1 MEP   H    177      0.090      1.008   ;
   178       HGA2      1 MEP   H    178      0.090      1.008   ;
   179       HGA1      1 MEP   H    179      0.090      1.008   ;
   180       HGP1      1 MEP   H    180      0.420      1.008   ;
   181       HGA1      1 MEP   H    181      0.090      1.008   ;
   182       HGP1      1 MEP   H    182      0.420      1.008   ;
   183       HGA2      1 MEP   H    183      0.090      1.008   ;
   184       HGA2      1 MEP   H    184      0.090      1.008   ;
   185       HGA2      1 MEP   H    185      0.090      1.008   ;
   186       HGP1      1 MEP   H    186      0.414      1.008   ;
   187       HGA2      1 MEP   H    187      0.090      1.008   ;
   188       HGA2      1 MEP   H    188      0.090      1.008   ;
   189       HGA2      1 MEP   H    189      0.090      1.008   ;
   190       HGA2      1 MEP   H    190      0.090      1.008   ;
   191       HGA1      1 MEP   H    191      0.090      1.008   ;
   192       HGA3      1 MEP   H    192      0.090      1.008   ;
   193     HGPAM1      1 MEP   H    193      0.360      1.008   ;
   194     HGPAM1      1 MEP   H    194      0.360      1.008   ;
   195       HGA2      1 MEP   H    195      0.090      1.008   ;
   196       HGA3      1 MEP   H    196      0.090      1.008   ;
   197       HGA2      1 MEP   H    197      0.090      1.008   ;
   198       HGA2      1 MEP   H    198      0.090      1.008   ;
   199       HGA2      1 MEP   H    199      0.090      1.008   ;
   200       HGA2      1 MEP   H    200      0.090      1.008   ;
   201       HGA2      1 MEP   H    201      0.090      1.008   ;
   202       HGA2      1 MEP   H    202      0.090      1.008   ;
   203       HGA1      1 MEP   H    203      0.090      1.008   ;
   204       HGP1      1 MEP   H    204      0.420      1.008   ;
   205       HGA1      1 MEP   H    205      0.090      1.008   ;
   206       HGP1      1 MEP   H    206      0.420      1.008   ;
   207       HGA3      1 MEP   H    207      0.090      1.008   ;
   208       HGA2      1 MEP   H    208      0.090      1.008   ;
   209       HGA3      1 MEP   H    209      0.090      1.008   ;
   210       HGA3      1 MEP   H    210      0.090      1.008   ;
   211       HGA2      1 MEP   H    211      0.090      1.008   ;
   212       HGA2      1 MEP   H    212      0.090      1.008   ;
   213       HGA2      1 MEP   H    213      0.090      1.008   ;
   214       HGA3      1 MEP   H    214      0.090      1.008   ;
   215      NG311      1 MEP     N    215     -0.771     14.007   ;
   216      NG301      1 MEP     N    216     -0.670     14.007   ;
   217      NG311      1 MEP     N    217     -0.771     14.007   ;
   218      NG311      1 MEP     N    218     -0.736     14.007   ;
   219      NG311      1 MEP     N    219     -0.736     14.007   ;
   220      OG311      1 MEP     O    220     -0.651     15.999   ;
   221      OG301      1 MEP     O    221     -0.344     15.999   ;
   222      OG311      1 MEP     O    222     -0.651     15.999   ;
   223      OG311      1 MEP     O    223     -0.651     15.999   ;
   224      OG301      1 MEP     O    224     -0.347     15.999   ;
   225      OG301      1 MEP     O    225     -0.347     15.999   ;
   226      OG301      1 MEP     O    226     -0.347     15.999   ;
   227      OG301      1 MEP     O    227     -0.347     15.999   ;
   228      OG311      1 MEP     O    228     -0.651     15.999   ;
   229      OG301      1 MEP    O    229     -0.344     15.999   ;
   230      OG311      1 MEP    O    230     -0.645     15.999   ;
   231      OG311      1 MEP    O    231     -0.645     15.999   ;
   232      OG311      1 MEP    O    232     -0.645     15.999   ;
   233      OG301      1 MEP    O    233     -0.344     15.999   ;
   234      OG311      1 MEP    O    234     -0.651     15.999   ;
   235      OG301      1 MEP    O    235     -0.347     15.999   ;
   236      OG301      1 MEP    O    236     -0.380     15.999   ;
   237      OG311      1 MEP    O    237     -0.651     15.999   ;
   238      OG301      1 MEP    O    238     -0.379     15.999   ;
   239      OG301      1 MEP    O    239     -0.347     15.999   ;
   240      OG301      1 MEP    O    240     -0.349     15.999   ;
   241      OG301      1 MEP    O    241     -0.350     15.999   ;
   242      OG301      1 MEP    O    242     -0.350     15.999   ;
   243      OG311      1 MEP    O    243     -0.651     15.999   ;
   244      OG311      1 MEP    O    244     -0.651     15.999   ;
   245      OG301      1 MEP    O    245     -0.347     15.999   ;
   246      OG311      1 MEP    O    246     -0.645     15.999   ;
   247      OG301      1 MEP    O    247     -0.344     15.999   ;
   248      OG301      1 MEP    O    248     -0.347     15.999   ;

[ bonds ]
;	ai	  aj funct			  c0			c1			  c2			c3
    1     2	 1 ;       CG311      CG321
    1   246	 1 ;       CG311      OG311
    1   191	 1 ;       CG311       HGA1
    1     8	 1 ;       CG311      CG331
    2   202	 1 ;       CG321       HGA2
    2   201	 1 ;       CG321       HGA2
    2   247	 1 ;       CG321      OG301
    3   195	 1 ;       CG321       HGA2
    3     4	 1 ;       CG321      CG321
    3   239	 1 ;       CG321      OG301
    3   184	 1 ;       CG321       HGA2
    4   145	 1 ;       CG321       HGA2
    4   157	 1 ;       CG321       HGA2
    4   229	 1 ;       CG321      OG301
    5     9	 1 ;       CG321      CG321
    5   185	 1 ;       CG321       HGA2
    5   247	 1 ;       CG321      OG301
    5   178	 1 ;       CG321       HGA2
    6    11	 1 ;       CG321      CG311
    6   208	 1 ;       CG321       HGA2
    6   213	 1 ;       CG321       HGA2
    6   248	 1 ;       CG321      OG301
    7   211	 1 ;       CG321       HGA2
    7    12	 1 ;       CG321      CG311
    7   239	 1 ;       CG321      OG301
    7   212	 1 ;       CG321       HGA2
    8   177	 1 ;       CG331       HGA3
    8   171	 1 ;       CG331       HGA3
    8   192	 1 ;       CG331       HGA3
    9   169	 1 ;       CG321       HGA2
    9   245	 1 ;       CG321      OG301
    9   170	 1 ;       CG321       HGA2
   10   128	 1 ;       CG321       HGA2
   10    52	 1 ;       CG321      CG321
   10   221	 1 ;       CG321      OG301
   10   144	 1 ;       CG321       HGA2
   11   234	 1 ;       CG311      OG311
   11    13	 1 ;       CG311      CG321
   11   205	 1 ;       CG311       HGA1
   12   203	 1 ;       CG311       HGA1
   12   220	 1 ;       CG311      OG311
   12    14	 1 ;       CG311      CG321
   13   219	 1 ;       CG321      NG311
   13   199	 1 ;       CG321       HGA2
   13   200	 1 ;       CG321       HGA2
   14   218	 1 ;       CG321      NG311
   14   197	 1 ;       CG321       HGA2
   14   198	 1 ;       CG321       HGA2
   15    19	 1 ;       CG321      CG311
   15   189	 1 ;       CG321       HGA2
   15   219	 1 ;       CG321      NG311
   15   190	 1 ;       CG321       HGA2
   16    21	 1 ;       CG321      CG311
   16   163	 1 ;       CG321       HGA2
   16   245	 1 ;       CG321      OG301
   16   158	 1 ;       CG321       HGA2
   17   218	 1 ;       CG321      NG311
   17   187	 1 ;       CG321       HGA2
   17    20	 1 ;       CG321      CG311
   17   188	 1 ;       CG321       HGA2
   18   105	 1 ;       CG321       HGA2
   18    36	 1 ;       CG321      CG311
   18   229	 1 ;       CG321      OG301
   18   110	 1 ;       CG321       HGA2
   19   181	 1 ;       CG311       HGA1
   19    22	 1 ;       CG311      CG321
   19   222	 1 ;       CG311      OG311
   20   179	 1 ;       CG311       HGA1
   20   223	 1 ;       CG311      OG311
   20    23	 1 ;       CG311      CG321
   21    25	 1 ;       CG311      CG321
   21   244	 1 ;       CG311      OG311
   21   156	 1 ;       CG311       HGA1
   22   176	 1 ;       CG321       HGA2
   22   175	 1 ;       CG321       HGA2
   22   224	 1 ;       CG321      OG301
   23   225	 1 ;       CG321      OG301
   23   173	 1 ;       CG321       HGA2
   23   174	 1 ;       CG321       HGA2
   24   221	 1 ;       CG321      OG301
   24    38	 1 ;       CG321      CG311
   24    95	 1 ;       CG321       HGA2
   24    88	 1 ;       CG321       HGA2
   25   217	 1 ;       CG321      NG311
   25   137	 1 ;       CG321       HGA2
   25   147	 1 ;       CG321       HGA2
   26    28	 1 ;       CG321      CG321
   26   168	 1 ;       CG321       HGA2
   26   167	 1 ;       CG321       HGA2
   26   224	 1 ;       CG321      OG301
   27   225	 1 ;       CG321      OG301
   27   165	 1 ;       CG321       HGA2
   27    30	 1 ;       CG321      CG321
   27   166	 1 ;       CG321       HGA2
   28   161	 1 ;       CG321       HGA2
   28   226	 1 ;       CG321      OG301
   28   162	 1 ;       CG321       HGA2
   29   217	 1 ;       CG311      NG311
   29    34	 1 ;       CG311      CG331
   29   127	 1 ;       CG311       HGA1
   29    32	 1 ;       CG311      CG321
   30   227	 1 ;       CG321      OG301
   30   159	 1 ;       CG321       HGA2
   30   160	 1 ;       CG321       HGA2
   31   153	 1 ;       CG321       HGA2
   31   226	 1 ;       CG321      OG301
   31    39	 1 ;       CG321      CG311
   31   154	 1 ;       CG321       HGA2
   32   242	 1 ;       CG321      OG301
   32   123	 1 ;       CG321       HGA2
   32   126	 1 ;       CG321       HGA2
   33   227	 1 ;       CG321      OG301
   33   152	 1 ;       CG321       HGA2
   33   151	 1 ;       CG321       HGA2
   33    40	 1 ;       CG321      CG311
   34   121	 1 ;       CG331       HGA3
   34   122	 1 ;       CG331       HGA3
   34   117	 1 ;       CG331       HGA3
   35    42	 1 ;       CG331      CG311
   35   149	 1 ;       CG331       HGA3
   35   150	 1 ;       CG331       HGA3
   35   146	 1 ;       CG331       HGA3
   36    62	 1 ;       CG311      CG331
   36   231	 1 ;       CG311      OG311
   36    74	 1 ;       CG311       HGA1
   37    41	 1 ;       CG321      CG301
   37   242	 1 ;       CG321      OG301
   37   116	 1 ;       CG321       HGA2
   37   112	 1 ;       CG321       HGA2
   38    67	 1 ;       CG311      CG331
   38   232	 1 ;       CG311      OG311
   38   111	 1 ;       CG311       HGA1
   39    43	 1 ;       CG311      CG321
   39   228	 1 ;       CG311      OG311
   39   142	 1 ;       CG311       HGA1
   40    49	 1 ;       CG311      CG321
   40   243	 1 ;       CG311      OG311
   40   140	 1 ;       CG311       HGA1
   41    50	 1 ;       CG301      CG321
   41    44	 1 ;       CG301      CG321
   41    47	 1 ;       CG301      CG321
   42   138	 1 ;       CG311       HGA1
   42    45	 1 ;       CG311      CG321
   42   230	 1 ;       CG311      OG311
   43   133	 1 ;       CG321       HGA2
   43   134	 1 ;       CG321       HGA2
   43   216	 1 ;       CG321      NG301
   44    99	 1 ;       CG321       HGA2
   44   104	 1 ;       CG321       HGA2
   44    48	 1 ;       CG321      CG331
   45   233	 1 ;       CG321      OG301
   45   129	 1 ;       CG321       HGA2
   45   130	 1 ;       CG321       HGA2
   46   124	 1 ;       CG331       HGA3
   46   125	 1 ;       CG331       HGA3
   46    54	 1 ;       CG331      CG311
   46   120	 1 ;       CG331       HGA3
   47   241	 1 ;       CG321      OG301
   47    97	 1 ;       CG321       HGA2
   47    96	 1 ;       CG321       HGA2
   48    98	 1 ;       CG331       HGA3
   48    87	 1 ;       CG331       HGA3
   48    80	 1 ;       CG331       HGA3
   49   131	 1 ;       CG321       HGA2
   49   132	 1 ;       CG321       HGA2
   49   216	 1 ;       CG321      NG301
   50    75	 1 ;       CG321       HGA2
   50    79	 1 ;       CG321       HGA2
   50   240	 1 ;       CG321      OG301
   51   241	 1 ;       CG321      OG301
   51    58	 1 ;       CG321      CG311
   51    70	 1 ;       CG321       HGA2
   51    73	 1 ;       CG321       HGA2
   52   172	 1 ;       CG321       HGA2
   52   183	 1 ;       CG321       HGA2
   52   248	 1 ;       CG321      OG301
   53   233	 1 ;       CG321      OG301
   53   119	 1 ;       CG321       HGA2
   53   118	 1 ;       CG321       HGA2
   53    55	 1 ;       CG321      CG321
   54   115	 1 ;       CG311       HGA1
   54   216	 1 ;       CG311      NG301
   54    56	 1 ;       CG311      CG321
   55   113	 1 ;       CG321       HGA2
   55   114	 1 ;       CG321       HGA2
   55   235	 1 ;       CG321      OG301
   56   108	 1 ;       CG321       HGA2
   56   236	 1 ;       CG321      OG301
   56   109	 1 ;       CG321       HGA2
   57   210	 1 ;       CG331       HGA3
   57   107	 1 ;       CG331       HGA3
   57    61	 1 ;       CG331      CG311
   57   103	 1 ;       CG331       HGA3
   58    76	 1 ;       CG311       HGA1
   58    68	 1 ;       CG311      CG331
   58   215	 1 ;       CG311      NG311
   59    65	 1 ;       CG321      CG311
   59    72	 1 ;       CG321       HGA2
   59    71	 1 ;       CG321       HGA2
   59   240	 1 ;       CG321      OG301
   60    66	 1 ;       CG321      CG311
   60   235	 1 ;       CG321      OG301
   60   100	 1 ;       CG321       HGA2
   60   101	 1 ;       CG321       HGA2
   61   236	 1 ;       CG311      OG301
   61   102	 1 ;       CG311       HGA1
   61    63	 1 ;       CG311      CG321
   62   148	 1 ;       CG331       HGA3
   62   207	 1 ;       CG331       HGA3
   62   196	 1 ;       CG331       HGA3
   63    93	 1 ;       CG321       HGA2
   63   238	 1 ;       CG321      OG301
   63    94	 1 ;       CG321       HGA2
   64    65	 1 ;       CG331      CG311
   64    91	 1 ;       CG331       HGA3
   64    92	 1 ;       CG331       HGA3
   64    86	 1 ;       CG331       HGA3
   65    85	 1 ;       CG311       HGA1
   65   238	 1 ;       CG311      OG301
   66    89	 1 ;       CG311       HGA1
   66   237	 1 ;       CG311      OG311
   66    69	 1 ;       CG311      CG321
   67   209	 1 ;       CG331       HGA3
   67   164	 1 ;       CG331       HGA3
   67   214	 1 ;       CG331       HGA3
   68    81	 1 ;       CG331       HGA3
   68    77	 1 ;       CG331       HGA3
   68    82	 1 ;       CG331       HGA3
   69    83	 1 ;       CG321       HGA2
   69    84	 1 ;       CG321       HGA2
   69   215	 1 ;       CG321      NG311
   78   215	 1 ;      HGPAM1      NG311
   90   237	 1 ;        HGP1      OG311
  106   231	 1 ;        HGP1      OG311
  135   232	 1 ;        HGP1      OG311
  136   217	 1 ;      HGPAM1      NG311
  139   230	 1 ;        HGP1      OG311
  141   243	 1 ;        HGP1      OG311
  143   228	 1 ;        HGP1      OG311
  155   244	 1 ;        HGP1      OG311
  180   223	 1 ;        HGP1      OG311
  182   222	 1 ;        HGP1      OG311
  186   246	 1 ;        HGP1      OG311
  193   218	 1 ;      HGPAM1      NG311
  194   219	 1 ;      HGPAM1      NG311
  204   220	 1 ;        HGP1      OG311
  206   234	 1 ;        HGP1      OG311

[ pairs ]
;	ai	  aj funct			  c0			c1			  c2			c3
    1     5	 1
    2   177	 1
    2   185	 1
    2   178	 1
    2     9	 1
    2   186	 1
    2   171	 1
    2   192	 1
    3    18	 1
    3   211	 1
    3    12	 1
    3   212	 1
    4   105	 1
    4    36	 1
    4   110	 1
    4     7	 1
    5   202	 1
    5   201	 1
    5    16	 1
    6   183	 1
    6   199	 1
    6   200	 1
    6    10	 1
    6   219	 1
    6   172	 1
    6   206	 1
    7   195	 1
    7   197	 1
    7   198	 1
    7   184	 1
    7   218	 1
    7   204	 1
    8   201	 1
    8   202	 1
    8   247	 1
    8   186	 1
    9   163	 1
    9    21	 1
    9   158	 1
   10    38	 1
   10    95	 1
   10    88	 1
   11   194	 1
   11    52	 1
   11    15	 1
   12    17	 1
   12   193	 1
   13   190	 1
   13    19	 1
   13   213	 1
   13   248	 1
   13   189	 1
   13   206	 1
   13   208	 1
   14    20	 1
   14   211	 1
   14   212	 1
   14   188	 1
   14   187	 1
   14   204	 1
   14   239	 1
   15   182	 1
   15   199	 1
   15   200	 1
   15   224	 1
   15   175	 1
   15   176	 1
   16   137	 1
   16   147	 1
   16   169	 1
   16   170	 1
   16   155	 1
   16   217	 1
   17   225	 1
   17   180	 1
   17   197	 1
   17   198	 1
   17   173	 1
   17   174	 1
   18   145	 1
   18   148	 1
   18   196	 1
   18   106	 1
   18   157	 1
   18   207	 1
   19   194	 1
   19    26	 1
   20   193	 1
   20    27	 1
   21    29	 1
   21   136	 1
   22   182	 1
   22   167	 1
   22   168	 1
   22   219	 1
   22    28	 1
   22   189	 1
   22   190	 1
   23   180	 1
   23   165	 1
   23   166	 1
   23   218	 1
   23   187	 1
   23   188	 1
   23    30	 1
   24   209	 1
   24   214	 1
   24    52	 1
   24   164	 1
   24   135	 1
   24   128	 1
   24   144	 1
   25    34	 1
   25   163	 1
   25   245	 1
   25   155	 1
   25   158	 1
   25   127	 1
   25    32	 1
   26    31	 1
   26   175	 1
   26   176	 1
   27    33	 1
   27   173	 1
   27   174	 1
   28   153	 1
   28   154	 1
   28    39	 1
   29   137	 1
   29    37	 1
   29   147	 1
   30    40	 1
   30   151	 1
   30   152	 1
   31   161	 1
   31   162	 1
   31   133	 1
   31   134	 1
   31   216	 1
   31   143	 1
   32   121	 1
   32   116	 1
   32   117	 1
   32    41	 1
   32   136	 1
   32   122	 1
   32   112	 1
   33   131	 1
   33   132	 1
   33   216	 1
   33   141	 1
   33   159	 1
   33   160	 1
   34   242	 1
   34   123	 1
   34   126	 1
   34   136	 1
   35   233	 1
   35   129	 1
   35   139	 1
   35   130	 1
   37    97	 1
   37    99	 1
   37   104	 1
   37    75	 1
   37    79	 1
   37    48	 1
   37   241	 1
   37   123	 1
   37   240	 1
   37   126	 1
   37    96	 1
   39    49	 1
   39    54	 1
   40    43	 1
   40    54	 1
   41    98	 1
   41    51	 1
   41    87	 1
   41    59	 1
   41    80	 1
   42    53	 1
   43   226	 1
   43   131	 1
   43   132	 1
   43   153	 1
   43   154	 1
   43    56	 1
   43   115	 1
   43   143	 1
   43    46	 1
   44   241	 1
   44   242	 1
   44   116	 1
   44    96	 1
   44    97	 1
   44    75	 1
   44   240	 1
   44    79	 1
   44   112	 1
   45   146	 1
   45   149	 1
   45   150	 1
   45   119	 1
   45   139	 1
   45    55	 1
   45   118	 1
   46    49	 1
   46   108	 1
   46   109	 1
   46   236	 1
   47    99	 1
   47    70	 1
   47   104	 1
   47    73	 1
   47    75	 1
   47   112	 1
   47    79	 1
   47    48	 1
   47   242	 1
   47   116	 1
   47    58	 1
   47   240	 1
   48    50	 1
   49   227	 1
   49   133	 1
   49   134	 1
   49   151	 1
   49   152	 1
   49    56	 1
   49   141	 1
   49   115	 1
   50    65	 1
   50    97	 1
   50    99	 1
   50    71	 1
   50    72	 1
   50   104	 1
   50   241	 1
   50   242	 1
   50   116	 1
   50   112	 1
   50    96	 1
   51    97	 1
   51    81	 1
   51    69	 1
   51    82	 1
   51    77	 1
   51    78	 1
   51    96	 1
   52   213	 1
   52   208	 1
   53   129	 1
   53    60	 1
   53   130	 1
   54   131	 1
   54   132	 1
   54   133	 1
   54   134	 1
   54    61	 1
   55    66	 1
   55   100	 1
   55   101	 1
   56   102	 1
   56   120	 1
   56    57	 1
   56   124	 1
   56   125	 1
   56    63	 1
   57    93	 1
   57   238	 1
   57    94	 1
   58    66	 1
   58    83	 1
   58    84	 1
   59    86	 1
   59    63	 1
   59    75	 1
   59    92	 1
   59    91	 1
   59    79	 1
   60   113	 1
   60   114	 1
   60    83	 1
   60    84	 1
   60   215	 1
   60    90	 1
   61    65	 1
   61   108	 1
   61   109	 1
   62   105	 1
   62   106	 1
   62   229	 1
   62   110	 1
   63   210	 1
   63    85	 1
   63   103	 1
   63   107	 1
   63    64	 1
   64   240	 1
   64    71	 1
   64    72	 1
   65    93	 1
   65    94	 1
   66    78	 1
   67   221	 1
   67   135	 1
   67    95	 1
   67    88	 1
   68   241	 1
   68    73	 1
   68    69	 1
   68    70	 1
   68    78	 1
   69   100	 1
   69   101	 1
   69    90	 1
   69   235	 1
   69    76	 1
   70    76	 1
   70   215	 1
   71    85	 1
   71   238	 1
   72    85	 1
   72   238	 1
   73    76	 1
   73   215	 1
   74   148	 1
   74   229	 1
   74   196	 1
   74   105	 1
   74   106	 1
   74   110	 1
   74   207	 1
   76   241	 1
   76    81	 1
   76    82	 1
   76    77	 1
   76    78	 1
   77   215	 1
   78    84	 1
   78    83	 1
   80    99	 1
   80   104	 1
   81   215	 1
   82   215	 1
   83    89	 1
   83   237	 1
   84    89	 1
   84   237	 1
   85    86	 1
   85    91	 1
   85    92	 1
   85   240	 1
   86   238	 1
   87    99	 1
   87   104	 1
   88   111	 1
   88   232	 1
   89   100	 1
   89   101	 1
   89   215	 1
   89    90	 1
   89   235	 1
   91   238	 1
   92   238	 1
   93   236	 1
   93   102	 1
   94   236	 1
   94   102	 1
   95   111	 1
   95   232	 1
   98    99	 1
   98   104	 1
  100   237	 1
  101   237	 1
  102   210	 1
  102   103	 1
  102   107	 1
  102   238	 1
  103   236	 1
  105   231	 1
  107   236	 1
  108   115	 1
  108   216	 1
  109   115	 1
  109   216	 1
  110   231	 1
  111   209	 1
  111   164	 1
  111   214	 1
  111   135	 1
  111   221	 1
  113   233	 1
  113   118	 1
  113   119	 1
  114   233	 1
  114   118	 1
  114   119	 1
  115   236	 1
  115   120	 1
  115   124	 1
  115   125	 1
  117   217	 1
  117   127	 1
  118   235	 1
  119   235	 1
  120   216	 1
  121   217	 1
  121   127	 1
  122   217	 1
  122   127	 1
  123   217	 1
  123   127	 1
  124   216	 1
  125   216	 1
  126   217	 1
  126   127	 1
  127   136	 1
  127   242	 1
  128   172	 1
  128   183	 1
  128   248	 1
  129   138	 1
  129   230	 1
  130   138	 1
  130   230	 1
  131   243	 1
  131   140	 1
  132   243	 1
  132   140	 1
  133   228	 1
  133   142	 1
  134   228	 1
  134   142	 1
  136   147	 1
  136   137	 1
  137   244	 1
  137   156	 1
  138   146	 1
  138   149	 1
  138   150	 1
  138   233	 1
  138   139	 1
  140   227	 1
  140   151	 1
  140   152	 1
  140   216	 1
  140   141	 1
  142   226	 1
  142   216	 1
  142   153	 1
  142   154	 1
  142   143	 1
  144   172	 1
  144   183	 1
  144   248	 1
  145   195	 1
  145   239	 1
  145   184	 1
  146   230	 1
  147   244	 1
  147   156	 1
  148   231	 1
  149   230	 1
  150   230	 1
  151   243	 1
  152   243	 1
  153   228	 1
  154   228	 1
  155   156	 1
  156   163	 1
  156   245	 1
  156   217	 1
  156   158	 1
  157   195	 1
  157   239	 1
  157   184	 1
  158   244	 1
  159   225	 1
  159   165	 1
  159   166	 1
  160   225	 1
  160   165	 1
  160   166	 1
  161   224	 1
  161   167	 1
  161   168	 1
  162   224	 1
  162   167	 1
  162   168	 1
  163   244	 1
  164   232	 1
  165   227	 1
  166   227	 1
  167   226	 1
  168   226	 1
  169   185	 1
  169   178	 1
  169   247	 1
  170   185	 1
  170   178	 1
  170   247	 1
  171   246	 1
  171   191	 1
  172   221	 1
  173   179	 1
  173   223	 1
  174   179	 1
  174   223	 1
  175   181	 1
  175   222	 1
  176   181	 1
  176   222	 1
  177   246	 1
  177   191	 1
  178   245	 1
  179   225	 1
  179   180	 1
  179   218	 1
  179   187	 1
  179   188	 1
  181   182	 1
  181   219	 1
  181   224	 1
  181   189	 1
  181   190	 1
  183   221	 1
  184   229	 1
  185   245	 1
  186   191	 1
  187   193	 1
  187   223	 1
  188   193	 1
  188   223	 1
  189   194	 1
  189   222	 1
  190   194	 1
  190   222	 1
  191   247	 1
  191   201	 1
  191   202	 1
  191   192	 1
  192   246	 1
  193   197	 1
  193   198	 1
  194   199	 1
  194   200	 1
  195   229	 1
  196   231	 1
  197   203	 1
  197   220	 1
  198   203	 1
  198   220	 1
  199   234	 1
  199   205	 1
  200   234	 1
  200   205	 1
  201   246	 1
  202   246	 1
  203   211	 1
  203   212	 1
  203   218	 1
  203   204	 1
  203   239	 1
  205   213	 1
  205   248	 1
  205   219	 1
  205   206	 1
  205   208	 1
  207   231	 1
  208   234	 1
  209   232	 1
  210   236	 1
  211   220	 1
  212   220	 1
  213   234	 1
  214   232	 1
  215   241	 1
  215   237	 1
  216   228	 1
  216   236	 1
  216   243	 1
  217   242	 1
  217   244	 1
  218   220	 1
  218   223	 1
  219   234	 1
  219   222	 1
  220   239	 1
  221   232	 1
  221   248	 1
  222   224	 1
  223   225	 1
  224   226	 1
  225   227	 1
  226   228	 1
  227   243	 1
  229   231	 1
  229   239	 1
  230   233	 1
  233   235	 1
  234   248	 1
  235   237	 1
  236   238	 1
  238   240	 1
  244   245	 1
  245   247	 1
  246   247	 1

[ angles ]
;	ai	  aj	ak funct			c0			  c1			c2			  c3
    2     1   246	5 ;      CG321      CG311      OG311
    2     1   191	5 ;      CG321      CG311       HGA1
    2     1     8	5 ;      CG321      CG311      CG331
  246     1   191	5 ;      OG311      CG311       HGA1
  246     1     8	5 ;      OG311      CG311      CG331
  191     1     8	5 ;       HGA1      CG311      CG331
    1     2   202	5 ;      CG311      CG321       HGA2
    1     2   201	5 ;      CG311      CG321       HGA2
    1     2   247	5 ;      CG311      CG321      OG301
  202     2   201	5 ;       HGA2      CG321       HGA2
  202     2   247	5 ;       HGA2      CG321      OG301
  201     2   247	5 ;       HGA2      CG321      OG301
  195     3     4	5 ;       HGA2      CG321      CG321
  195     3   239	5 ;       HGA2      CG321      OG301
  195     3   184	5 ;       HGA2      CG321       HGA2
    4     3   239	5 ;      CG321      CG321      OG301
    4     3   184	5 ;      CG321      CG321       HGA2
  239     3   184	5 ;      OG301      CG321       HGA2
  145     4   157	5 ;       HGA2      CG321       HGA2
  145     4     3	5 ;       HGA2      CG321      CG321
  145     4   229	5 ;       HGA2      CG321      OG301
  157     4     3	5 ;       HGA2      CG321      CG321
  157     4   229	5 ;       HGA2      CG321      OG301
    3     4   229	5 ;      CG321      CG321      OG301
    9     5   185	5 ;      CG321      CG321       HGA2
    9     5   247	5 ;      CG321      CG321      OG301
    9     5   178	5 ;      CG321      CG321       HGA2
  185     5   247	5 ;       HGA2      CG321      OG301
  185     5   178	5 ;       HGA2      CG321       HGA2
  247     5   178	5 ;      OG301      CG321       HGA2
   11     6   208	5 ;      CG311      CG321       HGA2
   11     6   213	5 ;      CG311      CG321       HGA2
   11     6   248	5 ;      CG311      CG321      OG301
  208     6   213	5 ;       HGA2      CG321       HGA2
  208     6   248	5 ;       HGA2      CG321      OG301
  213     6   248	5 ;       HGA2      CG321      OG301
  211     7    12	5 ;       HGA2      CG321      CG311
  211     7   239	5 ;       HGA2      CG321      OG301
  211     7   212	5 ;       HGA2      CG321       HGA2
   12     7   239	5 ;      CG311      CG321      OG301
   12     7   212	5 ;      CG311      CG321       HGA2
  239     7   212	5 ;      OG301      CG321       HGA2
    1     8   177	5 ;      CG311      CG331       HGA3
    1     8   171	5 ;      CG311      CG331       HGA3
    1     8   192	5 ;      CG311      CG331       HGA3
  177     8   171	5 ;       HGA3      CG331       HGA3
  177     8   192	5 ;       HGA3      CG331       HGA3
  171     8   192	5 ;       HGA3      CG331       HGA3
  169     9   245	5 ;       HGA2      CG321      OG301
  169     9     5	5 ;       HGA2      CG321      CG321
  169     9   170	5 ;       HGA2      CG321       HGA2
  245     9     5	5 ;      OG301      CG321      CG321
  245     9   170	5 ;      OG301      CG321       HGA2
    5     9   170	5 ;      CG321      CG321       HGA2
  128    10    52	5 ;       HGA2      CG321      CG321
  128    10   221	5 ;       HGA2      CG321      OG301
  128    10   144	5 ;       HGA2      CG321       HGA2
   52    10   221	5 ;      CG321      CG321      OG301
   52    10   144	5 ;      CG321      CG321       HGA2
  221    10   144	5 ;      OG301      CG321       HGA2
  234    11    13	5 ;      OG311      CG311      CG321
  234    11   205	5 ;      OG311      CG311       HGA1
  234    11     6	5 ;      OG311      CG311      CG321
   13    11   205	5 ;      CG321      CG311       HGA1
   13    11     6	5 ;      CG321      CG311      CG321
  205    11     6	5 ;       HGA1      CG311      CG321
  203    12   220	5 ;       HGA1      CG311      OG311
  203    12    14	5 ;       HGA1      CG311      CG321
  203    12     7	5 ;       HGA1      CG311      CG321
  220    12    14	5 ;      OG311      CG311      CG321
  220    12     7	5 ;      OG311      CG311      CG321
   14    12     7	5 ;      CG321      CG311      CG321
  219    13    11	5 ;      NG311      CG321      CG311
  219    13   199	5 ;      NG311      CG321       HGA2
  219    13   200	5 ;      NG311      CG321       HGA2
   11    13   199	5 ;      CG311      CG321       HGA2
   11    13   200	5 ;      CG311      CG321       HGA2
  199    13   200	5 ;       HGA2      CG321       HGA2
  218    14    12	5 ;      NG311      CG321      CG311
  218    14   197	5 ;      NG311      CG321       HGA2
  218    14   198	5 ;      NG311      CG321       HGA2
   12    14   197	5 ;      CG311      CG321       HGA2
   12    14   198	5 ;      CG311      CG321       HGA2
  197    14   198	5 ;       HGA2      CG321       HGA2
   19    15   189	5 ;      CG311      CG321       HGA2
   19    15   219	5 ;      CG311      CG321      NG311
   19    15   190	5 ;      CG311      CG321       HGA2
  189    15   219	5 ;       HGA2      CG321      NG311
  189    15   190	5 ;       HGA2      CG321       HGA2
  219    15   190	5 ;      NG311      CG321       HGA2
   21    16   163	5 ;      CG311      CG321       HGA2
   21    16   245	5 ;      CG311      CG321      OG301
   21    16   158	5 ;      CG311      CG321       HGA2
  163    16   245	5 ;       HGA2      CG321      OG301
  163    16   158	5 ;       HGA2      CG321       HGA2
  245    16   158	5 ;      OG301      CG321       HGA2
  218    17   187	5 ;      NG311      CG321       HGA2
  218    17    20	5 ;      NG311      CG321      CG311
  218    17   188	5 ;      NG311      CG321       HGA2
  187    17    20	5 ;       HGA2      CG321      CG311
  187    17   188	5 ;       HGA2      CG321       HGA2
   20    17   188	5 ;      CG311      CG321       HGA2
  105    18    36	5 ;       HGA2      CG321      CG311
  105    18   229	5 ;       HGA2      CG321      OG301
  105    18   110	5 ;       HGA2      CG321       HGA2
   36    18   229	5 ;      CG311      CG321      OG301
   36    18   110	5 ;      CG311      CG321       HGA2
  229    18   110	5 ;      OG301      CG321       HGA2
  181    19    22	5 ;       HGA1      CG311      CG321
  181    19    15	5 ;       HGA1      CG311      CG321
  181    19   222	5 ;       HGA1      CG311      OG311
   22    19    15	5 ;      CG321      CG311      CG321
   22    19   222	5 ;      CG321      CG311      OG311
   15    19   222	5 ;      CG321      CG311      OG311
   17    20   179	5 ;      CG321      CG311       HGA1
   17    20   223	5 ;      CG321      CG311      OG311
   17    20    23	5 ;      CG321      CG311      CG321
  179    20   223	5 ;       HGA1      CG311      OG311
  179    20    23	5 ;       HGA1      CG311      CG321
  223    20    23	5 ;      OG311      CG311      CG321
   25    21   244	5 ;      CG321      CG311      OG311
   25    21   156	5 ;      CG321      CG311       HGA1
   25    21    16	5 ;      CG321      CG311      CG321
  244    21   156	5 ;      OG311      CG311       HGA1
  244    21    16	5 ;      OG311      CG311      CG321
  156    21    16	5 ;       HGA1      CG311      CG321
   19    22   176	5 ;      CG311      CG321       HGA2
   19    22   175	5 ;      CG311      CG321       HGA2
   19    22   224	5 ;      CG311      CG321      OG301
  176    22   175	5 ;       HGA2      CG321       HGA2
  176    22   224	5 ;       HGA2      CG321      OG301
  175    22   224	5 ;       HGA2      CG321      OG301
  225    23    20	5 ;      OG301      CG321      CG311
  225    23   173	5 ;      OG301      CG321       HGA2
  225    23   174	5 ;      OG301      CG321       HGA2
   20    23   173	5 ;      CG311      CG321       HGA2
   20    23   174	5 ;      CG311      CG321       HGA2
  173    23   174	5 ;       HGA2      CG321       HGA2
  221    24    38	5 ;      OG301      CG321      CG311
  221    24    95	5 ;      OG301      CG321       HGA2
  221    24    88	5 ;      OG301      CG321       HGA2
   38    24    95	5 ;      CG311      CG321       HGA2
   38    24    88	5 ;      CG311      CG321       HGA2
   95    24    88	5 ;       HGA2      CG321       HGA2
  217    25   137	5 ;      NG311      CG321       HGA2
  217    25   147	5 ;      NG311      CG321       HGA2
  217    25    21	5 ;      NG311      CG321      CG311
  137    25   147	5 ;       HGA2      CG321       HGA2
  137    25    21	5 ;       HGA2      CG321      CG311
  147    25    21	5 ;       HGA2      CG321      CG311
   28    26   168	5 ;      CG321      CG321       HGA2
   28    26   167	5 ;      CG321      CG321       HGA2
   28    26   224	5 ;      CG321      CG321      OG301
  168    26   167	5 ;       HGA2      CG321       HGA2
  168    26   224	5 ;       HGA2      CG321      OG301
  167    26   224	5 ;       HGA2      CG321      OG301
  225    27   165	5 ;      OG301      CG321       HGA2
  225    27    30	5 ;      OG301      CG321      CG321
  225    27   166	5 ;      OG301      CG321       HGA2
  165    27    30	5 ;       HGA2      CG321      CG321
  165    27   166	5 ;       HGA2      CG321       HGA2
   30    27   166	5 ;      CG321      CG321       HGA2
  161    28   226	5 ;       HGA2      CG321      OG301
  161    28    26	5 ;       HGA2      CG321      CG321
  161    28   162	5 ;       HGA2      CG321       HGA2
  226    28    26	5 ;      OG301      CG321      CG321
  226    28   162	5 ;      OG301      CG321       HGA2
   26    28   162	5 ;      CG321      CG321       HGA2
  217    29    34	5 ;      NG311      CG311      CG331
  217    29   127	5 ;      NG311      CG311       HGA1
  217    29    32	5 ;      NG311      CG311      CG321
   34    29   127	5 ;      CG331      CG311       HGA1
   34    29    32	5 ;      CG331      CG311      CG321
  127    29    32	5 ;       HGA1      CG311      CG321
  227    30    27	5 ;      OG301      CG321      CG321
  227    30   159	5 ;      OG301      CG321       HGA2
  227    30   160	5 ;      OG301      CG321       HGA2
   27    30   159	5 ;      CG321      CG321       HGA2
   27    30   160	5 ;      CG321      CG321       HGA2
  159    30   160	5 ;       HGA2      CG321       HGA2
  153    31   226	5 ;       HGA2      CG321      OG301
  153    31    39	5 ;       HGA2      CG321      CG311
  153    31   154	5 ;       HGA2      CG321       HGA2
  226    31    39	5 ;      OG301      CG321      CG311
  226    31   154	5 ;      OG301      CG321       HGA2
   39    31   154	5 ;      CG311      CG321       HGA2
  242    32   123	5 ;      OG301      CG321       HGA2
  242    32    29	5 ;      OG301      CG321      CG311
  242    32   126	5 ;      OG301      CG321       HGA2
  123    32    29	5 ;       HGA2      CG321      CG311
  123    32   126	5 ;       HGA2      CG321       HGA2
   29    32   126	5 ;      CG311      CG321       HGA2
  227    33   152	5 ;      OG301      CG321       HGA2
  227    33   151	5 ;      OG301      CG321       HGA2
  227    33    40	5 ;      OG301      CG321      CG311
  152    33   151	5 ;       HGA2      CG321       HGA2
  152    33    40	5 ;       HGA2      CG321      CG311
  151    33    40	5 ;       HGA2      CG321      CG311
  121    34   122	5 ;       HGA3      CG331       HGA3
  121    34    29	5 ;       HGA3      CG331      CG311
  121    34   117	5 ;       HGA3      CG331       HGA3
  122    34    29	5 ;       HGA3      CG331      CG311
  122    34   117	5 ;       HGA3      CG331       HGA3
   29    34   117	5 ;      CG311      CG331       HGA3
   42    35   149	5 ;      CG311      CG331       HGA3
   42    35   150	5 ;      CG311      CG331       HGA3
   42    35   146	5 ;      CG311      CG331       HGA3
  149    35   150	5 ;       HGA3      CG331       HGA3
  149    35   146	5 ;       HGA3      CG331       HGA3
  150    35   146	5 ;       HGA3      CG331       HGA3
   18    36    62	5 ;      CG321      CG311      CG331
   18    36   231	5 ;      CG321      CG311      OG311
   18    36    74	5 ;      CG321      CG311       HGA1
   62    36   231	5 ;      CG331      CG311      OG311
   62    36    74	5 ;      CG331      CG311       HGA1
  231    36    74	5 ;      OG311      CG311       HGA1
   41    37   242	5 ;      CG301      CG321      OG301
   41    37   116	5 ;      CG301      CG321       HGA2
   41    37   112	5 ;      CG301      CG321       HGA2
  242    37   116	5 ;      OG301      CG321       HGA2
  242    37   112	5 ;      OG301      CG321       HGA2
  116    37   112	5 ;       HGA2      CG321       HGA2
   67    38   232	5 ;      CG331      CG311      OG311
   67    38   111	5 ;      CG331      CG311       HGA1
   67    38    24	5 ;      CG331      CG311      CG321
  232    38   111	5 ;      OG311      CG311       HGA1
  232    38    24	5 ;      OG311      CG311      CG321
  111    38    24	5 ;       HGA1      CG311      CG321
   43    39   228	5 ;      CG321      CG311      OG311
   43    39   142	5 ;      CG321      CG311       HGA1
   43    39    31	5 ;      CG321      CG311      CG321
  228    39   142	5 ;      OG311      CG311       HGA1
  228    39    31	5 ;      OG311      CG311      CG321
  142    39    31	5 ;       HGA1      CG311      CG321
   49    40    33	5 ;      CG321      CG311      CG321
   49    40   243	5 ;      CG321      CG311      OG311
   49    40   140	5 ;      CG321      CG311       HGA1
   33    40   243	5 ;      CG321      CG311      OG311
   33    40   140	5 ;      CG321      CG311       HGA1
  243    40   140	5 ;      OG311      CG311       HGA1
   50    41    44	5 ;      CG321      CG301      CG321
   50    41    37	5 ;      CG321      CG301      CG321
   50    41    47	5 ;      CG321      CG301      CG321
   44    41    37	5 ;      CG321      CG301      CG321
   44    41    47	5 ;      CG321      CG301      CG321
   37    41    47	5 ;      CG321      CG301      CG321
  138    42    35	5 ;       HGA1      CG311      CG331
  138    42    45	5 ;       HGA1      CG311      CG321
  138    42   230	5 ;       HGA1      CG311      OG311
   35    42    45	5 ;      CG331      CG311      CG321
   35    42   230	5 ;      CG331      CG311      OG311
   45    42   230	5 ;      CG321      CG311      OG311
  133    43   134	5 ;       HGA2      CG321       HGA2
  133    43    39	5 ;       HGA2      CG321      CG311
  133    43   216	5 ;       HGA2      CG321      NG301
  134    43    39	5 ;       HGA2      CG321      CG311
  134    43   216	5 ;       HGA2      CG321      NG301
   39    43   216	5 ;      CG311      CG321      NG301
   41    44    99	5 ;      CG301      CG321       HGA2
   41    44   104	5 ;      CG301      CG321       HGA2
   41    44    48	5 ;      CG301      CG321      CG331
   99    44   104	5 ;       HGA2      CG321       HGA2
   99    44    48	5 ;       HGA2      CG321      CG331
  104    44    48	5 ;       HGA2      CG321      CG331
  233    45   129	5 ;      OG301      CG321       HGA2
  233    45    42	5 ;      OG301      CG321      CG311
  233    45   130	5 ;      OG301      CG321       HGA2
  129    45    42	5 ;       HGA2      CG321      CG311
  129    45   130	5 ;       HGA2      CG321       HGA2
   42    45   130	5 ;      CG311      CG321       HGA2
  124    46   125	5 ;       HGA3      CG331       HGA3
  124    46    54	5 ;       HGA3      CG331      CG311
  124    46   120	5 ;       HGA3      CG331       HGA3
  125    46    54	5 ;       HGA3      CG331      CG311
  125    46   120	5 ;       HGA3      CG331       HGA3
   54    46   120	5 ;      CG311      CG331       HGA3
   41    47   241	5 ;      CG301      CG321      OG301
   41    47    97	5 ;      CG301      CG321       HGA2
   41    47    96	5 ;      CG301      CG321       HGA2
  241    47    97	5 ;      OG301      CG321       HGA2
  241    47    96	5 ;      OG301      CG321       HGA2
   97    47    96	5 ;       HGA2      CG321       HGA2
   98    48    44	5 ;       HGA3      CG331      CG321
   98    48    87	5 ;       HGA3      CG331       HGA3
   98    48    80	5 ;       HGA3      CG331       HGA3
   44    48    87	5 ;      CG321      CG331       HGA3
   44    48    80	5 ;      CG321      CG331       HGA3
   87    48    80	5 ;       HGA3      CG331       HGA3
   40    49   131	5 ;      CG311      CG321       HGA2
   40    49   132	5 ;      CG311      CG321       HGA2
   40    49   216	5 ;      CG311      CG321      NG301
  131    49   132	5 ;       HGA2      CG321       HGA2
  131    49   216	5 ;       HGA2      CG321      NG301
  132    49   216	5 ;       HGA2      CG321      NG301
   41    50    75	5 ;      CG301      CG321       HGA2
   41    50    79	5 ;      CG301      CG321       HGA2
   41    50   240	5 ;      CG301      CG321      OG301
   75    50    79	5 ;       HGA2      CG321       HGA2
   75    50   240	5 ;       HGA2      CG321      OG301
   79    50   240	5 ;       HGA2      CG321      OG301
  241    51    58	5 ;      OG301      CG321      CG311
  241    51    70	5 ;      OG301      CG321       HGA2
  241    51    73	5 ;      OG301      CG321       HGA2
   58    51    70	5 ;      CG311      CG321       HGA2
   58    51    73	5 ;      CG311      CG321       HGA2
   70    51    73	5 ;       HGA2      CG321       HGA2
   10    52   172	5 ;      CG321      CG321       HGA2
   10    52   183	5 ;      CG321      CG321       HGA2
   10    52   248	5 ;      CG321      CG321      OG301
  172    52   183	5 ;       HGA2      CG321       HGA2
  172    52   248	5 ;       HGA2      CG321      OG301
  183    52   248	5 ;       HGA2      CG321      OG301
  233    53   119	5 ;      OG301      CG321       HGA2
  233    53   118	5 ;      OG301      CG321       HGA2
  233    53    55	5 ;      OG301      CG321      CG321
  119    53   118	5 ;       HGA2      CG321       HGA2
  119    53    55	5 ;       HGA2      CG321      CG321
  118    53    55	5 ;       HGA2      CG321      CG321
  115    54   216	5 ;       HGA1      CG311      NG301
  115    54    46	5 ;       HGA1      CG311      CG331
  115    54    56	5 ;       HGA1      CG311      CG321
  216    54    46	5 ;      NG301      CG311      CG331
  216    54    56	5 ;      NG301      CG311      CG321
   46    54    56	5 ;      CG331      CG311      CG321
  113    55   114	5 ;       HGA2      CG321       HGA2
  113    55   235	5 ;       HGA2      CG321      OG301
  113    55    53	5 ;       HGA2      CG321      CG321
  114    55   235	5 ;       HGA2      CG321      OG301
  114    55    53	5 ;       HGA2      CG321      CG321
  235    55    53	5 ;      OG301      CG321      CG321
  108    56   236	5 ;       HGA2      CG321      OG301
  108    56   109	5 ;       HGA2      CG321       HGA2
  108    56    54	5 ;       HGA2      CG321      CG311
  236    56   109	5 ;      OG301      CG321       HGA2
  236    56    54	5 ;      OG301      CG321      CG311
  109    56    54	5 ;       HGA2      CG321      CG311
  210    57   107	5 ;       HGA3      CG331       HGA3
  210    57    61	5 ;       HGA3      CG331      CG311
  210    57   103	5 ;       HGA3      CG331       HGA3
  107    57    61	5 ;       HGA3      CG331      CG311
  107    57   103	5 ;       HGA3      CG331       HGA3
   61    57   103	5 ;      CG311      CG331       HGA3
   76    58    51	5 ;       HGA1      CG311      CG321
   76    58    68	5 ;       HGA1      CG311      CG331
   76    58   215	5 ;       HGA1      CG311      NG311
   51    58    68	5 ;      CG321      CG311      CG331
   51    58   215	5 ;      CG321      CG311      NG311
   68    58   215	5 ;      CG331      CG311      NG311
   65    59    72	5 ;      CG311      CG321       HGA2
   65    59    71	5 ;      CG311      CG321       HGA2
   65    59   240	5 ;      CG311      CG321      OG301
   72    59    71	5 ;       HGA2      CG321       HGA2
   72    59   240	5 ;       HGA2      CG321      OG301
   71    59   240	5 ;       HGA2      CG321      OG301
   66    60   235	5 ;      CG311      CG321      OG301
   66    60   100	5 ;      CG311      CG321       HGA2
   66    60   101	5 ;      CG311      CG321       HGA2
  235    60   100	5 ;      OG301      CG321       HGA2
  235    60   101	5 ;      OG301      CG321       HGA2
  100    60   101	5 ;       HGA2      CG321       HGA2
   57    61   236	5 ;      CG331      CG311      OG301
   57    61   102	5 ;      CG331      CG311       HGA1
   57    61    63	5 ;      CG331      CG311      CG321
  236    61   102	5 ;      OG301      CG311       HGA1
  236    61    63	5 ;      OG301      CG311      CG321
  102    61    63	5 ;       HGA1      CG311      CG321
   36    62   148	5 ;      CG311      CG331       HGA3
   36    62   207	5 ;      CG311      CG331       HGA3
   36    62   196	5 ;      CG311      CG331       HGA3
  148    62   207	5 ;       HGA3      CG331       HGA3
  148    62   196	5 ;       HGA3      CG331       HGA3
  207    62   196	5 ;       HGA3      CG331       HGA3
   61    63    93	5 ;      CG311      CG321       HGA2
   61    63   238	5 ;      CG311      CG321      OG301
   61    63    94	5 ;      CG311      CG321       HGA2
   93    63   238	5 ;       HGA2      CG321      OG301
   93    63    94	5 ;       HGA2      CG321       HGA2
  238    63    94	5 ;      OG301      CG321       HGA2
   65    64    91	5 ;      CG311      CG331       HGA3
   65    64    92	5 ;      CG311      CG331       HGA3
   65    64    86	5 ;      CG311      CG331       HGA3
   91    64    92	5 ;       HGA3      CG331       HGA3
   91    64    86	5 ;       HGA3      CG331       HGA3
   92    64    86	5 ;       HGA3      CG331       HGA3
   59    65    85	5 ;      CG321      CG311       HGA1
   59    65   238	5 ;      CG321      CG311      OG301
   59    65    64	5 ;      CG321      CG311      CG331
   85    65   238	5 ;       HGA1      CG311      OG301
   85    65    64	5 ;       HGA1      CG311      CG331
  238    65    64	5 ;      OG301      CG311      CG331
   89    66   237	5 ;       HGA1      CG311      OG311
   89    66    60	5 ;       HGA1      CG311      CG321
   89    66    69	5 ;       HGA1      CG311      CG321
  237    66    60	5 ;      OG311      CG311      CG321
  237    66    69	5 ;      OG311      CG311      CG321
   60    66    69	5 ;      CG321      CG311      CG321
  209    67   164	5 ;       HGA3      CG331       HGA3
  209    67    38	5 ;       HGA3      CG331      CG311
  209    67   214	5 ;       HGA3      CG331       HGA3
  164    67    38	5 ;       HGA3      CG331      CG311
  164    67   214	5 ;       HGA3      CG331       HGA3
   38    67   214	5 ;      CG311      CG331       HGA3
   81    68    58	5 ;       HGA3      CG331      CG311
   81    68    77	5 ;       HGA3      CG331       HGA3
   81    68    82	5 ;       HGA3      CG331       HGA3
   58    68    77	5 ;      CG311      CG331       HGA3
   58    68    82	5 ;      CG311      CG331       HGA3
   77    68    82	5 ;       HGA3      CG331       HGA3
   66    69    83	5 ;      CG311      CG321       HGA2
   66    69    84	5 ;      CG311      CG321       HGA2
   66    69   215	5 ;      CG311      CG321      NG311
   83    69    84	5 ;       HGA2      CG321       HGA2
   83    69   215	5 ;       HGA2      CG321      NG311
   84    69   215	5 ;       HGA2      CG321      NG311
   58   215    69	5 ;      CG311      NG311      CG321
   58   215    78	5 ;      CG311      NG311     HGPAM1
   69   215    78	5 ;      CG321      NG311     HGPAM1
   49   216    43	5 ;      CG321      NG301      CG321
   49   216    54	5 ;      CG321      NG301      CG311
   43   216    54	5 ;      CG321      NG301      CG311
   25   217    29	5 ;      CG321      NG311      CG311
   25   217   136	5 ;      CG321      NG311     HGPAM1
   29   217   136	5 ;      CG311      NG311     HGPAM1
   17   218   193	5 ;      CG321      NG311     HGPAM1
   17   218    14	5 ;      CG321      NG311      CG321
  193   218    14	5 ;     HGPAM1      NG311      CG321
  194   219    13	5 ;     HGPAM1      NG311      CG321
  194   219    15	5 ;     HGPAM1      NG311      CG321
   13   219    15	5 ;      CG321      NG311      CG321
   12   220   204	5 ;      CG311      OG311       HGP1
   10   221    24	5 ;      CG321      OG301      CG321
   19   222   182	5 ;      CG311      OG311       HGP1
   20   223   180	5 ;      CG311      OG311       HGP1
   26   224    22	5 ;      CG321      OG301      CG321
   27   225    23	5 ;      CG321      OG301      CG321
   28   226    31	5 ;      CG321      OG301      CG321
   33   227    30	5 ;      CG321      OG301      CG321
  143   228    39	5 ;       HGP1      OG311      CG311
   18   229     4	5 ;      CG321      OG301      CG321
   42   230   139	5 ;      CG311      OG311       HGP1
  106   231    36	5 ;       HGP1      OG311      CG311
   38   232   135	5 ;      CG311      OG311       HGP1
   45   233    53	5 ;      CG321      OG301      CG321
   11   234   206	5 ;      CG311      OG311       HGP1
   60   235    55	5 ;      CG321      OG301      CG321
   61   236    56	5 ;      CG311      OG301      CG321
   66   237    90	5 ;      CG311      OG311       HGP1
   65   238    63	5 ;      CG311      OG301      CG321
    3   239     7	5 ;      CG321      OG301      CG321
   50   240    59	5 ;      CG321      OG301      CG321
   51   241    47	5 ;      CG321      OG301      CG321
   37   242    32	5 ;      CG321      OG301      CG321
  141   243    40	5 ;       HGP1      OG311      CG311
  155   244    21	5 ;       HGP1      OG311      CG311
    9   245    16	5 ;      CG321      OG301      CG321
    1   246   186	5 ;      CG311      OG311       HGP1
    2   247     5	5 ;      CG321      OG301      CG321
   52   248     6	5 ;      CG321      OG301      CG321

[ dihedrals ]
;	ai	  aj	ak	  al funct			  c0			c1			  c2			c3			  c4			c5
  246     1     2   202	 9 ;      OG311      CG311      CG321       HGA2
  246     1     2   201	 9 ;      OG311      CG311      CG321       HGA2
  246     1     2   247	 9 ;      OG311      CG311      CG321      OG301
  191     1     2   202	 9 ;       HGA1      CG311      CG321       HGA2
  191     1     2   201	 9 ;       HGA1      CG311      CG321       HGA2
  191     1     2   247	 9 ;       HGA1      CG311      CG321      OG301
    8     1     2   202	 9 ;      CG331      CG311      CG321       HGA2
    8     1     2   201	 9 ;      CG331      CG311      CG321       HGA2
    8     1     2   247	 9 ;      CG331      CG311      CG321      OG301
    2     1   246   186	 9 ;      CG321      CG311      OG311       HGP1
  191     1   246   186	 9 ;       HGA1      CG311      OG311       HGP1
    8     1   246   186	 9 ;      CG331      CG311      OG311       HGP1
    2     1     8   177	 9 ;      CG321      CG311      CG331       HGA3
    2     1     8   171	 9 ;      CG321      CG311      CG331       HGA3
    2     1     8   192	 9 ;      CG321      CG311      CG331       HGA3
  246     1     8   177	 9 ;      OG311      CG311      CG331       HGA3
  246     1     8   171	 9 ;      OG311      CG311      CG331       HGA3
  246     1     8   192	 9 ;      OG311      CG311      CG331       HGA3
  191     1     8   177	 9 ;       HGA1      CG311      CG331       HGA3
  191     1     8   171	 9 ;       HGA1      CG311      CG331       HGA3
  191     1     8   192	 9 ;       HGA1      CG311      CG331       HGA3
    1     2   247     5	 9 ;      CG311      CG321      OG301      CG321
  202     2   247     5	 9 ;       HGA2      CG321      OG301      CG321
  201     2   247     5	 9 ;       HGA2      CG321      OG301      CG321
  195     3     4   145	 9 ;       HGA2      CG321      CG321       HGA2
  195     3     4   157	 9 ;       HGA2      CG321      CG321       HGA2
  195     3     4   229	 9 ;       HGA2      CG321      CG321      OG301
  239     3     4   145	 9 ;      OG301      CG321      CG321       HGA2
  239     3     4   157	 9 ;      OG301      CG321      CG321       HGA2
  239     3     4   229	 9 ;      OG301      CG321      CG321      OG301
  184     3     4   145	 9 ;       HGA2      CG321      CG321       HGA2
  184     3     4   157	 9 ;       HGA2      CG321      CG321       HGA2
  184     3     4   229	 9 ;       HGA2      CG321      CG321      OG301
  195     3   239     7	 9 ;       HGA2      CG321      OG301      CG321
    4     3   239     7	 9 ;      CG321      CG321      OG301      CG321
  184     3   239     7	 9 ;       HGA2      CG321      OG301      CG321
  145     4   229    18	 9 ;       HGA2      CG321      OG301      CG321
  157     4   229    18	 9 ;       HGA2      CG321      OG301      CG321
    3     4   229    18	 9 ;      CG321      CG321      OG301      CG321
  185     5     9   169	 9 ;       HGA2      CG321      CG321       HGA2
  185     5     9   245	 9 ;       HGA2      CG321      CG321      OG301
  185     5     9   170	 9 ;       HGA2      CG321      CG321       HGA2
  247     5     9   169	 9 ;      OG301      CG321      CG321       HGA2
  247     5     9   245	 9 ;      OG301      CG321      CG321      OG301
  247     5     9   170	 9 ;      OG301      CG321      CG321       HGA2
  178     5     9   169	 9 ;       HGA2      CG321      CG321       HGA2
  178     5     9   245	 9 ;       HGA2      CG321      CG321      OG301
  178     5     9   170	 9 ;       HGA2      CG321      CG321       HGA2
    9     5   247     2	 9 ;      CG321      CG321      OG301      CG321
  185     5   247     2	 9 ;       HGA2      CG321      OG301      CG321
  178     5   247     2	 9 ;       HGA2      CG321      OG301      CG321
  208     6    11   234	 9 ;       HGA2      CG321      CG311      OG311
  208     6    11    13	 9 ;       HGA2      CG321      CG311      CG321
  208     6    11   205	 9 ;       HGA2      CG321      CG311       HGA1
  213     6    11   234	 9 ;       HGA2      CG321      CG311      OG311
  213     6    11    13	 9 ;       HGA2      CG321      CG311      CG321
  213     6    11   205	 9 ;       HGA2      CG321      CG311       HGA1
  248     6    11   234	 9 ;      OG301      CG321      CG311      OG311
  248     6    11    13	 9 ;      OG301      CG321      CG311      CG321
  248     6    11   205	 9 ;      OG301      CG321      CG311       HGA1
   11     6   248    52	 9 ;      CG311      CG321      OG301      CG321
  208     6   248    52	 9 ;       HGA2      CG321      OG301      CG321
  213     6   248    52	 9 ;       HGA2      CG321      OG301      CG321
  211     7    12   203	 9 ;       HGA2      CG321      CG311       HGA1
  211     7    12   220	 9 ;       HGA2      CG321      CG311      OG311
  211     7    12    14	 9 ;       HGA2      CG321      CG311      CG321
  239     7    12   203	 9 ;      OG301      CG321      CG311       HGA1
  239     7    12   220	 9 ;      OG301      CG321      CG311      OG311
  239     7    12    14	 9 ;      OG301      CG321      CG311      CG321
  212     7    12   203	 9 ;       HGA2      CG321      CG311       HGA1
  212     7    12   220	 9 ;       HGA2      CG321      CG311      OG311
  212     7    12    14	 9 ;       HGA2      CG321      CG311      CG321
  211     7   239     3	 9 ;       HGA2      CG321      OG301      CG321
   12     7   239     3	 9 ;      CG311      CG321      OG301      CG321
  212     7   239     3	 9 ;       HGA2      CG321      OG301      CG321
  169     9   245    16	 9 ;       HGA2      CG321      OG301      CG321
    5     9   245    16	 9 ;      CG321      CG321      OG301      CG321
  170     9   245    16	 9 ;       HGA2      CG321      OG301      CG321
  128    10    52   172	 9 ;       HGA2      CG321      CG321       HGA2
  128    10    52   183	 9 ;       HGA2      CG321      CG321       HGA2
  128    10    52   248	 9 ;       HGA2      CG321      CG321      OG301
  221    10    52   172	 9 ;      OG301      CG321      CG321       HGA2
  221    10    52   183	 9 ;      OG301      CG321      CG321       HGA2
  221    10    52   248	 9 ;      OG301      CG321      CG321      OG301
  144    10    52   172	 9 ;       HGA2      CG321      CG321       HGA2
  144    10    52   183	 9 ;       HGA2      CG321      CG321       HGA2
  144    10    52   248	 9 ;       HGA2      CG321      CG321      OG301
  128    10   221    24	 9 ;       HGA2      CG321      OG301      CG321
   52    10   221    24	 9 ;      CG321      CG321      OG301      CG321
  144    10   221    24	 9 ;       HGA2      CG321      OG301      CG321
   13    11   234   206	 9 ;      CG321      CG311      OG311       HGP1
  205    11   234   206	 9 ;       HGA1      CG311      OG311       HGP1
    6    11   234   206	 9 ;      CG321      CG311      OG311       HGP1
  234    11    13   219	 9 ;      OG311      CG311      CG321      NG311
  234    11    13   199	 9 ;      OG311      CG311      CG321       HGA2
  234    11    13   200	 9 ;      OG311      CG311      CG321       HGA2
  205    11    13   219	 9 ;       HGA1      CG311      CG321      NG311
  205    11    13   199	 9 ;       HGA1      CG311      CG321       HGA2
  205    11    13   200	 9 ;       HGA1      CG311      CG321       HGA2
    6    11    13   219	 9 ;      CG321      CG311      CG321      NG311
    6    11    13   199	 9 ;      CG321      CG311      CG321       HGA2
    6    11    13   200	 9 ;      CG321      CG311      CG321       HGA2
  203    12   220   204	 9 ;       HGA1      CG311      OG311       HGP1
   14    12   220   204	 9 ;      CG321      CG311      OG311       HGP1
    7    12   220   204	 9 ;      CG321      CG311      OG311       HGP1
  203    12    14   218	 9 ;       HGA1      CG311      CG321      NG311
  203    12    14   197	 9 ;       HGA1      CG311      CG321       HGA2
  203    12    14   198	 9 ;       HGA1      CG311      CG321       HGA2
  220    12    14   218	 9 ;      OG311      CG311      CG321      NG311
  220    12    14   197	 9 ;      OG311      CG311      CG321       HGA2
  220    12    14   198	 9 ;      OG311      CG311      CG321       HGA2
    7    12    14   218	 9 ;      CG321      CG311      CG321      NG311
    7    12    14   197	 9 ;      CG321      CG311      CG321       HGA2
    7    12    14   198	 9 ;      CG321      CG311      CG321       HGA2
   11    13   219   194	 9 ;      CG311      CG321      NG311     HGPAM1
   11    13   219    15	 9 ;      CG311      CG321      NG311      CG321
  199    13   219   194	 9 ;       HGA2      CG321      NG311     HGPAM1
  199    13   219    15	 9 ;       HGA2      CG321      NG311      CG321
  200    13   219   194	 9 ;       HGA2      CG321      NG311     HGPAM1
  200    13   219    15	 9 ;       HGA2      CG321      NG311      CG321
   12    14   218    17	 9 ;      CG311      CG321      NG311      CG321
   12    14   218   193	 9 ;      CG311      CG321      NG311     HGPAM1
  197    14   218    17	 9 ;       HGA2      CG321      NG311      CG321
  197    14   218   193	 9 ;       HGA2      CG321      NG311     HGPAM1
  198    14   218    17	 9 ;       HGA2      CG321      NG311      CG321
  198    14   218   193	 9 ;       HGA2      CG321      NG311     HGPAM1
  189    15    19   181	 9 ;       HGA2      CG321      CG311       HGA1
  189    15    19    22	 9 ;       HGA2      CG321      CG311      CG321
  189    15    19   222	 9 ;       HGA2      CG321      CG311      OG311
  219    15    19   181	 9 ;      NG311      CG321      CG311       HGA1
  219    15    19    22	 9 ;      NG311      CG321      CG311      CG321
  219    15    19   222	 9 ;      NG311      CG321      CG311      OG311
  190    15    19   181	 9 ;       HGA2      CG321      CG311       HGA1
  190    15    19    22	 9 ;       HGA2      CG321      CG311      CG321
  190    15    19   222	 9 ;       HGA2      CG321      CG311      OG311
   19    15   219   194	 9 ;      CG311      CG321      NG311     HGPAM1
   19    15   219    13	 9 ;      CG311      CG321      NG311      CG321
  189    15   219   194	 9 ;       HGA2      CG321      NG311     HGPAM1
  189    15   219    13	 9 ;       HGA2      CG321      NG311      CG321
  190    15   219   194	 9 ;       HGA2      CG321      NG311     HGPAM1
  190    15   219    13	 9 ;       HGA2      CG321      NG311      CG321
  163    16    21    25	 9 ;       HGA2      CG321      CG311      CG321
  163    16    21   244	 9 ;       HGA2      CG321      CG311      OG311
  163    16    21   156	 9 ;       HGA2      CG321      CG311       HGA1
  245    16    21    25	 9 ;      OG301      CG321      CG311      CG321
  245    16    21   244	 9 ;      OG301      CG321      CG311      OG311
  245    16    21   156	 9 ;      OG301      CG321      CG311       HGA1
  158    16    21    25	 9 ;       HGA2      CG321      CG311      CG321
  158    16    21   244	 9 ;       HGA2      CG321      CG311      OG311
  158    16    21   156	 9 ;       HGA2      CG321      CG311       HGA1
   21    16   245     9	 9 ;      CG311      CG321      OG301      CG321
  163    16   245     9	 9 ;       HGA2      CG321      OG301      CG321
  158    16   245     9	 9 ;       HGA2      CG321      OG301      CG321
  187    17   218   193	 9 ;       HGA2      CG321      NG311     HGPAM1
  187    17   218    14	 9 ;       HGA2      CG321      NG311      CG321
   20    17   218   193	 9 ;      CG311      CG321      NG311     HGPAM1
   20    17   218    14	 9 ;      CG311      CG321      NG311      CG321
  188    17   218   193	 9 ;       HGA2      CG321      NG311     HGPAM1
  188    17   218    14	 9 ;       HGA2      CG321      NG311      CG321
  218    17    20   179	 9 ;      NG311      CG321      CG311       HGA1
  218    17    20   223	 9 ;      NG311      CG321      CG311      OG311
  218    17    20    23	 9 ;      NG311      CG321      CG311      CG321
  187    17    20   179	 9 ;       HGA2      CG321      CG311       HGA1
  187    17    20   223	 9 ;       HGA2      CG321      CG311      OG311
  187    17    20    23	 9 ;       HGA2      CG321      CG311      CG321
  188    17    20   179	 9 ;       HGA2      CG321      CG311       HGA1
  188    17    20   223	 9 ;       HGA2      CG321      CG311      OG311
  188    17    20    23	 9 ;       HGA2      CG321      CG311      CG321
  105    18    36    62	 9 ;       HGA2      CG321      CG311      CG331
  105    18    36   231	 9 ;       HGA2      CG321      CG311      OG311
  105    18    36    74	 9 ;       HGA2      CG321      CG311       HGA1
  229    18    36    62	 9 ;      OG301      CG321      CG311      CG331
  229    18    36   231	 9 ;      OG301      CG321      CG311      OG311
  229    18    36    74	 9 ;      OG301      CG321      CG311       HGA1
  110    18    36    62	 9 ;       HGA2      CG321      CG311      CG331
  110    18    36   231	 9 ;       HGA2      CG321      CG311      OG311
  110    18    36    74	 9 ;       HGA2      CG321      CG311       HGA1
  105    18   229     4	 9 ;       HGA2      CG321      OG301      CG321
   36    18   229     4	 9 ;      CG311      CG321      OG301      CG321
  110    18   229     4	 9 ;       HGA2      CG321      OG301      CG321
  181    19    22   176	 9 ;       HGA1      CG311      CG321       HGA2
  181    19    22   175	 9 ;       HGA1      CG311      CG321       HGA2
  181    19    22   224	 9 ;       HGA1      CG311      CG321      OG301
   15    19    22   176	 9 ;      CG321      CG311      CG321       HGA2
   15    19    22   175	 9 ;      CG321      CG311      CG321       HGA2
   15    19    22   224	 9 ;      CG321      CG311      CG321      OG301
  222    19    22   176	 9 ;      OG311      CG311      CG321       HGA2
  222    19    22   175	 9 ;      OG311      CG311      CG321       HGA2
  222    19    22   224	 9 ;      OG311      CG311      CG321      OG301
  181    19   222   182	 9 ;       HGA1      CG311      OG311       HGP1
   22    19   222   182	 9 ;      CG321      CG311      OG311       HGP1
   15    19   222   182	 9 ;      CG321      CG311      OG311       HGP1
   17    20   223   180	 9 ;      CG321      CG311      OG311       HGP1
  179    20   223   180	 9 ;       HGA1      CG311      OG311       HGP1
   23    20   223   180	 9 ;      CG321      CG311      OG311       HGP1
   17    20    23   225	 9 ;      CG321      CG311      CG321      OG301
   17    20    23   173	 9 ;      CG321      CG311      CG321       HGA2
   17    20    23   174	 9 ;      CG321      CG311      CG321       HGA2
  179    20    23   225	 9 ;       HGA1      CG311      CG321      OG301
  179    20    23   173	 9 ;       HGA1      CG311      CG321       HGA2
  179    20    23   174	 9 ;       HGA1      CG311      CG321       HGA2
  223    20    23   225	 9 ;      OG311      CG311      CG321      OG301
  223    20    23   173	 9 ;      OG311      CG311      CG321       HGA2
  223    20    23   174	 9 ;      OG311      CG311      CG321       HGA2
  244    21    25   217	 9 ;      OG311      CG311      CG321      NG311
  244    21    25   137	 9 ;      OG311      CG311      CG321       HGA2
  244    21    25   147	 9 ;      OG311      CG311      CG321       HGA2
  156    21    25   217	 9 ;       HGA1      CG311      CG321      NG311
  156    21    25   137	 9 ;       HGA1      CG311      CG321       HGA2
  156    21    25   147	 9 ;       HGA1      CG311      CG321       HGA2
   16    21    25   217	 9 ;      CG321      CG311      CG321      NG311
   16    21    25   137	 9 ;      CG321      CG311      CG321       HGA2
   16    21    25   147	 9 ;      CG321      CG311      CG321       HGA2
   25    21   244   155	 9 ;      CG321      CG311      OG311       HGP1
  156    21   244   155	 9 ;       HGA1      CG311      OG311       HGP1
   16    21   244   155	 9 ;      CG321      CG311      OG311       HGP1
   19    22   224    26	 9 ;      CG311      CG321      OG301      CG321
  176    22   224    26	 9 ;       HGA2      CG321      OG301      CG321
  175    22   224    26	 9 ;       HGA2      CG321      OG301      CG321
   20    23   225    27	 9 ;      CG311      CG321      OG301      CG321
  173    23   225    27	 9 ;       HGA2      CG321      OG301      CG321
  174    23   225    27	 9 ;       HGA2      CG321      OG301      CG321
   38    24   221    10	 9 ;      CG311      CG321      OG301      CG321
   95    24   221    10	 9 ;       HGA2      CG321      OG301      CG321
   88    24   221    10	 9 ;       HGA2      CG321      OG301      CG321
  221    24    38    67	 9 ;      OG301      CG321      CG311      CG331
  221    24    38   232	 9 ;      OG301      CG321      CG311      OG311
  221    24    38   111	 9 ;      OG301      CG321      CG311       HGA1
   95    24    38    67	 9 ;       HGA2      CG321      CG311      CG331
   95    24    38   232	 9 ;       HGA2      CG321      CG311      OG311
   95    24    38   111	 9 ;       HGA2      CG321      CG311       HGA1
   88    24    38    67	 9 ;       HGA2      CG321      CG311      CG331
   88    24    38   232	 9 ;       HGA2      CG321      CG311      OG311
   88    24    38   111	 9 ;       HGA2      CG321      CG311       HGA1
  137    25   217    29	 9 ;       HGA2      CG321      NG311      CG311
  137    25   217   136	 9 ;       HGA2      CG321      NG311     HGPAM1
  147    25   217    29	 9 ;       HGA2      CG321      NG311      CG311
  147    25   217   136	 9 ;       HGA2      CG321      NG311     HGPAM1
   21    25   217    29	 9 ;      CG311      CG321      NG311      CG311
   21    25   217   136	 9 ;      CG311      CG321      NG311     HGPAM1
  168    26    28   161	 9 ;       HGA2      CG321      CG321       HGA2
  168    26    28   226	 9 ;       HGA2      CG321      CG321      OG301
  168    26    28   162	 9 ;       HGA2      CG321      CG321       HGA2
  167    26    28   161	 9 ;       HGA2      CG321      CG321       HGA2
  167    26    28   226	 9 ;       HGA2      CG321      CG321      OG301
  167    26    28   162	 9 ;       HGA2      CG321      CG321       HGA2
  224    26    28   161	 9 ;      OG301      CG321      CG321       HGA2
  224    26    28   226	 9 ;      OG301      CG321      CG321      OG301
  224    26    28   162	 9 ;      OG301      CG321      CG321       HGA2
   28    26   224    22	 9 ;      CG321      CG321      OG301      CG321
  168    26   224    22	 9 ;       HGA2      CG321      OG301      CG321
  167    26   224    22	 9 ;       HGA2      CG321      OG301      CG321
  165    27   225    23	 9 ;       HGA2      CG321      OG301      CG321
   30    27   225    23	 9 ;      CG321      CG321      OG301      CG321
  166    27   225    23	 9 ;       HGA2      CG321      OG301      CG321
  225    27    30   227	 9 ;      OG301      CG321      CG321      OG301
  225    27    30   159	 9 ;      OG301      CG321      CG321       HGA2
  225    27    30   160	 9 ;      OG301      CG321      CG321       HGA2
  165    27    30   227	 9 ;       HGA2      CG321      CG321      OG301
  165    27    30   159	 9 ;       HGA2      CG321      CG321       HGA2
  165    27    30   160	 9 ;       HGA2      CG321      CG321       HGA2
  166    27    30   227	 9 ;       HGA2      CG321      CG321      OG301
  166    27    30   159	 9 ;       HGA2      CG321      CG321       HGA2
  166    27    30   160	 9 ;       HGA2      CG321      CG321       HGA2
  161    28   226    31	 9 ;       HGA2      CG321      OG301      CG321
   26    28   226    31	 9 ;      CG321      CG321      OG301      CG321
  162    28   226    31	 9 ;       HGA2      CG321      OG301      CG321
   34    29   217    25	 9 ;      CG331      CG311      NG311      CG321
   34    29   217   136	 9 ;      CG331      CG311      NG311     HGPAM1
  127    29   217    25	 9 ;       HGA1      CG311      NG311      CG321
  127    29   217   136	 9 ;       HGA1      CG311      NG311     HGPAM1
   32    29   217    25	 9 ;      CG321      CG311      NG311      CG321
   32    29   217   136	 9 ;      CG321      CG311      NG311     HGPAM1
  217    29    34   121	 9 ;      NG311      CG311      CG331       HGA3
  217    29    34   122	 9 ;      NG311      CG311      CG331       HGA3
  217    29    34   117	 9 ;      NG311      CG311      CG331       HGA3
  127    29    34   121	 9 ;       HGA1      CG311      CG331       HGA3
  127    29    34   122	 9 ;       HGA1      CG311      CG331       HGA3
  127    29    34   117	 9 ;       HGA1      CG311      CG331       HGA3
   32    29    34   121	 9 ;      CG321      CG311      CG331       HGA3
   32    29    34   122	 9 ;      CG321      CG311      CG331       HGA3
   32    29    34   117	 9 ;      CG321      CG311      CG331       HGA3
  217    29    32   242	 9 ;      NG311      CG311      CG321      OG301
  217    29    32   123	 9 ;      NG311      CG311      CG321       HGA2
  217    29    32   126	 9 ;      NG311      CG311      CG321       HGA2
   34    29    32   242	 9 ;      CG331      CG311      CG321      OG301
   34    29    32   123	 9 ;      CG331      CG311      CG321       HGA2
   34    29    32   126	 9 ;      CG331      CG311      CG321       HGA2
  127    29    32   242	 9 ;       HGA1      CG311      CG321      OG301
  127    29    32   123	 9 ;       HGA1      CG311      CG321       HGA2
  127    29    32   126	 9 ;       HGA1      CG311      CG321       HGA2
   27    30   227    33	 9 ;      CG321      CG321      OG301      CG321
  159    30   227    33	 9 ;       HGA2      CG321      OG301      CG321
  160    30   227    33	 9 ;       HGA2      CG321      OG301      CG321
  153    31   226    28	 9 ;       HGA2      CG321      OG301      CG321
   39    31   226    28	 9 ;      CG311      CG321      OG301      CG321
  154    31   226    28	 9 ;       HGA2      CG321      OG301      CG321
  153    31    39    43	 9 ;       HGA2      CG321      CG311      CG321
  153    31    39   228	 9 ;       HGA2      CG321      CG311      OG311
  153    31    39   142	 9 ;       HGA2      CG321      CG311       HGA1
  226    31    39    43	 9 ;      OG301      CG321      CG311      CG321
  226    31    39   228	 9 ;      OG301      CG321      CG311      OG311
  226    31    39   142	 9 ;      OG301      CG321      CG311       HGA1
  154    31    39    43	 9 ;       HGA2      CG321      CG311      CG321
  154    31    39   228	 9 ;       HGA2      CG321      CG311      OG311
  154    31    39   142	 9 ;       HGA2      CG321      CG311       HGA1
  123    32   242    37	 9 ;       HGA2      CG321      OG301      CG321
   29    32   242    37	 9 ;      CG311      CG321      OG301      CG321
  126    32   242    37	 9 ;       HGA2      CG321      OG301      CG321
  152    33   227    30	 9 ;       HGA2      CG321      OG301      CG321
  151    33   227    30	 9 ;       HGA2      CG321      OG301      CG321
   40    33   227    30	 9 ;      CG311      CG321      OG301      CG321
  227    33    40    49	 9 ;      OG301      CG321      CG311      CG321
  227    33    40   243	 9 ;      OG301      CG321      CG311      OG311
  227    33    40   140	 9 ;      OG301      CG321      CG311       HGA1
  152    33    40    49	 9 ;       HGA2      CG321      CG311      CG321
  152    33    40   243	 9 ;       HGA2      CG321      CG311      OG311
  152    33    40   140	 9 ;       HGA2      CG321      CG311       HGA1
  151    33    40    49	 9 ;       HGA2      CG321      CG311      CG321
  151    33    40   243	 9 ;       HGA2      CG321      CG311      OG311
  151    33    40   140	 9 ;       HGA2      CG321      CG311       HGA1
  149    35    42   138	 9 ;       HGA3      CG331      CG311       HGA1
  149    35    42    45	 9 ;       HGA3      CG331      CG311      CG321
  149    35    42   230	 9 ;       HGA3      CG331      CG311      OG311
  150    35    42   138	 9 ;       HGA3      CG331      CG311       HGA1
  150    35    42    45	 9 ;       HGA3      CG331      CG311      CG321
  150    35    42   230	 9 ;       HGA3      CG331      CG311      OG311
  146    35    42   138	 9 ;       HGA3      CG331      CG311       HGA1
  146    35    42    45	 9 ;       HGA3      CG331      CG311      CG321
  146    35    42   230	 9 ;       HGA3      CG331      CG311      OG311
   18    36    62   148	 9 ;      CG321      CG311      CG331       HGA3
   18    36    62   207	 9 ;      CG321      CG311      CG331       HGA3
   18    36    62   196	 9 ;      CG321      CG311      CG331       HGA3
  231    36    62   148	 9 ;      OG311      CG311      CG331       HGA3
  231    36    62   207	 9 ;      OG311      CG311      CG331       HGA3
  231    36    62   196	 9 ;      OG311      CG311      CG331       HGA3
   74    36    62   148	 9 ;       HGA1      CG311      CG331       HGA3
   74    36    62   207	 9 ;       HGA1      CG311      CG331       HGA3
   74    36    62   196	 9 ;       HGA1      CG311      CG331       HGA3
   18    36   231   106	 9 ;      CG321      CG311      OG311       HGP1
   62    36   231   106	 9 ;      CG331      CG311      OG311       HGP1
   74    36   231   106	 9 ;       HGA1      CG311      OG311       HGP1
  242    37    41    50	 9 ;      OG301      CG321      CG301      CG321
  242    37    41    44	 9 ;      OG301      CG321      CG301      CG321
  242    37    41    47	 9 ;      OG301      CG321      CG301      CG321
  116    37    41    50	 9 ;       HGA2      CG321      CG301      CG321
  116    37    41    44	 9 ;       HGA2      CG321      CG301      CG321
  116    37    41    47	 9 ;       HGA2      CG321      CG301      CG321
  112    37    41    50	 9 ;       HGA2      CG321      CG301      CG321
  112    37    41    44	 9 ;       HGA2      CG321      CG301      CG321
  112    37    41    47	 9 ;       HGA2      CG321      CG301      CG321
   41    37   242    32	 9 ;      CG301      CG321      OG301      CG321
  116    37   242    32	 9 ;       HGA2      CG321      OG301      CG321
  112    37   242    32	 9 ;       HGA2      CG321      OG301      CG321
  232    38    67   209	 9 ;      OG311      CG311      CG331       HGA3
  232    38    67   164	 9 ;      OG311      CG311      CG331       HGA3
  232    38    67   214	 9 ;      OG311      CG311      CG331       HGA3
  111    38    67   209	 9 ;       HGA1      CG311      CG331       HGA3
  111    38    67   164	 9 ;       HGA1      CG311      CG331       HGA3
  111    38    67   214	 9 ;       HGA1      CG311      CG331       HGA3
   24    38    67   209	 9 ;      CG321      CG311      CG331       HGA3
   24    38    67   164	 9 ;      CG321      CG311      CG331       HGA3
   24    38    67   214	 9 ;      CG321      CG311      CG331       HGA3
   67    38   232   135	 9 ;      CG331      CG311      OG311       HGP1
  111    38   232   135	 9 ;       HGA1      CG311      OG311       HGP1
   24    38   232   135	 9 ;      CG321      CG311      OG311       HGP1
  228    39    43   133	 9 ;      OG311      CG311      CG321       HGA2
  228    39    43   134	 9 ;      OG311      CG311      CG321       HGA2
  228    39    43   216	 9 ;      OG311      CG311      CG321      NG301
  142    39    43   133	 9 ;       HGA1      CG311      CG321       HGA2
  142    39    43   134	 9 ;       HGA1      CG311      CG321       HGA2
  142    39    43   216	 9 ;       HGA1      CG311      CG321      NG301
   31    39    43   133	 9 ;      CG321      CG311      CG321       HGA2
   31    39    43   134	 9 ;      CG321      CG311      CG321       HGA2
   31    39    43   216	 9 ;      CG321      CG311      CG321      NG301
   43    39   228   143	 9 ;      CG321      CG311      OG311       HGP1
  142    39   228   143	 9 ;       HGA1      CG311      OG311       HGP1
   31    39   228   143	 9 ;      CG321      CG311      OG311       HGP1
   33    40    49   131	 9 ;      CG321      CG311      CG321       HGA2
   33    40    49   132	 9 ;      CG321      CG311      CG321       HGA2
   33    40    49   216	 9 ;      CG321      CG311      CG321      NG301
  243    40    49   131	 9 ;      OG311      CG311      CG321       HGA2
  243    40    49   132	 9 ;      OG311      CG311      CG321       HGA2
  243    40    49   216	 9 ;      OG311      CG311      CG321      NG301
  140    40    49   131	 9 ;       HGA1      CG311      CG321       HGA2
  140    40    49   132	 9 ;       HGA1      CG311      CG321       HGA2
  140    40    49   216	 9 ;       HGA1      CG311      CG321      NG301
   49    40   243   141	 9 ;      CG321      CG311      OG311       HGP1
   33    40   243   141	 9 ;      CG321      CG311      OG311       HGP1
  140    40   243   141	 9 ;       HGA1      CG311      OG311       HGP1
   44    41    50    75	 9 ;      CG321      CG301      CG321       HGA2
   44    41    50    79	 9 ;      CG321      CG301      CG321       HGA2
   44    41    50   240	 9 ;      CG321      CG301      CG321      OG301
   37    41    50    75	 9 ;      CG321      CG301      CG321       HGA2
   37    41    50    79	 9 ;      CG321      CG301      CG321       HGA2
   37    41    50   240	 9 ;      CG321      CG301      CG321      OG301
   47    41    50    75	 9 ;      CG321      CG301      CG321       HGA2
   47    41    50    79	 9 ;      CG321      CG301      CG321       HGA2
   47    41    50   240	 9 ;      CG321      CG301      CG321      OG301
   50    41    44    99	 9 ;      CG321      CG301      CG321       HGA2
   50    41    44   104	 9 ;      CG321      CG301      CG321       HGA2
   50    41    44    48	 9 ;      CG321      CG301      CG321      CG331
   37    41    44    99	 9 ;      CG321      CG301      CG321       HGA2
   37    41    44   104	 9 ;      CG321      CG301      CG321       HGA2
   37    41    44    48	 9 ;      CG321      CG301      CG321      CG331
   47    41    44    99	 9 ;      CG321      CG301      CG321       HGA2
   47    41    44   104	 9 ;      CG321      CG301      CG321       HGA2
   47    41    44    48	 9 ;      CG321      CG301      CG321      CG331
   50    41    47   241	 9 ;      CG321      CG301      CG321      OG301
   50    41    47    97	 9 ;      CG321      CG301      CG321       HGA2
   50    41    47    96	 9 ;      CG321      CG301      CG321       HGA2
   44    41    47   241	 9 ;      CG321      CG301      CG321      OG301
   44    41    47    97	 9 ;      CG321      CG301      CG321       HGA2
   44    41    47    96	 9 ;      CG321      CG301      CG321       HGA2
   37    41    47   241	 9 ;      CG321      CG301      CG321      OG301
   37    41    47    97	 9 ;      CG321      CG301      CG321       HGA2
   37    41    47    96	 9 ;      CG321      CG301      CG321       HGA2
  138    42    45   233	 9 ;       HGA1      CG311      CG321      OG301
  138    42    45   129	 9 ;       HGA1      CG311      CG321       HGA2
  138    42    45   130	 9 ;       HGA1      CG311      CG321       HGA2
   35    42    45   233	 9 ;      CG331      CG311      CG321      OG301
   35    42    45   129	 9 ;      CG331      CG311      CG321       HGA2
   35    42    45   130	 9 ;      CG331      CG311      CG321       HGA2
  230    42    45   233	 9 ;      OG311      CG311      CG321      OG301
  230    42    45   129	 9 ;      OG311      CG311      CG321       HGA2
  230    42    45   130	 9 ;      OG311      CG311      CG321       HGA2
  138    42   230   139	 9 ;       HGA1      CG311      OG311       HGP1
   35    42   230   139	 9 ;      CG331      CG311      OG311       HGP1
   45    42   230   139	 9 ;      CG321      CG311      OG311       HGP1
  133    43   216    49	 9 ;       HGA2      CG321      NG301      CG321
  133    43   216    54	 9 ;       HGA2      CG321      NG301      CG311
  134    43   216    49	 9 ;       HGA2      CG321      NG301      CG321
  134    43   216    54	 9 ;       HGA2      CG321      NG301      CG311
   39    43   216    49	 9 ;      CG311      CG321      NG301      CG321
   39    43   216    54	 9 ;      CG311      CG321      NG301      CG311
   41    44    48    98	 9 ;      CG301      CG321      CG331       HGA3
   41    44    48    87	 9 ;      CG301      CG321      CG331       HGA3
   41    44    48    80	 9 ;      CG301      CG321      CG331       HGA3
   99    44    48    98	 9 ;       HGA2      CG321      CG331       HGA3
   99    44    48    87	 9 ;       HGA2      CG321      CG331       HGA3
   99    44    48    80	 9 ;       HGA2      CG321      CG331       HGA3
  104    44    48    98	 9 ;       HGA2      CG321      CG331       HGA3
  104    44    48    87	 9 ;       HGA2      CG321      CG331       HGA3
  104    44    48    80	 9 ;       HGA2      CG321      CG331       HGA3
  129    45   233    53	 9 ;       HGA2      CG321      OG301      CG321
   42    45   233    53	 9 ;      CG311      CG321      OG301      CG321
  130    45   233    53	 9 ;       HGA2      CG321      OG301      CG321
  124    46    54   115	 9 ;       HGA3      CG331      CG311       HGA1
  124    46    54   216	 9 ;       HGA3      CG331      CG311      NG301
  124    46    54    56	 9 ;       HGA3      CG331      CG311      CG321
  125    46    54   115	 9 ;       HGA3      CG331      CG311       HGA1
  125    46    54   216	 9 ;       HGA3      CG331      CG311      NG301
  125    46    54    56	 9 ;       HGA3      CG331      CG311      CG321
  120    46    54   115	 9 ;       HGA3      CG331      CG311       HGA1
  120    46    54   216	 9 ;       HGA3      CG331      CG311      NG301
  120    46    54    56	 9 ;       HGA3      CG331      CG311      CG321
   41    47   241    51	 9 ;      CG301      CG321      OG301      CG321
   97    47   241    51	 9 ;       HGA2      CG321      OG301      CG321
   96    47   241    51	 9 ;       HGA2      CG321      OG301      CG321
   40    49   216    43	 9 ;      CG311      CG321      NG301      CG321
   40    49   216    54	 9 ;      CG311      CG321      NG301      CG311
  131    49   216    43	 9 ;       HGA2      CG321      NG301      CG321
  131    49   216    54	 9 ;       HGA2      CG321      NG301      CG311
  132    49   216    43	 9 ;       HGA2      CG321      NG301      CG321
  132    49   216    54	 9 ;       HGA2      CG321      NG301      CG311
   41    50   240    59	 9 ;      CG301      CG321      OG301      CG321
   75    50   240    59	 9 ;       HGA2      CG321      OG301      CG321
   79    50   240    59	 9 ;       HGA2      CG321      OG301      CG321
   58    51   241    47	 9 ;      CG311      CG321      OG301      CG321
   70    51   241    47	 9 ;       HGA2      CG321      OG301      CG321
   73    51   241    47	 9 ;       HGA2      CG321      OG301      CG321
  241    51    58    76	 9 ;      OG301      CG321      CG311       HGA1
  241    51    58    68	 9 ;      OG301      CG321      CG311      CG331
  241    51    58   215	 9 ;      OG301      CG321      CG311      NG311
   70    51    58    76	 9 ;       HGA2      CG321      CG311       HGA1
   70    51    58    68	 9 ;       HGA2      CG321      CG311      CG331
   70    51    58   215	 9 ;       HGA2      CG321      CG311      NG311
   73    51    58    76	 9 ;       HGA2      CG321      CG311       HGA1
   73    51    58    68	 9 ;       HGA2      CG321      CG311      CG331
   73    51    58   215	 9 ;       HGA2      CG321      CG311      NG311
   10    52   248     6	 9 ;      CG321      CG321      OG301      CG321
  172    52   248     6	 9 ;       HGA2      CG321      OG301      CG321
  183    52   248     6	 9 ;       HGA2      CG321      OG301      CG321
  119    53   233    45	 9 ;       HGA2      CG321      OG301      CG321
  118    53   233    45	 9 ;       HGA2      CG321      OG301      CG321
   55    53   233    45	 9 ;      CG321      CG321      OG301      CG321
  233    53    55   113	 9 ;      OG301      CG321      CG321       HGA2
  233    53    55   114	 9 ;      OG301      CG321      CG321       HGA2
  233    53    55   235	 9 ;      OG301      CG321      CG321      OG301
  119    53    55   113	 9 ;       HGA2      CG321      CG321       HGA2
  119    53    55   114	 9 ;       HGA2      CG321      CG321       HGA2
  119    53    55   235	 9 ;       HGA2      CG321      CG321      OG301
  118    53    55   113	 9 ;       HGA2      CG321      CG321       HGA2
  118    53    55   114	 9 ;       HGA2      CG321      CG321       HGA2
  118    53    55   235	 9 ;       HGA2      CG321      CG321      OG301
  115    54   216    49	 9 ;       HGA1      CG311      NG301      CG321
  115    54   216    43	 9 ;       HGA1      CG311      NG301      CG321
   46    54   216    49	 9 ;      CG331      CG311      NG301      CG321
   46    54   216    43	 9 ;      CG331      CG311      NG301      CG321
   56    54   216    49	 9 ;      CG321      CG311      NG301      CG321
   56    54   216    43	 9 ;      CG321      CG311      NG301      CG321
  115    54    56   108	 9 ;       HGA1      CG311      CG321       HGA2
  115    54    56   236	 9 ;       HGA1      CG311      CG321      OG301
  115    54    56   109	 9 ;       HGA1      CG311      CG321       HGA2
  216    54    56   108	 9 ;      NG301      CG311      CG321       HGA2
  216    54    56   236	 9 ;      NG301      CG311      CG321      OG301
  216    54    56   109	 9 ;      NG301      CG311      CG321       HGA2
   46    54    56   108	 9 ;      CG331      CG311      CG321       HGA2
   46    54    56   236	 9 ;      CG331      CG311      CG321      OG301
   46    54    56   109	 9 ;      CG331      CG311      CG321       HGA2
  113    55   235    60	 9 ;       HGA2      CG321      OG301      CG321
  114    55   235    60	 9 ;       HGA2      CG321      OG301      CG321
   53    55   235    60	 9 ;      CG321      CG321      OG301      CG321
  108    56   236    61	 9 ;       HGA2      CG321      OG301      CG311
  109    56   236    61	 9 ;       HGA2      CG321      OG301      CG311
   54    56   236    61	 9 ;      CG311      CG321      OG301      CG311
  210    57    61   236	 9 ;       HGA3      CG331      CG311      OG301
  210    57    61   102	 9 ;       HGA3      CG331      CG311       HGA1
  210    57    61    63	 9 ;       HGA3      CG331      CG311      CG321
  107    57    61   236	 9 ;       HGA3      CG331      CG311      OG301
  107    57    61   102	 9 ;       HGA3      CG331      CG311       HGA1
  107    57    61    63	 9 ;       HGA3      CG331      CG311      CG321
  103    57    61   236	 9 ;       HGA3      CG331      CG311      OG301
  103    57    61   102	 9 ;       HGA3      CG331      CG311       HGA1
  103    57    61    63	 9 ;       HGA3      CG331      CG311      CG321
   76    58    68    81	 9 ;       HGA1      CG311      CG331       HGA3
   76    58    68    77	 9 ;       HGA1      CG311      CG331       HGA3
   76    58    68    82	 9 ;       HGA1      CG311      CG331       HGA3
   51    58    68    81	 9 ;      CG321      CG311      CG331       HGA3
   51    58    68    77	 9 ;      CG321      CG311      CG331       HGA3
   51    58    68    82	 9 ;      CG321      CG311      CG331       HGA3
  215    58    68    81	 9 ;      NG311      CG311      CG331       HGA3
  215    58    68    77	 9 ;      NG311      CG311      CG331       HGA3
  215    58    68    82	 9 ;      NG311      CG311      CG331       HGA3
   76    58   215    69	 9 ;       HGA1      CG311      NG311      CG321
   76    58   215    78	 9 ;       HGA1      CG311      NG311     HGPAM1
   51    58   215    69	 9 ;      CG321      CG311      NG311      CG321
   51    58   215    78	 9 ;      CG321      CG311      NG311     HGPAM1
   68    58   215    69	 9 ;      CG331      CG311      NG311      CG321
   68    58   215    78	 9 ;      CG331      CG311      NG311     HGPAM1
   72    59    65    85	 9 ;       HGA2      CG321      CG311       HGA1
   72    59    65   238	 9 ;       HGA2      CG321      CG311      OG301
   72    59    65    64	 9 ;       HGA2      CG321      CG311      CG331
   71    59    65    85	 9 ;       HGA2      CG321      CG311       HGA1
   71    59    65   238	 9 ;       HGA2      CG321      CG311      OG301
   71    59    65    64	 9 ;       HGA2      CG321      CG311      CG331
  240    59    65    85	 9 ;      OG301      CG321      CG311       HGA1
  240    59    65   238	 9 ;      OG301      CG321      CG311      OG301
  240    59    65    64	 9 ;      OG301      CG321      CG311      CG331
   65    59   240    50	 9 ;      CG311      CG321      OG301      CG321
   72    59   240    50	 9 ;       HGA2      CG321      OG301      CG321
   71    59   240    50	 9 ;       HGA2      CG321      OG301      CG321
  235    60    66    89	 9 ;      OG301      CG321      CG311       HGA1
  235    60    66   237	 9 ;      OG301      CG321      CG311      OG311
  235    60    66    69	 9 ;      OG301      CG321      CG311      CG321
  100    60    66    89	 9 ;       HGA2      CG321      CG311       HGA1
  100    60    66   237	 9 ;       HGA2      CG321      CG311      OG311
  100    60    66    69	 9 ;       HGA2      CG321      CG311      CG321
  101    60    66    89	 9 ;       HGA2      CG321      CG311       HGA1
  101    60    66   237	 9 ;       HGA2      CG321      CG311      OG311
  101    60    66    69	 9 ;       HGA2      CG321      CG311      CG321
   66    60   235    55	 9 ;      CG311      CG321      OG301      CG321
  100    60   235    55	 9 ;       HGA2      CG321      OG301      CG321
  101    60   235    55	 9 ;       HGA2      CG321      OG301      CG321
   57    61   236    56	 9 ;      CG331      CG311      OG301      CG321
  102    61   236    56	 9 ;       HGA1      CG311      OG301      CG321
   63    61   236    56	 9 ;      CG321      CG311      OG301      CG321
   57    61    63    93	 9 ;      CG331      CG311      CG321       HGA2
   57    61    63   238	 9 ;      CG331      CG311      CG321      OG301
   57    61    63    94	 9 ;      CG331      CG311      CG321       HGA2
  236    61    63    93	 9 ;      OG301      CG311      CG321       HGA2
  236    61    63   238	 9 ;      OG301      CG311      CG321      OG301
  236    61    63    94	 9 ;      OG301      CG311      CG321       HGA2
  102    61    63    93	 9 ;       HGA1      CG311      CG321       HGA2
  102    61    63   238	 9 ;       HGA1      CG311      CG321      OG301
  102    61    63    94	 9 ;       HGA1      CG311      CG321       HGA2
   61    63   238    65	 9 ;      CG311      CG321      OG301      CG311
   93    63   238    65	 9 ;       HGA2      CG321      OG301      CG311
   94    63   238    65	 9 ;       HGA2      CG321      OG301      CG311
   91    64    65    59	 9 ;       HGA3      CG331      CG311      CG321
   91    64    65    85	 9 ;       HGA3      CG331      CG311       HGA1
   91    64    65   238	 9 ;       HGA3      CG331      CG311      OG301
   92    64    65    59	 9 ;       HGA3      CG331      CG311      CG321
   92    64    65    85	 9 ;       HGA3      CG331      CG311       HGA1
   92    64    65   238	 9 ;       HGA3      CG331      CG311      OG301
   86    64    65    59	 9 ;       HGA3      CG331      CG311      CG321
   86    64    65    85	 9 ;       HGA3      CG331      CG311       HGA1
   86    64    65   238	 9 ;       HGA3      CG331      CG311      OG301
   59    65   238    63	 9 ;      CG321      CG311      OG301      CG321
   85    65   238    63	 9 ;       HGA1      CG311      OG301      CG321
   64    65   238    63	 9 ;      CG331      CG311      OG301      CG321
   89    66   237    90	 9 ;       HGA1      CG311      OG311       HGP1
   60    66   237    90	 9 ;      CG321      CG311      OG311       HGP1
   69    66   237    90	 9 ;      CG321      CG311      OG311       HGP1
   89    66    69    83	 9 ;       HGA1      CG311      CG321       HGA2
   89    66    69    84	 9 ;       HGA1      CG311      CG321       HGA2
   89    66    69   215	 9 ;       HGA1      CG311      CG321      NG311
  237    66    69    83	 9 ;      OG311      CG311      CG321       HGA2
  237    66    69    84	 9 ;      OG311      CG311      CG321       HGA2
  237    66    69   215	 9 ;      OG311      CG311      CG321      NG311
   60    66    69    83	 9 ;      CG321      CG311      CG321       HGA2
   60    66    69    84	 9 ;      CG321      CG311      CG321       HGA2
   60    66    69   215	 9 ;      CG321      CG311      CG321      NG311
   66    69   215    58	 9 ;      CG311      CG321      NG311      CG311
   66    69   215    78	 9 ;      CG311      CG321      NG311     HGPAM1
   83    69   215    58	 9 ;       HGA2      CG321      NG311      CG311
   83    69   215    78	 9 ;       HGA2      CG321      NG311     HGPAM1
   84    69   215    58	 9 ;       HGA2      CG321      NG311      CG311
   84    69   215    78	 9 ;       HGA2      CG321      NG311     HGPAM1
