# Supplementary material for: Solvation-Driven Self-Assembly of Polyetheramine–Epoxide Gels: Insights from Molecular Simulations
Source: ACS Polym Au. 2025 Dec 30;6(1):405–14. doi: 10.1021/acspolymersau.5c00159 (PMC12903512; doi:10.1021/acspolymersau.5c00159)
Supplement: Supplementary file 5 [file lg5c00159_si_005.zip]

Archive with 8 entries (7 files):
- Videos/
- Videos/A.gif
- Videos/A_solvated.gif
- Videos/B.gif
- Videos/B_solvated.gif
- Videos/C.gif
- Videos/C_solvated.gif
- Videos/D_solvated_100ns.gif
